# Supplementary material for: Accurate imputation of human leukocyte antigens with CookHLA
Source: Nat Commun. 2021 Feb 24;12:1264. doi: 10.1038/s41467-021-21541-5 (PMC7904773; doi:10.1038/s41467-021-21541-5)
Supplement: Supplementary file 4 — Supplementary Data 1 [file 41467_2021_21541_MOESM4_ESM.xlsx]

## Sheet: Data S1
Supplementary Data 1. Imputation accuracy in each allele frequency bin.
We used cross-validation by splitting the T1DGC panel into reference (N=1,000) and target sample (N=4,225). For HIBAG-prefit, we used the European prefit model. Accuracy refers to sensitivity.
Gene	Method	<0.1%	0.1~0.5%	0.5~1%	1~5%	5~10%	10~20%	>20%
HLA-A	HIBAG-fit	0.265625	0.372611	0.95102	0.966179	0.99375	0.99841	0.996814
HLA-A	HIBAG-prefit	0.25	0.33121	0.640816	0.980313	0.9625	0.994913	0.99909
HLA-A	SNP2HLA	0.0625	0.366242	0.959184	0.944472	0.9875	0.996184	0.996814
HLA-A	CookHLA	0.375	0.694268	0.991837	0.971227	1	0.99682	0.996814
HLA-C	HIBAG-fit	0.166667	0.637795	0.894309	0.97561	0.991594	0.99884	NA
HLA-C	HIBAG-prefit	0	0.503937	0.658537	0.97561	0.988406	0.998067	NA
HLA-C	SNP2HLA	0	0.669291	0.902439	0.981238	0.989565	0.990719	NA
HLA-C	CookHLA	0.444444	0.732283	0.853659	0.995779	0.996232	0.997293	NA
HLA-B	HIBAG-fit	0.0763359	0.692177	0.885906	0.919375	0.98274	0.994073	NA
HLA-B	HIBAG-prefit	0.145038	0.547619	0.834452	0.925625	0.977809	0.993226	NA
HLA-B	SNP2HLA	0.00763359	0.566327	0.89038	0.912813	0.9764	0.987299	NA
HLA-B	CookHLA	0.328244	0.857143	0.961969	0.9475	0.986263	1	NA
HLA-DRB1	HIBAG-fit	0.169811	0.564854	0.740351	0.898773	0.98685	0.975831	1
HLA-DRB1	HIBAG-prefit	0.0943396	0.355649	0.580702	0.827454	0.977884	0.965257	0.993344
HLA-DRB1	SNP2HLA	0	0.443515	0.680702	0.886503	0.957561	0.957704	0.99488
HLA-DRB1	CookHLA	0.264151	0.832636	0.882456	0.905291	0.989839	0.983384	1
HLA-DQA1	HIBAG-fit	NA	NA	0.984848	0.985531	0.997006	0.993129	0.998269
HLA-DQA1	HIBAG-prefit	NA	NA	0.772727	0.906752	0.998503	0.961945	0.988269
HLA-DQA1	SNP2HLA	NA	NA	0.727273	0.990354	0.994012	0.992072	0.998654
HLA-DQA1	CookHLA	NA	NA	0.984848	0.985531	0.995509	0.988901	0.996346
HLA-DQB1	HIBAG-fit	0.416667	0.777778	0.844444	0.984094	0.991195	1	0.996564
HLA-DQB1	HIBAG-prefit	0.75	0.0185185	0.933333	0.935865	0.998742	0.974386	0.984107
HLA-DQB1	SNP2HLA	0	0.481481	0.933333	0.977937	0.994969	0.996798	0.998926
HLA-DQB1	CookHLA	0	0.944444	0.955556	0.985634	0.988679	0.989328	0.998711
HLA-DPA1	HIBAG-fit	0	0.304348	0.515625	NA	0.803313	0.992314	0.990317
HLA-DPA1	HIBAG-prefit	NA	NA	NA	NA	NA	NA	NA
HLA-DPA1	SNP2HLA	0.714286	0.478261	0.9375	NA	0.937888	0.99462	0.993852
HLA-DPA1	CookHLA	0.714286	1	0.890625	NA	0.908903	0.986933	0.996772
HLA-DPB1	HIBAG-fit	0	0.39881	0.815126	0.845805	0.980797	0.953405	0.996503
HLA-DPB1	HIBAG-prefit	0	0.154762	0.932773	0.689342	0.947368	0.849014	0.9911
HLA-DPB1	SNP2HLA	0	0.511905	0.97479	0.901738	0.983642	0.928315	0.983153
HLA-DPB1	CookHLA	0.0666667	0.732143	0.882353	0.931973	0.986486	0.956989	0.995232
Average	HIBAG-fit	0.139683	0.565763	0.818703	0.935939	0.980159	0.988081	0.995519
Average	HIBAG-prefit	0.159091	0.404027	0.709598	0.900615	0.979312	0.961796	0.989622
Average	SNP2HLA	0.031746	0.503635	0.836489	0.934564	0.979566	0.979997	0.994843
Average	CookHLA	0.304762	0.800397	0.922547	0.95599	0.98779	0.987464	0.997126
