# Supplementary material for: Accurate imputation of human leukocyte antigens with CookHLA
Source: Nat Commun. 2021 Feb 24;12:1264. doi: 10.1038/s41467-021-21541-5 (PMC7904773; doi:10.1038/s41467-021-21541-5)
Supplement: Supplementary file 5 — Supplementary Data 2 [file 41467_2021_21541_MOESM5_ESM.xlsx]

## Sheet: Data S2. CD-CookHLA
CHR	SNP	BP	A1	TEST	NMISS	OR	SE	L95	U95	STAT	P
6	HLA_DRB1_0103	32660042	P	ADD	4686	2.745	0.1366	2.1	3.587	7.392	1.442e-13
6	AA_DRB1_70_32659938_D	32659938	P	ADD	4686	1.342	0.04292	1.234	1.46	6.854	7.163e-12
6	SNP_DRB1_32659937	32659937	G	ADD	4686	1.342	0.04292	1.234	1.46	6.854	7.163e-12
6	SNP_DRB1_32659939	32659939	C	ADD	4686	1.342	0.04292	1.234	1.46	6.854	7.163e-12
6	AA_DRB1_70_32659938_Q	32659938	P	ADD	4686	0.7497	0.04256	0.6897	0.8149	-6.769	1.299e-11
6	SNP_C_31347120	31347120	C	ADD	4686	0.7836	0.04267	0.7207	0.852	-5.715	1.098e-08
6	SNP_C_31347731_T	31347731	P	ADD	4686	1.275	0.04266	1.172	1.386	5.687	1.291e-08
6	SNP_C_31345584	31345584	A	ADD	4686	1.281	0.04678	1.168	1.403	5.285	1.254e-07
6	SNP_C_31346501	31346501	T	ADD	4686	1.281	0.04678	1.168	1.403	5.285	1.254e-07
6	SNP_C_31346126	31346126	G	ADD	4686	1.259	0.04376	1.156	1.372	5.265	1.402e-07
6	SNP_C_31346909_C	31346909	P	ADD	4686	1.25	0.04258	1.15	1.359	5.237	1.63e-07
6	AA_C_304_31345754_M	31345754	P	ADD	4686	1.271	0.04598	1.162	1.391	5.217	1.821e-07
6	SNP_C_31345755	31345755	T	ADD	4686	1.271	0.04598	1.162	1.391	5.217	1.821e-07
6	AA_C_304_31345754_V	31345754	P	ADD	4686	0.7875	0.04596	0.7197	0.8617	-5.198	2.019e-07
6	AA_C_156_31346909_L	31346909	P	ADD	4686	0.8031	0.04254	0.7389	0.873	-5.153	2.565e-07
6	SNP_C_31346909_A	31346909	P	ADD	4686	0.8031	0.04254	0.7389	0.873	-5.153	2.565e-07
6	SNP_DRB1_32659940	32659940	T	ADD	4686	1.268	0.04825	1.154	1.394	4.92	8.647e-07
6	AA_B_77_31432485_N	31432485	P	ADD	4686	1.251	0.04558	1.144	1.368	4.916	8.82e-07
6	SNP_B_31432473	31432473	G	ADD	4686	1.251	0.04558	1.144	1.368	4.916	8.82e-07
6	AA_B_81_31432473	31432473	A	ADD	4686	1.251	0.04558	1.144	1.368	4.916	8.82e-07
6	SNP_B_31432474	31432474	C	ADD	4686	1.251	0.04558	1.144	1.368	4.916	8.82e-07
6	SNP_B_31430449	31430449	C	ADD	4686	0.764	0.05503	0.6859	0.851	-4.892	9.961e-07
6	SNP_B_31431745	31431745	T	ADD	4686	0.7676	0.05465	0.6896	0.8544	-4.84	1.297e-06
6	SNP_C_31347386	31347386	T	ADD	4686	1.239	0.04442	1.135	1.351	4.816	1.461e-06
6	AA_C_80_31347387	31347387	K	ADD	4686	1.239	0.04442	1.135	1.351	4.816	1.461e-06
6	AA_C_77_31347396	31347396	N	ADD	4686	1.239	0.04442	1.135	1.351	4.816	1.461e-06
6	SNP_C_31347396	31347396	T	ADD	4686	1.239	0.04442	1.135	1.351	4.816	1.461e-06
6	AA_B_178_31431937_T	31431937	P	ADD	4686	1.301	0.05531	1.168	1.451	4.764	1.899e-06
6	SNP_B_31431817	31431817	C	ADD	4686	0.7684	0.05532	0.6894	0.8563	-4.764	1.902e-06
6	SNP_B_31431924	31431924	A	ADD	4686	0.7684	0.05532	0.6894	0.8563	-4.764	1.902e-06
6	SNP_B_31431937	31431937	T	ADD	4686	0.7684	0.05532	0.6894	0.8563	-4.764	1.902e-06
6	SNP_B_31430683	31430683	A	ADD	4686	0.7684	0.05532	0.6894	0.8563	-4.764	1.902e-06
6	SNP_B_31431388	31431388	T	ADD	4686	0.7684	0.05532	0.6894	0.8563	-4.764	1.902e-06
6	SNP_B_31431275	31431275	A	ADD	4686	0.7684	0.05532	0.6894	0.8563	-4.764	1.902e-06
6	AA_B_178_31431937_K	31431937	P	ADD	4686	0.7684	0.05532	0.6894	0.8563	-4.764	1.902e-06
6	rs7768538	32837799	C	ADD	4680	0.8142	0.04319	0.7481	0.8862	-4.758	1.959e-06
6	SNP_B_31432187_G	31432187	P	ADD	4686	0.8169	0.04256	0.7516	0.888	-4.75	2.032e-06
6	AA_B_95_31432186_L	31432186	P	ADD	4686	0.8169	0.04256	0.7516	0.888	-4.75	2.032e-06
6	rs7453920	32837990	A	ADD	4680	0.8171	0.0432	0.7508	0.8893	-4.675	2.934e-06
6	rs9276429	32820082	G	ADD	4686	0.8178	0.04311	0.7515	0.8899	-4.667	3.062e-06
6	rs9276432	32820362	T	ADD	4681	0.8177	0.04314	0.7514	0.8898	-4.665	3.079e-06
6	rs9276431	32820225	T	ADD	4681	0.8182	0.04315	0.7518	0.8904	-4.651	3.299e-06
6	AA_B_177_31431940_D	31431940	P	ADD	4686	0.8139	0.04502	0.7451	0.889	-4.574	4.787e-06
6	AA_B_180_31431931_E	31431931	P	ADD	4686	0.8139	0.04502	0.7451	0.889	-4.574	4.787e-06
6	SNP_B_31431932	31431932	C	ADD	4686	0.8139	0.04502	0.7451	0.889	-4.574	4.787e-06
6	SNP_B_31431939	31431939	G	ADD	4686	0.8139	0.04502	0.7451	0.889	-4.574	4.787e-06
6	AA_B_180_31431931_Q	31431931	P	ADD	4686	1.229	0.04502	1.125	1.342	4.574	4.788e-06
6	AA_B_177_31431940_E	31431940	P	ADD	4686	1.229	0.04502	1.125	1.342	4.574	4.788e-06
6	AA_DRB1_181_32657335_T	32657335	P	ADD	4686	0.7908	0.05246	0.7135	0.8764	-4.474	7.661e-06
6	SNP_DRB1_32659948_G	32659948	P	ADD	4686	0.8273	0.04258	0.7611	0.8993	-4.452	8.526e-06
6	AA_DRB1_67_32659947_L	32659947	P	ADD	4686	0.8273	0.04258	0.7611	0.8993	-4.452	8.526e-06
6	SNP_B_31432065	31432065	G	ADD	4686	0.8048	0.04971	0.73	0.8871	-4.369	1.246e-05
6	AA_B_131_31432078_R	31432078	P	ADD	4686	0.8228	0.04467	0.7538	0.898	-4.367	1.258e-05
6	SNP_B_31432079	31432079	G	ADD	4686	0.8228	0.04467	0.7538	0.898	-4.367	1.258e-05
6	AA_B_131_31432078_S	31432078	P	ADD	4686	1.215	0.04467	1.114	1.327	4.367	1.259e-05
6	rs9469615	33924911	C	ADD	4679	1.351	0.06947	1.179	1.548	4.329	1.499e-05
6	rs9276440	32822761	A	ADD	4684	0.8309	0.04311	0.7636	0.9041	-4.298	1.727e-05
6	SNP_DRB1_32660063_T	32660063	P	ADD	4686	1.223	0.04695	1.115	1.341	4.287	1.811e-05
6	SNP_DRB1_32660058_T	32660058	P	ADD	4686	0.8213	0.04655	0.7497	0.8998	-4.229	2.352e-05
6	SNP_DRB1_32657340	32657340	A	ADD	4686	1.218	0.04655	1.111	1.334	4.228	2.353e-05
6	rs2253981	29913901	A	ADD	4681	0.8123	0.04919	0.7377	0.8946	-4.225	2.385e-05
6	SNP_DRB1_32660063_G	32660063	P	ADD	4686	0.8233	0.04609	0.7522	0.9011	-4.219	2.45e-05
6	AA_DRB1_28_32660064_E	32660064	P	ADD	4686	1.215	0.04609	1.11	1.329	4.219	2.451e-05
6	rs2254071	29914041	C	ADD	4680	0.8128	0.04915	0.7382	0.895	-4.217	2.48e-05
6	rs2523767	29920786	G	ADD	4647	0.8012	0.05301	0.7221	0.8889	-4.181	2.898e-05
6	AA_DRB1_30_32660058_Y	32660058	P	ADD	4686	0.8264	0.04565	0.7557	0.9038	-4.176	2.966e-05
6	AA_B_77_31432485_S	31432485	P	ADD	4686	0.8337	0.04362	0.7654	0.9082	-4.168	3.066e-05
6	AA_C_116_31347029_Y	31347029	P	ADD	4686	0.784	0.0584	0.6992	0.8791	-4.166	3.097e-05
6	SNP_C_31347029_T	31347029	P	ADD	4686	0.784	0.0584	0.6992	0.8791	-4.166	3.097e-05
6	AA_DRB1_28_32660064_D	32660064	P	ADD	4686	0.8271	0.04566	0.7563	0.9045	-4.159	3.195e-05
6	AA_DRB1_71_32659935_E	32659935	P	ADD	4686	1.295	0.0622	1.146	1.463	4.155	3.251e-05
6	rs9275793	32798005	G	ADD	4684	0.8094	0.05096	0.7324	0.8944	-4.151	3.312e-05
6	rs1233490	29569893	G	ADD	4657	0.813	0.04996	0.7372	0.8966	-4.144	3.41e-05
6	rs2517646	30230554	C	ADD	4678	1.201	0.04424	1.101	1.31	4.14	3.476e-05
6	rs2734990	29920484	T	ADD	4624	0.8025	0.05319	0.7231	0.8907	-4.136	3.529e-05
6	SNP_B_31432468	31432468	G	ADD	4686	1.197	0.0436	1.099	1.304	4.129	3.647e-05
6	AA_B_83_31432467	31432467	R	ADD	4686	1.197	0.0436	1.099	1.304	4.129	3.647e-05
6	SNP_B_31432470	31432470	A	ADD	4686	1.197	0.0436	1.099	1.304	4.129	3.647e-05
6	AA_B_82_31432470	31432470	L	ADD	4686	1.197	0.0436	1.099	1.304	4.129	3.647e-05
6	SNP_B_31432485	31432485	T	ADD	4686	1.197	0.0436	1.099	1.304	4.129	3.647e-05
6	SNP_B_31432476_T	31432476	P	ADD	4686	0.8353	0.0436	0.7668	0.9098	-4.129	3.648e-05
6	AA_B_80_31432476_N	31432476	P	ADD	4686	0.8353	0.0436	0.7668	0.9098	-4.129	3.648e-05
6	SNP_C_31347314	31347314	A	ADD	4686	0.7878	0.05811	0.703	0.8828	-4.105	4.046e-05
6	SNP_C_31347284	31347284	T	ADD	4686	0.7878	0.05811	0.703	0.8828	-4.105	4.046e-05
6	rs9275772	32797481	T	ADD	4685	0.8116	0.05097	0.7345	0.8969	-4.095	4.226e-05
6	rs9275765	32797302	A	ADD	4683	0.8117	0.051	0.7345	0.897	-4.091	4.301e-05
6	SNP_C_31346105	31346105	A	ADD	4686	0.7705	0.06382	0.6799	0.8731	-4.086	4.384e-05
6	SNP_C_31345896	31345896	T	ADD	4686	0.7705	0.06382	0.6799	0.8731	-4.086	4.384e-05
6	SNP_C_31346324	31346324	C	ADD	4686	0.7705	0.06382	0.6799	0.8731	-4.086	4.384e-05
6	SNP_C_31346611	31346611	T	ADD	4686	0.7705	0.06382	0.6799	0.8731	-4.086	4.384e-05
6	SNP_C_31345321	31345321	T	ADD	4686	0.7705	0.06382	0.6799	0.8731	-4.086	4.384e-05
6	SNP_C_31347069	31347069	C	ADD	4686	0.7705	0.06382	0.6799	0.8731	-4.086	4.384e-05
6	SNP_C_31346854	31346854	A	ADD	4686	0.7705	0.06382	0.6799	0.8731	-4.086	4.384e-05
6	AA_C_173_31346858	31346858	K	ADD	4686	0.7705	0.06382	0.6799	0.8731	-4.086	4.384e-05
6	SNP_C_31346859	31346859	T	ADD	4686	0.7705	0.06382	0.6799	0.8731	-4.086	4.384e-05
6	SNP_C_31344981	31344981	C	ADD	4686	0.7705	0.06382	0.6799	0.8731	-4.086	4.384e-05
6	AA_C_103_31347068	31347068	V	ADD	4686	0.7705	0.06382	0.6799	0.8731	-4.086	4.384e-05
6	AA_C_163_31346888_L	31346888	P	ADD	4686	0.7705	0.06382	0.6799	0.8731	-4.086	4.384e-05
6	SNP_C_31346888_A	31346888	P	ADD	4686	0.7705	0.06382	0.6799	0.8731	-4.086	4.384e-05
6	HLA_C_03	31346171	P	ADD	4686	0.7705	0.06382	0.6799	0.8731	-4.086	4.384e-05
6	SNP_C_31347731_A	31347731	P	ADD	4686	0.7705	0.06382	0.6799	0.8731	-4.086	4.384e-05
6	SNP_C_31346889_G	31346889	P	ADD	4686	0.7705	0.06382	0.6799	0.8731	-4.086	4.384e-05
6	SNP_DQA1_32717190_C	32717190	P	ADD	4686	0.8406	0.0426	0.7733	0.9138	-4.076	4.588e-05
6	SNP_DQA1_32717219_x	32717219	P	ADD	4686	1.19	0.0426	1.094	1.293	4.076	4.59e-05
6	SNP_DQA1_32717277_C	32717277	P	ADD	4686	1.19	0.0426	1.094	1.293	4.076	4.59e-05
6	AA_DQA1_76_32717278_L	32717278	P	ADD	4686	1.19	0.0426	1.094	1.293	4.076	4.59e-05
6	AA_DQA1_56_32717218_x	32717218	P	ADD	4686	1.19	0.0426	1.094	1.293	4.076	4.59e-05
6	SNP_DQA1_32717217_x	32717217	P	ADD	4686	1.19	0.0426	1.094	1.293	4.076	4.59e-05
6	HLA_DRB1_1501	32660042	P	ADD	4686	0.7695	0.06447	0.6782	0.8732	-4.063	4.838e-05
6	SNP_B_31432173_G	31432173	P	ADD	4686	0.8384	0.0436	0.7697	0.9131	-4.044	5.248e-05
6	SNP_B_31432173_A	31432173	P	ADD	4686	1.193	0.0436	1.095	1.299	4.044	5.25e-05
6	rs9276490	32826659	A	ADD	4647	0.8395	0.04334	0.7711	0.9139	-4.037	5.404e-05
6	HLA_B_4001	31431272	P	ADD	4686	0.6753	0.09876	0.5564	0.8195	-3.976	7.003e-05
6	SNP_B_31432843_C	31432843	P	ADD	4686	0.6753	0.09876	0.5564	0.8195	-3.976	7.003e-05
6	SNP_B_31432354_T	31432354	P	ADD	4686	0.6753	0.09876	0.5564	0.8195	-3.976	7.003e-05
6	SNP_B_31432030	31432030	A	ADD	4686	0.6753	0.09876	0.5564	0.8195	-3.976	7.003e-05
6	SNP_B_31430432	31430432	C	ADD	4686	0.6753	0.09876	0.5564	0.8195	-3.976	7.003e-05
6	AA_B_147_31432030_L	31432030	P	ADD	4686	0.6753	0.09876	0.5564	0.8195	-3.976	7.003e-05
6	SNP_B_31430295	31430295	C	ADD	4686	0.6753	0.09876	0.5564	0.8195	-3.976	7.003e-05
6	SNP_B_31432043	31432043	A	ADD	4686	0.6753	0.09876	0.5564	0.8195	-3.976	7.003e-05
6	AA_B_143_31432042_S	31432042	P	ADD	4686	0.6753	0.09876	0.5564	0.8195	-3.976	7.003e-05
6	AA_B_143_31432042_T	31432042	P	ADD	4686	1.481	0.09876	1.22	1.797	3.976	7.005e-05
6	AA_B_147_31432030_W	31432030	P	ADD	4686	1.481	0.09876	1.22	1.797	3.976	7.005e-05
6	rs3094055	30440125	C	ADD	4680	1.22	0.05007	1.106	1.346	3.967	7.269e-05
6	HLA_C_0304	31346171	P	ADD	4686	0.7226	0.08248	0.6148	0.8494	-3.939	8.185e-05
6	rs9295957	31265572	A	ADD	4501	0.7974	0.0575	0.7124	0.8925	-3.939	8.199e-05
6	rs2107192	29541921	A	ADD	4665	0.822	0.04999	0.7453	0.9067	-3.92	8.846e-05
6	AA_DRB1_86_32659890	32659890	V	ADD	4686	0.8464	0.04285	0.7782	0.9206	-3.892	9.959e-05
6	SNP_DRB1_32659889	32659889	C	ADD	4686	0.8464	0.04285	0.7782	0.9206	-3.892	9.959e-05
6	SNP_DRB1_32659890	32659890	A	ADD	4686	0.8464	0.04285	0.7782	0.9206	-3.892	9.959e-05
6	SNP_B_31432354_G	31432354	P	ADD	4686	1.465	0.0983	1.209	1.777	3.887	0.0001014
6	HLA_DRB1_0404	32660042	P	ADD	4686	0.6478	0.1117	0.5204	0.8063	-3.887	0.0001014
6	AA_C_94_31347095	31347095	I	ADD	4686	0.7902	0.06072	0.7015	0.8901	-3.878	0.0001055
6	SNP_C_31347095	31347095	A	ADD	4686	0.7902	0.06072	0.7015	0.8901	-3.878	0.0001055
6	SNP_DQB1_32742280_A	32742280	P	ADD	4686	0.7798	0.06454	0.6872	0.885	-3.853	0.0001166
6	HLA_DQB1_0602	32739039	P	ADD	4686	0.7798	0.06454	0.6872	0.885	-3.853	0.0001166
6	SNP_C_31347093_G	31347093	P	ADD	4686	1.249	0.05777	1.115	1.399	3.85	0.0001179
6	AA_C_95_31347092_L	31347092	P	ADD	4686	1.249	0.05777	1.115	1.399	3.85	0.0001179
6	AA_B_-8_31432865_L	31432865	P	ADD	4686	0.8496	0.04251	0.7816	0.9234	-3.835	0.0001254
6	SNP_B_31432867	31432867	T	ADD	4686	1.177	0.04251	1.083	1.279	3.835	0.0001254
6	SNP_B_31432866	31432866	C	ADD	4686	1.177	0.04251	1.083	1.279	3.835	0.0001254
6	AA_B_-8_31432865_V	31432865	P	ADD	4686	1.176	0.0425	1.082	1.278	3.808	0.00014
6	rs9296044	32844122	A	ADD	4684	1.179	0.04328	1.083	1.283	3.796	0.0001471
6	SNP_DRB1_32659977_T	32659977	P	ADD	4686	0.8334	0.04808	0.7584	0.9157	-3.791	0.0001499
6	AA_DRB1_57_32659977_D	32659977	P	ADD	4686	0.8334	0.04808	0.7584	0.9157	-3.791	0.0001499
6	rs2107193	29527979	T	ADD	4639	0.8272	0.05019	0.7497	0.9127	-3.78	0.0001566
6	rs7775228	32766057	C	ADD	4682	1.252	0.0596	1.114	1.407	3.769	0.0001642
6	AA_B_-11_31432874_S	31432874	P	ADD	4686	0.853	0.04237	0.785	0.9268	-3.754	0.0001743
6	SNP_B_31432874	31432874	C	ADD	4686	1.172	0.04237	1.079	1.274	3.754	0.0001743
6	rs12180316	33907610	C	ADD	4680	1.359	0.08202	1.157	1.596	3.738	0.0001856
6	AA_B_-11_31432874_W	31432874	P	ADD	4686	1.171	0.04236	1.078	1.272	3.726	0.0001942
6	SNP_B_31432224	31432224	A	ADD	4686	0.8277	0.05077	0.7493	0.9143	-3.724	0.0001959
6	HLA_DQB1_0302	32739039	P	ADD	4686	0.7628	0.07272	0.6614	0.8796	-3.724	0.000196
6	rs2905747	31559455	A	ADD	4683	0.8164	0.05496	0.733	0.9093	-3.691	0.0002237
6	SNP_C_31345066	31345066	A	ADD	4686	1.252	0.06118	1.111	1.412	3.68	0.0002336
6	rs435945	33604610	T	ADD	4680	1.333	0.07825	1.143	1.554	3.672	0.0002402
6	AA_DQA1_54_32717212	32717212	L	ADD	4686	1.235	0.05763	1.104	1.383	3.67	0.0002429
6	AA_DQA1_52_32717206_H	32717206	P	ADD	4686	1.235	0.05763	1.104	1.383	3.67	0.0002429
6	SNP_DQA1_32717190_A	32717190	P	ADD	4686	1.235	0.05763	1.104	1.383	3.67	0.0002429
6	SNP_DQA1_32717206	32717206	A	ADD	4686	1.235	0.05763	1.104	1.383	3.67	0.0002429
6	HLA_DQA1_02	32716284	P	ADD	4686	1.235	0.05763	1.104	1.383	3.67	0.0002429
6	AA_DQA1_47_32717191_K	32717191	P	ADD	4686	1.235	0.05763	1.104	1.383	3.67	0.0002429
6	HLA_DQA1_0201	32716284	P	ADD	4686	1.235	0.05763	1.104	1.383	3.67	0.0002429
6	SNP_DQA1_32717211	32717211	C	ADD	4686	1.235	0.05763	1.104	1.383	3.67	0.0002429
6	AA_B_80_31432476_I	31432476	P	ADD	4686	1.259	0.06294	1.113	1.425	3.664	0.0002487
6	SNP_B_31432476_A	31432476	P	ADD	4686	1.259	0.06294	1.113	1.425	3.664	0.0002487
6	rs6908994	31306688	T	ADD	4679	0.8113	0.05726	0.7252	0.9077	-3.652	0.0002604
6	SNP_DQA1_32717125	32717125	T	ADD	4686	1.205	0.0512	1.09	1.333	3.648	0.0002647
6	AA_DQA1_25_32717125	32717125	F	ADD	4686	1.205	0.0512	1.09	1.333	3.648	0.0002647
6	HLA_C_06	31346171	P	ADD	4686	1.288	0.06954	1.124	1.477	3.644	0.0002681
6	HLA_C_0602	31346171	P	ADD	4686	1.288	0.06954	1.124	1.477	3.644	0.0002681
6	SNP_B_31432843_G	31432843	P	ADD	4686	1.24	0.0592	1.104	1.392	3.627	0.0002869
6	SNP_DRB1_32660110_A	32660110	P	ADD	4686	1.17	0.04344	1.075	1.274	3.617	0.0002977
6	SNP_B_31432180_C	31432180	P	ADD	4686	0.8259	0.05324	0.744	0.9167	-3.593	0.0003265
6	rs9268230	32395545	G	ADD	4632	0.8469	0.04627	0.7735	0.9273	-3.591	0.0003288
6	rs2227127	32819760	G	ADD	4672	1.169	0.04348	1.073	1.273	3.587	0.0003346
6	SNP_C_31347093_T	31347093	P	ADD	4686	0.8067	0.0599	0.7174	0.9072	-3.586	0.0003357
6	AA_C_95_31347092_I	31347092	P	ADD	4686	0.8067	0.0599	0.7174	0.9072	-3.586	0.0003357
6	rs1419643	29499915	G	ADD	4680	0.8525	0.04452	0.7812	0.9302	-3.585	0.0003371
6	SNP_DRB1_32659913_G	32659913	P	ADD	4686	0.8344	0.0506	0.7556	0.9214	-3.577	0.0003472
6	rs2743937	29915902	C	ADD	4683	0.8265	0.05357	0.7441	0.918	-3.558	0.0003741
6	SNP_B_31432729	31432729	A	ADD	4686	0.7219	0.09191	0.6029	0.8644	-3.545	0.0003928
6	SNP_DQB1_32740692	32740692	G	ADD	4686	0.82	0.056	0.7348	0.9151	-3.544	0.0003948
6	AA_A_9_30018537_Y	30018537	P	ADD	4686	0.8051	0.06174	0.7134	0.9087	-3.511	0.0004465
6	SNP_A_30018541	30018541	C	ADD	4686	0.8051	0.06174	0.7134	0.9087	-3.511	0.0004465
6	SNP_A_30018537_A	30018537	P	ADD	4686	0.8051	0.06174	0.7134	0.9087	-3.511	0.0004465
6	AA_C_21_31347564	31347564	H	ADD	4686	0.8224	0.05576	0.7372	0.9173	-3.507	0.0004528
6	SNP_C_31347593	31347593	A	ADD	4686	0.8224	0.05576	0.7372	0.9173	-3.507	0.0004528
6	SNP_C_31347564	31347564	T	ADD	4686	0.8224	0.05576	0.7372	0.9173	-3.507	0.0004528
6	rs6902723	32839938	A	ADD	4680	1.161	0.04264	1.068	1.262	3.504	0.0004584
6	rs9461799	32797507	C	ADD	4658	1.165	0.04383	1.069	1.27	3.492	0.0004797
6	rs6903130	32840188	A	ADD	4673	1.16	0.04256	1.067	1.261	3.49	0.0004838
6	rs9469240	32797979	T	ADD	4622	1.166	0.04413	1.07	1.272	3.486	0.000491
6	AA_B_145_31432036_R	31432036	P	ADD	4686	0.6181	0.1384	0.4713	0.8107	-3.477	0.0005078
6	AA_B_145_31432036_L	31432036	P	ADD	4686	1.618	0.1384	1.233	2.122	3.476	0.0005081
6	HLA_B_13	31431272	P	ADD	4686	1.618	0.1384	1.233	2.122	3.476	0.0005081
6	SNP_B_31430741	31430741	T	ADD	4686	1.618	0.1384	1.233	2.122	3.476	0.0005081
6	SNP_B_31432036	31432036	A	ADD	4686	1.618	0.1384	1.233	2.122	3.476	0.0005081
6	SNP_B_31432722_C	31432722	P	ADD	4686	1.618	0.1384	1.233	2.122	3.476	0.0005081
6	SNP_B_31430685	31430685	G	ADD	4686	1.618	0.1384	1.233	2.122	3.476	0.0005081
6	SNP_B_31431724	31431724	A	ADD	4686	1.618	0.1384	1.233	2.122	3.476	0.0005081
6	HLA_B_1302	31431272	P	ADD	4686	1.618	0.1384	1.233	2.122	3.476	0.0005081
6	rs6899874	31270307	A	ADD	4680	0.8324	0.05283	0.7505	0.9232	-3.473	0.0005141
6	SNP_C_31347497	31347497	T	ADD	4686	1.163	0.04349	1.068	1.266	3.47	0.0005205
6	AA_C_156_31346909_W	31346909	P	ADD	4686	1.214	0.05593	1.088	1.354	3.463	0.0005339
6	SNP_C_31346910_A	31346910	P	ADD	4686	1.214	0.05593	1.088	1.354	3.463	0.0005339
6	HLA_DRB1_0701	32660042	P	ADD	4686	1.221	0.05757	1.09	1.366	3.462	0.0005362
6	AA_DRB1_11_32660115_G	32660115	P	ADD	4686	1.221	0.05757	1.09	1.366	3.462	0.0005362
6	HLA_DRB1_07	32660042	P	ADD	4686	1.221	0.05757	1.09	1.366	3.462	0.0005362
6	AA_DRB1_13_32660109_Y	32660109	P	ADD	4686	1.221	0.05757	1.09	1.366	3.462	0.0005362
6	SNP_DRB1_32660115_C	32660115	P	ADD	4686	1.221	0.05757	1.09	1.366	3.462	0.0005362
6	SNP_DRB1_32660058_A	32660058	P	ADD	4686	1.221	0.05757	1.09	1.366	3.462	0.0005362
6	SNP_DRB1_32656528	32656528	A	ADD	4686	1.221	0.05757	1.09	1.366	3.462	0.0005362
6	AA_DRB1_30_32660058_L	32660058	P	ADD	4686	1.221	0.05757	1.09	1.366	3.462	0.0005362
6	AA_DRB1_74_32659926_Q	32659926	P	ADD	4686	1.221	0.05757	1.09	1.366	3.462	0.0005362
6	SNP_DRB1_32660073	32660073	T	ADD	4686	1.221	0.05757	1.09	1.366	3.462	0.0005362
6	SNP_DRB1_32660107	32660107	T	ADD	4686	1.221	0.05757	1.09	1.366	3.462	0.0005362
6	AA_DRB1_25_32660073	32660073	Q	ADD	4686	1.221	0.05757	1.09	1.366	3.462	0.0005362
6	AA_DRB1_14_32660106	32660106	K	ADD	4686	1.221	0.05757	1.09	1.366	3.462	0.0005362
6	SNP_DRB1_32659988	32659988	T	ADD	4686	1.221	0.05757	1.09	1.366	3.462	0.0005362
6	AA_B_9_31432689_Y	31432689	P	ADD	4686	1.171	0.04573	1.071	1.281	3.459	0.0005414
6	SNP_B_31432690_A	31432690	P	ADD	4686	1.171	0.04573	1.071	1.281	3.459	0.0005414
6	SNP_B_31432871	31432871	G	ADD	4686	0.8627	0.04289	0.7931	0.9384	-3.443	0.0005745
6	AA_B_-10_31432871_A	31432871	P	ADD	4686	0.8627	0.04289	0.7931	0.9384	-3.443	0.0005745
6	AA_C_275_31345841_E	31345841	P	ADD	4686	0.8456	0.04889	0.7683	0.9306	-3.431	0.000601
6	SNP_C_31347036	31347036	T	ADD	4686	1.183	0.04889	1.075	1.302	3.431	0.0006015
6	AA_C_114_31347035	31347035	N	ADD	4686	1.183	0.04889	1.075	1.302	3.431	0.0006015
6	AA_B_-10_31432871_G	31432871	P	ADD	4686	1.158	0.04288	1.064	1.259	3.416	0.0006363
6	SNP_DRB1_32660059_G	32660059	P	ADD	4686	1.205	0.05461	1.083	1.341	3.413	0.0006425
6	AA_DRB1_181_32657335_M	32657335	P	ADD	4686	1.207	0.05533	1.083	1.345	3.398	0.0006792
6	SNP_DRB1_32657335	32657335	A	ADD	4686	1.207	0.05533	1.083	1.345	3.398	0.0006792
6	rs2524051	31363479	G	ADD	4677	1.22	0.05851	1.088	1.368	3.394	0.0006886
6	AA_B_116_31432123_Y	31432123	P	ADD	4686	0.864	0.04321	0.7938	0.9404	-3.383	0.0007174
6	SNP_B_31430975	31430975	T	ADD	4686	1.154	0.04249	1.062	1.254	3.374	0.0007397
6	AA_DRB1_71_32659935_A	32659935	P	ADD	4686	0.8094	0.0627	0.7158	0.9152	-3.373	0.0007447
6	HLA_DRB1_15	32660042	P	ADD	4686	0.8094	0.0627	0.7158	0.9152	-3.373	0.0007447
6	SNP_DRB1_32659935_G	32659935	P	ADD	4686	0.8094	0.0627	0.7158	0.9152	-3.373	0.0007447
6	AA_DRB1_-1_32665412_S	32665412	P	ADD	4686	0.8094	0.0627	0.7158	0.9152	-3.373	0.0007447
6	SNP_DRB1_32665413	32665413	A	ADD	4686	0.8094	0.0627	0.7158	0.9152	-3.373	0.0007447
6	rs2621383	32867313	C	ADD	4667	0.8602	0.04472	0.788	0.939	-3.368	0.000757
6	SNP_B_31430867	31430867	A	ADD	4686	0.8485	0.04901	0.7708	0.9341	-3.351	0.000804
6	rs1264704	30173298	A	ADD	4680	0.8497	0.04879	0.7722	0.9349	-3.339	0.0008414
6	SNP_DRB1_32659914	32659914	A	ADD	4686	1.205	0.05594	1.08	1.345	3.339	0.0008421
6	AA_DRB1_78_32659914	32659914	V	ADD	4686	1.205	0.05594	1.08	1.345	3.339	0.0008421
6	SNP_DRB1_32657370	32657370	T	ADD	4686	1.205	0.05594	1.08	1.345	3.339	0.0008421
6	SNP_DRB1_32657559	32657559	A	ADD	4686	1.205	0.05594	1.08	1.345	3.339	0.0008421
6	SNP_DRB1_32659915	32659915	C	ADD	4686	1.205	0.05594	1.08	1.345	3.339	0.0008421
6	SNP_DRB1_32659913_C	32659913	P	ADD	4686	1.205	0.05594	1.08	1.345	3.339	0.0008421
6	SNP_DRB1_32665400	32665400	T	ADD	4686	1.205	0.05594	1.08	1.345	3.339	0.0008421
6	AA_DRB1_4_32665400_Q	32665400	P	ADD	4686	1.205	0.05594	1.08	1.345	3.339	0.0008421
6	SNP_DRB1_32657565	32657565	G	ADD	4686	1.205	0.05594	1.08	1.345	3.339	0.0008421
6	rs9258205	29811802	C	ADD	4685	0.7928	0.06963	0.6917	0.9087	-3.334	0.0008547
6	rs2524115	31373533	A	ADD	4680	1.214	0.05832	1.083	1.361	3.331	0.0008667
6	AA_B_94_31432189	31432189	I	ADD	4686	1.165	0.04586	1.065	1.274	3.326	0.0008821
6	SNP_B_31432189	31432189	A	ADD	4686	1.165	0.04586	1.065	1.274	3.326	0.0008821
6	SNP_C_31346962_G	31346962	P	ADD	4686	0.8631	0.04435	0.7912	0.9415	-3.32	0.0008993
6	SNP_C_31346889_T	31346889	P	ADD	4686	1.207	0.05679	1.08	1.35	3.319	0.0009035
6	SNP_C_31346888_G	31346888	P	ADD	4686	1.207	0.05679	1.08	1.35	3.319	0.0009035
6	AA_C_163_31346888_T	31346888	P	ADD	4686	1.207	0.05679	1.08	1.35	3.319	0.0009035
6	AA_DRB1_4_32665400_R	32665400	P	ADD	4686	0.8306	0.05593	0.7444	0.9269	-3.317	0.0009092
6	rs9258215	29815286	G	ADD	4683	0.794	0.06978	0.6926	0.9104	-3.305	0.0009497
6	SNP_DRB1_32660059_A	32660059	P	ADD	4686	0.839	0.0532	0.7559	0.9312	-3.301	0.0009651
6	rs3177928	32520413	A	ADD	4671	1.212	0.05871	1.08	1.359	3.269	0.00108
6	SNP_B_31432181_T	31432181	P	ADD	4686	0.7894	0.0724	0.685	0.9098	-3.266	0.00109
6	AA_DRB1_96_32657590_H	32657590	P	ADD	4686	1.147	0.04202	1.056	1.245	3.258	0.001123
6	AA_DRB1_11_32660115_P	32660115	P	ADD	4686	0.8185	0.06151	0.7255	0.9233	-3.257	0.001127
6	SNP_DRB1_32660108	32660108	C	ADD	4686	0.8185	0.06151	0.7255	0.9233	-3.257	0.001127
6	AA_DRB1_13_32660109_R	32660109	P	ADD	4686	0.8185	0.06151	0.7255	0.9233	-3.257	0.001127
6	SNP_DRB1_32657379	32657379	T	ADD	4686	0.8185	0.06151	0.7255	0.9233	-3.257	0.001127
6	SNP_DRB1_32660110_T	32660110	P	ADD	4686	0.8185	0.06151	0.7255	0.9233	-3.257	0.001127
6	AA_DRB1_142_32657452	32657452	M	ADD	4686	0.8185	0.06151	0.7255	0.9233	-3.257	0.001127
6	SNP_DRB1_32657453	32657453	T	ADD	4686	0.8185	0.06151	0.7255	0.9233	-3.257	0.001127
6	AA_DRB1_133_32657479	32657479	L	ADD	4686	0.8185	0.06151	0.7255	0.9233	-3.257	0.001127
6	SNP_DRB1_32657574	32657574	T	ADD	4686	0.8185	0.06151	0.7255	0.9233	-3.257	0.001127
6	SNP_DRB1_32659973_A	32659973	P	ADD	4686	0.8185	0.06151	0.7255	0.9233	-3.257	0.001127
6	SNP_DRB1_32657479	32657479	A	ADD	4686	0.8185	0.06151	0.7255	0.9233	-3.257	0.001127
6	SNP_B_31431982_A	31431982	P	ADD	4686	1.148	0.04239	1.056	1.247	3.252	0.001147
6	AA_B_163_31431982_L	31431982	P	ADD	4686	1.148	0.04239	1.056	1.247	3.252	0.001147
6	SNP_B_31431983_G	31431983	P	ADD	4686	1.148	0.04239	1.056	1.247	3.252	0.001147
6	HLA_B_40	31431272	P	ADD	4686	0.746	0.09034	0.6249	0.8905	-3.244	0.001178
6	rs206015	32290737	A	ADD	4674	1.22	0.06133	1.082	1.376	3.241	0.001192
6	rs396038	31380959	T	ADD	4679	1.207	0.05814	1.077	1.353	3.24	0.001195
6	rs2517524	31133692	A	ADD	4664	1.148	0.04295	1.055	1.249	3.209	0.00133
6	AA_DRB1_181_32657335_x	32657335	P	ADD	4686	1.531	0.1327	1.18	1.986	3.208	0.001336
6	HLA_DRB1_0801	32660042	P	ADD	4686	1.531	0.1327	1.18	1.986	3.208	0.001336
6	AA_DRB1_180_32657338_x	32657338	P	ADD	4686	1.531	0.1327	1.18	1.986	3.208	0.001336
6	rs3916765	32793528	A	ADD	4682	0.8019	0.06884	0.7007	0.9177	-3.207	0.001341
6	SNP_DRB1_32659977_A	32659977	P	ADD	4686	1.188	0.05367	1.069	1.319	3.203	0.001358
6	AA_DRB1_57_32659977_V	32659977	P	ADD	4686	1.188	0.05367	1.069	1.319	3.203	0.001358
6	SNP_DRB1_32659968	32659968	G	ADD	4686	1.188	0.05367	1.069	1.319	3.203	0.001358
6	AA_DRB1_60_32659968_S	32659968	P	ADD	4686	1.188	0.05367	1.069	1.319	3.203	0.001358
6	SNP_B_31432690_G	31432690	P	ADD	4686	0.8403	0.05452	0.7551	0.9351	-3.191	0.001416
6	AA_B_9_31432689_H	31432689	P	ADD	4686	0.8403	0.05452	0.7551	0.9351	-3.191	0.001416
6	AA_DRB1_37_32660037_F	32660037	P	ADD	4686	1.19	0.0546	1.07	1.325	3.191	0.001417
6	SNP_C_31346962_C	31346962	P	ADD	4686	1.148	0.04339	1.055	1.25	3.189	0.001428
6	HLA_DQA1_0301	32716284	P	ADD	4686	0.8461	0.05306	0.7625	0.9388	-3.15	0.001632
6	HLA_DQA1_03	32716284	P	ADD	4686	0.8461	0.05306	0.7625	0.9388	-3.15	0.001632
6	SNP_DQA1_32717108	32717108	T	ADD	4686	0.8461	0.05306	0.7625	0.9388	-3.15	0.001632
6	SNP_DQA1_32717217_A	32717217	P	ADD	4686	0.8461	0.05306	0.7625	0.9388	-3.15	0.001632
6	SNP_DQA1_32717277_G	32717277	P	ADD	4686	0.8461	0.05306	0.7625	0.9388	-3.15	0.001632
6	AA_DQA1_56_32717218_R	32717218	P	ADD	4686	0.8461	0.05306	0.7625	0.9388	-3.15	0.001632
6	AA_DQA1_47_32717191_Q	32717191	P	ADD	4686	0.8461	0.05306	0.7625	0.9388	-3.15	0.001632
6	SNP_DQA1_32717219_A	32717219	P	ADD	4686	0.8461	0.05306	0.7625	0.9388	-3.15	0.001632
6	SNP_DQA1_32717128	32717128	G	ADD	4686	0.8461	0.05306	0.7625	0.9388	-3.15	0.001632
6	AA_DQA1_26_32717128	32717128	S	ADD	4686	0.8461	0.05306	0.7625	0.9388	-3.15	0.001632
6	AA_DQA1_187_32718380	32718380	T	ADD	4686	0.8461	0.05306	0.7625	0.9388	-3.15	0.001632
6	AA_DQA1_76_32717278_V	32717278	P	ADD	4686	0.8461	0.05306	0.7625	0.9388	-3.15	0.001632
6	SNP_DQA1_32717120	32717120	G	ADD	4686	0.8461	0.05306	0.7625	0.9388	-3.15	0.001632
6	SNP_DQA1_32718379	32718379	A	ADD	4686	0.8461	0.05306	0.7625	0.9388	-3.15	0.001632
6	rs3131294	32288124	A	ADD	4684	0.8164	0.06476	0.7191	0.9268	-3.133	0.00173
6	rs2844615	31350938	T	ADD	4681	1.2	0.05829	1.071	1.346	3.133	0.001732
6	AA_A_156_30019219_W	30019219	P	ADD	4686	0.7849	0.07738	0.6744	0.9134	-3.131	0.001744
6	SNP_A_30019875	30019875	G	ADD	4686	0.6571	0.1341	0.5052	0.8547	-3.13	0.001746
6	HLA_A_6801	30019970	P	ADD	4686	0.6571	0.1341	0.5052	0.8547	-3.13	0.001746
6	SNP_C_31347745	31347745	T	ADD	4686	1.199	0.05809	1.07	1.344	3.128	0.001763
6	SNP_C_31345841	31345841	C	ADD	4686	1.199	0.05809	1.07	1.344	3.128	0.001763
6	AA_C_275_31345841_G	31345841	P	ADD	4686	1.199	0.05809	1.07	1.344	3.128	0.001763
6	SNP_C_31347522	31347522	T	ADD	4686	1.199	0.05809	1.07	1.344	3.128	0.001763
6	SNP_C_31346995	31346995	A	ADD	4686	1.199	0.05809	1.07	1.344	3.128	0.001763
6	SNP_C_31346301	31346301	T	ADD	4686	1.199	0.05809	1.07	1.344	3.128	0.001763
6	AA_C_35_31347522	31347522	Q	ADD	4686	1.199	0.05809	1.07	1.344	3.128	0.001763
6	AA_C_339_31345102_A	31345102	P	ADD	4686	1.152	0.04534	1.054	1.259	3.123	0.001788
6	AA_C_326_31345141_S	31345141	P	ADD	4686	1.152	0.04534	1.054	1.259	3.123	0.001788
6	AA_C_273_31345971_R	31345971	P	ADD	4686	1.152	0.04534	1.054	1.259	3.123	0.001788
6	AA_C_261_31346007_V	31346007	P	ADD	4686	1.152	0.04534	1.054	1.259	3.123	0.001788
6	AA_C_305_31345751_A	31345751	P	ADD	4686	1.152	0.04534	1.054	1.259	3.123	0.001788
6	AA_C_194_31346208_V	31346208	P	ADD	4686	1.152	0.04534	1.054	1.259	3.123	0.001788
6	AA_C_307_31345745_V	31345745	P	ADD	4686	1.152	0.04534	1.054	1.259	3.123	0.001788
6	rs3873385	31377287	T	ADD	4647	1.19	0.05564	1.067	1.327	3.123	0.001791
6	rs2647046	32776314	A	ADD	4663	0.8711	0.04421	0.7988	0.9499	-3.122	0.001798
6	rs6930572	31536148	G	ADD	4678	1.563	0.1432	1.18	2.069	3.117	0.001828
6	SNP_C_31346276	31346276	C	ADD	4686	0.8686	0.04533	0.7948	0.9494	-3.107	0.001893
6	SNP_C_31346008	31346008	T	ADD	4686	0.8686	0.04533	0.7948	0.9494	-3.107	0.001893
6	SNP_C_31345812_T	31345812	P	ADD	4686	0.8686	0.04533	0.7948	0.9494	-3.107	0.001893
6	SNP_C_31346238_G	31346238	P	ADD	4686	0.8686	0.04533	0.7948	0.9494	-3.107	0.001893
6	SNP_C_31345954	31345954	T	ADD	4686	0.8686	0.04533	0.7948	0.9494	-3.107	0.001893
6	SNP_C_31345929	31345929	T	ADD	4686	0.8686	0.04533	0.7948	0.9494	-3.107	0.001893
6	SNP_C_31346213	31346213	G	ADD	4686	0.8686	0.04533	0.7948	0.9494	-3.107	0.001893
6	SNP_C_31345970	31345970	G	ADD	4686	0.8686	0.04533	0.7948	0.9494	-3.107	0.001893
6	SNP_C_31347130_A	31347130	P	ADD	4686	0.8686	0.04533	0.7948	0.9494	-3.107	0.001893
6	AA_C_285_31345811_M	31345811	P	ADD	4686	0.8686	0.04533	0.7948	0.9494	-3.107	0.001893
6	SNP_C_31346209	31346209	G	ADD	4686	0.8686	0.04533	0.7948	0.9494	-3.107	0.001893
6	SNP_C_31345950	31345950	C	ADD	4686	0.8686	0.04533	0.7948	0.9494	-3.107	0.001893
6	AA_C_184_31346238_P	31346238	P	ADD	4686	0.8686	0.04533	0.7948	0.9494	-3.107	0.001893
6	AA_C_261_31346007_M	31346007	P	ADD	4686	0.8686	0.04533	0.7948	0.9494	-3.107	0.001893
6	SNP_C_31345934	31345934	T	ADD	4686	0.8686	0.04533	0.7948	0.9494	-3.107	0.001893
6	SNP_C_31345942	31345942	G	ADD	4686	0.8686	0.04533	0.7948	0.9494	-3.107	0.001893
6	SNP_C_31346351	31346351	C	ADD	4686	0.8686	0.04533	0.7948	0.9494	-3.107	0.001893
6	SNP_C_31347184	31347184	C	ADD	4686	0.8686	0.04533	0.7948	0.9494	-3.107	0.001893
6	SNP_C_31346471	31346471	C	ADD	4686	0.8686	0.04533	0.7948	0.9494	-3.107	0.001893
6	SNP_C_31345941	31345941	T	ADD	4686	0.8686	0.04533	0.7948	0.9494	-3.107	0.001893
6	SNP_C_31346592	31346592	A	ADD	4686	0.8686	0.04533	0.7948	0.9494	-3.107	0.001893
6	SNP_C_31346641	31346641	A	ADD	4686	0.8686	0.04533	0.7948	0.9494	-3.107	0.001893
6	SNP_C_31346707	31346707	G	ADD	4686	0.8686	0.04533	0.7948	0.9494	-3.107	0.001893
6	SNP_C_31346741	31346741	T	ADD	4686	0.8686	0.04533	0.7948	0.9494	-3.107	0.001893
6	SNP_C_31345855	31345855	A	ADD	4686	0.8686	0.04533	0.7948	0.9494	-3.107	0.001893
6	SNP_C_31345939	31345939	G	ADD	4686	0.8686	0.04533	0.7948	0.9494	-3.107	0.001893
6	SNP_C_31346287	31346287	G	ADD	4686	0.8686	0.04533	0.7948	0.9494	-3.107	0.001893
6	SNP_C_31345643	31345643	C	ADD	4686	0.8686	0.04533	0.7948	0.9494	-3.107	0.001893
6	SNP_C_31347258	31347258	T	ADD	4686	0.8686	0.04533	0.7948	0.9494	-3.107	0.001893
6	SNP_C_31345639	31345639	A	ADD	4686	0.8686	0.04533	0.7948	0.9494	-3.107	0.001893
6	SNP_C_31345702	31345702	G	ADD	4686	0.8686	0.04533	0.7948	0.9494	-3.107	0.001893
6	SNP_C_31345706	31345706	T	ADD	4686	0.8686	0.04533	0.7948	0.9494	-3.107	0.001893
6	SNP_C_31345571	31345571	A	ADD	4686	0.8686	0.04533	0.7948	0.9494	-3.107	0.001893
6	SNP_C_31345542	31345542	C	ADD	4686	0.8686	0.04533	0.7948	0.9494	-3.107	0.001893
6	AA_C_307_31345745_M	31345745	P	ADD	4686	0.8686	0.04533	0.7948	0.9494	-3.107	0.001893
6	SNP_C_31345442	31345442	C	ADD	4686	0.8686	0.04533	0.7948	0.9494	-3.107	0.001893
6	SNP_C_31345746	31345746	T	ADD	4686	0.8686	0.04533	0.7948	0.9494	-3.107	0.001893
6	SNP_C_31345750	31345750	G	ADD	4686	0.8686	0.04533	0.7948	0.9494	-3.107	0.001893
6	SNP_C_31345416	31345416	T	ADD	4686	0.8686	0.04533	0.7948	0.9494	-3.107	0.001893
6	SNP_C_31345384	31345384	C	ADD	4686	0.8686	0.04533	0.7948	0.9494	-3.107	0.001893
6	SNP_C_31345332	31345332	T	ADD	4686	0.8686	0.04533	0.7948	0.9494	-3.107	0.001893
6	AA_C_194_31346208_L	31346208	P	ADD	4686	0.8686	0.04533	0.7948	0.9494	-3.107	0.001893
6	SNP_C_31345312	31345312	T	ADD	4686	0.8686	0.04533	0.7948	0.9494	-3.107	0.001893
6	SNP_C_31345752	31345752	T	ADD	4686	0.8686	0.04533	0.7948	0.9494	-3.107	0.001893
6	AA_C_305_31345751_T	31345751	P	ADD	4686	0.8686	0.04533	0.7948	0.9494	-3.107	0.001893
6	SNP_C_31346117	31346117	C	ADD	4686	0.8686	0.04533	0.7948	0.9494	-3.107	0.001893
6	HLA_C_07	31346171	P	ADD	4686	0.8686	0.04533	0.7948	0.9494	-3.107	0.001893
6	SNP_C_31344993	31344993	G	ADD	4686	0.8686	0.04533	0.7948	0.9494	-3.107	0.001893
6	SNP_C_31345027	31345027	A	ADD	4686	0.8686	0.04533	0.7948	0.9494	-3.107	0.001893
6	AA_C_339_31345102_T	31345102	P	ADD	4686	0.8686	0.04533	0.7948	0.9494	-3.107	0.001893
6	SNP_C_31345103	31345103	T	ADD	4686	0.8686	0.04533	0.7948	0.9494	-3.107	0.001893
6	SNP_C_31346114	31346114	G	ADD	4686	0.8686	0.04533	0.7948	0.9494	-3.107	0.001893
6	SNP_C_31345765	31345765	A	ADD	4686	0.8686	0.04533	0.7948	0.9494	-3.107	0.001893
6	AA_C_326_31345141_C	31345141	P	ADD	4686	0.8686	0.04533	0.7948	0.9494	-3.107	0.001893
6	SNP_C_31345141	31345141	C	ADD	4686	0.8686	0.04533	0.7948	0.9494	-3.107	0.001893
6	SNP_C_31345209	31345209	A	ADD	4686	0.8686	0.04533	0.7948	0.9494	-3.107	0.001893
6	SNP_C_31345302	31345302	A	ADD	4686	0.8686	0.04533	0.7948	0.9494	-3.107	0.001893
6	AA_C_273_31345971_S	31345971	P	ADD	4686	0.8686	0.04533	0.7948	0.9494	-3.107	0.001893
6	AA_DRB1_96_32657590_Q	32657590	P	ADD	4686	0.829	0.06041	0.7364	0.9332	-3.104	0.001906
6	SNP_DRB1_32657589_T	32657589	P	ADD	4686	0.829	0.06041	0.7364	0.9332	-3.104	0.001906
6	AA_C_116_31347029_F	31347029	P	ADD	4686	1.16	0.04776	1.056	1.273	3.1	0.001937
6	SNP_C_31347087	31347087	A	ADD	4686	1.173	0.05141	1.06	1.297	3.096	0.001959
6	AA_C_97_31347086_R	31347086	P	ADD	4686	0.8528	0.05141	0.7711	0.9432	-3.096	0.001959
6	AA_C_97_31347086_W	31347086	P	ADD	4686	1.173	0.05141	1.06	1.297	3.096	0.001959
6	SNP_B_31431095	31431095	T	ADD	4686	1.353	0.09758	1.117	1.638	3.096	0.001961
6	SNP_B_31430669	31430669	G	ADD	4686	1.353	0.09758	1.117	1.638	3.096	0.001961
6	SNP_B_31430966	31430966	T	ADD	4686	1.353	0.09758	1.117	1.638	3.096	0.001961
6	SNP_B_31430590	31430590	T	ADD	4686	1.353	0.09758	1.117	1.638	3.096	0.001961
6	AA_B_97_31432180_V	31432180	P	ADD	4686	1.353	0.09758	1.117	1.638	3.096	0.001961
6	SNP_B_31432180_A	31432180	P	ADD	4686	1.353	0.09758	1.117	1.638	3.096	0.001961
6	SNP_B_31432181_C	31432181	P	ADD	4686	1.353	0.09758	1.117	1.638	3.096	0.001961
6	SNP_B_31431434	31431434	G	ADD	4686	1.353	0.09758	1.117	1.638	3.096	0.001961
6	HLA_B_57	31431272	P	ADD	4686	1.353	0.09758	1.117	1.638	3.096	0.001961
6	SNP_B_31432808_T	31432808	P	ADD	4686	1.353	0.09758	1.117	1.638	3.096	0.001961
6	SNP_B_31432248	31432248	T	ADD	4686	1.353	0.09758	1.117	1.638	3.096	0.001961
6	SNP_B_31432798	31432798	T	ADD	4686	1.353	0.09758	1.117	1.638	3.096	0.001961
6	SNP_B_31432355	31432355	T	ADD	4686	1.353	0.09758	1.117	1.638	3.096	0.001961
6	AA_C_-9_31347781_A	31347781	P	ADD	4686	1.151	0.04532	1.053	1.257	3.094	0.001975
6	AA_C_295_31345781_A	31345781	P	ADD	4686	1.151	0.04532	1.053	1.257	3.094	0.001975
6	AA_C_138_31346963	31346963	K	ADD	4686	1.197	0.05815	1.068	1.342	3.094	0.001976
6	SNP_C_31346963	31346963	T	ADD	4686	1.197	0.05815	1.068	1.342	3.094	0.001976
6	SNP_B_31431983_C	31431983	P	ADD	4686	0.8627	0.0479	0.7854	0.9476	-3.084	0.002043
6	SNP_B_31431982_T	31431982	P	ADD	4686	0.8627	0.0479	0.7854	0.9476	-3.084	0.002043
6	AA_B_163_31431982_E	31431982	P	ADD	4686	0.8627	0.0479	0.7854	0.9476	-3.084	0.002043
6	SNP_DRB1_32660037_A	32660037	P	ADD	4686	1.177	0.05275	1.061	1.305	3.084	0.002046
6	rs2066951	29562468	G	ADD	4676	1.62	0.1565	1.192	2.202	3.082	0.002054
6	SNP_C_31345781	31345781	A	ADD	4686	0.8699	0.04531	0.7959	0.9506	-3.077	0.00209
6	SNP_C_31347781	31347781	C	ADD	4686	0.8699	0.04531	0.7959	0.9506	-3.077	0.00209
6	AA_C_-9_31347781_G	31347781	P	ADD	4686	0.8699	0.04531	0.7959	0.9506	-3.077	0.00209
6	SNP_C_31347731_C	31347731	P	ADD	4686	0.8699	0.04531	0.7959	0.9506	-3.077	0.00209
6	AA_C_295_31345781_V	31345781	P	ADD	4686	0.8699	0.04531	0.7959	0.9506	-3.077	0.00209
6	SNP_B_31432521	31432521	C	ADD	4686	1.32	0.09029	1.106	1.575	3.073	0.00212
6	AA_B_65_31432521	31432521	R	ADD	4686	1.32	0.09029	1.106	1.575	3.073	0.00212
6	SNP_B_31432518	31432518	T	ADD	4686	1.32	0.09029	1.106	1.575	3.073	0.00212
6	AA_B_66_31432518	31432518	N	ADD	4686	1.32	0.09029	1.106	1.575	3.073	0.00212
6	SNP_B_31432514	31432514	C	ADD	4686	1.32	0.09029	1.106	1.575	3.073	0.00212
6	AA_B_67_31432515_M	31432515	P	ADD	4686	1.32	0.09029	1.106	1.575	3.073	0.00212
6	SNP_B_31432502	31432502	C	ADD	4686	1.32	0.09029	1.106	1.575	3.073	0.00212
6	SNP_B_31432506	31432506	G	ADD	4686	1.32	0.09029	1.106	1.575	3.073	0.00212
6	SNP_B_31432507_A	31432507	P	ADD	4686	1.32	0.09029	1.106	1.575	3.073	0.00212
6	SNP_B_31432516	31432516	T	ADD	4686	1.32	0.09029	1.106	1.575	3.073	0.00212
6	AA_B_70_31432506_S	31432506	P	ADD	4686	1.32	0.09029	1.106	1.575	3.073	0.00212
6	SNP_DRB1_32659927	32659927	G	ADD	4686	1.145	0.04422	1.05	1.249	3.07	0.002138
6	HLA_DRB1_0101	32660042	P	ADD	4686	0.7805	0.0809	0.666	0.9146	-3.064	0.002184
6	SNP_DRB1_32659926_T	32659926	P	ADD	4686	1.172	0.05169	1.059	1.296	3.063	0.002194
6	SNP_B_31432684	31432684	A	ADD	4686	0.8644	0.04771	0.7872	0.9491	-3.056	0.002246
6	AA_B_11_31432683	31432683	S	ADD	4686	0.8644	0.04771	0.7872	0.9491	-3.056	0.002246
6	rs6906897	29523615	T	ADD	4682	1.466	0.1253	1.147	1.875	3.054	0.002258
6	AA_B_97_31432180_T	31432180	P	ADD	4686	1.237	0.06993	1.079	1.419	3.047	0.002313
6	SNP_B_31432180_G	31432180	P	ADD	4686	1.237	0.06993	1.079	1.419	3.047	0.002313
6	rs2853934	31361907	T	ADD	4647	1.196	0.05874	1.066	1.342	3.041	0.002355
6	SNP_B_31432003_C	31432003	P	ADD	4686	0.8505	0.05325	0.7662	0.9441	-3.04	0.002363
6	SNP_A_30018738_A	30018738	P	ADD	4686	0.8348	0.05957	0.7428	0.9382	-3.031	0.00244
6	AA_A_76_30018738_E	30018738	P	ADD	4686	0.8348	0.05957	0.7428	0.9382	-3.031	0.00244
6	rs2858308	32777978	T	ADD	4679	1.218	0.06523	1.072	1.385	3.029	0.002457
6	rs887466	31251490	A	ADD	4680	0.8721	0.04521	0.7981	0.9529	-3.028	0.002465
6	SNP_B_31432565	31432565	C	ADD	4686	0.8799	0.04233	0.8098	0.956	-3.024	0.002494
6	rs2621384	32867251	C	ADD	4683	0.8746	0.04437	0.8018	0.9541	-3.019	0.002534
6	SNP_B_31432187_T	31432187	P	ADD	4686	1.147	0.04533	1.049	1.253	3.019	0.00254
6	AA_B_95_31432186_I	31432186	P	ADD	4686	1.147	0.04533	1.049	1.253	3.019	0.00254
6	HLA_B_5701	31431272	P	ADD	4686	1.344	0.09788	1.109	1.628	3.018	0.002548
6	SNP_C_31347485	31347485	G	ADD	4686	1.219	0.06571	1.072	1.387	3.014	0.00258
6	rs12524063	32405288	A	ADD	4681	0.7892	0.07898	0.676	0.9213	-2.998	0.00272
6	rs2523485	31459014	T	ADD	4680	0.8325	0.06116	0.7385	0.9386	-2.996	0.002732
6	AA_DRB1_60_32659968_Y	32659968	P	ADD	4686	0.857	0.05158	0.7746	0.9482	-2.992	0.00277
6	rs2517592	30201116	T	ADD	4653	0.8619	0.0497	0.7819	0.9501	-2.991	0.002781
6	rs2736172	31698877	T	ADD	4686	1.14	0.04393	1.046	1.243	2.988	0.002809
6	SNP_B_31432581_A	31432581	P	ADD	4686	1.2	0.06108	1.064	1.352	2.983	0.002853
6	AA_B_46_31432578	31432578	A	ADD	4686	1.2	0.06108	1.064	1.352	2.983	0.002853
6	SNP_B_31432578	31432578	G	ADD	4686	1.2	0.06108	1.064	1.352	2.983	0.002853
6	AA_B_45_31432581_M	31432581	P	ADD	4686	1.2	0.06108	1.064	1.352	2.983	0.002853
6	AA_DRB1_67_32659947_I	32659947	P	ADD	4686	1.135	0.04257	1.045	1.234	2.983	0.002857
6	SNP_DRB1_32659948_T	32659948	P	ADD	4686	1.135	0.04257	1.045	1.234	2.983	0.002857
6	rs9391858	32449376	G	ADD	4679	1.19	0.05821	1.061	1.333	2.981	0.002872
6	SNP_C_31346910_G	31346910	P	ADD	4686	0.8505	0.05436	0.7646	0.9461	-2.979	0.002895
6	AA_DQB1_87_32740576_F	32740576	P	ADD	4686	0.8491	0.05508	0.7622	0.9459	-2.97	0.002973
6	rs2621382	32868423	G	ADD	4683	0.8792	0.04335	0.8076	0.9571	-2.97	0.002974
6	SNP_C_31345234	31345234	G	ADD	4686	0.8773	0.04414	0.8046	0.9566	-2.965	0.003029
6	AA_DRB1_74_32659926_A	32659926	P	ADD	4686	0.8806	0.04306	0.8093	0.9581	-2.954	0.003133
6	SNP_DRB1_32659926_G	32659926	P	ADD	4686	0.8806	0.04306	0.8093	0.9581	-2.954	0.003133
6	rs3129934	32444165	T	ADD	4685	0.8388	0.05955	0.7464	0.9427	-2.951	0.003164
6	SNP_B_31432056	31432056	C	ADD	4686	0.8772	0.04441	0.804	0.9569	-2.951	0.00317
6	SNP_DQB1_32740773_G	32740773	P	ADD	4686	1.455	0.127	1.134	1.866	2.95	0.003174
6	SNP_B_31432179_C	31432179	P	ADD	4686	1.141	0.04474	1.045	1.245	2.942	0.003265
6	SNP_C_31347701	31347701	A	ADD	4686	0.8406	0.05907	0.7487	0.9438	-2.94	0.003287
6	SNP_C_31347029_A	31347029	P	ADD	4686	1.148	0.04703	1.047	1.259	2.939	0.003292
6	HLA_B_0702	31431272	P	ADD	4686	0.8314	0.06285	0.7351	0.9404	-2.937	0.00331
6	rs3129900	32413957	G	ADD	4681	0.8394	0.05966	0.7468	0.9435	-2.934	0.003346
6	HLA_DQB1_0303	32739039	P	ADD	4686	1.3	0.08944	1.091	1.549	2.933	0.003355
6	AA_C_156_31346909_R	31346909	P	ADD	4686	1.147	0.04671	1.046	1.257	2.929	0.003395
6	AA_DRB1_-24_32665481_F	32665481	P	ADD	4686	0.8533	0.05421	0.7673	0.949	-2.927	0.003427
6	SNP_DRB1_32657339	32657339	G	ADD	4686	0.8533	0.05421	0.7673	0.949	-2.927	0.003427
6	SNP_DRB1_32660110_G	32660110	P	ADD	4686	0.8533	0.05421	0.7673	0.949	-2.927	0.003427
6	SNP_DRB1_32660111	32660111	T	ADD	4686	0.8533	0.05421	0.7673	0.949	-2.927	0.003427
6	HLA_DRB1_04	32660042	P	ADD	4686	0.8533	0.05421	0.7673	0.949	-2.927	0.003427
6	AA_DRB1_33_32660049	32660049	H	ADD	4686	0.8533	0.05421	0.7673	0.949	-2.927	0.003427
6	SNP_DRB1_32665482	32665482	A	ADD	4686	0.8533	0.05421	0.7673	0.949	-2.927	0.003427
6	AA_DRB1_96_32657590_Y	32657590	P	ADD	4686	0.8533	0.05421	0.7673	0.949	-2.927	0.003427
6	SNP_DRB1_32657591_A	32657591	P	ADD	4686	0.8533	0.05421	0.7673	0.949	-2.927	0.003427
6	AA_DRB1_13_32660109_H	32660109	P	ADD	4686	0.8533	0.05421	0.7673	0.949	-2.927	0.003427
6	AA_DRB1_180_32657338_L	32657338	P	ADD	4686	0.8533	0.05421	0.7673	0.949	-2.927	0.003427
6	SNP_DRB1_32660050	32660050	G	ADD	4686	0.8533	0.05421	0.7673	0.949	-2.927	0.003427
6	rs887465	31251631	G	ADD	4685	1.151	0.04801	1.047	1.264	2.924	0.003451
6	rs2523766	29920813	G	ADD	4682	0.7973	0.07755	0.6849	0.9282	-2.921	0.003489
6	AA_DQA1_207_32718440	32718440	M	ADD	4686	0.8501	0.05567	0.7622	0.9481	-2.917	0.003532
6	SNP_DQA1_32718439	32718439	A	ADD	4686	0.8501	0.05567	0.7622	0.9481	-2.917	0.003532
6	HLA_DQA1_0102	32716284	P	ADD	4686	0.8501	0.05567	0.7622	0.9481	-2.917	0.003532
6	rs9267673	31991658	T	ADD	4680	1.231	0.07152	1.07	1.416	2.905	0.003675
6	SNP_B_31432505	31432505	C	ADD	4686	0.8581	0.05274	0.7738	0.9515	-2.902	0.003707
6	rs2524132	31372891	A	ADD	4625	1.184	0.05817	1.056	1.327	2.9	0.00373
6	HLA_DQA1_04	32716284	P	ADD	4686	1.454	0.1296	1.128	1.875	2.891	0.003838
6	SNP_DQA1_32717300	32717300	T	ADD	4686	1.454	0.1296	1.128	1.875	2.891	0.003838
6	HLA_DQA1_0401	32716284	P	ADD	4686	1.454	0.1296	1.128	1.875	2.891	0.003838
6	rs4081552	31461668	A	ADD	4678	1.152	0.0491	1.047	1.269	2.89	0.003858
6	SNP_A_30018750	30018750	T	ADD	4686	0.8385	0.06098	0.744	0.9449	-2.889	0.003866
6	SNP_A_30018756	30018756	T	ADD	4686	0.8385	0.06098	0.744	0.9449	-2.889	0.003866
6	AA_A_82_30018756	30018756	L	ADD	4686	0.8385	0.06098	0.744	0.9449	-2.889	0.003866
6	SNP_A_30018758	30018758	C	ADD	4686	0.8385	0.06098	0.744	0.9449	-2.889	0.003866
6	AA_A_83_30018759	30018759	R	ADD	4686	0.8385	0.06098	0.744	0.9449	-2.889	0.003866
6	SNP_A_30018752	30018752	G	ADD	4686	0.8385	0.06098	0.744	0.9449	-2.889	0.003866
6	SNP_A_30018753	30018753	C	ADD	4686	0.8385	0.06098	0.744	0.9449	-2.889	0.003866
6	AA_A_81_30018753	30018753	A	ADD	4686	0.8385	0.06098	0.744	0.9449	-2.889	0.003866
6	SNP_A_30018746	30018746	C	ADD	4686	0.8385	0.06098	0.744	0.9449	-2.889	0.003866
6	AA_A_79_30018747	30018747	R	ADD	4686	0.8385	0.06098	0.744	0.9449	-2.889	0.003866
6	AA_A_80_30018750	30018750	I	ADD	4686	0.8385	0.06098	0.744	0.9449	-2.889	0.003866
6	rs2844507	31544560	T	ADD	4671	0.8666	0.04969	0.7861	0.9552	-2.882	0.003948
6	AA_C_306_31345748_V	31345748	P	ADD	4686	1.138	0.04494	1.042	1.242	2.871	0.004089
6	AA_C_184_31346238_H	31346238	P	ADD	4686	1.138	0.04494	1.042	1.242	2.871	0.004089
6	AA_C_267_31345989_P	31345989	P	ADD	4686	1.138	0.04494	1.042	1.242	2.871	0.004089
6	AA_C_285_31345811_V	31345811	P	ADD	4686	1.138	0.04494	1.042	1.242	2.871	0.004089
6	AA_C_253_31346031_E	31346031	P	ADD	4686	1.138	0.04494	1.042	1.242	2.871	0.004089
6	HLA_DRB1_0402	32660042	P	ADD	4686	2.452	0.3127	1.329	4.526	2.869	0.004122
6	rs9258750	29936951	G	ADD	4684	0.8498	0.0568	0.7602	0.9498	-2.866	0.004156
6	SNP_C_31345989	31345989	T	ADD	4686	0.8796	0.04493	0.8055	0.9606	-2.854	0.004313
6	AA_C_306_31345748_A	31345748	P	ADD	4686	0.8796	0.04493	0.8055	0.9606	-2.854	0.004313
6	AA_C_267_31345989_Q	31345989	P	ADD	4686	0.8796	0.04493	0.8055	0.9606	-2.854	0.004313
6	SNP_C_31346793	31346793	T	ADD	4686	0.8796	0.04493	0.8055	0.9606	-2.854	0.004313
6	SNP_C_31346503	31346503	G	ADD	4686	0.8796	0.04493	0.8055	0.9606	-2.854	0.004313
6	SNP_C_31346514	31346514	T	ADD	4686	0.8796	0.04493	0.8055	0.9606	-2.854	0.004313
6	SNP_C_31344996	31344996	C	ADD	4686	0.8796	0.04493	0.8055	0.9606	-2.854	0.004313
6	AA_C_147_31346936	31346936	L	ADD	4686	0.8796	0.04493	0.8055	0.9606	-2.854	0.004313
6	SNP_C_31346640	31346640	G	ADD	4686	0.8796	0.04493	0.8055	0.9606	-2.854	0.004313
6	SNP_C_31346297	31346297	G	ADD	4686	0.8796	0.04493	0.8055	0.9606	-2.854	0.004313
6	AA_C_253_31346031_Q	31346031	P	ADD	4686	0.8796	0.04493	0.8055	0.9606	-2.854	0.004313
6	SNP_C_31345748	31345748	G	ADD	4686	0.8796	0.04493	0.8055	0.9606	-2.854	0.004313
6	SNP_C_31346032	31346032	G	ADD	4686	0.8796	0.04493	0.8055	0.9606	-2.854	0.004313
6	SNP_C_31345212	31345212	A	ADD	4686	0.8796	0.04493	0.8055	0.9606	-2.854	0.004313
6	SNP_C_31345006	31345006	C	ADD	4686	0.8796	0.04493	0.8055	0.9606	-2.854	0.004313
6	SNP_C_31347206	31347206	C	ADD	4686	0.8796	0.04493	0.8055	0.9606	-2.854	0.004313
6	SNP_C_31345753	31345753	G	ADD	4686	0.8796	0.04493	0.8055	0.9606	-2.854	0.004313
6	SNP_C_31346936	31346936	A	ADD	4686	0.8796	0.04493	0.8055	0.9606	-2.854	0.004313
6	SNP_C_31345812_C	31345812	P	ADD	4686	1.137	0.04493	1.041	1.241	2.854	0.004316
6	SNP_C_31346238_T	31346238	P	ADD	4686	1.137	0.04493	1.041	1.241	2.854	0.004316
6	SNP_DQB1_32740669	32740669	A	ADD	4686	1.439	0.1277	1.121	1.849	2.852	0.004339
6	HLA_DQB1_04	32739039	P	ADD	4686	1.439	0.1277	1.121	1.849	2.852	0.004339
6	SNP_DQB1_32740602	32740602	T	ADD	4686	1.439	0.1277	1.121	1.849	2.852	0.004339
6	SNP_DQB1_32740650	32740650	A	ADD	4686	1.439	0.1277	1.121	1.849	2.852	0.004339
6	SNP_DQB1_32740605_G	32740605	P	ADD	4686	1.439	0.1277	1.121	1.849	2.852	0.004339
6	AA_DQB1_56_32740669	32740669	L	ADD	4686	1.439	0.1277	1.121	1.849	2.852	0.004339
6	SNP_B_31432186	31432186	C	ADD	4686	1.192	0.06166	1.056	1.345	2.849	0.004379
6	AA_B_95_31432186_W	31432186	P	ADD	4686	1.192	0.06166	1.056	1.345	2.849	0.004379
6	SNP_B_31432187_A	31432187	P	ADD	4686	1.192	0.06166	1.056	1.345	2.849	0.004379
6	SNP_B_31432188	31432188	A	ADD	4686	1.192	0.06166	1.056	1.345	2.849	0.004379
6	SNP_B_31432185	31432185	C	ADD	4686	1.192	0.06166	1.056	1.345	2.849	0.004379
6	SNP_DQB1_32737825	32737825	A	ADD	4686	0.8638	0.05147	0.7809	0.9555	-2.845	0.004445
6	HLA_DPB1_0201	33157346	P	ADD	4686	0.8275	0.06658	0.7263	0.9429	-2.843	0.004468
6	AA_C_-17_31347805_T	31347805	P	ADD	4686	1.136	0.04491	1.04	1.241	2.842	0.004478
6	rs2857129	32884601	A	ADD	4678	0.881	0.04456	0.8074	0.9614	-2.842	0.00448
6	SNP_DRB1_32659926_A	32659926	P	ADD	4686	1.402	0.1191	1.11	1.77	2.834	0.0046
6	AA_DRB1_74_32659926_L	32659926	P	ADD	4686	1.402	0.1191	1.11	1.77	2.834	0.0046
6	HLA_DRB1_08	32660042	P	ADD	4686	1.402	0.1191	1.11	1.77	2.834	0.0046
6	HLA_DQB1_0402	32739039	P	ADD	4686	1.437	0.1282	1.118	1.848	2.83	0.004661
6	SNP_C_31345428	31345428	T	ADD	4686	0.8785	0.04584	0.803	0.9611	-2.826	0.004716
6	SNP_C_31346830	31346830	T	ADD	4686	0.8785	0.04584	0.803	0.9611	-2.826	0.004716
6	SNP_C_31347806	31347806	C	ADD	4686	0.8808	0.04491	0.8066	0.9619	-2.825	0.004725
6	AA_C_-17_31347805_A	31347805	P	ADD	4686	0.8808	0.04491	0.8066	0.9619	-2.825	0.004725
6	rs16894909	29510666	T	ADD	4684	1.414	0.1227	1.112	1.798	2.823	0.004763
6	rs2517538	31121520	C	ADD	4683	0.8809	0.04496	0.8065	0.962	-2.821	0.00478
6	rs1265074	31221193	A	ADD	4676	0.8549	0.05561	0.7666	0.9533	-2.819	0.004811
6	rs16894948	29548236	A	ADD	4633	1.434	0.1281	1.116	1.844	2.815	0.004875
6	rs9296009	32222493	T	ADD	4685	0.8644	0.05182	0.7809	0.9568	-2.812	0.004929
6	rs2736177	31694073	C	ADD	4680	0.8357	0.06398	0.7372	0.9473	-2.806	0.005018
6	AA_DRB1_120_32657518	32657518	N	ADD	4686	0.861	0.05346	0.7754	0.9562	-2.799	0.00513
6	SNP_DRB1_32657518	32657518	T	ADD	4686	0.861	0.05346	0.7754	0.9562	-2.799	0.00513
6	AA_DRB1_11_32660115_V	32660115	P	ADD	4686	0.861	0.05346	0.7754	0.9562	-2.799	0.00513
6	HLA_B_07	31431272	P	ADD	4686	0.8393	0.0626	0.7424	0.9489	-2.799	0.005132
6	SNP_B_31432721	31432721	T	ADD	4686	0.8393	0.0626	0.7424	0.9489	-2.799	0.005132
6	rs7772297	31436805	G	ADD	4454	1.152	0.05047	1.043	1.271	2.798	0.005134
6	rs2072898	29800708	G	ADD	4682	0.824	0.06923	0.7195	0.9438	-2.796	0.005178
6	rs9258555	29920995	C	ADD	4677	0.8045	0.0779	0.6906	0.9372	-2.793	0.005229
6	AA_DQB1_-5_32742280_L	32742280	P	ADD	4686	0.8614	0.05381	0.7752	0.9572	-2.773	0.005556
6	SNP_C_31346469	31346469	T	ADD	4686	0.8855	0.04395	0.8125	0.9652	-2.766	0.005677
6	AA_C_152_31346921_A	31346921	P	ADD	4686	0.8855	0.04395	0.8125	0.9652	-2.766	0.005677
6	rs7382347	32883664	A	ADD	4680	0.8843	0.04454	0.8103	0.9649	-2.762	0.005748
6	rs3130287	32158522	C	ADD	4678	0.8404	0.06309	0.7427	0.951	-2.756	0.005858
6	AA_C_152_31346921_E	31346921	P	ADD	4686	1.128	0.04395	1.035	1.229	2.739	0.006165
6	SNP_C_31346921	31346921	G	ADD	4686	0.8866	0.04395	0.8134	0.9663	-2.739	0.006165
6	rs3130713	31313596	T	ADD	4670	1.136	0.04676	1.037	1.245	2.734	0.006262
6	AA_B_97_31432180_S	31432180	P	ADD	4686	0.8805	0.04663	0.8036	0.9647	-2.73	0.006334
6	SNP_B_31432179_G	31432179	P	ADD	4686	0.8805	0.04663	0.8036	0.9647	-2.73	0.006334
6	AA_B_156_31432003_R	31432003	P	ADD	4686	0.8442	0.06206	0.7475	0.9534	-2.729	0.006351
6	HLA_DQB1_0601	32739039	P	ADD	4686	2.12	0.2755	1.235	3.638	2.727	0.006384
6	SNP_DQB1_32740811	32740811	G	ADD	4686	2.12	0.2755	1.235	3.638	2.727	0.006384
6	SNP_DQB1_32737188	32737188	T	ADD	4686	2.12	0.2755	1.235	3.638	2.727	0.006384
6	AA_DQB1_9_32740810_L	32740810	P	ADD	4686	2.12	0.2755	1.235	3.638	2.727	0.006384
6	SNP_DQB1_32740779	32740779	A	ADD	4686	2.12	0.2755	1.235	3.638	2.727	0.006384
6	AA_DQB1_3_32742259_P	32742259	P	ADD	4686	2.12	0.2755	1.235	3.638	2.727	0.006384
6	SNP_DQB1_32742260	32742260	G	ADD	4686	2.12	0.2755	1.235	3.638	2.727	0.006384
6	AA_DQB1_-17_32742316_P	32742316	P	ADD	4686	2.12	0.2755	1.235	3.638	2.727	0.006384
6	AA_DQB1_197_32737188_N	32737188	P	ADD	4686	2.12	0.2755	1.235	3.638	2.727	0.006384
6	SNP_DQB1_32740620	32740620	T	ADD	4686	2.12	0.2755	1.235	3.638	2.727	0.006384
6	SNP_DQB1_32740727_C	32740727	P	ADD	4686	2.12	0.2755	1.235	3.638	2.727	0.006384
6	AA_DQB1_37_32740726_D	32740726	P	ADD	4686	2.12	0.2755	1.235	3.638	2.727	0.006384
6	SNP_B_31432574	31432574	G	ADD	4686	1.133	0.04579	1.036	1.239	2.724	0.006447
6	SNP_B_31432581_T	31432581	P	ADD	4686	0.8827	0.04579	0.807	0.9656	-2.724	0.006449
6	SNP_C_31346134	31346134	A	ADD	4686	0.8769	0.04846	0.7974	0.9642	-2.711	0.006699
6	SNP_C_31345944	31345944	C	ADD	4686	0.8769	0.04846	0.7974	0.9642	-2.711	0.006699
6	SNP_C_31345682	31345682	A	ADD	4686	0.8769	0.04846	0.7974	0.9642	-2.711	0.006699
6	AA_C_219_31346133_R	31346133	P	ADD	4686	1.14	0.04846	1.037	1.254	2.711	0.006702
6	AA_A_156_30019219_L	30019219	P	ADD	4686	1.125	0.04343	1.033	1.225	2.71	0.006723
6	SNP_A_30019219_T	30019219	P	ADD	4686	1.125	0.04343	1.033	1.225	2.71	0.006723
6	SNP_B_31432507_G	31432507	P	ADD	4686	0.8541	0.05831	0.7618	0.9575	-2.705	0.006826
6	AA_B_70_31432506_Q	31432506	P	ADD	4686	0.8541	0.05831	0.7618	0.9575	-2.705	0.006826
6	rs16894932	29523054	G	ADD	4679	1.4	0.1246	1.097	1.787	2.7	0.006939
6	rs2857154	32870594	A	ADD	4649	0.8867	0.04462	0.8125	0.9678	-2.694	0.007058
6	AA_C_219_31346133_W	31346133	P	ADD	4686	0.8777	0.04845	0.7981	0.9651	-2.694	0.00707
6	rs6456951	29534182	A	ADD	4680	1.43	0.133	1.102	1.856	2.691	0.007121
6	SNP_B_31432478	31432478	G	ADD	4686	1.153	0.05307	1.039	1.28	2.687	0.007202
6	rs2530709	31048548	G	ADD	4679	0.8786	0.04817	0.7995	0.9656	-2.686	0.007223
6	rs4394275	31426156	A	ADD	4683	0.8707	0.05173	0.7868	0.9637	-2.676	0.007459
6	rs1063320	29906728	G	ADD	4679	0.8917	0.04292	0.8197	0.9699	-2.672	0.007534
6	SNP_C_31344977	31344977	C	ADD	4686	0.849	0.06131	0.7528	0.9574	-2.671	0.007566
6	SNP_C_31347080_G	31347080	P	ADD	4686	0.849	0.06131	0.7528	0.9574	-2.671	0.007566
6	AA_C_99_31347080_S	31347080	P	ADD	4686	0.849	0.06131	0.7528	0.9574	-2.671	0.007566
6	HLA_C_0702	31346171	P	ADD	4686	0.849	0.06131	0.7528	0.9574	-2.671	0.007566
6	SNP_C_31347285	31347285	T	ADD	4686	0.849	0.06131	0.7528	0.9574	-2.671	0.007566
6	rs6925408	29554549	G	ADD	4635	1.531	0.1594	1.12	2.092	2.671	0.007568
6	AA_B_67_31432515_Y	31432515	P	ADD	4686	0.8559	0.05829	0.7635	0.9595	-2.669	0.007609
6	SNP_B_31432515_T	31432515	P	ADD	4686	0.8559	0.05829	0.7635	0.9595	-2.669	0.007609
6	AA_C_-15_31347799_I	31347799	P	ADD	4686	1.123	0.04347	1.031	1.223	2.668	0.007627
6	rs7382297	31355046	T	ADD	4684	0.8492	0.06128	0.7531	0.9575	-2.668	0.007633
6	rs2077102	31719819	A	ADD	4675	0.843	0.06407	0.7435	0.9558	-2.665	0.007696
6	rs2242655	31735428	G	ADD	4679	0.8435	0.0639	0.7442	0.956	-2.664	0.007725
6	rs1611699	29935732	A	ADD	4684	0.891	0.04334	0.8184	0.97	-2.664	0.007725
6	rs2857210	32849720	A	ADD	4677	0.8836	0.0465	0.8067	0.968	-2.66	0.007808
6	SNP_A-2163495	29937087	A	ADD	4685	0.8911	0.04334	0.8185	0.9701	-2.66	0.00781
6	AA_C_-15_31347799_L	31347799	P	ADD	4686	0.8911	0.04346	0.8184	0.9704	-2.652	0.008008
6	SNP_C_31347800	31347800	G	ADD	4686	0.8911	0.04346	0.8184	0.9704	-2.652	0.008008
6	SNP_DRB1_32659973_G	32659973	P	ADD	4686	1.146	0.05132	1.036	1.267	2.65	0.008039
6	SNP_B_31432645_A	31432645	P	ADD	4686	0.8917	0.0433	0.8191	0.9706	-2.648	0.008088
6	AA_B_24_31432644_S	31432644	P	ADD	4686	0.8917	0.0433	0.8191	0.9706	-2.648	0.008088
6	rs4713466	31543848	T	ADD	4666	1.169	0.05942	1.041	1.314	2.634	0.008442
6	rs915668	29906438	G	ADD	4677	0.8931	0.04294	0.8211	0.9716	-2.632	0.008491
6	rs724078	29597027	A	ADD	4682	0.8859	0.0461	0.8093	0.9696	-2.629	0.008567
6	SNP_C_31345040	31345040	C	ADD	4686	0.8893	0.04464	0.8148	0.9706	-2.627	0.008603
6	AA_A_9_30018537_F	30018537	P	ADD	4686	1.126	0.0453	1.031	1.231	2.624	0.008689
6	SNP_A_30018537_T	30018537	P	ADD	4686	1.126	0.0453	1.031	1.231	2.624	0.008689
6	rs2647015	32772071	G	ADD	4670	1.187	0.06544	1.044	1.349	2.62	0.008795
6	AA_C_177_31346846	31346846	K	ADD	4686	1.157	0.05591	1.037	1.291	2.612	0.008996
6	SNP_C_31346847	31346847	T	ADD	4686	1.157	0.05591	1.037	1.291	2.612	0.008996
6	rs9348876	31683255	T	ADD	4678	1.228	0.07863	1.053	1.433	2.612	0.00901
6	SNP_A_30019219_A	30019219	P	ADD	4686	0.8479	0.06323	0.749	0.9597	-2.61	0.00905
6	AA_A_156_30019219_Q	30019219	P	ADD	4686	0.8479	0.06323	0.749	0.9597	-2.61	0.00905
6	rs2395485	31467627	C	ADD	4619	1.125	0.0452	1.03	1.229	2.61	0.009065
6	rs1265161	31245639	A	ADD	4659	1.5	0.1555	1.106	2.035	2.609	0.009075
6	SNP_DQB1_32740627	32740627	T	ADD	4686	1.386	0.1252	1.084	1.772	2.608	0.009116
6	AA_DQB1_70_32740627_E	32740627	P	ADD	4686	1.386	0.1252	1.084	1.772	2.608	0.009116
6	AA_DQB1_71_32740624_D	32740624	P	ADD	4686	1.386	0.1252	1.084	1.772	2.608	0.009116
6	HLA_DRB1_1502	32660042	P	ADD	4686	2.035	0.2725	1.193	3.471	2.607	0.009141
6	AA_B_62_31432530	31432530	G	ADD	4686	1.272	0.09224	1.061	1.524	2.604	0.009206
6	SNP_B_31432531	31432531	C	ADD	4686	1.272	0.09224	1.061	1.524	2.604	0.009206
6	HLA_DPB1_02	33157346	P	ADD	4686	0.8451	0.06465	0.7445	0.9592	-2.604	0.00922
6	rs6920363	33084550	A	ADD	4684	1.501	0.1563	1.105	2.039	2.597	0.009394
6	rs2621416	32849846	C	ADD	4652	1.136	0.04903	1.032	1.25	2.595	0.009452
6	rs1894407	32895014	A	ADD	4685	1.123	0.04484	1.028	1.226	2.584	0.009758
6	rs7761068	31441918	G	ADD	4686	1.118	0.04331	1.027	1.217	2.578	0.009925
6	rs2524057	31359874	G	ADD	4676	1.15	0.05429	1.034	1.279	2.577	0.009977
6	rs707921	31733520	A	ADD	4666	1.368	0.1218	1.077	1.737	2.572	0.0101
6	rs444697	33682987	A	ADD	4679	0.8794	0.04999	0.7974	0.97	-2.57	0.01017
6	rs12199773	31285894	G	ADD	4682	0.854	0.06142	0.7571	0.9632	-2.57	0.01018
6	SNP_DPB1_33156444	33156444	T	ADD	4686	1.139	0.05053	1.031	1.257	2.567	0.01025
6	AA_DPB1_11_33156445	33156445	L	ADD	4686	1.139	0.05053	1.031	1.257	2.567	0.01025
6	SNP_DPB1_33156445	33156445	T	ADD	4686	1.139	0.05053	1.031	1.257	2.567	0.01025
6	rs1611710	29936895	T	ADD	4681	0.8947	0.04335	0.8218	0.974	-2.567	0.01025
6	AA_DQA1_69_32717257_T	32717257	P	ADD	4686	1.371	0.1231	1.077	1.746	2.566	0.0103
6	SNP_DQA1_32717256_A	32717256	P	ADD	4686	1.371	0.1231	1.077	1.746	2.566	0.0103
6	SNP_DQA1_32717767	32717767	G	ADD	4686	1.371	0.1231	1.077	1.746	2.566	0.0103
6	SNP_DQB1_32740759_A	32740759	P	ADD	4686	0.8943	0.04359	0.8211	0.9741	-2.562	0.01041
6	SNP_DQB1_32740760_G	32740760	P	ADD	4686	0.8943	0.04359	0.8211	0.9741	-2.562	0.01041
6	AA_DQB1_26_32740759_L	32740759	P	ADD	4686	0.8943	0.04359	0.8211	0.9741	-2.562	0.01041
6	rs943467	33839789	T	ADD	4681	1.116	0.04289	1.026	1.214	2.56	0.01045
6	rs3135377	32493377	A	ADD	4674	0.8737	0.05285	0.7877	0.969	-2.555	0.01062
6	SNP_C_31347572	31347572	C	ADD	4686	0.8784	0.0508	0.7951	0.9703	-2.553	0.01069
6	SNP_DQB1_32742309_G	32742309	P	ADD	4686	0.8825	0.04903	0.8017	0.9715	-2.549	0.01079
6	SNP_DQB1_32742284_A	32742284	P	ADD	4686	0.8825	0.04903	0.8017	0.9715	-2.549	0.01079
6	SNP_DQB1_32742328_T	32742328	P	ADD	4686	0.8825	0.04903	0.8017	0.9715	-2.549	0.01079
6	SNP_DQB1_32742278_G	32742278	P	ADD	4686	0.8825	0.04903	0.8017	0.9715	-2.549	0.01079
6	SNP_C_31347130_C	31347130	P	ADD	4686	1.118	0.04379	1.026	1.218	2.549	0.01081
6	SNP_C_31347755	31347755	C	ADD	4686	0.8781	0.05105	0.7945	0.9705	-2.547	0.01085
6	AA_C_1_31347624_C	31347624	P	ADD	4686	1.139	0.05105	1.03	1.259	2.547	0.01086
6	rs10456058	31602717	C	ADD	4681	0.8958	0.04334	0.8228	0.9752	-2.54	0.0111
6	HLA_DPB1_17	33157346	P	ADD	4686	1.652	0.1977	1.121	2.433	2.538	0.01114
6	HLA_DPB1_1701	33157346	P	ADD	4686	1.652	0.1977	1.121	2.433	2.538	0.01114
6	rs4713686	33895484	T	ADD	4593	0.8902	0.04586	0.8136	0.9739	-2.538	0.01116
6	AA_C_1_31347624_G	31347624	P	ADD	4686	0.8789	0.05105	0.7952	0.9714	-2.529	0.01145
6	SNP_C_31346989	31346989	A	ADD	4686	0.8798	0.05079	0.7964	0.9719	-2.521	0.01169
6	rs2394895	31314958	C	ADD	4680	1.125	0.04686	1.026	1.233	2.516	0.01186
6	HLA_DRB1_0102	32660042	P	ADD	4686	1.636	0.196	1.114	2.402	2.512	0.012
6	rs6936620	33092429	A	ADD	4678	0.8967	0.04343	0.8235	0.9764	-2.511	0.01205
6	rs2523467	31565557	T	ADD	4678	1.119	0.04493	1.025	1.222	2.507	0.01216
6	rs1264563	30476071	T	ADD	4681	0.8952	0.04422	0.8209	0.9762	-2.504	0.01229
6	AA_DRB1_16_32660100	32660100	Y	ADD	4686	1.275	0.09714	1.054	1.542	2.499	0.01245
6	AA_DRB1_13_32660109_G	32660109	P	ADD	4686	1.275	0.09714	1.054	1.542	2.499	0.01245
6	SNP_DRB1_32660101	32660101	A	ADD	4686	1.275	0.09714	1.054	1.542	2.499	0.01245
6	SNP_DRB1_32660110_C	32660110	P	ADD	4686	1.275	0.09714	1.054	1.542	2.499	0.01245
6	rs2516675	30538499	T	ADD	4679	1.128	0.04834	1.026	1.241	2.499	0.01247
6	rs3130944	31304650	G	ADD	4678	1.124	0.04695	1.025	1.233	2.496	0.01255
6	SNP_C_31345837	31345837	C	ADD	4686	0.8866	0.04823	0.8066	0.9745	-2.495	0.01258
6	SNP_A_30019008	30019008	T	ADD	4686	0.8178	0.08068	0.6982	0.9579	-2.493	0.01266
6	rs2244579	31544618	C	ADD	4683	1.131	0.04944	1.026	1.246	2.487	0.01287
6	rs1408711	33727986	G	ADD	4677	0.8739	0.05426	0.7857	0.9719	-2.484	0.01297
6	AA_B_103_31432162_V	31432162	P	ADD	4686	0.8651	0.05834	0.7716	0.9699	-2.484	0.01299
6	SNP_B_31432163_C	31432163	P	ADD	4686	0.8651	0.05834	0.7716	0.9699	-2.484	0.01299
6	SNP_DRB1_32659877	32659877	C	ADD	4686	1.322	0.1128	1.06	1.649	2.475	0.01331
6	SNP_B_31432495	31432495	C	ADD	4686	0.8992	0.04299	0.8265	0.9782	-2.472	0.01343
6	AA_B_74_31432494	31432494	D	ADD	4686	0.8992	0.04299	0.8265	0.9782	-2.472	0.01343
6	rs2071474	32890560	T	ADD	4680	1.124	0.04746	1.024	1.234	2.464	0.01373
6	AA_B_24_31432644_A	31432644	P	ADD	4686	1.126	0.04818	1.025	1.238	2.464	0.01375
6	SNP_B_31432645_C	31432645	P	ADD	4686	1.126	0.04818	1.025	1.238	2.464	0.01375
6	HLA_C_0501	31346171	P	ADD	4686	1.176	0.06605	1.033	1.339	2.457	0.01402
6	HLA_C_05	31346171	P	ADD	4686	1.176	0.06605	1.033	1.339	2.457	0.01402
6	rs10947261	32481210	T	ADD	4679	1.214	0.07918	1.04	1.418	2.451	0.01424
6	HLA_B_53	31431272	P	ADD	4686	2.957	0.4442	1.238	7.063	2.441	0.01466
6	HLA_B_1517	31431272	P	ADD	4686	2.957	0.4442	1.238	7.063	2.441	0.01466
6	HLA_B_5301	31431272	P	ADD	4686	2.957	0.4442	1.238	7.063	2.441	0.01466
6	rs1052248	31664560	A	ADD	4680	1.125	0.04848	1.023	1.238	2.438	0.01475
6	rs7452890	31285073	A	ADD	4669	1.118	0.04587	1.022	1.223	2.436	0.01483
6	rs2107191	29542274	C	ADD	4684	1.112	0.04375	1.021	1.212	2.436	0.01485
6	SNP_B_31432163_G	31432163	P	ADD	4686	1.153	0.05842	1.028	1.293	2.436	0.01487
6	AA_B_103_31432162_L	31432162	P	ADD	4686	1.153	0.05842	1.028	1.293	2.436	0.01487
6	rs2394999	31508914	G	ADD	4680	1.162	0.06185	1.029	1.312	2.43	0.01511
6	rs241429	32911818	A	ADD	4679	0.9022	0.04246	0.8301	0.9804	-2.425	0.0153
6	AA_DQB1_70_32740627_G	32740627	P	ADD	4686	0.8959	0.04537	0.8197	0.9792	-2.424	0.01536
6	AA_DRB1_67_32659947_F	32659947	P	ADD	4686	1.178	0.06773	1.032	1.346	2.422	0.01544
6	SNP_DRB1_32659948_A	32659948	P	ADD	4686	1.178	0.06773	1.032	1.346	2.422	0.01544
6	rs6926599	33958839	A	ADD	4680	0.747	0.1205	0.5898	0.946	-2.421	0.01547
6	rs9258126	29783770	C	ADD	4685	1.146	0.0568	1.025	1.281	2.402	0.01632
6	rs1044043	32901959	A	ADD	4552	0.8781	0.05413	0.7898	0.9764	-2.401	0.01637
6	SNP_A_30018471	30018471	T	ADD	4686	0.8265	0.08039	0.706	0.9675	-2.371	0.01776
6	SNP_A_30019035_C	30019035	P	ADD	4686	0.8445	0.07133	0.7343	0.9712	-2.37	0.01779
6	AA_A_95_30019036_L	30019036	P	ADD	4686	0.8445	0.07133	0.7343	0.9712	-2.37	0.01779
6	rs2734994	29920009	T	ADD	4494	0.8273	0.08013	0.7071	0.968	-2.366	0.018
6	SNP_DRB1_32660007	32660007	A	ADD	4686	0.9039	0.04272	0.8313	0.9828	-2.365	0.01801
6	AA_DRB1_47_32660007	32660007	F	ADD	4686	0.9039	0.04272	0.8313	0.9828	-2.365	0.01801
6	rs3132682	30152367	G	ADD	4682	1.108	0.04356	1.018	1.207	2.362	0.01819
6	rs29273	29718968	C	ADD	4681	1.14	0.05559	1.022	1.271	2.359	0.01832
6	rs2844731	30524964	A	ADD	4672	0.8662	0.06092	0.7687	0.9761	-2.357	0.01843
6	rs3749946	31556841	A	ADD	4683	1.217	0.08414	1.032	1.436	2.339	0.01934
6	HLA_DQB1_06	32739039	P	ADD	4686	0.8882	0.05094	0.8038	0.9814	-2.328	0.01991
6	AA_DQB1_125_32737913_G	32737913	P	ADD	4686	0.8882	0.05094	0.8038	0.9814	-2.328	0.01991
6	rs6457144	30171347	T	ADD	4683	1.106	0.04354	1.016	1.205	2.323	0.02016
6	AA_DQB1_220_32737119_x	32737119	P	ADD	4686	0.3213	0.4893	0.1231	0.8382	-2.321	0.0203
6	AA_DQB1_221_32737116_x	32737116	P	ADD	4686	0.3213	0.4893	0.1231	0.8382	-2.321	0.0203
6	AA_DQB1_224_32737107_x	32737107	P	ADD	4686	0.3213	0.4893	0.1231	0.8382	-2.321	0.0203
6	AA_DQB1_203_32737170_x	32737170	P	ADD	4686	0.3213	0.4893	0.1231	0.8382	-2.321	0.0203
6	rs3095350	30925845	A	ADD	4686	1.107	0.04388	1.016	1.207	2.32	0.02036
6	HLA_DPA1_0201	33145064	P	ADD	4686	1.147	0.05928	1.021	1.289	2.318	0.02043
6	SNP_DPA1_33145535	33145535	T	ADD	4686	1.147	0.05928	1.021	1.289	2.318	0.02043
6	SNP_B_31432743	31432743	A	ADD	4686	1.256	0.09841	1.036	1.523	2.315	0.02059
6	rs2394894	31314899	C	ADD	4683	1.116	0.04729	1.017	1.224	2.312	0.02077
6	rs1063635	31487910	A	ADD	4680	1.104	0.04275	1.015	1.2	2.31	0.02086
6	AA_DQB1_9_32740810_F	32740810	P	ADD	4686	0.8734	0.05865	0.7785	0.9798	-2.308	0.021
6	SNP_C_31347275	31347275	G	ADD	4686	0.9044	0.0436	0.8303	0.985	-2.306	0.02113
6	SNP_B_31432583	31432583	T	ADD	4686	0.9062	0.04282	0.8333	0.9856	-2.299	0.0215
6	SNP_B_31432582	31432582	C	ADD	4686	0.9062	0.04282	0.8333	0.9856	-2.299	0.0215
6	AA_B_45_31432581_E	31432581	P	ADD	4686	0.9062	0.04282	0.8333	0.9856	-2.299	0.0215
6	rs9257834	29472594	T	ADD	4630	1.105	0.04338	1.015	1.203	2.295	0.02174
6	rs1610677	29897150	C	ADD	4675	0.9062	0.04292	0.8331	0.9858	-2.294	0.02177
6	rs9368745	32934211	G	ADD	4683	1.315	0.1196	1.04	1.662	2.291	0.02197
6	rs805267	31747736	A	ADD	4682	1.312	0.1188	1.04	1.656	2.288	0.02217
6	rs2255741	31713146	A	ADD	4678	1.319	0.1215	1.04	1.674	2.279	0.02264
6	rs3094572	29588972	T	ADD	4679	1.105	0.04375	1.014	1.204	2.278	0.02272
6	rs7770592	29503726	A	ADD	4675	1.111	0.04605	1.015	1.215	2.278	0.02274
6	rs1799964	31650287	C	ADD	4683	1.125	0.05181	1.017	1.245	2.277	0.02281
6	rs1265181	31263764	C	ADD	4673	1.115	0.04767	1.015	1.224	2.276	0.02283
6	AA_DQB1_-5_32742280_P	32742280	P	ADD	4686	1.106	0.04424	1.014	1.206	2.274	0.02298
6	AA_DQB1_-4_32742277_V	32742277	P	ADD	4686	1.106	0.04424	1.014	1.206	2.274	0.02298
6	AA_DQB1_-21_32742328_G	32742328	P	ADD	4686	1.106	0.04424	1.014	1.206	2.274	0.02298
6	AA_DQB1_203_32737170_I	32737170	P	ADD	4686	1.106	0.04424	1.014	1.206	2.274	0.02298
6	AA_B_109_31432144_L	31432144	P	ADD	4686	0.507	0.2991	0.2821	0.9112	-2.271	0.02316
6	HLA_B_3502	31431272	P	ADD	4686	1.972	0.2991	1.097	3.545	2.271	0.02317
6	SNP_B_31432145	31432145	A	ADD	4686	1.972	0.2991	1.097	3.545	2.271	0.02317
6	AA_B_109_31432144_F	31432144	P	ADD	4686	1.972	0.2991	1.097	3.545	2.271	0.02317
6	SNP_B_31431212	31431212	G	ADD	4686	1.101	0.04263	1.013	1.197	2.265	0.02348
6	SNP_A_30020064	30020064	T	ADD	4686	0.7611	0.1206	0.6009	0.964	-2.264	0.02355
6	AA_A_245_30020064	30020064	V	ADD	4686	0.7611	0.1206	0.6009	0.964	-2.264	0.02355
6	HLA_A_68	30019970	P	ADD	4686	0.7611	0.1206	0.6009	0.964	-2.264	0.02355
6	rs6905389	30427909	A	ADD	4669	1.186	0.07543	1.023	1.375	2.264	0.02359
6	rs9262635	31133458	G	ADD	4684	1.119	0.04986	1.015	1.234	2.264	0.0236
6	SNP_DQB1_32740637	32740637	T	ADD	4686	1.111	0.04633	1.014	1.216	2.263	0.02363
6	AA_DQB1_66_32740639	32740639	D	ADD	4686	1.111	0.04633	1.014	1.216	2.263	0.02363
6	AA_DQB1_67_32740636	32740636	I	ADD	4686	1.111	0.04633	1.014	1.216	2.263	0.02363
6	SNP_DQB1_32740638	32740638	G	ADD	4686	1.111	0.04633	1.014	1.216	2.263	0.02363
6	AA_DQB1_-6_32742283_T	32742283	P	ADD	4686	1.105	0.0442	1.013	1.205	2.261	0.02376
6	rs2516486	31602181	G	ADD	4661	1.16	0.0656	1.02	1.319	2.259	0.02388
6	rs3134762	31318845	C	ADD	4674	1.112	0.04729	1.014	1.221	2.254	0.02418
6	rs9262636	31133827	G	ADD	4682	1.119	0.04994	1.015	1.234	2.252	0.02434
6	rs3095238	31269189	T	ADD	4680	0.871	0.06139	0.7722	0.9823	-2.251	0.02441
6	rs9267971	32325163	C	ADD	4679	1.101	0.04271	1.012	1.197	2.248	0.02455
6	HLA_A_33	30019970	P	ADD	4686	1.621	0.2154	1.063	2.473	2.243	0.02488
6	SNP_DQB1_32742280_G	32742280	P	ADD	4686	1.117	0.04919	1.014	1.23	2.242	0.02497
6	rs2073151	29472930	A	ADD	4681	1.101	0.0431	1.012	1.199	2.242	0.02498
6	SNP_B_31432123_T	31432123	P	ADD	4686	0.9072	0.04349	0.8331	0.9879	-2.24	0.02511
6	SNP_A-2279116	32023992	C	ADD	4679	1.354	0.1358	1.038	1.768	2.233	0.02553
6	AA_DRB1_231_32656010_Q	32656010	P	ADD	4686	0.7911	0.105	0.644	0.9718	-2.232	0.02558
6	rs9258223	29820154	G	ADD	4660	0.8578	0.06875	0.7497	0.9816	-2.23	0.02572
6	rs7194	32520458	G	ADD	4683	0.9068	0.0439	0.832	0.9882	-2.229	0.02578
6	SNP_B_31431332	31431332	A	ADD	4686	1.1	0.04264	1.012	1.196	2.229	0.02583
6	rs3130311	32325345	G	ADD	4677	1.1	0.04271	1.011	1.196	2.224	0.02617
6	rs2516688	30472503	T	ADD	4682	1.101	0.04336	1.011	1.198	2.216	0.02671
6	AA_DRB1_189_32656611_x	32656611	P	ADD	4686	1.282	0.1127	1.027	1.598	2.2	0.02778
6	AA_DRB1_231_32656010_x	32656010	P	ADD	4686	1.282	0.1127	1.027	1.598	2.2	0.02778
6	AA_DRB1_233_32656004_x	32656004	P	ADD	4686	1.282	0.1127	1.027	1.598	2.2	0.02778
6	rs3130649	30911233	A	ADD	4677	1.1	0.04333	1.01	1.197	2.198	0.02797
6	SNP_DRB1_32656610	32656610	A	ADD	4686	1.262	0.1059	1.025	1.552	2.194	0.02821
6	HLA_B_4402	31431272	P	ADD	4686	1.154	0.06552	1.015	1.312	2.187	0.02871
6	rs733208	33190286	A	ADD	4638	0.8793	0.05898	0.7833	0.987	-2.182	0.02914
6	AA_DRB1_57_32659977_S	32659977	P	ADD	4686	1.251	0.1029	1.023	1.531	2.178	0.02943
6	SNP_DRB1_32659978	32659978	T	ADD	4686	1.251	0.1029	1.023	1.531	2.178	0.02943
6	SNP_DRB1_32659977_C	32659977	P	ADD	4686	1.251	0.1029	1.023	1.531	2.178	0.02943
6	HLA_DPB1_1301	33157346	P	ADD	4686	1.415	0.1597	1.035	1.935	2.175	0.0296
6	HLA_DPB1_13	33157346	P	ADD	4686	1.415	0.1597	1.035	1.935	2.175	0.0296
6	rs3806108	33875557	C	ADD	4679	0.9084	0.04419	0.833	0.9905	-2.175	0.02961
6	rs2233967	31188807	G	ADD	4635	1.131	0.05667	1.012	1.264	2.173	0.02975
6	HLA_DQB1_0304	32739039	P	ADD	4686	0.1968	0.7482	0.04542	0.8529	-2.173	0.02981
6	HLA_B_1402	31431272	P	ADD	4686	1.298	0.1202	1.026	1.643	2.171	0.02991
6	SNP_DQB1_32742351_C	32742351	P	ADD	4686	0.9113	0.0428	0.838	0.9911	-2.169	0.03007
6	SNP_DQB1_32742319_A	32742319	P	ADD	4686	0.9113	0.0428	0.838	0.9911	-2.169	0.03007
6	SNP_A_30018741	30018741	G	ADD	4686	0.8142	0.09506	0.6758	0.9809	-2.163	0.03054
6	AA_A_77_30018741_S	30018741	P	ADD	4686	0.8142	0.09506	0.6758	0.9809	-2.163	0.03054
6	rs12212935	29467091	A	ADD	4650	1.098	0.04326	1.009	1.195	2.157	0.03099
6	AA_DRB1_189_32656611_R	32656611	P	ADD	4686	0.7964	0.1058	0.6473	0.9799	-2.152	0.0314
6	AA_DRB1_-1_32665412_A	32665412	P	ADD	4686	1.128	0.05583	1.011	1.258	2.15	0.03155
6	AA_DQB1_-18_32742319_A	32742319	P	ADD	4686	1.097	0.04305	1.008	1.193	2.148	0.03168
6	rs9276435	32821845	T	ADD	4672	0.8894	0.05458	0.7992	0.9898	-2.147	0.03176
6	SNP_B_31432681	31432681	C	ADD	4686	0.9067	0.04574	0.829	0.9918	-2.141	0.03228
6	AA_B_12_31432680	31432680	V	ADD	4686	0.9067	0.04574	0.829	0.9918	-2.141	0.03228
6	rs1264703	30173395	G	ADD	4684	1.109	0.04829	1.009	1.219	2.14	0.03234
6	HLA_DRB1_1104	32660042	P	ADD	4686	1.38	0.1509	1.027	1.855	2.135	0.03276
6	HLA_DQB1_0609	32739039	P	ADD	4686	1.432	0.1682	1.03	1.99	2.133	0.0329
6	rs9275572	32786977	A	ADD	4681	0.9119	0.04333	0.8377	0.9927	-2.128	0.03332
6	rs9261394	30172541	A	ADD	4681	1.097	0.04357	1.007	1.195	2.128	0.03337
6	AA_DQB1_3_32742259_S	32742259	P	ADD	4686	0.5904	0.2481	0.3631	0.96	-2.125	0.03362
6	AA_DQB1_197_32737188_S	32737188	P	ADD	4686	0.5904	0.2481	0.3631	0.96	-2.125	0.03362
6	AA_A_97_30019042_M	30019042	P	ADD	4686	0.8982	0.05056	0.8134	0.9918	-2.124	0.03369
6	AA_DQB1_75_32740612	32740612	V	ADD	4686	1.094	0.04259	1.007	1.19	2.119	0.03407
6	SNP_DQB1_32740613	32740613	C	ADD	4686	1.094	0.04259	1.007	1.19	2.119	0.03407
6	AA_DQB1_74_32740615_E	32740615	P	ADD	4686	0.9137	0.04259	0.8405	0.9932	-2.119	0.03407
6	SNP_DQB1_32740615	32740615	G	ADD	4686	1.094	0.04259	1.007	1.19	2.119	0.03407
6	AA_DQB1_71_32740624_T	32740624	P	ADD	4686	0.9137	0.04259	0.8405	0.9932	-2.119	0.03407
6	rs9261265	30134329	C	ADD	4677	0.7958	0.1079	0.6441	0.9832	-2.117	0.03429
6	rs1051336	32520570	A	ADD	4683	0.888	0.05627	0.7952	0.9915	-2.111	0.03475
6	rs406936	32041140	A	ADD	4663	1.139	0.06165	1.009	1.285	2.108	0.035
6	SNP_B_31430492	31430492	A	ADD	4686	0.9051	0.04739	0.8248	0.9932	-2.104	0.03538
6	rs3130501	31244432	A	ADD	4685	0.8997	0.05035	0.8151	0.993	-2.1	0.03573
6	SNP_B_31432123_A	31432123	P	ADD	4686	1.125	0.05635	1.008	1.257	2.095	0.0362
6	AA_DRB1_73_32659929	32659929	G	ADD	4686	1.1	0.04542	1.006	1.202	2.092	0.03643
6	SNP_DRB1_32659929	32659929	C	ADD	4686	1.1	0.04542	1.006	1.202	2.092	0.03643
6	rs9268402	32449331	G	ADD	4685	0.9143	0.0429	0.8406	0.9945	-2.088	0.03677
6	rs1264344	30908556	T	ADD	4682	0.9145	0.04294	0.8407	0.9948	-2.082	0.03738
6	rs3115576	32324828	A	ADD	4681	1.093	0.04268	1.005	1.188	2.081	0.03744
6	rs2073723	31238057	T	ADD	4668	0.9004	0.05041	0.8157	0.9939	-2.081	0.03745
6	rs4530903	32689867	T	ADD	4644	1.148	0.0668	1.007	1.309	2.07	0.03843
6	rs3129932	32444105	G	ADD	4680	0.9001	0.05088	0.8147	0.9945	-2.068	0.0386
6	SNP_DQB1_32740605_C	32740605	P	ADD	4686	0.8305	0.09005	0.6961	0.9908	-2.062	0.03917
6	SNP_DQB1_32740665	32740665	A	ADD	4686	0.911	0.04525	0.8336	0.9954	-2.061	0.03933
6	AA_DQB1_135_32737883_G	32737883	P	ADD	4686	1.148	0.06708	1.007	1.309	2.057	0.03968
6	HLA_DQB1_0202	32739039	P	ADD	4686	1.148	0.06708	1.007	1.309	2.057	0.03968
6	SNP_DQB1_32737883	32737883	C	ADD	4686	1.148	0.06708	1.007	1.309	2.057	0.03968
6	rs3117229	33164047	A	ADD	4682	1.106	0.04909	1.005	1.218	2.054	0.03998
6	rs3132959	32406920	G	ADD	4683	0.9008	0.05088	0.8153	0.9953	-2.053	0.04009
6	rs9276832	32940378	T	ADD	4639	0.9092	0.04638	0.8302	0.9958	-2.052	0.0402
6	SNP_DQB1_32737171	32737171	C	ADD	4686	0.9133	0.04424	0.8374	0.996	-2.051	0.04026
6	SNP_DQB1_32737139	32737139	A	ADD	4686	0.9133	0.04424	0.8374	0.996	-2.051	0.04026
6	SNP_DQB1_32737882	32737882	A	ADD	4686	0.9133	0.04424	0.8374	0.996	-2.051	0.04026
6	SNP_DQB1_32737780	32737780	A	ADD	4686	0.9133	0.04424	0.8374	0.996	-2.051	0.04026
6	AA_DPB1_84_33156664_G	33156664	P	ADD	4686	0.9115	0.04533	0.834	0.9962	-2.045	0.04089
6	SNP_DPB1_33156664_G	33156664	P	ADD	4686	0.9115	0.04533	0.834	0.9962	-2.045	0.04089
6	rs241432	32910181	G	ADD	4671	0.9155	0.04321	0.8411	0.9964	-2.044	0.04092
6	rs29221	29697103	G	ADD	4664	0.9003	0.05138	0.8141	0.9957	-2.043	0.04101
6	SNP_DQB1_32740579_G	32740579	P	ADD	4686	0.9123	0.04508	0.8351	0.9965	-2.037	0.04167
6	SNP_DQA1_32717791	32717791	T	ADD	4686	0.9106	0.04599	0.8322	0.9965	-2.035	0.04181
6	AA_DQA1_129_32717850	32717850	Q	ADD	4686	0.9106	0.04599	0.8322	0.9965	-2.035	0.04181
6	SNP_DQA1_32717851	32717851	G	ADD	4686	0.9106	0.04599	0.8322	0.9965	-2.035	0.04181
6	SNP_DQA1_32718513	32718513	A	ADD	4686	0.9106	0.04599	0.8322	0.9965	-2.035	0.04181
6	rs10947441	33897559	A	ADD	4679	1.112	0.05243	1.004	1.233	2.032	0.04213
6	rs805268	31746157	C	ADD	4680	1.276	0.1199	1.009	1.614	2.032	0.04213
6	rs3905495	31373518	A	ADD	4683	0.9107	0.04631	0.8317	0.9972	-2.021	0.0433
6	AA_B_116_31432123_L	31432123	P	ADD	4686	1.173	0.0792	1.005	1.37	2.018	0.04354
6	SNP_B_31432122	31432122	T	ADD	4686	1.173	0.0792	1.005	1.37	2.018	0.04354
6	SNP_A-1863641	29117982	C	ADD	4673	1.251	0.111	1.006	1.555	2.016	0.04381
6	rs9366778	31377152	A	ADD	4680	0.9143	0.04447	0.838	0.9975	-2.015	0.04388
6	SNP_DRB1_32657592	32657592	A	ADD	4686	1.137	0.06352	1.004	1.287	2.015	0.04391
6	SNP_DRB1_32660069_C	32660069	P	ADD	4686	1.137	0.06352	1.004	1.287	2.015	0.04391
6	rs213208	33285988	T	ADD	4675	1.104	0.04915	1.003	1.216	2.014	0.04403
6	rs2523855	31130137	C	ADD	4616	1.093	0.04439	1.002	1.193	2.01	0.0444
6	rs9261151	30095717	A	ADD	4663	0.8074	0.1065	0.6553	0.9949	-2.008	0.04468
6	rs10484549	30134269	C	ADD	4682	0.828	0.09441	0.6881	0.9963	-1.999	0.04556
6	HLA_DRB1_0408	32660042	P	ADD	4686	0.47	0.3785	0.2238	0.9869	-1.995	0.04607
6	rs9295965	31287012	C	ADD	4676	1.112	0.05312	1.002	1.234	1.993	0.04623
6	SNP_B_31432515_A	31432515	P	ADD	4686	1.097	0.04639	1.001	1.201	1.99	0.04658
6	rs2071025	33251734	G	ADD	4681	1.103	0.04917	1.001	1.214	1.988	0.04686
6	AA_DQB1_203_32737170_V	32737170	P	ADD	4686	0.9158	0.04425	0.8397	0.9988	-1.987	0.04693
6	AA_A_76_30018738_A	30018738	P	ADD	4686	1.101	0.04834	1.001	1.21	1.981	0.04756
6	AA_DPB1_57_33156583	33156583	D	ADD	4686	1.12	0.05726	1.001	1.253	1.981	0.04756
6	SNP_DPB1_33156584	33156584	C	ADD	4686	1.12	0.05726	1.001	1.253	1.981	0.04756
6	SNP_A_30018738_C	30018738	P	ADD	4686	1.101	0.04834	1.001	1.21	1.981	0.04756
6	rs480092	31872878	C	ADD	4668	0.8876	0.0602	0.7888	0.9988	-1.98	0.04766
6	rs6933349	31109992	A	ADD	4679	0.8992	0.05371	0.8093	0.999	-1.978	0.04788
6	SNP_B_31432826	31432826	G	ADD	4686	0.913	0.04601	0.8343	0.9992	-1.978	0.0479
6	AA_B_156_31432003_L	31432003	P	ADD	4686	1.086	0.04191	1.001	1.179	1.973	0.04847
6	SNP_B_31432003_A	31432003	P	ADD	4686	1.086	0.04191	1.001	1.179	1.973	0.04847
6	rs7452756	31284581	G	ADD	4640	1.11	0.05299	1.001	1.232	1.973	0.04851
6	AA_DQB1_86_32740579_A	32740579	P	ADD	4686	0.9149	0.04512	0.8374	0.9994	-1.972	0.04856
6	rs3807030	30141669	T	ADD	4681	0.8085	0.108	0.6543	0.999	-1.969	0.04895
6	SNP_A-4226034	32778473	T	ADD	4619	1.127	0.06093	1.001	1.27	1.969	0.04896
6	rs2233969	31188411	G	ADD	4682	1.113	0.05453	1	1.239	1.963	0.0496
6	rs4084097	29919729	C	ADD	4680	0.8292	0.09538	0.6878	0.9997	-1.963	0.04961
6	rs9263804	31243685	C	ADD	4681	0.9064	0.05014	0.8215	1	-1.96	0.04999
6	rs3135393	32516820	G	ADD	4678	0.897	0.0555	0.8046	1	-1.958	0.05026
6	rs3130955	31162490	A	ADD	4685	1.089	0.04365	0.9997	1.186	1.954	0.05075
6	rs3132524	31244693	T	ADD	4680	0.9066	0.05019	0.8217	1	-1.953	0.05077
6	rs3135363	32497626	G	ADD	4683	0.9092	0.04872	0.8264	1	-1.953	0.05084
6	rs2248880	31341489	C	ADD	4668	1.098	0.04809	0.9997	1.207	1.953	0.05084
6	AA_DRB1_11_32660115_L	32660115	P	ADD	4686	1.135	0.06503	0.9993	1.289	1.949	0.05133
6	SNP_DRB1_32657421	32657421	A	ADD	4686	1.135	0.06503	0.9993	1.289	1.949	0.05133
6	HLA_DRB1_01	32660042	P	ADD	4686	1.135	0.06503	0.9993	1.289	1.949	0.05133
6	SNP_DRB1_32660105	32660105	T	ADD	4686	1.135	0.06503	0.9993	1.289	1.949	0.05133
6	AA_DRB1_30_32660058_C	32660058	P	ADD	4686	1.135	0.06503	0.9993	1.289	1.949	0.05133
6	AA_DRB1_96_32657590_E	32657590	P	ADD	4686	1.135	0.06503	0.9993	1.289	1.949	0.05133
6	SNP_DRB1_32657589_C	32657589	P	ADD	4686	1.135	0.06503	0.9993	1.289	1.949	0.05133
6	SNP_DRB1_32657591_C	32657591	P	ADD	4686	1.135	0.06503	0.9993	1.289	1.949	0.05133
6	HLA_DRB1_1103	32660042	P	ADD	4686	0.3802	0.4963	0.1437	1.006	-1.948	0.05139
6	AA_DQB1_135_32737883_D	32737883	P	ADD	4686	0.878	0.0668	0.7702	1.001	-1.948	0.05143
6	rs2394963	31359441	T	ADD	4684	0.9115	0.04764	0.8303	1.001	-1.944	0.05185
6	rs630792	33798288	A	ADD	4528	1.167	0.07956	0.9987	1.364	1.944	0.05189
6	rs2395164	32495838	T	ADD	4674	0.8952	0.057	0.8006	1.001	-1.943	0.05206
6	AA_DRB1_-24_32665481_L	32665481	P	ADD	4686	1.103	0.05067	0.999	1.218	1.94	0.05234
6	AA_A_63_30018699_Q	30018699	P	ADD	4686	1.224	0.1043	0.9979	1.502	1.94	0.05242
6	SNP_A_30019305	30019305	G	ADD	4686	1.224	0.1043	0.9979	1.502	1.94	0.05242
6	SNP_A_30018447	30018447	A	ADD	4686	1.224	0.1043	0.9979	1.502	1.94	0.05242
6	HLA_A_29	30019970	P	ADD	4686	1.224	0.1043	0.9979	1.502	1.94	0.05242
6	SNP_A_30018486	30018486	T	ADD	4686	1.224	0.1043	0.9979	1.502	1.94	0.05242
6	SNP_A_30018658	30018658	A	ADD	4686	1.224	0.1043	0.9979	1.502	1.94	0.05242
6	SNP_A_30018696_T	30018696	P	ADD	4686	1.224	0.1043	0.9979	1.502	1.94	0.05242
6	AA_A_62_30018696_L	30018696	P	ADD	4686	1.224	0.1043	0.9979	1.502	1.94	0.05242
6	SNP_A_30018698_C	30018698	P	ADD	4686	1.224	0.1043	0.9979	1.502	1.94	0.05242
6	SNP_DQB1_32740773_C	32740773	P	ADD	4686	0.9134	0.04683	0.8333	1.001	-1.934	0.05311
6	rs427037	32320242	G	ADD	4657	1.109	0.05341	0.9986	1.231	1.933	0.05326
6	AA_DPB1_8_33156436	33156436	V	ADD	4686	1.094	0.04655	0.9984	1.198	1.926	0.05407
6	SNP_DPB1_33156439	33156439	A	ADD	4686	1.094	0.04655	0.9984	1.198	1.926	0.05407
6	SNP_DPB1_33156435	33156435	G	ADD	4686	1.094	0.04655	0.9984	1.198	1.926	0.05407
6	SNP_DPB1_33156437	33156437	G	ADD	4686	1.094	0.04655	0.9984	1.198	1.926	0.05407
6	AA_DPB1_9_33156439_F	33156439	P	ADD	4686	0.9142	0.04655	0.8345	1.002	-1.926	0.05408
6	AA_DRB1_31_32660055_F	32660055	P	ADD	4686	0.8887	0.06141	0.7879	1.002	-1.922	0.05461
6	SNP_DRB1_32660056_A	32660056	P	ADD	4686	0.8887	0.06141	0.7879	1.002	-1.922	0.05461
6	AA_DRB1_13_32660109_F	32660109	P	ADD	4686	1.125	0.06142	0.9977	1.269	1.922	0.05463
6	SNP_DRB1_32660109_A	32660109	P	ADD	4686	1.125	0.06142	0.9977	1.269	1.922	0.05463
6	SNP_DRB1_32660058_C	32660058	P	ADD	4686	1.125	0.06142	0.9977	1.269	1.922	0.05463
6	rs9295805	29505758	T	ADD	4629	1.096	0.04763	0.9981	1.203	1.92	0.0549
6	rs4959068	31451823	A	ADD	4559	1.196	0.09349	0.996	1.437	1.918	0.05516
6	AA_DRB1_26_32660070_L	32660070	P	ADD	4686	1.122	0.06031	0.9973	1.263	1.915	0.05555
6	rs9266409	31444547	C	ADD	4682	1.111	0.05513	0.9971	1.238	1.907	0.05646
6	rs1012411	30440534	G	ADD	4681	0.9169	0.04556	0.8386	1.003	-1.904	0.05692
6	rs6915177	29630567	T	ADD	4685	1.333	0.1508	0.9915	1.791	1.903	0.05699
6	rs7761859	33912115	T	ADD	4679	0.9069	0.05137	0.82	1.003	-1.903	0.05705
6	rs10947449	33903649	G	ADD	4681	1.093	0.04694	0.9969	1.198	1.895	0.05816
6	rs2001099	32491611	C	ADD	4682	0.898	0.05678	0.8035	1.004	-1.894	0.05821
6	AA_A_311_30020364_K	30020364	P	ADD	4686	1.152	0.07499	0.9947	1.335	1.89	0.0588
6	AA_A_282_30020277_I	30020277	P	ADD	4686	1.152	0.07499	0.9947	1.335	1.89	0.0588
6	SNP_A_30020692	30020692	T	ADD	4686	0.8685	0.07464	0.7503	1.005	-1.889	0.05883
6	rs29224	29689322	T	ADD	4668	0.8708	0.07324	0.7544	1.005	-1.888	0.05896
6	rs9295837	30292683	A	ADD	4675	1.199	0.09614	0.9929	1.447	1.886	0.05934
6	rs2097775	30462282	A	ADD	4670	1.115	0.05795	0.9954	1.249	1.881	0.06001
6	rs3757340	31029861	C	ADD	4676	1.093	0.04747	0.9962	1.2	1.88	0.06016
6	AA_B_194_31431315_V	31431315	P	ADD	4686	1.129	0.06456	0.9947	1.281	1.878	0.06036
6	SNP_B_31431316	31431316	C	ADD	4686	1.129	0.06456	0.9947	1.281	1.878	0.06036
6	SNP_B_31431447	31431447	T	ADD	4686	1.129	0.06456	0.9947	1.281	1.878	0.06036
6	AA_B_194_31431315_I	31431315	P	ADD	4686	0.8858	0.06457	0.7805	1.005	-1.878	0.06037
6	rs13215091	31636669	A	ADD	4680	1.235	0.1127	0.99	1.54	1.871	0.06132
6	AA_B_-21_31432904_M	31432904	P	ADD	4686	0.92	0.04462	0.8429	1.004	-1.87	0.06152
6	SNP_B_31432904	31432904	A	ADD	4686	0.92	0.04462	0.8429	1.004	-1.87	0.06152
6	SNP_B_31432910	31432910	A	ADD	4686	0.92	0.04462	0.8429	1.004	-1.87	0.06152
6	SNP_B_31432808_G	31432808	P	ADD	4686	0.92	0.04462	0.8429	1.004	-1.87	0.06152
6	AA_B_-23_31432910_L	31432910	P	ADD	4686	0.92	0.04462	0.8429	1.004	-1.87	0.06152
6	SNP_B_31432809	31432809	G	ADD	4686	0.92	0.04462	0.8429	1.004	-1.87	0.06152
6	rs9266406	31444397	A	ADD	4682	1.108	0.05513	0.9948	1.235	1.866	0.06208
6	rs29225	29689020	G	ADD	4681	0.8712	0.07413	0.7534	1.007	-1.86	0.06288
6	rs1233391	29658597	C	ADD	4681	1.105	0.05359	0.9945	1.227	1.858	0.06318
6	rs1264702	30173554	C	ADD	4673	1.094	0.04841	0.995	1.203	1.857	0.06332
6	rs6910516	31451806	G	ADD	4682	1.108	0.05514	0.9941	1.234	1.852	0.06403
6	AA_DRB1_31_32660055_I	32660055	P	ADD	4686	1.123	0.06269	0.9932	1.27	1.852	0.06406
6	SNP_DRB1_32660056_T	32660056	P	ADD	4686	1.123	0.06269	0.9932	1.27	1.852	0.06406
6	HLA_A_1101	30019970	P	ADD	4686	0.8414	0.09335	0.7007	1.01	-1.85	0.06434
6	SNP_A_30018990	30018990	T	ADD	4686	0.8414	0.09335	0.7007	1.01	-1.85	0.06434
6	HLA_A_11	30019970	P	ADD	4686	0.8414	0.09335	0.7007	1.01	-1.85	0.06434
6	SNP_A_30018984	30018984	A	ADD	4686	0.8414	0.09335	0.7007	1.01	-1.85	0.06434
6	SNP_A_30020389	30020389	A	ADD	4686	0.8414	0.09335	0.7007	1.01	-1.85	0.06434
6	SNP_A_30018844	30018844	G	ADD	4686	0.8414	0.09335	0.7007	1.01	-1.85	0.06434
6	SNP_A_30020593	30020593	A	ADD	4686	0.8414	0.09335	0.7007	1.01	-1.85	0.06434
6	HLA_A_2902	30019970	P	ADD	4686	1.215	0.1053	0.9883	1.493	1.848	0.06454
6	rs2596477	31435702	A	ADD	4665	1.107	0.05481	0.9939	1.232	1.848	0.06465
6	rs10947058	30284101	T	ADD	4684	1.193	0.09583	0.989	1.44	1.845	0.0651
6	AA_DQB1_-21_32742328_D	32742328	P	ADD	4686	0.9209	0.04472	0.8436	1.005	-1.843	0.06533
6	AA_DQB1_-6_32742283_S	32742283	P	ADD	4686	0.9209	0.04472	0.8436	1.005	-1.843	0.06533
6	AA_DQB1_-4_32742277_L	32742277	P	ADD	4686	0.9209	0.04472	0.8436	1.005	-1.843	0.06533
6	AA_B_-23_31432910_R	31432910	P	ADD	4686	1.086	0.0446	0.9947	1.185	1.841	0.06559
6	AA_B_-21_31432904_T	31432904	P	ADD	4686	1.086	0.0446	0.9947	1.185	1.841	0.06559
6	rs2516687	30472566	T	ADD	4674	1.223	0.1093	0.987	1.515	1.84	0.0657
6	AA_DPB1_84_33156664_D	33156664	P	ADD	4686	1.087	0.04549	0.9946	1.189	1.84	0.06576
6	SNP_DPB1_33156664_A	33156664	P	ADD	4686	1.087	0.04549	0.9946	1.189	1.84	0.06576
6	AA_DPB1_85_33156667	33156667	E	ADD	4686	1.087	0.04549	0.9946	1.189	1.84	0.06576
6	SNP_DPB1_33156667	33156667	A	ADD	4686	1.087	0.04549	0.9946	1.189	1.84	0.06576
6	SNP_DPB1_33156669	33156669	G	ADD	4686	1.087	0.04549	0.9946	1.189	1.84	0.06576
6	SNP_DPB1_33156672	33156672	G	ADD	4686	1.087	0.04549	0.9946	1.189	1.84	0.06576
6	AA_DPB1_87_33156673	33156673	V	ADD	4686	1.087	0.04549	0.9946	1.189	1.84	0.06576
6	AA_DPB1_86_33156670	33156670	P	ADD	4686	0.9197	0.04549	0.8413	1.005	-1.84	0.06577
6	AA_A_282_30020277_V	30020277	P	ADD	4686	0.871	0.0751	0.7518	1.009	-1.839	0.06593
6	SNP_A_30020276	30020276	G	ADD	4686	0.871	0.0751	0.7518	1.009	-1.839	0.06593
6	SNP_A_30018704	30018704	G	ADD	4686	0.871	0.0751	0.7518	1.009	-1.839	0.06593
6	SNP_A_30019048_T	30019048	P	ADD	4686	0.871	0.0751	0.7518	1.009	-1.839	0.06593
6	AA_A_62_30018696_E	30018696	P	ADD	4686	0.871	0.0751	0.7518	1.009	-1.839	0.06593
6	AA_A_65_30018705	30018705	G	ADD	4686	0.871	0.0751	0.7518	1.009	-1.839	0.06593
6	SNP_A_30020077	30020077	A	ADD	4686	0.871	0.0751	0.7518	1.009	-1.839	0.06593
6	SNP_A_30019339	30019339	G	ADD	4686	0.871	0.0751	0.7518	1.009	-1.839	0.06593
6	AA_A_311_30020364_N	30020364	P	ADD	4686	0.871	0.0751	0.7518	1.009	-1.839	0.06593
6	SNP_A_30018926	30018926	A	ADD	4686	0.871	0.0751	0.7518	1.009	-1.839	0.06593
6	SNP_A_30020065	30020065	A	ADD	4686	0.871	0.0751	0.7518	1.009	-1.839	0.06593
6	SNP_A_30018452	30018452	A	ADD	4686	0.871	0.0751	0.7518	1.009	-1.839	0.06593
6	SNP_A_30018381	30018381	A	ADD	4686	0.871	0.0751	0.7518	1.009	-1.839	0.06593
6	SNP_A_30019930	30019930	T	ADD	4686	0.871	0.0751	0.7518	1.009	-1.839	0.06593
6	SNP_A_30020260	30020260	A	ADD	4686	0.871	0.0751	0.7518	1.009	-1.839	0.06593
6	SNP_A_30020365	30020365	C	ADD	4686	0.871	0.0751	0.7518	1.009	-1.839	0.06593
6	SNP_A_30019936	30019936	A	ADD	4686	0.871	0.0751	0.7518	1.009	-1.839	0.06593
6	SNP_A_30020541	30020541	G	ADD	4686	0.871	0.0751	0.7518	1.009	-1.839	0.06593
6	SNP_A_30019583	30019583	A	ADD	4686	0.871	0.0751	0.7518	1.009	-1.839	0.06593
6	SNP_A_30019816	30019816	A	ADD	4686	0.871	0.0751	0.7518	1.009	-1.839	0.06593
6	SNP_A_30019513	30019513	C	ADD	4686	0.871	0.0751	0.7518	1.009	-1.839	0.06593
6	SNP_A_30020917	30020917	A	ADD	4686	0.871	0.0751	0.7518	1.009	-1.839	0.06593
6	SNP_A_30019550	30019550	C	ADD	4686	0.871	0.0751	0.7518	1.009	-1.839	0.06593
6	SNP_A_30021180	30021180	G	ADD	4686	0.871	0.0751	0.7518	1.009	-1.839	0.06593
6	AA_A_99_30019048_F	30019048	P	ADD	4686	0.871	0.0751	0.7518	1.009	-1.839	0.06593
6	SNP_A_30020666	30020666	T	ADD	4686	0.871	0.0751	0.7518	1.009	-1.839	0.06593
6	SNP_A_30020635	30020635	T	ADD	4686	0.871	0.0751	0.7518	1.009	-1.839	0.06593
6	SNP_A_30020659	30020659	G	ADD	4686	0.871	0.0751	0.7518	1.009	-1.839	0.06593
6	SNP_A_30020628	30020628	C	ADD	4686	0.871	0.0751	0.7518	1.009	-1.839	0.06593
6	SNP_A_30019323_A	30019323	P	ADD	4686	0.871	0.0751	0.7518	1.009	-1.839	0.06593
6	SNP_A_30019524	30019524	A	ADD	4686	0.871	0.0751	0.7518	1.009	-1.839	0.06593
6	SNP_A_30020543	30020543	C	ADD	4686	0.871	0.0751	0.7518	1.009	-1.839	0.06593
6	AA_DRB1_71_32659935_K	32659935	P	ADD	4686	0.9153	0.04815	0.8329	1.006	-1.838	0.06606
6	AA_DQB1_220_32737119_H	32737119	P	ADD	4686	1.084	0.04412	0.9946	1.182	1.838	0.06612
6	AA_DQB1_221_32737116_H	32737116	P	ADD	4686	1.084	0.04412	0.9946	1.182	1.838	0.06612
6	rs1611636	29944682	C	ADD	4680	1.219	0.1079	0.9867	1.506	1.836	0.06638
6	rs1269851	32200185	C	ADD	4684	1.185	0.09262	0.9885	1.421	1.836	0.06643
6	SNP_A_30018979_C	30018979	P	ADD	4686	0.9148	0.04857	0.8317	1.006	-1.833	0.06677
6	rs1150743	30100240	T	ADD	4683	0.8711	0.07532	0.7516	1.01	-1.832	0.06692
6	rs7766902	29344624	T	ADD	4678	0.8771	0.07168	0.7621	1.009	-1.83	0.06727
6	rs3135376	32493448	G	ADD	4682	0.9011	0.05694	0.8059	1.007	-1.83	0.0673
6	SNP_DRB1_32660069_G	32660069	P	ADD	4686	0.8987	0.0584	0.8015	1.008	-1.829	0.06737
6	HLA_DPA1_0103	33145064	P	ADD	4686	0.9062	0.054	0.8151	1.007	-1.825	0.06802
6	SNP_DQB1_32740624	32740624	T	ADD	4686	1.089	0.04677	0.9935	1.193	1.821	0.06863
6	AA_DRB1_-1_32665412_x	32665412	P	ADD	4686	1.22	0.1094	0.9843	1.511	1.815	0.06946
6	AA_DRB1_-16_32665457_x	32665457	P	ADD	4686	1.22	0.1094	0.9843	1.511	1.815	0.06946
6	AA_DRB1_-25_32665484_x	32665484	P	ADD	4686	1.22	0.1094	0.9843	1.511	1.815	0.06946
6	AA_DRB1_-24_32665481_x	32665481	P	ADD	4686	1.22	0.1094	0.9843	1.511	1.815	0.06946
6	AA_DRB1_-17_32665460_x	32665460	P	ADD	4686	1.22	0.1094	0.9843	1.511	1.815	0.06946
6	rs9295967	31291999	G	ADD	4673	1.101	0.05313	0.9923	1.222	1.815	0.0695
6	rs2213580	32496552	C	ADD	4681	0.902	0.05696	0.8067	1.008	-1.812	0.07006
6	rs9394128	33131348	C	ADD	4683	0.9072	0.05374	0.8165	1.008	-1.811	0.0701
6	rs3135378	32493077	A	ADD	4683	0.9023	0.05698	0.807	1.009	-1.804	0.07116
6	rs16867690	29693362	T	ADD	4640	0.8749	0.07409	0.7566	1.012	-1.804	0.07126
6	rs2523405	29803284	G	ADD	4678	1.081	0.04317	0.9933	1.176	1.804	0.07129
6	AA_B_80_31432476_T	31432476	P	ADD	4686	1.091	0.04819	0.9925	1.199	1.803	0.07134
6	SNP_B_31432476_G	31432476	P	ADD	4686	1.091	0.04819	0.9925	1.199	1.803	0.07134
6	rs2395161	32495730	C	ADD	4680	0.9024	0.05704	0.8069	1.009	-1.801	0.07175
6	rs1736913	29812379	T	ADD	4685	0.9206	0.04607	0.8411	1.008	-1.796	0.07246
6	rs6933050	31451611	C	ADD	4675	1.104	0.05531	0.9909	1.231	1.794	0.07275
6	rs6930933	32491388	T	ADD	4681	0.9028	0.05704	0.8073	1.01	-1.793	0.0729
6	SNP_DQB1_32740759_C	32740759	P	ADD	4686	1.104	0.05527	0.9908	1.23	1.793	0.07298
6	AA_DQB1_26_32740759_G	32740759	P	ADD	4686	1.104	0.05527	0.9908	1.23	1.793	0.07298
6	SNP_DQB1_32740760_C	32740760	P	ADD	4686	1.104	0.05527	0.9908	1.23	1.793	0.07298
6	SNP_DQB1_32740761	32740761	C	ADD	4686	1.104	0.05527	0.9908	1.23	1.793	0.07298
6	AA_A_99_30019048_Y	30019048	P	ADD	4686	1.144	0.07503	0.9875	1.325	1.792	0.07313
6	SNP_A_30019048_A	30019048	P	ADD	4686	1.144	0.07503	0.9875	1.325	1.792	0.07313
6	rs9405035	32515046	A	ADD	4668	0.7507	0.1601	0.5485	1.028	-1.79	0.07337
6	rs2395167	32496286	T	ADD	4671	0.9034	0.05678	0.8083	1.01	-1.789	0.07367
6	rs3873375	31359339	T	ADD	4669	0.9197	0.04681	0.8391	1.008	-1.789	0.07369
6	rs805297	31730585	A	ADD	4682	1.087	0.0466	0.992	1.191	1.788	0.07385
6	rs2001097	32491836	T	ADD	4680	0.9032	0.05703	0.8077	1.01	-1.786	0.07411
6	rs4713423	31110280	C	ADD	4674	0.9105	0.05261	0.8213	1.009	-1.782	0.07481
6	rs2523404	29803692	T	ADD	4684	1.08	0.04314	0.9922	1.175	1.779	0.07519
6	SNP_A_30018639	30018639	G	ADD	4686	0.6625	0.2315	0.4208	1.043	-1.778	0.07535
6	AA_A_43_30018639	30018639	R	ADD	4686	0.6625	0.2315	0.4208	1.043	-1.778	0.07535
6	SNP_A_30019082	30019082	G	ADD	4686	0.6625	0.2315	0.4208	1.043	-1.778	0.07535
6	rs1431403	33155009	C	ADD	4684	1.086	0.04634	0.9915	1.189	1.776	0.07576
6	AA_A_9_30018537_T	30018537	P	ADD	4686	1.155	0.08109	0.9851	1.354	1.775	0.07596
6	SNP_A_30018536	30018536	A	ADD	4686	1.155	0.08109	0.9851	1.354	1.775	0.07596
6	rs16899205	31374340	G	ADD	4684	0.919	0.04759	0.8372	1.009	-1.775	0.07597
6	HLA_A_2402	30019970	P	ADD	4686	0.8641	0.08254	0.735	1.016	-1.77	0.07674
6	rs10946988	29479863	A	ADD	4677	1.088	0.04751	0.991	1.194	1.769	0.07693
6	rs11754648	33903106	C	ADD	4677	1.086	0.04686	0.991	1.191	1.766	0.0774
6	HLA_C_08	31346171	P	ADD	4686	1.204	0.1051	0.9797	1.479	1.765	0.07758
6	rs9469597	33902107	C	ADD	4682	1.087	0.04708	0.9908	1.192	1.763	0.07787
6	rs4713677	33839203	C	ADD	4684	1.079	0.04319	0.9913	1.174	1.757	0.07892
6	rs9295931	30977693	T	ADD	4674	1.104	0.05619	0.9887	1.232	1.757	0.07894
6	rs2844463	31723146	A	ADD	4680	1.122	0.06539	0.9868	1.275	1.757	0.07895
6	rs2523880	31150748	G	ADD	4682	1.081	0.04421	0.991	1.179	1.756	0.07904
6	rs16899207	31374366	G	ADD	4686	0.9199	0.04753	0.8381	1.01	-1.755	0.07918
6	rs2523990	30185208	A	ADD	4682	1.077	0.04243	0.9913	1.171	1.755	0.07929
6	SNP_B_31432352_G	31432352	P	ADD	4686	0.9178	0.04893	0.8339	1.01	-1.753	0.0796
6	SNP_C_31345988	31345988	C	ADD	4686	0.9252	0.04434	0.8482	1.009	-1.753	0.07964
6	rs12193110	30045083	T	ADD	4674	1.086	0.04703	0.9902	1.191	1.751	0.0799
6	SNP_A_30019035_G	30019035	P	ADD	4686	1.086	0.04736	0.9901	1.192	1.751	0.08002
6	SNP_A_30019664	30019664	T	ADD	4686	1.086	0.04736	0.9901	1.192	1.751	0.08002
6	AA_A_95_30019036_V	30019036	P	ADD	4686	1.086	0.04736	0.9901	1.192	1.751	0.08002
6	rs9295844	30389381	C	ADD	4682	0.8983	0.06137	0.7965	1.013	-1.748	0.08053
6	rs13200022	31206936	T	ADD	4683	1.105	0.05703	0.9879	1.235	1.746	0.08085
6	AA_DQB1_74_32740615_S	32740615	P	ADD	4686	1.101	0.05529	0.9882	1.227	1.745	0.08106
6	SNP_DQB1_32740616	32740616	A	ADD	4686	1.101	0.05529	0.9882	1.227	1.745	0.08106
6	SNP_DQB1_32740625	32740625	C	ADD	4686	1.101	0.05529	0.9882	1.227	1.745	0.08106
6	rs3828886	31548531	G	ADD	4647	1.093	0.05098	0.989	1.208	1.743	0.08129
6	rs3132928	32341993	A	ADD	4676	1.089	0.04918	0.9893	1.2	1.742	0.08152
6	rs3818532	33787785	G	ADD	4682	1.095	0.05249	0.9883	1.214	1.736	0.08252
6	rs10947260	32481163	C	ADD	4679	1.154	0.08243	0.9817	1.356	1.735	0.08267
6	AA_DQB1_57_32740666_A	32740666	P	ADD	4686	0.9255	0.04462	0.848	1.01	-1.735	0.08277
6	SNP_DQB1_32740666_G	32740666	P	ADD	4686	0.9255	0.04462	0.848	1.01	-1.735	0.08277
6	rs2535306	31161846	G	ADD	4679	1.08	0.04416	0.9901	1.177	1.734	0.08299
6	rs2517489	31150285	A	ADD	4678	1.08	0.04432	0.99	1.178	1.733	0.08316
6	rs3130975	31189817	T	ADD	4672	1.08	0.04454	0.9899	1.179	1.732	0.08335
6	rs2596464	31520940	T	ADD	4681	0.9287	0.04282	0.8539	1.01	-1.728	0.08398
6	rs1233320	29916011	G	ADD	4656	1.213	0.1117	0.9744	1.51	1.728	0.08405
6	rs3135366	32496687	C	ADD	4674	0.9062	0.05704	0.8103	1.013	-1.727	0.08417
6	rs1046089	31710946	A	ADD	4680	0.9259	0.04459	0.8484	1.01	-1.727	0.08424
6	rs2523881	31150587	G	ADD	4680	1.079	0.04422	0.9894	1.177	1.72	0.08549
6	rs2074512	30986898	C	ADD	4677	1.101	0.05577	0.9867	1.228	1.719	0.08555
6	rs4947244	30062343	G	ADD	4680	1.086	0.04791	0.9884	1.193	1.716	0.08621
6	rs2523865	31126427	C	ADD	4685	1.076	0.04279	0.9896	1.17	1.715	0.08633
6	rs3828783	33875705	A	ADD	4682	1.1	0.05543	0.9864	1.226	1.713	0.08674
6	AA_DQB1_9_32740810_Y	32740810	P	ADD	4686	1.103	0.05741	0.9858	1.235	1.711	0.08709
6	SNP_DQB1_32740810	32740810	A	ADD	4686	0.9064	0.05742	0.81	1.014	-1.711	0.0871
6	rs6924600	30965521	A	ADD	4683	1.1	0.05569	0.986	1.227	1.706	0.08792
6	HLA_B_4006	31431272	P	ADD	4686	6.736	1.118	0.7523	60.32	1.706	0.0881
6	rs10947432	33784534	A	ADD	4675	1.093	0.0524	0.9866	1.212	1.702	0.08873
6	SNP_C_31346687	31346687	A	ADD	4686	1.196	0.1053	0.973	1.47	1.7	0.08914
6	HLA_C_0802	31346171	P	ADD	4686	1.196	0.1053	0.973	1.47	1.7	0.08914
6	SNP_C_31346486	31346486	T	ADD	4686	1.196	0.1053	0.973	1.47	1.7	0.08914
6	rs6933763	32830830	G	ADD	4652	1.135	0.07445	0.9806	1.313	1.697	0.08963
6	rs6913746	29603794	C	ADD	4683	1.273	0.1421	0.9633	1.682	1.697	0.08975
6	HLA_A_0201	30019970	P	ADD	4686	1.084	0.04739	0.9876	1.189	1.697	0.08975
6	rs2246330	31149472	A	ADD	4685	1.078	0.04418	0.9883	1.175	1.694	0.09029
6	AA_A_171_30019264	30019264	H	ADD	4686	1.537	0.2541	0.9342	2.529	1.692	0.09061
6	AA_A_186_30019887	30019887	R	ADD	4686	1.537	0.2541	0.9342	2.529	1.692	0.09061
6	HLA_A_3301	30019970	P	ADD	4686	1.537	0.2541	0.9342	2.529	1.692	0.09061
6	SNP_A_30019263	30019263	C	ADD	4686	1.537	0.2541	0.9342	2.529	1.692	0.09061
6	SNP_A_30019887	30019887	G	ADD	4686	1.537	0.2541	0.9342	2.529	1.692	0.09061
6	rs2517510	31138101	G	ADD	4681	1.078	0.0442	0.9882	1.175	1.691	0.09075
6	rs12195469	30897587	A	ADD	4683	0.8958	0.06504	0.7886	1.018	-1.691	0.09078
6	rs12203688	33801602	C	ADD	4669	1.093	0.05271	0.9857	1.212	1.688	0.0915
6	rs4713429	31128996	G	ADD	4682	1.088	0.0501	0.9864	1.2	1.687	0.09154
6	rs2535318	31159367	T	ADD	4682	1.077	0.04416	0.988	1.175	1.687	0.09167
6	rs2523883	31150049	T	ADD	4673	1.078	0.04433	0.9879	1.175	1.686	0.09172
6	AA_A_297_30020322_V	30020322	P	ADD	4686	1.212	0.1143	0.969	1.517	1.684	0.09212
6	rs9258220	29819020	T	ADD	4640	0.8367	0.1059	0.6799	1.03	-1.684	0.09222
6	AA_DQB1_-18_32742319_V	32742319	P	ADD	4686	0.9311	0.04244	0.8568	1.012	-1.682	0.0925
6	rs6457282	30965967	C	ADD	4679	1.099	0.05629	0.9845	1.228	1.682	0.09252
6	rs3218815	30986748	T	ADD	4684	1.098	0.05574	0.9846	1.225	1.681	0.09268
6	rs16896081	29919688	T	ADD	4675	0.8543	0.09368	0.711	1.026	-1.681	0.0928
6	rs2074508	30984417	A	ADD	4684	1.098	0.05574	0.9845	1.225	1.68	0.09294
6	HLA_A_3201	30019970	P	ADD	4686	0.825	0.1147	0.6589	1.033	-1.677	0.0935
6	HLA_A_32	30019970	P	ADD	4686	0.825	0.1147	0.6589	1.033	-1.677	0.0935
6	rs3131631	31592662	G	ADD	4680	0.9188	0.05056	0.8321	1.014	-1.675	0.09385
6	SNP_B_31432133	31432133	A	ADD	4686	1.079	0.04546	0.9871	1.18	1.675	0.09401
6	AA_B_113_31432132_Y	31432132	P	ADD	4686	1.079	0.04546	0.9871	1.18	1.675	0.09401
6	AA_B_113_31432132_H	31432132	P	ADD	4686	0.9267	0.04546	0.8477	1.013	-1.675	0.09401
6	rs9405050	31179526	A	ADD	4680	0.9309	0.04288	0.8559	1.013	-1.669	0.09516
6	rs439205	33281820	A	ADD	4541	1.087	0.04979	0.9855	1.198	1.667	0.09552
6	rs29226	29688990	G	ADD	4678	0.8848	0.07354	0.766	1.022	-1.664	0.09602
6	SNP_C_31346971_G	31346971	P	ADD	4686	0.7411	0.1804	0.5203	1.056	-1.661	0.0968
6	AA_C_99_31347080_Y	31347080	P	ADD	4686	1.083	0.04818	0.9856	1.19	1.659	0.0972
6	SNP_C_31347080_T	31347080	P	ADD	4686	1.083	0.04818	0.9856	1.19	1.659	0.0972
6	rs2535315	31160106	T	ADD	4677	1.076	0.04428	0.9863	1.173	1.649	0.0991
6	rs17495612	32467409	C	ADD	4684	1.105	0.06049	0.9813	1.244	1.648	0.09933
6	SNP_B_31430319_A	31430319	P	ADD	4686	1.147	0.08337	0.9743	1.351	1.648	0.09937
6	SNP_B_31430782	31430782	T	ADD	4686	1.147	0.08337	0.9743	1.351	1.648	0.09937
6	SNP_B_31431854	31431854	T	ADD	4686	1.147	0.08337	0.9743	1.351	1.648	0.09937
6	SNP_B_31431182	31431182	G	ADD	4686	1.147	0.08337	0.9743	1.351	1.648	0.09937
6	rs7767325	32341864	C	ADD	4681	1.084	0.0491	0.9848	1.194	1.648	0.09941
6	HLA_DPA1_01	33145064	P	ADD	4686	0.9138	0.05481	0.8207	1.017	-1.645	0.1
6	SNP_DPA1_33145604	33145604	G	ADD	4686	1.094	0.05481	0.9829	1.218	1.645	0.1
6	SNP_DPA1_33144483	33144483	C	ADD	4686	1.094	0.05481	0.9829	1.218	1.645	0.1
6	rs7765820	33751536	A	ADD	4684	1.079	0.04636	0.9855	1.182	1.644	0.1001
6	rs740882	29683435	T	ADD	4683	0.8863	0.07338	0.7676	1.023	-1.644	0.1001
6	SNP_B_31430641	31430641	A	ADD	4686	1.103	0.05975	0.9811	1.24	1.641	0.1008
6	SNP_B_31430999	31430999	C	ADD	4686	1.103	0.05975	0.9811	1.24	1.641	0.1008
6	rs17842396	29694363	C	ADD	4684	0.8867	0.07337	0.7679	1.024	-1.639	0.1011
6	HLA_A_0205	30019970	P	ADD	4686	0.6834	0.2324	0.4333	1.078	-1.638	0.1015
6	SNP_DPB1_33156438	33156438	C	ADD	4686	1.176	0.09911	0.9681	1.428	1.633	0.1024
6	AA_DPB1_9_33156439_H	33156439	P	ADD	4686	1.176	0.09911	0.9681	1.428	1.633	0.1024
6	SNP_DRB1_32659893	32659893	G	ADD	4686	1.229	0.1266	0.959	1.575	1.629	0.1033
6	AA_DRB1_85_32659893	32659893	A	ADD	4686	1.229	0.1266	0.959	1.575	1.629	0.1033
6	rs3219183	31624342	G	ADD	4679	1.211	0.1174	0.9618	1.524	1.628	0.1034
6	rs7743563	33129170	A	ADD	4647	0.9156	0.05419	0.8233	1.018	-1.627	0.1037
6	rs9469595	33901533	A	ADD	4664	1.084	0.04945	0.9836	1.194	1.627	0.1038
6	rs2517471	31160077	G	ADD	4672	1.075	0.04427	0.9853	1.172	1.625	0.1041
6	HLA_A_24	30019970	P	ADD	4686	0.8753	0.08212	0.7451	1.028	-1.622	0.1047
6	rs204990	32269408	A	ADD	4678	1.087	0.05125	0.9827	1.201	1.62	0.1053
6	rs1541269	30211339	A	ADD	4679	0.9064	0.06075	0.8047	1.021	-1.618	0.1058
6	SNP_DQB1_32740723	32740723	A	ADD	4686	1.072	0.04279	0.9854	1.165	1.616	0.1062
6	AA_DQB1_38_32740723	32740723	V	ADD	4686	1.072	0.04279	0.9854	1.165	1.616	0.1062
6	SNP_DQB1_32736000	32736000	A	ADD	4686	0.9312	0.04413	0.8541	1.015	-1.615	0.1064
6	SNP_DQB1_32737115	32737115	T	ADD	4686	0.9312	0.04413	0.8541	1.015	-1.615	0.1064
6	SNP_DQB1_32737119	32737119	C	ADD	4686	0.9312	0.04413	0.8541	1.015	-1.615	0.1064
6	AA_DQB1_125_32737913_A	32737913	P	ADD	4686	1.074	0.04413	0.9849	1.171	1.615	0.1064
6	AA_DQB1_53_32740678	32740678	Q	ADD	4686	0.9312	0.04413	0.8541	1.015	-1.615	0.1064
6	SNP_DQB1_32740556	32740556	T	ADD	4686	0.9312	0.04413	0.8541	1.015	-1.615	0.1064
6	SNP_DQB1_32740586	32740586	C	ADD	4686	0.9312	0.04413	0.8541	1.015	-1.615	0.1064
6	SNP_DQB1_32742278_C	32742278	P	ADD	4686	1.074	0.04413	0.9849	1.171	1.615	0.1064
6	SNP_DQB1_32742328_C	32742328	P	ADD	4686	1.074	0.04413	0.9849	1.171	1.615	0.1064
6	AA_DQB1_84_32740585_Q	32740585	P	ADD	4686	1.074	0.04413	0.9849	1.171	1.615	0.1064
6	SNP_DQB1_32740583	32740583	C	ADD	4686	0.9312	0.04413	0.8541	1.015	-1.615	0.1064
6	AA_DQB1_85_32740582_L	32740582	P	ADD	4686	1.074	0.04413	0.9849	1.171	1.615	0.1064
6	SNP_DQB1_32740579_T	32740579	P	ADD	4686	1.074	0.04413	0.9849	1.171	1.615	0.1064
6	SNP_DQB1_32737913	32737913	C	ADD	4686	0.9312	0.04413	0.8541	1.015	-1.615	0.1064
6	AA_DQB1_86_32740579_E	32740579	P	ADD	4686	1.074	0.04413	0.9849	1.171	1.615	0.1064
6	AA_DQB1_87_32740576_L	32740576	P	ADD	4686	1.074	0.04413	0.9849	1.171	1.615	0.1064
6	SNP_DQB1_32740571	32740571	C	ADD	4686	0.9312	0.04413	0.8541	1.015	-1.615	0.1064
6	SNP_DQB1_32740570	32740570	C	ADD	4686	0.9312	0.04413	0.8541	1.015	-1.615	0.1064
6	SNP_DQB1_32740678	32740678	T	ADD	4686	0.9312	0.04413	0.8541	1.015	-1.615	0.1064
6	SNP_DQB1_32740567	32740567	A	ADD	4686	0.9312	0.04413	0.8541	1.015	-1.615	0.1064
6	AA_DQB1_90_32740567_T	32740567	P	ADD	4686	1.074	0.04413	0.9849	1.171	1.615	0.1064
6	SNP_DQB1_32740559	32740559	T	ADD	4686	0.9312	0.04413	0.8541	1.015	-1.615	0.1064
6	SNP_DQB1_32740577	32740577	A	ADD	4686	0.9312	0.04413	0.8541	1.015	-1.615	0.1064
6	AA_DQB1_89_32740570_T	32740570	P	ADD	4686	1.074	0.04413	0.9849	1.171	1.615	0.1064
6	rs6457747	33975418	C	ADD	4526	1.114	0.06715	0.9769	1.271	1.612	0.107
6	rs9393945	29216270	G	ADD	4682	0.8813	0.07847	0.7557	1.028	-1.61	0.1073
6	rs439852	33113186	T	ADD	4676	1.081	0.04858	0.9831	1.189	1.61	0.1075
6	AA_A_297_30020322_M	30020322	P	ADD	4686	0.8322	0.1144	0.6651	1.041	-1.606	0.1084
6	SNP_A_30020321	30020321	A	ADD	4686	0.8322	0.1144	0.6651	1.041	-1.606	0.1084
6	SNP_A_30020187	30020187	C	ADD	4686	0.8322	0.1144	0.6651	1.041	-1.606	0.1084
6	AA_A_109_30019078	30019078	L	ADD	4686	0.8322	0.1144	0.6651	1.041	-1.606	0.1084
6	SNP_A_30019077	30019077	C	ADD	4686	0.8322	0.1144	0.6651	1.041	-1.606	0.1084
6	rs1265052	31188450	T	ADD	4682	0.9338	0.04272	0.8588	1.015	-1.604	0.1087
6	AA_DRB1_180_32657338_V	32657338	P	ADD	4686	1.086	0.0517	0.9817	1.202	1.603	0.1089
6	AA_A_12_30018546	30018546	M	ADD	4686	1.564	0.2792	0.905	2.704	1.603	0.109
6	HLA_A_6802	30019970	P	ADD	4686	1.564	0.2792	0.905	2.704	1.603	0.109
6	SNP_A_30018545	30018545	A	ADD	4686	1.564	0.2792	0.905	2.704	1.603	0.109
6	SNP_DQB1_32742284_T	32742284	P	ADD	4686	1.073	0.0441	0.9844	1.17	1.602	0.1091
6	rs9263715	31203780	A	ADD	4681	1.092	0.0553	0.9802	1.217	1.599	0.1099
6	SNP_DQA1_32717201	32717201	T	ADD	4686	1.08	0.04842	0.9825	1.188	1.596	0.1105
6	AA_DQA1_51_32717203	32717203	L	ADD	4686	1.08	0.04842	0.9825	1.188	1.596	0.1105
6	SNP_DQA1_32717202	32717202	C	ADD	4686	1.08	0.04842	0.9825	1.188	1.596	0.1105
6	SNP_DQA1_32713249	32713249	T	ADD	4686	1.08	0.04842	0.9825	1.188	1.596	0.1105
6	SNP_DQA1_32718423	32718423	A	ADD	4686	1.08	0.04842	0.9825	1.188	1.596	0.1105
6	SNP_DQA1_32717190_T	32717190	P	ADD	4686	1.08	0.04842	0.9825	1.188	1.596	0.1105
6	AA_DQA1_47_32717191_C	32717191	P	ADD	4686	1.08	0.04842	0.9825	1.188	1.596	0.1105
6	SNP_DQA1_32717208	32717208	C	ADD	4686	1.08	0.04842	0.9825	1.188	1.596	0.1105
6	AA_DQA1_50_32717200_V	32717200	P	ADD	4686	1.08	0.04842	0.9825	1.188	1.596	0.1105
6	SNP_DQA1_32717170	32717170	G	ADD	4686	1.08	0.04842	0.9825	1.188	1.596	0.1105
6	SNP_DQA1_32717207	32717207	A	ADD	4686	1.08	0.04842	0.9825	1.188	1.596	0.1105
6	AA_DQA1_53_32717209_Q	32717209	P	ADD	4686	1.08	0.04842	0.9825	1.188	1.596	0.1105
6	AA_DQA1_40_32717170	32717170	G	ADD	4686	1.08	0.04842	0.9825	1.188	1.596	0.1105
6	SNP_DQA1_32717192	32717192	T	ADD	4686	1.08	0.04842	0.9825	1.188	1.596	0.1105
6	SNP_B_31432541	31432541	T	ADD	4686	1.142	0.08345	0.9701	1.345	1.596	0.1105
6	rs3130284	32248465	C	ADD	4683	1.082	0.04932	0.9821	1.192	1.594	0.1109
6	rs1265777	32381136	C	ADD	4675	1.071	0.04327	0.9841	1.166	1.589	0.112
6	AA_DPB1_76_33156640_I	33156640	P	ADD	4686	1.246	0.139	0.9489	1.636	1.582	0.1136
6	rs3132644	30448065	C	ADD	4678	0.9347	0.04272	0.8596	1.016	-1.58	0.114
6	SNP_DQB1_32737837	32737837	A	ADD	4686	0.9359	0.04198	0.862	1.016	-1.579	0.1144
6	rs29227	29688567	T	ADD	4684	0.8908	0.07323	0.7717	1.028	-1.579	0.1144
6	AA_DPA1_111_33144977_R	33144977	P	ADD	4686	1.09	0.05487	0.9792	1.214	1.577	0.1148
6	AA_DPA1_160_33144830_V	33144830	P	ADD	4686	1.09	0.05487	0.9792	1.214	1.577	0.1148
6	SNP_DPA1_33144831	33144831	C	ADD	4686	1.09	0.05487	0.9792	1.214	1.577	0.1148
6	SNP_DPA1_33144977	33144977	C	ADD	4686	1.09	0.05487	0.9792	1.214	1.577	0.1148
6	SNP_DPA1_33145538	33145538	A	ADD	4686	1.09	0.05487	0.9792	1.214	1.577	0.1148
6	AA_DPA1_31_33145557	33145557	Q	ADD	4686	1.09	0.05487	0.9792	1.214	1.577	0.1148
6	SNP_DPA1_33145557	33145557	T	ADD	4686	1.09	0.05487	0.9792	1.214	1.577	0.1148
6	SNP_DPA1_33144928	33144928	T	ADD	4686	1.09	0.05487	0.9792	1.214	1.577	0.1148
6	rs2523535	31444229	G	ADD	4678	0.9337	0.04353	0.8573	1.017	-1.577	0.1148
6	AA_DPA1_50_33145500	33145500	R	ADD	4686	1.09	0.05487	0.9792	1.214	1.577	0.1148
6	SNP_DPA1_33145500	33145500	C	ADD	4686	1.09	0.05487	0.9792	1.214	1.577	0.1148
6	SNP_DPA1_33144949	33144949	T	ADD	4686	1.09	0.05487	0.9792	1.214	1.577	0.1148
6	AA_DPA1_228_33144412_P	33144412	P	ADD	4686	1.09	0.05487	0.9792	1.214	1.577	0.1148
6	SNP_DPA1_33144413	33144413	G	ADD	4686	1.09	0.05487	0.9792	1.214	1.577	0.1148
6	SNP_DPA1_33144929	33144929	G	ADD	4686	1.09	0.05487	0.9792	1.214	1.577	0.1148
6	SNP_DPA1_33144937	33144937	A	ADD	4686	1.09	0.05487	0.9792	1.214	1.577	0.1148
6	AA_DPA1_127_33144929_P	33144929	P	ADD	4686	1.09	0.05487	0.9792	1.214	1.577	0.1148
6	SNP_DPA1_33145558	33145558	G	ADD	4686	1.09	0.05487	0.9792	1.214	1.577	0.1148
6	HLA_DPA1_02	33145064	P	ADD	4686	1.09	0.05487	0.9792	1.214	1.577	0.1148
6	rs2530699	31061219	T	ADD	4595	1.105	0.06337	0.9759	1.251	1.576	0.1151
6	AA_DQA1_53_32717209_K	32717209	P	ADD	4686	0.9332	0.04432	0.8555	1.018	-1.561	0.1185
6	SNP_DQA1_32717249	32717249	G	ADD	4686	0.9332	0.04432	0.8555	1.018	-1.561	0.1185
6	SNP_DQA1_32717219_T	32717219	P	ADD	4686	0.9332	0.04432	0.8555	1.018	-1.561	0.1185
6	SNP_DQA1_32717232	32717232	G	ADD	4686	0.9332	0.04432	0.8555	1.018	-1.561	0.1185
6	AA_DQA1_56_32717218_G	32717218	P	ADD	4686	0.9332	0.04432	0.8555	1.018	-1.561	0.1185
6	AA_DQA1_52_32717206_S	32717206	P	ADD	4686	0.9332	0.04432	0.8555	1.018	-1.561	0.1185
6	AA_DQA1_61_32717233	32717233	G	ADD	4686	0.9332	0.04432	0.8555	1.018	-1.561	0.1185
6	SNP_DQA1_32717217_G	32717217	P	ADD	4686	0.9332	0.04432	0.8555	1.018	-1.561	0.1185
6	SNP_DQA1_32717256_G	32717256	P	ADD	4686	0.9332	0.04432	0.8555	1.018	-1.561	0.1185
6	SNP_DQA1_32717242	32717242	G	ADD	4686	0.9332	0.04432	0.8555	1.018	-1.561	0.1185
6	AA_DQA1_64_32717242	32717242	R	ADD	4686	0.9332	0.04432	0.8555	1.018	-1.561	0.1185
6	AA_DQA1_69_32717257_A	32717257	P	ADD	4686	0.9332	0.04432	0.8555	1.018	-1.561	0.1185
6	AA_DQA1_55_32717215	32717215	G	ADD	4686	0.9332	0.04432	0.8555	1.018	-1.561	0.1185
6	SNP_DQA1_32717231	32717231	G	ADD	4686	0.9332	0.04432	0.8555	1.018	-1.561	0.1185
6	SNP_DQA1_32717233	32717233	G	ADD	4686	0.9332	0.04432	0.8555	1.018	-1.561	0.1185
6	SNP_DQA1_32717214	32717214	G	ADD	4686	0.9332	0.04432	0.8555	1.018	-1.561	0.1185
6	SNP_DQA1_32717277_A	32717277	P	ADD	4686	0.9332	0.04432	0.8555	1.018	-1.561	0.1185
6	AA_DQA1_76_32717278_M	32717278	P	ADD	4686	0.9332	0.04432	0.8555	1.018	-1.561	0.1185
6	AA_DQA1_66_32717248	32717248	M	ADD	4686	0.9332	0.04432	0.8555	1.018	-1.561	0.1185
6	SNP_DQA1_32717290	32717290	A	ADD	4686	0.9332	0.04432	0.8555	1.018	-1.561	0.1185
6	SNP_DQA1_32718473	32718473	A	ADD	4686	0.9332	0.04432	0.8555	1.018	-1.561	0.1185
6	AA_DQA1_218_32718473	32718473	Q	ADD	4686	0.9332	0.04432	0.8555	1.018	-1.561	0.1185
6	AA_DQA1_80_32717290	32717290	Y	ADD	4686	0.9332	0.04432	0.8555	1.018	-1.561	0.1185
6	SNP_DQA1_32713252	32713252	T	ADD	4686	0.9332	0.04432	0.8555	1.018	-1.561	0.1185
6	HLA_DQA1_01	32716284	P	ADD	4686	0.9332	0.04432	0.8555	1.018	-1.561	0.1185
6	AA_DQA1_175_32717988_Q	32717988	P	ADD	4686	0.9332	0.04432	0.8555	1.018	-1.561	0.1185
6	SNP_DQA1_32717083	32717083	G	ADD	4686	0.9332	0.04432	0.8555	1.018	-1.561	0.1185
6	AA_DQA1_18_32717104	32717104	F	ADD	4686	0.9332	0.04432	0.8555	1.018	-1.561	0.1185
6	SNP_DQA1_32717104	32717104	T	ADD	4686	0.9332	0.04432	0.8555	1.018	-1.561	0.1185
6	SNP_DQA1_32717987_C	32717987	P	ADD	4686	0.9332	0.04432	0.8555	1.018	-1.561	0.1185
6	AA_DQA1_11_32717083	32717083	C	ADD	4686	0.9332	0.04432	0.8555	1.018	-1.561	0.1185
6	AA_DQA1_50_32717200_E	32717200	P	ADD	4686	0.9332	0.04432	0.8555	1.018	-1.561	0.1185
6	SNP_DQA1_32717185	32717185	C	ADD	4686	0.9332	0.04432	0.8555	1.018	-1.561	0.1185
6	SNP_DQA1_32717200	32717200	A	ADD	4686	0.9332	0.04432	0.8555	1.018	-1.561	0.1185
6	AA_DQA1_45_32717185	32717185	A	ADD	4686	0.9332	0.04432	0.8555	1.018	-1.561	0.1185
6	AA_DQA1_47_32717191_R	32717191	P	ADD	4686	0.9332	0.04432	0.8555	1.018	-1.561	0.1185
6	SNP_DQA1_32717194	32717194	G	ADD	4686	0.9332	0.04432	0.8555	1.018	-1.561	0.1185
6	AA_DQA1_48_32717194	32717194	W	ADD	4686	0.9332	0.04432	0.8555	1.018	-1.561	0.1185
6	rs9348904	33148813	G	ADD	4681	1.088	0.05418	0.9786	1.21	1.56	0.1188
6	rs3129819	30451230	C	ADD	4682	0.9355	0.0428	0.8602	1.017	-1.558	0.1191
6	HLA_A_66	30019970	P	ADD	4686	0.5096	0.4327	0.2182	1.19	-1.558	0.1192
6	HLA_A_6601	30019970	P	ADD	4686	0.5096	0.4327	0.2182	1.19	-1.558	0.1192
6	SNP_A_30018818	30018818	T	ADD	4686	1.07	0.04356	0.9826	1.166	1.558	0.1193
6	rs3130405	30342131	T	ADD	4674	0.9149	0.0572	0.8179	1.023	-1.556	0.1198
6	rs4713376	30881293	C	ADD	4669	0.9036	0.06516	0.7953	1.027	-1.555	0.1199
6	rs11965547	31944130	A	ADD	4678	0.8869	0.0772	0.7623	1.032	-1.555	0.1199
6	rs3094623	30457180	A	ADD	4675	0.9356	0.04279	0.8604	1.017	-1.555	0.12
6	HLA_DRB1_1102	32660042	P	ADD	4686	0.4189	0.5598	0.1398	1.255	-1.554	0.1201
6	rs7749235	30743572	C	ADD	4680	1.366	0.2005	0.9219	2.023	1.554	0.1201
6	HLA_C_0303	31346171	P	ADD	4686	0.8632	0.09477	0.7168	1.039	-1.553	0.1205
6	SNP_C_31347355	31347355	T	ADD	4686	0.8632	0.09477	0.7168	1.039	-1.553	0.1205
6	AA_C_91_31347104	31347104	R	ADD	4686	0.8632	0.09477	0.7168	1.039	-1.553	0.1205
6	SNP_B_31430319_G	31430319	P	ADD	4686	0.8954	0.07121	0.7788	1.03	-1.551	0.1209
6	AA_DQB1_221_32737116_Q	32737116	P	ADD	4686	0.9339	0.04414	0.8565	1.018	-1.55	0.121
6	AA_DQB1_85_32740582_V	32740582	P	ADD	4686	0.9339	0.04414	0.8565	1.018	-1.55	0.121
6	AA_DQB1_220_32737119_R	32737119	P	ADD	4686	0.9339	0.04414	0.8565	1.018	-1.55	0.121
6	AA_DQB1_84_32740585_E	32740585	P	ADD	4686	0.9339	0.04414	0.8565	1.018	-1.55	0.121
6	AA_DQB1_89_32740570_G	32740570	P	ADD	4686	0.9339	0.04414	0.8565	1.018	-1.55	0.121
6	AA_DQB1_90_32740567_I	32740567	P	ADD	4686	0.9339	0.04414	0.8565	1.018	-1.55	0.121
6	rs9272219	32710247	T	ADD	4684	1.078	0.04851	0.9803	1.186	1.55	0.1212
6	SNP_DRB1_32660109_C	32660109	P	ADD	4686	0.9205	0.05356	0.8288	1.022	-1.546	0.1221
6	SNP_B_31430374	31430374	G	ADD	4686	1.089	0.05532	0.9773	1.214	1.545	0.1223
6	rs362540	29618304	G	ADD	4681	0.9361	0.04275	0.8609	1.018	-1.543	0.1227
6	SNP_DPB1_33160721	33160721	C	ADD	4686	1.073	0.04567	0.9811	1.173	1.542	0.1231
6	SNP_DPB1_33160746	33160746	C	ADD	4686	1.073	0.04567	0.9811	1.173	1.542	0.1231
6	SNP_DPB1_33160781	33160781	A	ADD	4686	1.073	0.04567	0.9811	1.173	1.542	0.1231
6	SNP_DPB1_33160936	33160936	T	ADD	4686	1.073	0.04567	0.9811	1.173	1.542	0.1231
6	SNP_DPB1_33160964	33160964	C	ADD	4686	1.073	0.04567	0.9811	1.173	1.542	0.1231
6	SNP_DPB1_33160714	33160714	A	ADD	4686	1.073	0.04567	0.9811	1.173	1.542	0.1231
6	SNP_DPB1_33160928	33160928	C	ADD	4686	1.073	0.04567	0.9811	1.173	1.542	0.1231
6	rs2596517	31468074	G	ADD	4680	0.9161	0.05688	0.8194	1.024	-1.541	0.1232
6	HLA_B_5201	31431272	P	ADD	4686	1.446	0.2399	0.9037	2.315	1.538	0.1241
6	HLA_B_52	31431272	P	ADD	4686	1.446	0.2399	0.9037	2.315	1.538	0.1241
6	rs3094045	30468581	A	ADD	4678	0.9364	0.04287	0.8609	1.018	-1.533	0.1252
6	SNP_DPA1_33145565	33145565	G	ADD	4686	1.467	0.2504	0.8982	2.397	1.531	0.1257
6	AA_DPA1_28_33145566	33145566	D	ADD	4686	1.467	0.2504	0.8982	2.397	1.531	0.1257
6	HLA_DPA1_0104	33145064	P	ADD	4686	1.467	0.2504	0.8982	2.397	1.531	0.1257
6	rs16868943	33255705	A	ADD	4680	1.242	0.1421	0.9401	1.641	1.525	0.1272
6	rs970269	30455218	G	ADD	4680	0.937	0.04281	0.8616	1.019	-1.521	0.1283
6	rs4711247	31003659	T	ADD	4677	1.092	0.05783	0.9749	1.223	1.521	0.1283
6	rs3116996	33205942	A	ADD	4685	1.091	0.05744	0.9751	1.221	1.521	0.1284
6	rs3130404	30340229	G	ADD	4657	0.9168	0.05714	0.8197	1.025	-1.52	0.1286
6	rs7739225	33128755	C	ADD	4647	0.9226	0.05302	0.8316	1.024	-1.519	0.1288
6	rs3130558	31205162	C	ADD	4672	0.9273	0.04981	0.841	1.022	-1.516	0.1294
6	rs9357092	30092231	A	ADD	4680	1.075	0.04785	0.979	1.181	1.516	0.1295
6	rs2395034	31568122	C	ADD	4685	1.079	0.05015	0.978	1.19	1.516	0.1296
6	rs9277542	33163225	C	ADD	4681	1.072	0.04587	0.9797	1.173	1.513	0.1302
6	rs539703	32396440	C	ADD	4681	1.067	0.04318	0.9808	1.162	1.511	0.1307
6	SNP_DRB1_32657334	32657334	C	ADD	4686	1.066	0.04247	0.981	1.159	1.508	0.1316
6	rs7738373	33128264	C	ADD	4682	0.9214	0.05429	0.8284	1.025	-1.508	0.1316
6	SNP_DRB1_32660115_G	32660115	P	ADD	4686	0.938	0.04246	0.8631	1.019	-1.508	0.1316
6	SNP_DQB1_32742319_G	32742319	P	ADD	4686	1.067	0.0431	0.9807	1.161	1.507	0.1317
6	rs9261700	30457273	A	ADD	4681	0.9375	0.04282	0.862	1.02	-1.507	0.1317
6	SNP_DQB1_32742351_T	32742351	P	ADD	4686	1.067	0.0431	0.9807	1.161	1.507	0.1317
6	rs574710	32396168	C	ADD	4680	1.067	0.04322	0.9806	1.162	1.507	0.1317
6	rs1233367	29730199	G	ADD	4682	0.9342	0.04519	0.855	1.021	-1.505	0.1323
6	rs3131009	31206811	G	ADD	4680	0.9284	0.04938	0.8427	1.023	-1.505	0.1323
6	rs407238	29914880	C	ADD	4678	1.067	0.04334	0.9804	1.162	1.502	0.1331
6	HLA_A_3303	30019970	P	ADD	4686	1.827	0.4015	0.8318	4.013	1.501	0.1333
6	HLA_DPB1_0301	33157346	P	ADD	4686	1.105	0.06662	0.9697	1.259	1.499	0.1339
6	HLA_DPB1_03	33157346	P	ADD	4686	1.105	0.06662	0.9697	1.259	1.499	0.1339
6	rs16870880	32889996	T	ADD	4678	1.126	0.07937	0.9639	1.316	1.496	0.1346
6	AA_DRB1_9_32660121_W	32660121	P	ADD	4686	1.066	0.04283	0.9801	1.159	1.49	0.1363
6	SNP_DRB1_32660122_A	32660122	P	ADD	4686	1.066	0.04283	0.9801	1.159	1.49	0.1363
6	SNP_DRB1_32660121	32660121	C	ADD	4686	1.066	0.04283	0.9801	1.159	1.49	0.1363
6	AA_A_114_30019093_Q	30019093	P	ADD	4686	0.9047	0.06728	0.7929	1.032	-1.489	0.1366
6	SNP_A_30018700	30018700	C	ADD	4686	0.8943	0.07513	0.7718	1.036	-1.487	0.1369
6	AA_A_63_30018699_N	30018699	P	ADD	4686	0.8943	0.07513	0.7718	1.036	-1.487	0.1369
6	SNP_A_30018698_A	30018698	P	ADD	4686	0.8943	0.07513	0.7718	1.036	-1.487	0.1369
6	rs3094629	30340932	A	ADD	4674	0.9186	0.05709	0.8213	1.027	-1.487	0.1369
6	AA_A_62_30018696_R	30018696	P	ADD	4686	0.8943	0.07513	0.7718	1.036	-1.487	0.1369
6	rs4587207	30874924	G	ADD	4681	1.09	0.058	0.9729	1.221	1.486	0.1374
6	rs9262546	31101107	A	ADD	4527	1.105	0.06758	0.9683	1.262	1.483	0.1381
6	rs2394403	30875848	T	ADD	4682	1.091	0.0587	0.9724	1.224	1.482	0.1382
6	SNP_DQB1_32742296_C	32742296	P	ADD	4686	0.938	0.04319	0.8619	1.021	-1.481	0.1385
6	AA_DPB1_96_33160714_R	33160714	P	ADD	4686	0.9347	0.04559	0.8548	1.022	-1.481	0.1386
6	AA_DPB1_170_33160936_T	33160936	P	ADD	4686	0.9347	0.04559	0.8548	1.022	-1.481	0.1386
6	rs2857212	32848389	G	ADD	4684	1.067	0.04378	0.9792	1.163	1.481	0.1387
6	rs6914501	29104156	G	ADD	4683	1.137	0.08662	0.9593	1.347	1.48	0.139
6	rs2517509	31138203	T	ADD	4676	1.291	0.1727	0.9202	1.811	1.478	0.1394
6	rs2596437	31447065	G	ADD	4668	0.9198	0.05666	0.8231	1.028	-1.475	0.1402
6	rs3130348	32248255	A	ADD	4662	1.075	0.04939	0.9762	1.185	1.473	0.1407
6	rs644045	31991936	A	ADD	4677	0.9375	0.04378	0.8604	1.022	-1.473	0.1407
6	HLA_B_2707	31431272	P	ADD	4686	0.2096	1.061	0.0262	1.678	-1.472	0.1409
6	AA_DQB1_70_32740627_R	32740627	P	ADD	4686	1.067	0.04411	0.9786	1.163	1.469	0.1418
6	SNP_DQB1_32740628	32740628	C	ADD	4686	0.9373	0.04411	0.8596	1.022	-1.469	0.1418
6	AA_DRB1_140_32657458	32657458	A	ADD	4686	1.065	0.04264	0.9792	1.157	1.466	0.1427
6	AA_DRB1_9_32660121_E	32660121	P	ADD	4686	0.9394	0.04264	0.8641	1.021	-1.466	0.1427
6	SNP_DRB1_32657459	32657459	C	ADD	4686	1.065	0.04264	0.9792	1.157	1.466	0.1427
6	SNP_DRB1_32660122_C	32660122	P	ADD	4686	0.9394	0.04264	0.8641	1.021	-1.466	0.1427
6	rs10755657	30448376	G	ADD	4674	0.9392	0.04287	0.8635	1.022	-1.464	0.1433
6	rs2530705	31052961	C	ADD	4678	1.096	0.06235	0.9695	1.238	1.463	0.1434
6	rs9262615	31129140	G	ADD	4671	1.074	0.04899	0.9758	1.182	1.459	0.1445
6	rs3997982	31452273	T	ADD	4677	0.9204	0.05687	0.8233	1.029	-1.459	0.1445
6	rs29254	29731573	C	ADD	4667	0.871	0.09471	0.7234	1.049	-1.459	0.1446
6	rs3763341	33086998	A	ADD	4680	0.9004	0.07199	0.7819	1.037	-1.457	0.1451
6	rs7763822	33168406	T	ADD	4686	1.165	0.1051	0.9483	1.432	1.455	0.1456
6	rs9263716	31203795	T	ADD	4684	1.084	0.05533	0.9724	1.208	1.454	0.1459
6	rs9272346	32712350	G	ADD	4684	0.9376	0.04433	0.8596	1.023	-1.454	0.146
6	rs3130112	30471407	G	ADD	4683	0.9397	0.04277	0.8642	1.022	-1.453	0.1461
6	AA_DPA1_111_33144977_K	33144977	P	ADD	4686	0.9235	0.05482	0.8294	1.028	-1.452	0.1465
6	AA_DPA1_160_33144830_F	33144830	P	ADD	4686	0.9235	0.05482	0.8294	1.028	-1.452	0.1465
6	AA_DPA1_127_33144929_L	33144929	P	ADD	4686	0.9235	0.05482	0.8294	1.028	-1.452	0.1465
6	AA_DPA1_228_33144412_T	33144412	P	ADD	4686	0.9235	0.05482	0.8294	1.028	-1.452	0.1465
6	SNP_A-1801644	29786499	A	ADD	4682	0.9327	0.04797	0.8491	1.025	-1.452	0.1466
6	SNP_DPA1_33145402	33145402	C	ADD	4686	1.083	0.05482	0.9725	1.206	1.452	0.1466
6	AA_DPA1_83_33145401	33145401	A	ADD	4686	1.083	0.05482	0.9725	1.206	1.452	0.1466
6	SNP_DPA1_33145397	33145397	A	ADD	4686	1.083	0.05482	0.9725	1.206	1.452	0.1466
6	rs1611704	29936446	T	ADD	4518	1.07	0.04647	0.9766	1.172	1.451	0.1469
6	SNP_B_31432107	31432107	T	ADD	4686	1.16	0.1026	0.9489	1.419	1.449	0.1473
6	AA_DPB1_65_33156607	33156607	L	ADD	4686	1.083	0.05538	0.972	1.208	1.447	0.1478
6	SNP_DPB1_33156606	33156606	C	ADD	4686	1.083	0.05538	0.972	1.208	1.447	0.1478
6	rs2844764	30342647	A	ADD	4650	0.9376	0.04464	0.859	1.023	-1.444	0.1487
6	AA_A_9_30018537_S	30018537	P	ADD	4686	0.9072	0.06752	0.7947	1.036	-1.443	0.1489
6	rs2523386	29819726	A	ADD	4683	1.087	0.05782	0.9705	1.217	1.442	0.1494
6	rs204991	32269344	C	ADD	4677	1.077	0.05124	0.9737	1.19	1.44	0.1499
6	rs9366754	30260012	C	ADD	4686	0.917	0.06021	0.815	1.032	-1.439	0.1502
6	rs4713603	33087587	C	ADD	4682	1.063	0.04264	0.978	1.156	1.438	0.1505
6	rs9295791	29204012	G	ADD	4656	0.8929	0.07878	0.7652	1.042	-1.438	0.1505
6	rs3094070	30339808	C	ADD	4670	0.9216	0.0569	0.8243	1.03	-1.435	0.1513
6	AA_DQB1_26_32740759_Y	32740759	P	ADD	4686	1.08	0.05396	0.972	1.201	1.433	0.1517
6	SNP_DQB1_32740798	32740798	G	ADD	4686	1.08	0.05396	0.972	1.201	1.433	0.1517
6	SNP_DQB1_32740760_A	32740760	P	ADD	4686	1.08	0.05396	0.972	1.201	1.433	0.1517
6	AA_DQB1_167_32737787_H	32737787	P	ADD	4686	1.08	0.05396	0.972	1.201	1.433	0.1517
6	AA_DQB1_13_32740798	32740798	A	ADD	4686	1.08	0.05396	0.972	1.201	1.433	0.1517
6	SNP_DQB1_32740759_T	32740759	P	ADD	4686	1.08	0.05396	0.972	1.201	1.433	0.1517
6	SNP_DQB1_32737787	32737787	T	ADD	4686	1.08	0.05396	0.972	1.201	1.433	0.1517
6	AA_B_199_31431300_A	31431300	P	ADD	4686	0.9234	0.05568	0.8279	1.03	-1.432	0.1521
6	HLA_B_44	31431272	P	ADD	4686	1.083	0.05568	0.971	1.208	1.432	0.1521
6	SNP_B_31432799	31432799	T	ADD	4686	1.083	0.05568	0.971	1.208	1.432	0.1521
6	rs4248149	30875606	C	ADD	4682	1.088	0.05879	0.9694	1.221	1.432	0.1521
6	AA_B_199_31431300_V	31431300	P	ADD	4686	1.083	0.05568	0.971	1.208	1.432	0.1521
6	SNP_B_31431300	31431300	A	ADD	4686	1.083	0.05568	0.971	1.208	1.432	0.1521
6	rs6906846	31353715	A	ADD	4682	0.933	0.04851	0.8484	1.026	-1.43	0.1528
6	SNP_DQA1_32717072	32717072	T	ADD	4686	0.9356	0.04654	0.8541	1.025	-1.43	0.1529
6	rs10738076	33127951	A	ADD	4684	0.9257	0.05418	0.8324	1.029	-1.425	0.1542
6	rs9258865	29944442	T	ADD	4611	1.08	0.05392	0.9715	1.2	1.424	0.1545
6	rs2844762	30344733	C	ADD	4657	0.9394	0.04408	0.8616	1.024	-1.419	0.1559
6	SNP_A_30019323_C	30019323	P	ADD	4686	1.101	0.06752	0.9641	1.256	1.419	0.156
6	HLA_DRB1_0401	32660042	P	ADD	4686	0.9115	0.06538	0.8019	1.036	-1.417	0.1566
6	rs3099849	31459394	G	ADD	4678	0.9224	0.05702	0.8249	1.031	-1.416	0.1567
6	rs2517446	31048924	G	ADD	4685	1.092	0.06234	0.9665	1.234	1.414	0.1573
6	SNP_B_31430501	31430501	A	ADD	4686	0.9193	0.05954	0.818	1.033	-1.413	0.1575
6	AA_DPB1_96_33160714_K	33160714	P	ADD	4686	1.067	0.0456	0.9753	1.166	1.413	0.1578
6	AA_DPB1_170_33160936_I	33160936	P	ADD	4686	1.067	0.0456	0.9753	1.166	1.413	0.1578
6	rs2517808	30058990	T	ADD	4681	1.17	0.1111	0.9409	1.455	1.412	0.1579
6	rs3132636	30450491	G	ADD	4681	0.9414	0.04279	0.8656	1.024	-1.412	0.158
6	rs2253802	30792665	T	ADD	4684	1.16	0.1054	0.9438	1.426	1.411	0.1583
6	rs4959093	32421075	C	ADD	4679	1.063	0.04324	0.9764	1.157	1.409	0.1589
6	rs6930777	32459544	T	ADD	4675	1.099	0.06726	0.9636	1.254	1.408	0.1591
6	SNP_A_30018583	30018583	A	ADD	4686	1.067	0.0463	0.9747	1.169	1.406	0.1596
6	rs3128963	33163758	T	ADD	4678	1.067	0.04594	0.9749	1.167	1.406	0.1597
6	SNP_DRB1_32660037_T	32660037	P	ADD	4686	0.9423	0.04227	0.8674	1.024	-1.406	0.1598
6	rs6937034	33187744	G	ADD	4682	1.191	0.1242	0.9334	1.519	1.405	0.1599
6	AA_DPB1_96_33160714_x	33160714	P	ADD	4686	5.049	1.155	0.5248	48.58	1.402	0.161
6	AA_DPB1_178_33160960_x	33160960	P	ADD	4686	5.049	1.155	0.5248	48.58	1.402	0.161
6	AA_B_295_31430919_A	31430919	P	ADD	4686	0.198	1.155	0.02059	1.905	-1.402	0.161
6	AA_B_299_31430907_I	31430907	P	ADD	4686	0.198	1.155	0.02059	1.905	-1.402	0.161
6	AA_B_275_31430979_E	31430979	P	ADD	4686	0.198	1.155	0.02059	1.905	-1.402	0.161
6	rs261947	30379123	C	ADD	4681	0.9329	0.04959	0.8465	1.028	-1.402	0.161
6	AA_B_296_31430916_V	31430916	P	ADD	4686	0.198	1.155	0.02059	1.905	-1.402	0.161
6	AA_DPB1_170_33160936_x	33160936	P	ADD	4686	5.049	1.155	0.5248	48.58	1.402	0.161
6	AA_B_298_31430910_V	31430910	P	ADD	4686	0.198	1.155	0.02059	1.905	-1.402	0.161
6	AA_B_300_31430904_G	31430904	P	ADD	4686	0.198	1.155	0.02059	1.905	-1.402	0.161
6	HLA_A_6901	30019970	P	ADD	4686	5.049	1.155	0.5248	48.58	1.402	0.161
6	HLA_A_69	30019970	P	ADD	4686	5.049	1.155	0.5248	48.58	1.402	0.161
6	rs1632879	30025682	G	ADD	4524	1.086	0.05867	0.9678	1.218	1.401	0.1611
6	HLA_A_2403	30019970	P	ADD	4686	3.367	0.8666	0.6161	18.4	1.401	0.1612
6	rs6936204	32325070	T	ADD	4686	0.9401	0.04413	0.8622	1.025	-1.4	0.1614
6	SNP_B_31432124	31432124	C	ADD	4686	1.073	0.05068	0.9719	1.185	1.398	0.1622
6	AA_B_116_31432123_D	31432123	P	ADD	4686	1.073	0.05068	0.9719	1.185	1.398	0.1622
6	HLA_DRB1_0806	32660042	P	ADD	4686	4.352	1.053	0.553	34.24	1.397	0.1624
6	SNP_B_31430745	31430745	T	ADD	4686	0.8466	0.1193	0.67	1.07	-1.396	0.1627
6	SNP_B_31432626	31432626	C	ADD	4686	0.8466	0.1193	0.67	1.07	-1.396	0.1627
6	SNP_B_31432553	31432553	T	ADD	4686	0.8466	0.1193	0.67	1.07	-1.396	0.1627
6	HLA_B_18	31431272	P	ADD	4686	0.8466	0.1193	0.67	1.07	-1.396	0.1627
6	HLA_B_1801	31431272	P	ADD	4686	0.8466	0.1193	0.67	1.07	-1.396	0.1627
6	SNP_B_31432722_A	31432722	P	ADD	4686	0.8466	0.1193	0.67	1.07	-1.396	0.1627
6	AA_B_30_31432626	31432626	G	ADD	4686	0.8466	0.1193	0.67	1.07	-1.396	0.1627
6	SNP_A_30020573	30020573	T	ADD	4686	0.9128	0.06539	0.803	1.038	-1.396	0.1628
6	rs3129012	30096621	A	ADD	4677	1.075	0.05176	0.971	1.189	1.391	0.1641
6	SNP_B_31431459	31431459	A	ADD	4686	1.154	0.1031	0.9429	1.412	1.389	0.1648
6	SNP_B_31431646	31431646	A	ADD	4686	1.154	0.1031	0.9429	1.412	1.389	0.1648
6	SNP_B_31432735	31432735	A	ADD	4686	1.154	0.1031	0.9429	1.412	1.389	0.1648
6	SNP_B_31432181_A	31432181	P	ADD	4686	1.154	0.1031	0.9429	1.412	1.389	0.1648
6	SNP_B_31432250	31432250	C	ADD	4686	1.154	0.1031	0.9429	1.412	1.389	0.1648
6	HLA_B_14	31431272	P	ADD	4686	1.154	0.1031	0.9429	1.412	1.389	0.1648
6	AA_B_97_31432180_W	31432180	P	ADD	4686	1.154	0.1031	0.9429	1.412	1.389	0.1648
6	rs2523650	31557001	T	ADD	4646	0.9361	0.04751	0.8529	1.028	-1.389	0.1649
6	rs2256514	31080450	A	ADD	4675	1.09	0.06232	0.9649	1.232	1.387	0.1654
6	rs2106074	31241488	G	ADD	4668	0.9374	0.04665	0.8555	1.027	-1.386	0.1657
6	SNP_B_31432222	31432222	A	ADD	4686	1.153	0.1028	0.9427	1.41	1.385	0.1659
6	rs6924453	30393934	A	ADD	4682	0.934	0.04939	0.8478	1.029	-1.383	0.1667
6	rs2295120	33168747	A	ADD	4682	1.169	0.1136	0.9357	1.461	1.375	0.1691
6	rs16895757	29870157	T	ADD	4620	0.8761	0.09624	0.7255	1.058	-1.375	0.1692
6	rs4483030	30875108	T	ADD	4680	1.082	0.05706	0.9671	1.21	1.374	0.1694
6	rs362525	29651625	G	ADD	4675	1.081	0.05732	0.9665	1.21	1.365	0.1722
6	rs1737055	29841721	A	ADD	4675	0.9367	0.04794	0.8526	1.029	-1.365	0.1722
6	rs3897137	29806029	G	ADD	4681	1.078	0.05542	0.9674	1.202	1.362	0.1733
6	rs2252925	31074261	G	ADD	4681	1.089	0.06252	0.9632	1.231	1.361	0.1736
6	rs707937	31838993	G	ADD	4683	1.075	0.05309	0.9687	1.193	1.36	0.1738
6	rs1611356	29786995	C	ADD	4683	0.9366	0.04812	0.8523	1.029	-1.36	0.1738
6	rs2905760	30034440	C	ADD	4515	0.9125	0.06739	0.7996	1.041	-1.358	0.1744
6	AA_DQB1_37_32740726_Y	32740726	P	ADD	4686	0.9372	0.04784	0.8533	1.029	-1.356	0.1751
6	SNP_DQB1_32740727_A	32740727	P	ADD	4686	0.9372	0.04784	0.8533	1.029	-1.356	0.1751
6	rs2844670	31113705	G	ADD	4655	0.922	0.05994	0.8198	1.037	-1.356	0.1752
6	AA_DQB1_167_32737787_R	32737787	P	ADD	4686	0.9297	0.05392	0.8364	1.033	-1.352	0.1763
6	rs9394169	33886942	A	ADD	4682	1.059	0.04273	0.9743	1.152	1.35	0.1771
6	rs7764491	33168818	G	ADD	4681	1.153	0.1058	0.9373	1.419	1.348	0.1777
6	SNP_B_31432843_A	31432843	P	ADD	4686	0.911	0.06925	0.7953	1.043	-1.347	0.1781
6	SNP_A_30019071	30019071	T	ADD	4686	1.065	0.04706	0.9715	1.168	1.346	0.1784
6	SNP_A_30018965	30018965	A	ADD	4686	1.065	0.04706	0.9715	1.168	1.346	0.1784
6	AA_A_107_30019072	30019072	W	ADD	4686	1.065	0.04706	0.9715	1.168	1.346	0.1784
6	AA_DRB1_37_32660037_Y	32660037	P	ADD	4686	0.9398	0.04618	0.8584	1.029	-1.345	0.1787
6	rs2975046	30023128	G	ADD	4681	0.9268	0.05662	0.8295	1.036	-1.342	0.1795
6	AA_B_-16_31432889_V	31432889	P	ADD	4686	0.9416	0.04501	0.8621	1.028	-1.337	0.1812
6	rs3131622	31528479	G	ADD	4679	1.06	0.04327	0.9734	1.153	1.337	0.1812
6	rs6912771	30392354	A	ADD	4682	0.936	0.04954	0.8494	1.031	-1.336	0.1817
6	HLA_A_25	30019970	P	ADD	4686	0.8036	0.1641	0.5826	1.108	-1.332	0.1828
6	HLA_A_2501	30019970	P	ADD	4686	0.8036	0.1641	0.5826	1.108	-1.332	0.1828
6	rs3077	33141000	G	ADD	4680	1.075	0.05455	0.9663	1.197	1.332	0.1828
6	rs436376	31080369	T	ADD	4674	1.087	0.06242	0.9615	1.228	1.331	0.1832
6	AA_A_152_30019207_W	30019207	P	ADD	4686	1.27	0.1797	0.893	1.806	1.33	0.1835
6	HLA_A_3001	30019970	P	ADD	4686	1.27	0.1797	0.893	1.806	1.33	0.1835
6	SNP_A_30021042	30021042	A	ADD	4686	1.27	0.1797	0.893	1.806	1.33	0.1835
6	SNP_A_30019206_T	30019206	P	ADD	4686	1.27	0.1797	0.893	1.806	1.33	0.1835
6	SNP_C_31345550	31345550	G	ADD	4686	1.399	0.2529	0.8523	2.297	1.328	0.1841
6	INS_C_295x296_31345779_VLAVLA	31345779	P	ADD	4686	1.399	0.2529	0.8523	2.297	1.328	0.1841
6	SNP_C_31345739	31345739	T	ADD	4686	1.399	0.2529	0.8523	2.297	1.328	0.1841
6	AA_C_308_31345742_I	31345742	P	ADD	4686	1.399	0.2529	0.8523	2.297	1.328	0.1841
6	SNP_C_31345492	31345492	C	ADD	4686	1.399	0.2529	0.8523	2.297	1.328	0.1841
6	SNP_C_31345740	31345740	G	ADD	4686	1.399	0.2529	0.8523	2.297	1.328	0.1841
6	SNP_C_31345615	31345615	G	ADD	4686	1.399	0.2529	0.8523	2.297	1.328	0.1841
6	SNP_C_31345741	31345741	T	ADD	4686	1.399	0.2529	0.8523	2.297	1.328	0.1841
6	AA_C_309_31345739_H	31345739	P	ADD	4686	1.399	0.2529	0.8523	2.297	1.328	0.1841
6	AA_C_270_31345980_C	31345980	P	ADD	4686	1.399	0.2529	0.8523	2.297	1.328	0.1841
6	SNP_C_31346027	31346027	T	ADD	4686	1.399	0.2529	0.8523	2.297	1.328	0.1841
6	AA_C_143_31346948	31346948	S	ADD	4686	1.399	0.2529	0.8523	2.297	1.328	0.1841
6	HLA_C_17	31346171	P	ADD	4686	1.399	0.2529	0.8523	2.297	1.328	0.1841
6	HLA_C_1701	31346171	P	ADD	4686	1.399	0.2529	0.8523	2.297	1.328	0.1841
6	SNP_C_31346971_C	31346971	P	ADD	4686	1.399	0.2529	0.8523	2.297	1.328	0.1841
6	AA_C_184_31346238_R	31346238	P	ADD	4686	1.399	0.2529	0.8523	2.297	1.328	0.1841
6	SNP_C_31346238_C	31346238	P	ADD	4686	1.399	0.2529	0.8523	2.297	1.328	0.1841
6	SNP_C_31345814	31345814	T	ADD	4686	1.399	0.2529	0.8523	2.297	1.328	0.1841
6	SNP_C_31346568	31346568	C	ADD	4686	1.399	0.2529	0.8523	2.297	1.328	0.1841
6	SNP_C_31346343	31346343	A	ADD	4686	1.399	0.2529	0.8523	2.297	1.328	0.1841
6	SNP_C_31345875	31345875	A	ADD	4686	1.399	0.2529	0.8523	2.297	1.328	0.1841
6	SNP_C_31346346	31346346	A	ADD	4686	1.399	0.2529	0.8523	2.297	1.328	0.1841
6	AA_C_-18_31347808_Q	31347808	P	ADD	4686	1.399	0.2529	0.8523	2.297	1.328	0.1841
6	SNP_C_31346385	31346385	G	ADD	4686	1.399	0.2529	0.8523	2.297	1.328	0.1841
6	AA_C_284_31345814_N	31345814	P	ADD	4686	1.399	0.2529	0.8523	2.297	1.328	0.1841
6	SNP_C_31345872	31345872	T	ADD	4686	1.399	0.2529	0.8523	2.297	1.328	0.1841
6	SNP_C_31345812_A	31345812	P	ADD	4686	1.399	0.2529	0.8523	2.297	1.328	0.1841
6	SNP_C_31347769	31347769	A	ADD	4686	1.399	0.2529	0.8523	2.297	1.328	0.1841
6	AA_C_-5_31347769_I	31347769	P	ADD	4686	1.399	0.2529	0.8523	2.297	1.328	0.1841
6	SNP_C_31346407	31346407	T	ADD	4686	1.399	0.2529	0.8523	2.297	1.328	0.1841
6	SNP_C_31345238	31345238	G	ADD	4686	1.399	0.2529	0.8523	2.297	1.328	0.1841
6	SNP_C_31347808	31347808	T	ADD	4686	1.399	0.2529	0.8523	2.297	1.328	0.1841
6	SNP_C_31347342	31347342	T	ADD	4686	1.399	0.2529	0.8523	2.297	1.328	0.1841
6	SNP_C_31346949	31346949	A	ADD	4686	1.399	0.2529	0.8523	2.297	1.328	0.1841
6	SNP_C_31345793	31345793	G	ADD	4686	1.399	0.2529	0.8523	2.297	1.328	0.1841
6	AA_C_291_31345793_P	31345793	P	ADD	4686	1.399	0.2529	0.8523	2.297	1.328	0.1841
6	SNP_C_31347263	31347263	A	ADD	4686	1.399	0.2529	0.8523	2.297	1.328	0.1841
6	SNP_C_31347211	31347211	A	ADD	4686	1.399	0.2529	0.8523	2.297	1.328	0.1841
6	SNP_C_31347103	31347103	A	ADD	4686	1.399	0.2529	0.8523	2.297	1.328	0.1841
6	AA_C_289_31345799_S	31345799	P	ADD	4686	1.399	0.2529	0.8523	2.297	1.328	0.1841
6	SNP_C_31345980	31345980	C	ADD	4686	1.399	0.2529	0.8523	2.297	1.328	0.1841
6	SNP_C_31345800	31345800	A	ADD	4686	1.399	0.2529	0.8523	2.297	1.328	0.1841
6	SNP_C_31346695	31346695	G	ADD	4686	1.399	0.2529	0.8523	2.297	1.328	0.1841
6	AA_C_285_31345811_L	31345811	P	ADD	4686	1.399	0.2529	0.8523	2.297	1.328	0.1841
6	SNP_C_31346674	31346674	C	ADD	4686	1.399	0.2529	0.8523	2.297	1.328	0.1841
6	AA_C_170_31346867	31346867	G	ADD	4686	1.399	0.2529	0.8523	2.297	1.328	0.1841
6	SNP_C_31346868	31346868	C	ADD	4686	1.399	0.2529	0.8523	2.297	1.328	0.1841
6	SNP_C_31345981	31345981	A	ADD	4686	1.399	0.2529	0.8523	2.297	1.328	0.1841
6	SNP_C_31344995	31344995	T	ADD	4686	1.399	0.2529	0.8523	2.297	1.328	0.1841
6	SNP_C_31345792	31345792	T	ADD	4686	1.399	0.2529	0.8523	2.297	1.328	0.1841
6	rs2894254	32453667	G	ADD	4672	0.9157	0.06634	0.804	1.043	-1.328	0.1842
6	rs2530690	31075181	A	ADD	4683	1.086	0.06242	0.961	1.227	1.323	0.1858
6	rs2252926	31074283	G	ADD	4678	1.086	0.06259	0.9608	1.228	1.321	0.1864
6	rs9380173	30417084	A	ADD	4677	0.9188	0.06424	0.8101	1.042	-1.319	0.1873
6	rs9257453	29076909	G	ADD	4683	1.112	0.08082	0.9494	1.303	1.318	0.1875
6	rs10947427	33752231	A	ADD	4685	1.068	0.05027	0.9682	1.179	1.317	0.1879
6	rs2844845	29820738	A	ADD	4681	1.078	0.05736	0.9636	1.207	1.314	0.189
6	rs210138	33650516	G	ADD	4680	0.9308	0.05462	0.8363	1.036	-1.313	0.1891
6	rs1655927	30007472	C	ADD	4587	1.074	0.05419	0.9655	1.194	1.311	0.1898
6	SNP_B_31432890	31432890	G	ADD	4686	1.061	0.045	0.9711	1.158	1.309	0.1906
6	AA_B_-16_31432889_L	31432889	P	ADD	4686	1.061	0.045	0.9711	1.158	1.309	0.1906
6	rs2070121	32889532	A	ADD	4686	1.108	0.07874	0.9499	1.293	1.308	0.191
6	rs261950	30377540	T	ADD	4682	0.9373	0.04949	0.8507	1.033	-1.308	0.191
6	rs2523915	31081337	A	ADD	4674	1.085	0.06256	0.96	1.227	1.307	0.1913
6	rs3818528	33769069	G	ADD	4682	0.9438	0.04431	0.8653	1.029	-1.305	0.192
6	rs3116985	33208568	A	ADD	4650	0.9404	0.04714	0.8574	1.031	-1.304	0.1921
6	rs1611388	29788768	C	ADD	4681	0.9393	0.04809	0.8548	1.032	-1.302	0.193
6	rs2517411	31068246	C	ADD	4683	1.085	0.06244	0.9597	1.226	1.301	0.1933
6	rs3016013	31459221	G	ADD	4674	0.9389	0.04852	0.8537	1.033	-1.299	0.1938
6	rs9268877	32539125	A	ADD	4683	0.9438	0.0447	0.8646	1.03	-1.294	0.1955
6	rs2248462	31554775	A	ADD	4679	1.067	0.0504	0.967	1.178	1.294	0.1956
6	SNP_A-2309851	29783594	A	ADD	4682	0.9399	0.04794	0.8556	1.032	-1.293	0.1959
6	rs2596571	31456001	G	ADD	4682	0.9392	0.04856	0.8539	1.033	-1.293	0.1961
6	SNP_A_30018731	30018731	C	ADD	4686	1.063	0.04707	0.9691	1.165	1.292	0.1962
6	AA_A_74_30018732	30018732	H	ADD	4686	1.063	0.04707	0.9691	1.165	1.292	0.1962
6	rs1018433	32389488	T	ADD	4664	1.067	0.05005	0.9671	1.177	1.292	0.1962
6	rs877187	33814189	T	ADD	4682	1.07	0.05255	0.9655	1.186	1.291	0.1966
6	rs760293	31719756	T	ADD	4682	0.9288	0.05719	0.8303	1.039	-1.291	0.1967
6	rs6931628	33952164	G	ADD	4679	0.9461	0.04298	0.8696	1.029	-1.29	0.1971
6	rs1611381	29788471	T	ADD	4682	0.9399	0.04811	0.8553	1.033	-1.289	0.1973
6	SNP_B_31431970	31431970	G	ADD	4686	1.073	0.05498	0.9638	1.196	1.289	0.1973
6	AA_B_167_31431970_S	31431970	P	ADD	4686	1.073	0.05498	0.9638	1.196	1.289	0.1973
6	AA_B_167_31431970_W	31431970	P	ADD	4686	0.9316	0.05497	0.8364	1.038	-1.289	0.1973
6	AA_A_149_30019198	30019198	T	ADD	4686	0.8739	0.1046	0.7119	1.073	-1.288	0.1978
6	SNP_A_30019197	30019197	A	ADD	4686	0.8739	0.1046	0.7119	1.073	-1.288	0.1978
6	rs3129705	30342700	A	ADD	4666	0.9293	0.05695	0.8311	1.039	-1.287	0.198
6	rs1627465	29790880	G	ADD	4663	0.9399	0.04818	0.8552	1.033	-1.287	0.1982
6	SNP_A-1918857	29363865	C	ADD	4661	1.125	0.09141	0.9403	1.345	1.286	0.1984
6	rs2523693	31526103	C	ADD	4619	0.9456	0.04358	0.8681	1.03	-1.284	0.1991
6	rs3130981	31191792	T	ADD	4684	0.9379	0.04995	0.8505	1.034	-1.283	0.1996
6	rs3131025	29506794	A	ADD	4683	1.06	0.04589	0.9693	1.16	1.28	0.2006
6	SNP_A_30018902_C	30018902	P	ADD	4686	0.9366	0.05118	0.8472	1.035	-1.279	0.2009
6	SNP_DQB1_32737867	32737867	A	ADD	4686	1.056	0.04262	0.9714	1.148	1.278	0.2011
6	rs10947210	31525721	C	ADD	4666	0.8999	0.08251	0.7655	1.058	-1.278	0.2011
6	AA_A_62_30018696_G	30018696	P	ADD	4686	1.062	0.04708	0.9683	1.164	1.275	0.2023
6	SNP_A_30018357	30018357	T	ADD	4686	1.062	0.04708	0.9683	1.164	1.275	0.2023
6	SNP_A_30018517	30018517	T	ADD	4686	1.062	0.04708	0.9683	1.164	1.275	0.2023
6	HLA_A_02	30019970	P	ADD	4686	1.062	0.04708	0.9683	1.164	1.275	0.2023
6	SNP_A_30018679	30018679	T	ADD	4686	1.062	0.04708	0.9683	1.164	1.275	0.2023
6	SNP_A_30018429	30018429	C	ADD	4686	1.062	0.04708	0.9683	1.164	1.275	0.2023
6	rs2844673	31069905	T	ADD	4681	1.083	0.06238	0.9581	1.224	1.274	0.2027
6	SNP_B_31432155	31432155	G	ADD	4686	1.091	0.06875	0.9535	1.248	1.268	0.2048
6	rs3099848	31459421	A	ADD	4681	0.9404	0.04848	0.8551	1.034	-1.268	0.2049
6	SNP_DPB1_33156516	33156516	C	ADD	4686	1.169	0.1239	0.9173	1.491	1.263	0.2065
6	AA_DPB1_35_33156517_L	33156517	P	ADD	4686	1.169	0.1239	0.9173	1.491	1.263	0.2065
6	HLA_A_3004	30019970	P	ADD	4686	0.3728	0.7823	0.08046	1.727	-1.261	0.2072
6	SNP_B_31430721	31430721	T	ADD	4686	1.324	0.2229	0.8556	2.05	1.26	0.2075
6	INS_DQB1_226x227_32736002_PQGPPPAG	32736002	P	ADD	4686	1.168	0.1233	0.9171	1.487	1.258	0.2083
6	rs3135196	33105555	A	ADD	4681	0.9279	0.05948	0.8258	1.043	-1.257	0.2086
6	rs3130113	30471924	T	ADD	4669	0.9474	0.04296	0.8709	1.031	-1.257	0.2089
6	rs2523929	31058285	A	ADD	4669	1.082	0.06263	0.9569	1.223	1.256	0.209
6	rs2530710	31048366	T	ADD	4682	0.9316	0.05654	0.8339	1.041	-1.252	0.2105
6	SNP_A_30020485	30020485	A	ADD	4686	0.8772	0.1047	0.7145	1.077	-1.251	0.2109
6	SNP_A_30019103	30019103	T	ADD	4686	0.8772	0.1047	0.7145	1.077	-1.251	0.2109
6	SNP_A_30018439	30018439	C	ADD	4686	0.934	0.05458	0.8393	1.04	-1.25	0.2113
6	rs2516422	31557248	T	ADD	4676	1.065	0.05048	0.9647	1.176	1.249	0.2118
6	SNP_DPB1_33156641	33156641	A	ADD	4686	1.064	0.04989	0.9647	1.173	1.24	0.2148
6	AA_DPB1_76_33156640_M	33156640	P	ADD	4686	0.94	0.04988	0.8524	1.037	-1.24	0.2148
6	rs2844678	31058029	A	ADD	4679	1.081	0.06251	0.956	1.221	1.24	0.2149
6	HLA_DPA1_0202	33145064	P	ADD	4686	0.857	0.1246	0.6713	1.094	-1.239	0.2155
6	SNP_DPA1_33144847	33144847	T	ADD	4686	0.857	0.1246	0.6713	1.094	-1.239	0.2155
6	SNP_DPA1_33145589	33145589	T	ADD	4686	0.857	0.1246	0.6713	1.094	-1.239	0.2155
6	SNP_B_31432348	31432348	G	ADD	4686	1.064	0.05011	0.9645	1.174	1.238	0.2156
6	SNP_B_31432352_x	31432352	P	ADD	4686	1.064	0.05011	0.9645	1.174	1.238	0.2156
6	AA_C_275_31345841_K	31345841	P	ADD	4686	1.094	0.07287	0.9487	1.262	1.237	0.2161
6	rs16871026	32923466	A	ADD	4680	0.8173	0.1631	0.5936	1.125	-1.237	0.2161
6	AA_DPB1_9_33156439_Y	33156439	P	ADD	4686	1.063	0.0493	0.965	1.171	1.236	0.2163
6	SNP_DQB1_32742347_C	32742347	P	ADD	4686	0.9413	0.04899	0.8551	1.036	-1.235	0.2168
6	SNP_DQB1_32742291_C	32742291	P	ADD	4686	0.9413	0.04899	0.8551	1.036	-1.235	0.2168
6	SNP_DQB1_32742281_G	32742281	P	ADD	4686	0.9413	0.04899	0.8551	1.036	-1.235	0.2168
6	SNP_B_31432394	31432394	C	ADD	4686	1.066	0.05196	0.963	1.18	1.234	0.2173
6	rs3129248	33217636	G	ADD	4679	1.055	0.0432	0.9691	1.148	1.234	0.2173
6	SNP_B_31432526	31432526	C	ADD	4686	1.054	0.04251	0.9696	1.145	1.233	0.2175
6	SNP_B_31432528	31432528	C	ADD	4686	1.054	0.04251	0.9696	1.145	1.233	0.2175
6	AA_B_63_31432527	31432527	E	ADD	4686	1.054	0.04251	0.9696	1.145	1.233	0.2175
6	rs1559873	32351107	C	ADD	4681	1.064	0.05045	0.9639	1.175	1.231	0.2184
6	rs9263794	31237998	G	ADD	4681	1.072	0.0563	0.9597	1.197	1.23	0.2189
6	rs3815081	30222053	G	ADD	4682	0.9286	0.06027	0.8252	1.045	-1.229	0.2191
6	rs2532921	31030549	G	ADD	4681	0.9469	0.04451	0.8678	1.033	-1.227	0.2199
6	rs9276299	32811086	G	ADD	4683	1.076	0.05965	0.9572	1.209	1.226	0.2202
6	AA_C_291_31345793_L	31345793	P	ADD	4686	0.7353	0.2514	0.4493	1.204	-1.223	0.2213
6	AA_C_270_31345980_L	31345980	P	ADD	4686	0.7353	0.2514	0.4493	1.204	-1.223	0.2213
6	AA_C_308_31345742_M	31345742	P	ADD	4686	0.7353	0.2514	0.4493	1.204	-1.223	0.2213
6	AA_C_309_31345739_C	31345739	P	ADD	4686	0.7353	0.2514	0.4493	1.204	-1.223	0.2213
6	rs2074470	29502406	G	ADD	4676	1.058	0.04591	0.9667	1.157	1.223	0.2213
6	AA_C_289_31345799_A	31345799	P	ADD	4686	0.7353	0.2514	0.4493	1.204	-1.223	0.2213
6	AA_C_284_31345814_I	31345814	P	ADD	4686	0.7353	0.2514	0.4493	1.204	-1.223	0.2213
6	AA_C_-18_31347808_R	31347808	P	ADD	4686	0.7353	0.2514	0.4493	1.204	-1.223	0.2213
6	AA_C_-5_31347769_T	31347769	P	ADD	4686	0.7353	0.2514	0.4493	1.204	-1.223	0.2213
6	rs1610585	29783655	C	ADD	4683	0.9431	0.04798	0.8584	1.036	-1.222	0.2218
6	rs2844780	30312505	T	ADD	4683	1.058	0.04643	0.9662	1.159	1.22	0.2224
6	SNP_A-2129977	29936414	G	ADD	4655	1.067	0.05362	0.961	1.186	1.218	0.2232
6	HLA_C_0704	31346171	P	ADD	4686	0.8026	0.1807	0.5632	1.144	-1.217	0.2236
6	SNP_C_31347093_A	31347093	P	ADD	4686	0.8026	0.1807	0.5632	1.144	-1.217	0.2236
6	AA_C_95_31347092_F	31347092	P	ADD	4686	0.8026	0.1807	0.5632	1.144	-1.217	0.2236
6	SNP_C_31346908	31346908	G	ADD	4686	0.8026	0.1807	0.5632	1.144	-1.217	0.2236
6	AA_C_156_31346909_D	31346909	P	ADD	4686	0.8026	0.1807	0.5632	1.144	-1.217	0.2236
6	SNP_C_31346910_C	31346910	P	ADD	4686	0.8026	0.1807	0.5632	1.144	-1.217	0.2236
6	rs376877	33132584	G	ADD	4680	0.9351	0.05525	0.8391	1.042	-1.215	0.2244
6	HLA_B_0705	31431272	P	ADD	4686	1.965	0.5572	0.6592	5.856	1.212	0.2255
6	AA_DQB1_-5_32742280_x	32742280	P	ADD	4686	0.864	0.1206	0.6821	1.095	-1.211	0.2257
6	AA_DQB1_-17_32742316_x	32742316	P	ADD	4686	0.864	0.1206	0.6821	1.095	-1.211	0.2257
6	AA_DQB1_-6_32742283_x	32742283	P	ADD	4686	0.864	0.1206	0.6821	1.095	-1.211	0.2257
6	AA_DQB1_-10_32742295_x	32742295	P	ADD	4686	0.864	0.1206	0.6821	1.095	-1.211	0.2257
6	AA_DQB1_-27_32742346_x	32742346	P	ADD	4686	0.864	0.1206	0.6821	1.095	-1.211	0.2257
6	AA_DQB1_-21_32742328_x	32742328	P	ADD	4686	0.864	0.1206	0.6821	1.095	-1.211	0.2257
6	AA_DQB1_-4_32742277_x	32742277	P	ADD	4686	0.864	0.1206	0.6821	1.095	-1.211	0.2257
6	AA_DQB1_-9_32742292_x	32742292	P	ADD	4686	0.864	0.1206	0.6821	1.095	-1.211	0.2257
6	AA_DQB1_-18_32742319_x	32742319	P	ADD	4686	0.864	0.1206	0.6821	1.095	-1.211	0.2257
6	AA_DPB1_194_33161555_Q	33161555	P	ADD	4686	0.8966	0.09017	0.7513	1.07	-1.211	0.2259
6	HLA_DPB1_0101	33157346	P	ADD	4686	0.8966	0.09017	0.7513	1.07	-1.211	0.2259
6	HLA_DPB1_01	33157346	P	ADD	4686	0.8966	0.09017	0.7513	1.07	-1.211	0.2259
6	SNP_C_31345966	31345966	T	ADD	4686	1.092	0.07285	0.9468	1.26	1.209	0.2266
6	rs3873352	31130092	G	ADD	4680	0.9144	0.0741	0.7908	1.057	-1.207	0.2273
6	rs9468571	29732873	C	ADD	4685	0.8836	0.1026	0.7226	1.081	-1.206	0.228
6	rs9276825	32937692	A	ADD	4605	0.9492	0.04328	0.872	1.033	-1.204	0.2285
6	rs3132712	29949000	A	ADD	4679	0.9467	0.04551	0.866	1.035	-1.202	0.2292
6	rs210137	33650456	T	ADD	4682	0.9363	0.05475	0.8411	1.042	-1.201	0.2296
6	HLA_A_01	30019970	P	ADD	4686	1.066	0.05345	0.9602	1.184	1.2	0.2302
6	rs1610586	29784295	T	ADD	4680	0.9441	0.04798	0.8594	1.037	-1.199	0.2306
6	AA_DQB1_77_32740606	32740606	R	ADD	4686	1.053	0.04295	0.9678	1.145	1.198	0.231
6	SNP_DQB1_32740606	32740606	C	ADD	4686	1.053	0.04295	0.9678	1.145	1.198	0.231
6	rs10947377	33126437	A	ADD	4682	0.9336	0.05746	0.8341	1.045	-1.196	0.2315
6	rs2894180	31280634	A	ADD	4680	1.093	0.07403	0.945	1.263	1.196	0.2316
6	SNP_A_30018461_A	30018461	P	ADD	4686	0.9504	0.04253	0.8744	1.033	-1.196	0.2319
6	AA_A_-15_30018338_L	30018338	P	ADD	4686	1.052	0.04253	0.968	1.144	1.196	0.2319
6	SNP_A_30018337	30018337	G	ADD	4686	0.9504	0.04253	0.8744	1.033	-1.196	0.2319
6	SNP_A_30018408	30018408	G	ADD	4686	0.9504	0.04253	0.8744	1.033	-1.196	0.2319
6	SNP_B_31430991	31430991	A	ADD	4686	1.062	0.05012	0.9623	1.171	1.194	0.2324
6	rs12528797	32453064	G	ADD	4680	1.083	0.06698	0.9499	1.235	1.192	0.2332
6	rs2524067	31353800	G	ADD	4679	0.9341	0.05725	0.8349	1.045	-1.192	0.2334
6	HLA_DQB1_0301	32739039	P	ADD	4686	1.067	0.05471	0.9588	1.188	1.191	0.2338
6	rs10807118	33126288	T	ADD	4683	0.9339	0.05746	0.8345	1.045	-1.189	0.2343
6	AA_DQA1_52_32717206_R	32717206	P	ADD	4686	0.9502	0.04305	0.8733	1.034	-1.187	0.2351
6	SNP_DRB1_32665456	32665456	C	ADD	4686	0.9443	0.04828	0.8591	1.038	-1.187	0.2352
6	SNP_DRB1_32660037_G	32660037	P	ADD	4686	0.9443	0.04828	0.8591	1.038	-1.187	0.2352
6	SNP_DRB1_32660116_G	32660116	P	ADD	4686	0.9443	0.04828	0.8591	1.038	-1.187	0.2352
6	AA_DRB1_37_32660037_S	32660037	P	ADD	4686	0.9443	0.04828	0.8591	1.038	-1.187	0.2352
6	SNP_DRB1_32665461	32665461	T	ADD	4686	0.9443	0.04828	0.8591	1.038	-1.187	0.2352
6	AA_DRB1_-17_32665460_T	32665460	P	ADD	4686	0.9443	0.04828	0.8591	1.038	-1.187	0.2352
6	rs4713382	30895154	A	ADD	4685	1.071	0.05807	0.9558	1.2	1.182	0.237
6	SNP_A_30020947	30020947	G	ADD	4686	0.8819	0.1063	0.7161	1.086	-1.182	0.237
6	SNP_A_30020047	30020047	G	ADD	4686	0.8819	0.1063	0.7161	1.086	-1.182	0.237
6	rs1264303	30990492	G	ADD	4678	0.9486	0.04464	0.8691	1.035	-1.182	0.2373
6	SNP_DRB1_32659935_T	32659935	P	ADD	4686	1.052	0.04291	0.9671	1.144	1.181	0.2377
6	rs17583852	33020566	T	ADD	4686	1.152	0.1198	0.9108	1.457	1.18	0.2381
6	rs1737060	29840948	G	ADD	4613	1.068	0.056	0.9573	1.192	1.18	0.2381
6	SNP_A_30020020	30020020	T	ADD	4686	0.9357	0.05637	0.8378	1.045	-1.179	0.2385
6	rs4098873	29786129	T	ADD	4683	0.8194	0.169	0.5884	1.141	-1.178	0.2386
6	rs10947028	29940846	C	ADD	4673	0.8843	0.1044	0.7207	1.085	-1.178	0.2387
6	rs17421624	32174155	C	ADD	4684	0.9469	0.04629	0.8648	1.037	-1.178	0.2388
6	AA_DRB1_71_32659935_R	32659935	P	ADD	4686	1.051	0.04227	0.9674	1.142	1.177	0.2392
6	SNP_DRB1_32659935_C	32659935	P	ADD	4686	1.051	0.04227	0.9674	1.142	1.177	0.2392
6	HLA_B_1501	31431272	P	ADD	4686	0.9025	0.0872	0.7607	1.071	-1.176	0.2396
6	SNP_C_31347080_A	31347080	P	ADD	4686	1.089	0.07243	0.9448	1.255	1.176	0.2397
6	AA_C_99_31347080_F	31347080	P	ADD	4686	1.089	0.07243	0.9448	1.255	1.176	0.2397
6	rs2535255	29739669	A	ADD	4685	0.8212	0.168	0.5908	1.141	-1.172	0.241
6	rs9368606	29626644	C	ADD	4680	1.066	0.05456	0.9579	1.186	1.171	0.2417
6	rs9784858	32895153	C	ADD	4683	0.911	0.08003	0.7787	1.066	-1.165	0.2439
6	AA_A_-15_30018338_V	30018338	P	ADD	4686	0.9517	0.04253	0.8756	1.034	-1.164	0.2445
6	rs2517618	30266106	A	ADD	4680	0.934	0.05874	0.8325	1.048	-1.162	0.2453
6	HLA_DRB1_1404	32660042	P	ADD	4686	2.02	0.6063	0.6157	6.63	1.16	0.246
6	HLA_C_1402	31346171	P	ADD	4686	1.318	0.2378	0.8267	2.1	1.16	0.2461
6	HLA_C_14	31346171	P	ADD	4686	1.318	0.2378	0.8267	2.1	1.16	0.2461
6	SNP_C_31347740	31347740	T	ADD	4686	1.318	0.2378	0.8267	2.1	1.16	0.2461
6	SNP_C_31345436	31345436	C	ADD	4686	1.318	0.2378	0.8267	2.1	1.16	0.2461
6	rs1318638	30235852	T	ADD	4682	1.105	0.08649	0.9331	1.31	1.159	0.2463
6	rs3116788	29782176	C	ADD	4638	0.9448	0.04905	0.8582	1.04	-1.157	0.2473
6	rs1265048	31189388	C	ADD	4683	0.9484	0.04579	0.867	1.037	-1.156	0.2475
6	rs3095250	31316319	C	ADD	4674	0.9494	0.04491	0.8694	1.037	-1.156	0.2478
6	rs9261536	30239328	T	ADD	4676	1.077	0.06454	0.9494	1.223	1.155	0.248
6	rs9268207	32388440	T	ADD	4645	1.061	0.05096	0.9597	1.172	1.153	0.2487
6	HLA_A_0101	30019970	P	ADD	4686	1.064	0.05348	0.9578	1.181	1.153	0.249
6	SNP_B_31432722_G	31432722	P	ADD	4686	0.9015	0.08994	0.7558	1.075	-1.152	0.2491
6	rs1737084	29825318	T	ADD	4593	1.068	0.05696	0.9549	1.194	1.149	0.2504
6	rs3130048	31721718	C	ADD	4681	1.056	0.04731	0.9624	1.158	1.149	0.2505
6	rs9368644	30905062	T	ADD	4680	1.069	0.0579	0.954	1.197	1.146	0.2519
6	SNP_DRB1_32656559	32656559	G	ADD	4686	0.9493	0.04543	0.8685	1.038	-1.144	0.2525
6	SNP_DRB1_32657591_G	32657591	P	ADD	4686	1.053	0.04543	0.9636	1.151	1.144	0.2525
6	rs1655900	30024597	A	ADD	4660	1.064	0.05383	0.957	1.182	1.144	0.2527
6	rs12189725	33811372	T	ADD	4648	1.064	0.05416	0.9567	1.183	1.142	0.2535
6	SNP_A_30018889	30018889	T	ADD	4686	1.063	0.05342	0.9571	1.18	1.139	0.2549
6	SNP_A_30018642	30018642	A	ADD	4686	1.063	0.05342	0.9571	1.18	1.139	0.2549
6	AA_A_44_30018642	30018642	K	ADD	4686	1.063	0.05342	0.9571	1.18	1.139	0.2549
6	AA_A_67_30018711	30018711	M	ADD	4686	1.063	0.05342	0.9571	1.18	1.139	0.2549
6	SNP_A_30021116	30021116	G	ADD	4686	1.063	0.05342	0.9571	1.18	1.139	0.2549
6	SNP_A_30018710	30018710	A	ADD	4686	1.063	0.05342	0.9571	1.18	1.139	0.2549
6	SNP_A_30018902_T	30018902	P	ADD	4686	1.063	0.05342	0.9571	1.18	1.139	0.2549
6	AA_A_158_30019225	30019225	V	ADD	4686	1.063	0.05342	0.9571	1.18	1.139	0.2549
6	SNP_A_30021077	30021077	T	ADD	4686	1.063	0.05342	0.9571	1.18	1.139	0.2549
6	AA_A_156_30019219_R	30019219	P	ADD	4686	1.063	0.05342	0.9571	1.18	1.139	0.2549
6	AA_A_150_30019201	30019201	V	ADD	4686	1.063	0.05342	0.9571	1.18	1.139	0.2549
6	SNP_A_30019201	30019201	T	ADD	4686	1.063	0.05342	0.9571	1.18	1.139	0.2549
6	SNP_A_30019225	30019225	T	ADD	4686	1.063	0.05342	0.9571	1.18	1.139	0.2549
6	rs2516460	31526679	T	ADD	4600	0.9526	0.04272	0.876	1.036	-1.138	0.2552
6	rs7757831	32453161	G	ADD	4681	1.15	0.1232	0.9037	1.464	1.138	0.2552
6	rs9263800	31242578	A	ADD	4679	1.063	0.05405	0.9564	1.182	1.135	0.2564
6	rs6531	33271429	G	ADD	4658	0.9468	0.04821	0.8615	1.041	-1.133	0.257
6	rs3132718	29944556	T	ADD	4682	0.9497	0.04554	0.8686	1.038	-1.133	0.2572
6	SNP_A_30018979_T	30018979	P	ADD	4686	1.066	0.0563	0.9545	1.19	1.132	0.2577
6	SNP_A_30020809	30020809	T	ADD	4686	1.066	0.0563	0.9545	1.19	1.132	0.2577
6	SNP_A_30018799	30018799	G	ADD	4686	1.066	0.0563	0.9545	1.19	1.132	0.2577
6	SNP_A_30021053	30021053	A	ADD	4686	1.066	0.0563	0.9545	1.19	1.132	0.2577
6	SNP_A_30021057	30021057	A	ADD	4686	1.066	0.0563	0.9545	1.19	1.132	0.2577
6	SNP_C_31347639	31347639	T	ADD	4686	1.085	0.07248	0.9417	1.251	1.131	0.2582
6	SNP_C_31347631	31347631	A	ADD	4686	1.085	0.07248	0.9417	1.251	1.131	0.2582
6	SNP_C_31347600_G	31347600	P	ADD	4686	1.085	0.07248	0.9417	1.251	1.131	0.2582
6	AA_C_9_31347600_S	31347600	P	ADD	4686	1.085	0.07248	0.9417	1.251	1.131	0.2582
6	AA_B_77_31432485_D	31432485	P	ADD	4686	0.905	0.08827	0.7612	1.076	-1.13	0.2583
6	rs2516670	30542978	G	ADD	4664	1.068	0.0584	0.9526	1.198	1.128	0.2593
6	SNP_B_31432004_A	31432004	P	ADD	4686	0.9068	0.08678	0.765	1.075	-1.128	0.2595
6	AA_B_156_31432003_W	31432003	P	ADD	4686	0.9068	0.08678	0.765	1.075	-1.128	0.2595
6	rs389600	30004978	T	ADD	4578	1.064	0.05497	0.9552	1.185	1.126	0.2601
6	rs378596	29751266	C	ADD	4685	0.8271	0.1692	0.5936	1.152	-1.122	0.2618
6	rs387603	29753557	A	ADD	4678	0.8273	0.1692	0.5938	1.153	-1.12	0.2627
6	HLA_B_35	31431272	P	ADD	4686	1.099	0.08452	0.9312	1.297	1.117	0.264
6	rs11758688	30866327	T	ADD	4682	1.054	0.04717	0.961	1.156	1.116	0.2646
6	rs12527415	30862519	T	ADD	4678	1.054	0.04722	0.9609	1.156	1.115	0.2647
6	rs2523742	30312378	G	ADD	4658	0.936	0.05944	0.8331	1.052	-1.112	0.266
6	rs1559874	32351133	A	ADD	4633	1.057	0.05038	0.9581	1.167	1.11	0.2672
6	rs7738138	30995323	C	ADD	4675	0.9517	0.0446	0.8721	1.039	-1.109	0.2674
6	rs3899471	31323016	C	ADD	4553	1.069	0.06052	0.9498	1.204	1.109	0.2674
6	rs3749970	29450804	A	ADD	4681	0.954	0.04252	0.8777	1.037	-1.109	0.2676
6	AA_DPB1_215_33161618_I	33161618	P	ADD	4686	0.9219	0.07349	0.7982	1.065	-1.107	0.2682
6	SNP_DQB1_32740666_A	32740666	P	ADD	4686	1.066	0.05773	0.9516	1.193	1.101	0.2708
6	AA_DQB1_57_32740666_V	32740666	P	ADD	4686	1.066	0.05773	0.9516	1.193	1.101	0.2708
6	rs2744537	33270193	A	ADD	4685	0.9485	0.04806	0.8632	1.042	-1.101	0.2709
6	AA_DPB1_178_33160960_L	33160960	P	ADD	4686	0.9272	0.06864	0.8105	1.061	-1.101	0.271
6	HLA_A_0301	30019970	P	ADD	4686	1.068	0.06015	0.9496	1.202	1.1	0.2713
6	rs17423649	32465111	T	ADD	4681	1.07	0.06168	0.9483	1.208	1.1	0.2715
6	rs805301	31726100	C	ADD	4673	0.9524	0.04433	0.8732	1.039	-1.099	0.2717
6	SNP_DPB1_33161555	33161555	A	ADD	4686	0.906	0.08991	0.7596	1.081	-1.098	0.2721
6	SNP_DRB1_32657589_A	32657589	P	ADD	4686	1.054	0.04791	0.9594	1.158	1.095	0.2733
6	SNP_DRB1_32659976	32659976	G	ADD	4686	1.048	0.04285	0.9636	1.14	1.095	0.2734
6	rs2508052	29927981	A	ADD	4677	1.06	0.05351	0.9546	1.177	1.092	0.2747
6	rs7752270	29161977	A	ADD	4502	1.102	0.0889	0.9257	1.312	1.092	0.2748
6	rs707918	31762711	A	ADD	4651	0.9476	0.04948	0.86	1.044	-1.088	0.2766
6	AA_B_70_31432506_N	31432506	P	ADD	4686	1.054	0.04835	0.9585	1.159	1.084	0.2782
6	SNP_A_30018696_A	30018696	P	ADD	4686	0.9545	0.04295	0.8774	1.038	-1.084	0.2783
6	SNP_B_31432510	31432510	C	ADD	4686	0.9489	0.04835	0.8631	1.043	-1.084	0.2783
6	AA_B_71_31432503	31432503	A	ADD	4686	0.9489	0.04835	0.8631	1.043	-1.084	0.2783
6	SNP_B_31432504	31432504	C	ADD	4686	0.9489	0.04835	0.8631	1.043	-1.084	0.2783
6	AA_B_69_31432509	31432509	A	ADD	4686	0.9489	0.04835	0.8631	1.043	-1.084	0.2783
6	AA_DPA1_11_33145617	33145617	M	ADD	4686	0.8745	0.1238	0.6861	1.115	-1.083	0.2788
6	SNP_DPA1_33145617	33145617	A	ADD	4686	0.8745	0.1238	0.6861	1.115	-1.083	0.2788
6	SNP_DPA1_33145618	33145618	T	ADD	4686	0.8745	0.1238	0.6861	1.115	-1.083	0.2788
6	SNP_B_31432427	31432427	A	ADD	4686	0.9129	0.08434	0.7738	1.077	-1.08	0.28
6	AA_DPB1_84_33156664_V	33156664	P	ADD	4686	1.278	0.2274	0.8186	1.996	1.08	0.2801
6	SNP_DPB1_33156664_T	33156664	P	ADD	4686	1.278	0.2274	0.8186	1.996	1.08	0.2801
6	SNP_A_30020489	30020489	G	ADD	4686	0.9524	0.04514	0.8718	1.041	-1.08	0.2801
6	rs9268645	32516505	G	ADD	4671	0.9535	0.04412	0.8745	1.04	-1.08	0.2802
6	rs3130666	30848139	A	ADD	4682	1.122	0.1068	0.91	1.383	1.077	0.2815
6	rs3806156	32481676	T	ADD	4679	1.049	0.04413	0.9618	1.143	1.076	0.2818
6	SNP_DRB1_32659913_A	32659913	P	ADD	4686	1.108	0.09554	0.9184	1.336	1.069	0.2849
6	HLA_B_56	31431272	P	ADD	4686	0.6559	0.3943	0.3028	1.421	-1.069	0.2849
6	rs398931	29759471	C	ADD	4675	0.8381	0.1651	0.6064	1.158	-1.069	0.2849
6	HLA_B_5601	31431272	P	ADD	4686	0.6559	0.3943	0.3028	1.421	-1.069	0.2849
6	rs3128930	33183644	T	ADD	4682	1.052	0.04749	0.9585	1.155	1.068	0.2856
6	rs259945	30127185	A	ADD	4662	0.9216	0.07646	0.7933	1.071	-1.068	0.2856
6	rs3130000	30736061	A	ADD	4675	1.082	0.07372	0.9363	1.25	1.067	0.2861
6	rs9296069	33126935	T	ADD	4679	0.9489	0.04922	0.8617	1.045	-1.065	0.2868
6	AA_DQB1_87_32740576_Y	32740576	P	ADD	4686	1.059	0.05378	0.9529	1.177	1.062	0.2881
6	AA_B_152_31432015_V	31432015	P	ADD	4686	1.049	0.04501	0.9603	1.146	1.06	0.2893
6	AA_B_152_31432015_E	31432015	P	ADD	4686	0.9534	0.04501	0.8729	1.041	-1.06	0.2893
6	SNP_B_31432015	31432015	T	ADD	4686	0.9534	0.04501	0.8729	1.041	-1.06	0.2893
6	HLA_DRB1_1305	32660042	P	ADD	4686	1.819	0.5649	0.6012	5.504	1.059	0.2895
6	SNP_DRB1_32660115_A	32660115	P	ADD	4686	0.9534	0.04512	0.8727	1.041	-1.059	0.2897
6	rs3094122	30836339	G	ADD	4684	0.9478	0.05074	0.858	1.047	-1.057	0.2903
6	AA_B_307_31430883_M	31430883	P	ADD	4686	0.6782	0.3672	0.3302	1.393	-1.057	0.2903
6	AA_DPB1_205_33161588_V	33161588	P	ADD	4686	0.9317	0.06716	0.8168	1.063	-1.053	0.2925
6	SNP_B_31432486	31432486	C	ADD	4686	0.9116	0.088	0.7672	1.083	-1.052	0.293
6	rs2517823	29944720	A	ADD	4658	0.9555	0.04329	0.8778	1.04	-1.051	0.2932
6	rs3094165	29941520	A	ADD	4685	0.9512	0.0476	0.8665	1.044	-1.05	0.2935
6	rs17627049	33645780	A	ADD	4681	0.9513	0.04759	0.8666	1.044	-1.05	0.2938
6	rs1633085	29823976	T	ADD	4682	1.047	0.04346	0.9612	1.14	1.049	0.2943
6	rs9262495	31094506	C	ADD	4671	1.07	0.06427	0.9431	1.213	1.048	0.2945
6	SNP_A-2077850	29937386	A	ADD	4680	1.058	0.05349	0.9524	1.175	1.048	0.2946
6	rs2894066	29001906	A	ADD	4683	1.046	0.04323	0.9613	1.139	1.048	0.2948
6	rs9261389	30169534	G	ADD	4684	1.058	0.05391	0.9519	1.176	1.046	0.2957
6	HLA_A_0302	30019970	P	ADD	4686	0.5034	0.659	0.1383	1.832	-1.042	0.2976
6	rs3128966	33163924	A	ADD	4684	1.06	0.05583	0.9499	1.182	1.04	0.2983
6	SNP_B_31430282	31430282	G	ADD	4686	1.047	0.04377	0.9605	1.14	1.039	0.2987
6	AA_B_325_31430282_C	31430282	P	ADD	4686	0.9555	0.04377	0.877	1.041	-1.039	0.2987
6	rs3129303	33081856	C	ADD	4673	0.9403	0.0592	0.8373	1.056	-1.039	0.2988
6	HLA_B_0801	31431272	P	ADD	4686	0.9376	0.06207	0.8302	1.059	-1.038	0.2994
6	HLA_B_08	31431272	P	ADD	4686	0.9376	0.06207	0.8302	1.059	-1.038	0.2994
6	AA_B_9_31432689_D	31432689	P	ADD	4686	0.9376	0.06207	0.8302	1.059	-1.038	0.2994
6	SNP_B_31432690_C	31432690	P	ADD	4686	0.9376	0.06207	0.8302	1.059	-1.038	0.2994
6	rs6457617	32771829	T	ADD	4675	1.045	0.0421	0.9618	1.134	1.036	0.3002
6	AA_DPB1_69_33156619_E	33156619	P	ADD	4686	0.9474	0.05228	0.8551	1.05	-1.034	0.301
6	SNP_DPB1_33156618	33156618	G	ADD	4686	0.9474	0.05228	0.8551	1.05	-1.034	0.301
6	HLA_DPB1_15	33157346	P	ADD	4686	1.269	0.2303	0.8079	1.993	1.034	0.3012
6	HLA_DPB1_1501	33157346	P	ADD	4686	1.269	0.2303	0.8079	1.993	1.034	0.3012
6	SNP_DPB1_33161618	33161618	C	ADD	4686	1.269	0.2303	0.8079	1.993	1.034	0.3012
6	AA_DPB1_215_33161618_T	33161618	P	ADD	4686	1.269	0.2303	0.8079	1.993	1.034	0.3012
6	SNP_DPB1_33160976	33160976	T	ADD	4686	1.269	0.2303	0.8079	1.993	1.034	0.3012
6	rs2239515	30685945	T	ADD	4653	1.212	0.1861	0.8416	1.746	1.034	0.3013
6	HLA_DPB1_05	33157346	P	ADD	4686	1.158	0.1422	0.8765	1.53	1.033	0.3017
6	HLA_DPB1_0501	33157346	P	ADD	4686	1.158	0.1422	0.8765	1.53	1.033	0.3017
6	rs3094159	29943813	G	ADD	4676	0.9541	0.04558	0.8726	1.043	-1.03	0.3028
6	SNP_A_30019398	30019398	A	ADD	4686	1.044	0.04233	0.9613	1.135	1.028	0.304
6	rs6911737	30073480	A	ADD	4667	0.9239	0.07715	0.7942	1.075	-1.027	0.3046
6	AA_A_97_30019042_R	30019042	P	ADD	4686	1.047	0.04492	0.9589	1.144	1.026	0.3047
6	SNP_A_30019042	30019042	G	ADD	4686	1.047	0.04492	0.9589	1.144	1.026	0.3047
6	HLA_B_3701	31431272	P	ADD	4686	0.8312	0.1804	0.5837	1.184	-1.025	0.3053
6	rs3130564	31209653	T	ADD	4676	1.051	0.04834	0.9558	1.155	1.025	0.3053
6	SNP_B_31431006	31431006	T	ADD	4686	0.8312	0.1804	0.5837	1.184	-1.025	0.3053
6	HLA_B_37	31431272	P	ADD	4686	0.8312	0.1804	0.5837	1.184	-1.025	0.3053
6	rs3094123	30880357	A	ADD	4680	1.059	0.05568	0.9493	1.181	1.025	0.3055
6	rs9262494	31094483	T	ADD	4677	1.068	0.06414	0.9418	1.211	1.024	0.3056
6	rs9261301	30149538	G	ADD	4659	1.045	0.04327	0.9601	1.138	1.019	0.3084
6	rs2517859	29930550	A	ADD	4473	0.9506	0.04977	0.8623	1.048	-1.018	0.3088
6	SNP_DQB1_32742333_x	32742333	P	ADD	4686	1.067	0.06374	0.9416	1.209	1.016	0.3094
6	SNP_DQB1_32742309_x	32742309	P	ADD	4686	1.067	0.06374	0.9416	1.209	1.016	0.3094
6	SNP_DQB1_32742351_x	32742351	P	ADD	4686	1.067	0.06374	0.9416	1.209	1.016	0.3094
6	SNP_DQB1_32742319_x	32742319	P	ADD	4686	1.067	0.06374	0.9416	1.209	1.016	0.3094
6	SNP_DQB1_32742347_x	32742347	P	ADD	4686	1.067	0.06374	0.9416	1.209	1.016	0.3094
6	SNP_DQB1_32742291_x	32742291	P	ADD	4686	1.067	0.06374	0.9416	1.209	1.016	0.3094
6	SNP_DQB1_32742284_x	32742284	P	ADD	4686	1.067	0.06374	0.9416	1.209	1.016	0.3094
6	SNP_DQB1_32742296_x	32742296	P	ADD	4686	1.067	0.06374	0.9416	1.209	1.016	0.3094
6	SNP_DQB1_32742328_x	32742328	P	ADD	4686	1.067	0.06374	0.9416	1.209	1.016	0.3094
6	SNP_DQB1_32742280_x	32742280	P	ADD	4686	1.067	0.06374	0.9416	1.209	1.016	0.3094
6	SNP_DQB1_32742279_x	32742279	P	ADD	4686	1.067	0.06374	0.9416	1.209	1.016	0.3094
6	SNP_DQB1_32742278_x	32742278	P	ADD	4686	1.067	0.06374	0.9416	1.209	1.016	0.3094
6	SNP_DQB1_32742281_x	32742281	P	ADD	4686	1.067	0.06374	0.9416	1.209	1.016	0.3094
6	rs16897919	30896567	A	ADD	4684	0.8138	0.2028	0.5469	1.211	-1.016	0.3095
6	rs3129207	33233290	C	ADD	4674	1.045	0.04305	0.9602	1.137	1.016	0.3097
6	rs3132132	33009912	A	ADD	4666	0.937	0.06414	0.8263	1.062	-1.015	0.3101
6	rs2068204	33166696	A	ADD	4669	1.121	0.1125	0.8991	1.397	1.015	0.3102
6	HLA_C_1504	31346171	P	ADD	4686	2.524	0.9134	0.4213	15.12	1.014	0.3108
6	rs2523726	30435732	A	ADD	4683	0.9381	0.06299	0.8292	1.061	-1.014	0.3108
6	rs176248	33073920	A	ADD	4682	1.048	0.04623	0.9572	1.147	1.013	0.3111
6	AA_B_325_31430282_S	31430282	P	ADD	4686	1.045	0.04377	0.9593	1.139	1.012	0.3116
6	HLA_C_0701	31346171	P	ADD	4686	0.9441	0.05698	0.8444	1.056	-1.009	0.3128
6	rs2524202	30471352	C	ADD	4678	0.9398	0.06163	0.8329	1.06	-1.007	0.3139
6	SNP_DQA1_32717147	32717147	C	ADD	4686	1.045	0.04392	0.959	1.139	1.007	0.3141
6	SNP_DQA1_32717987_G	32717987	P	ADD	4686	1.045	0.04392	0.959	1.139	1.007	0.3141
6	rs2857436	30214049	T	ADD	4625	0.9539	0.04692	0.87	1.046	-1.007	0.3141
6	AA_DQA1_175_32717988_E	32717988	P	ADD	4686	1.045	0.04392	0.959	1.139	1.007	0.3141
6	rs29240	29715455	G	ADD	4677	0.8869	0.1192	0.7021	1.12	-1.006	0.3143
6	rs7762289	29018214	C	ADD	4679	0.9285	0.07383	0.8034	1.073	-1.005	0.3149
6	HLA_C_1202	31346171	P	ADD	4686	1.29	0.2538	0.7846	2.122	1.004	0.3153
6	SNP_C_31346971_A	31346971	P	ADD	4686	1.29	0.2538	0.7846	2.122	1.004	0.3153
6	rs9261376	30167571	G	ADD	4684	1.056	0.05387	0.9498	1.173	1.004	0.3155
6	rs3129051	29758101	A	ADD	4673	0.8458	0.1673	0.6094	1.174	-1.001	0.3167
6	HLA_DPB1_0402	33157346	P	ADD	4686	1.071	0.06876	0.936	1.226	0.9979	0.3183
6	AA_DPB1_178_33160960_M	33160960	P	ADD	4686	1.071	0.06876	0.936	1.226	0.9979	0.3183
6	SNP_DPB1_33160959	33160959	A	ADD	4686	1.071	0.06876	0.936	1.226	0.9979	0.3183
6	rs1233397	29653694	G	ADD	4681	1.053	0.05159	0.9515	1.165	0.9953	0.3196
6	HLA_B_5108	31431272	P	ADD	4686	1.846	0.6169	0.5508	6.184	0.9932	0.3206
6	rs9276227	32808662	T	ADD	4671	1.061	0.05976	0.9438	1.193	0.9929	0.3208
6	rs3128965	33163877	A	ADD	4674	1.057	0.05583	0.9474	1.179	0.9919	0.3213
6	rs11757379	33650639	T	ADD	4678	1.051	0.05039	0.9524	1.16	0.9912	0.3216
6	AA_B_270_31431087_L	31431087	P	ADD	4686	0.2972	1.225	0.02694	3.279	-0.9905	0.3219
6	AA_B_268_31431093_K	31431093	P	ADD	4686	0.2972	1.225	0.02694	3.279	-0.9905	0.3219
6	AA_B_239_31431180_R	31431180	P	ADD	4686	0.2972	1.225	0.02694	3.279	-0.9905	0.3219
6	AA_B_267_31431096_P	31431096	P	ADD	4686	0.2972	1.225	0.02694	3.279	-0.9905	0.3219
6	AA_B_253_31431138_E	31431138	P	ADD	4686	0.2972	1.225	0.02694	3.279	-0.9905	0.3219
6	SNP_B_31432368	31432368	T	ADD	4686	3.364	1.225	0.3048	37.13	0.9903	0.322
6	AA_B_299_31430907_V	31430907	P	ADD	4686	3.364	1.225	0.3048	37.13	0.9903	0.322
6	SNP_B_31430908	31430908	C	ADD	4686	3.364	1.225	0.3048	37.13	0.9903	0.322
6	SNP_B_31431096	31431096	T	ADD	4686	3.364	1.225	0.3048	37.13	0.9903	0.322
6	SNP_B_31432369	31432369	A	ADD	4686	3.364	1.225	0.3048	37.13	0.9903	0.322
6	SNP_B_31430910	31430910	G	ADD	4686	3.364	1.225	0.3048	37.13	0.9903	0.322
6	SNP_B_31430912	31430912	T	ADD	4686	3.364	1.225	0.3048	37.13	0.9903	0.322
6	SNP_B_31430915	31430915	G	ADD	4686	3.364	1.225	0.3048	37.13	0.9903	0.322
6	SNP_B_31431088	31431088	A	ADD	4686	3.364	1.225	0.3048	37.13	0.9903	0.322
6	AA_B_296_31430916_T	31430916	P	ADD	4686	3.364	1.225	0.3048	37.13	0.9903	0.322
6	SNP_B_31430909	31430909	A	ADD	4686	3.364	1.225	0.3048	37.13	0.9903	0.322
6	AA_B_298_31430910_A	31430910	P	ADD	4686	3.364	1.225	0.3048	37.13	0.9903	0.322
6	SNP_B_31430906	31430906	C	ADD	4686	3.364	1.225	0.3048	37.13	0.9903	0.322
6	SNP_B_31430916	31430916	G	ADD	4686	3.364	1.225	0.3048	37.13	0.9903	0.322
6	SNP_B_31430904	31430904	A	ADD	4686	3.364	1.225	0.3048	37.13	0.9903	0.322
6	AA_B_300_31430904_V	31430904	P	ADD	4686	3.364	1.225	0.3048	37.13	0.9903	0.322
6	SNP_B_31430903	31430903	G	ADD	4686	3.364	1.225	0.3048	37.13	0.9903	0.322
6	SNP_B_31431087	31431087	C	ADD	4686	3.364	1.225	0.3048	37.13	0.9903	0.322
6	SNP_B_31432381	31432381	A	ADD	4686	3.364	1.225	0.3048	37.13	0.9903	0.322
6	SNP_B_31432398	31432398	C	ADD	4686	3.364	1.225	0.3048	37.13	0.9903	0.322
6	SNP_B_31430828	31430828	C	ADD	4686	3.364	1.225	0.3048	37.13	0.9903	0.322
6	HLA_B_73	31431272	P	ADD	4686	3.364	1.225	0.3048	37.13	0.9903	0.322
6	HLA_B_7301	31431272	P	ADD	4686	3.364	1.225	0.3048	37.13	0.9903	0.322
6	SNP_B_31432403	31432403	T	ADD	4686	3.364	1.225	0.3048	37.13	0.9903	0.322
6	SNP_B_31430735	31430735	C	ADD	4686	3.364	1.225	0.3048	37.13	0.9903	0.322
[truncated: 1,386 more rows]
