# Supplementary material for: Accurate imputation of human leukocyte antigens with CookHLA
Source: Nat Commun. 2021 Feb 24;12:1264. doi: 10.1038/s41467-021-21541-5 (PMC7904773; doi:10.1038/s41467-021-21541-5)
Supplement: Supplementary file 7 — Supplementary Data 4 [file 41467_2021_21541_MOESM7_ESM.xlsx]

## Sheet: Data S4. T1D-CookHLA
CHR	SNP	BP	A1	TEST	NMISS	OR	SE	L95	U95	STAT	P
6	SNP_DQB1_32740666_G	32740666	P	ADD	4901	4.95	0.05101	4.479	5.471	31.35	8.922e-216
6	AA_DQB1_57_32740666_A	32740666	P	ADD	4901	4.95	0.05101	4.479	5.471	31.35	8.922e-216
6	SNP_DQB1_32740666_T	32740666	P	ADD	4901	0.1615	0.05953	0.1437	0.1815	-30.63	5.683e-206
6	AA_DQB1_57_32740666_D	32740666	P	ADD	4901	0.1615	0.05953	0.1437	0.1815	-30.63	5.683e-206
6	AA_DRB1_67_32659947_L	32659947	P	ADD	4901	5.197	0.05425	4.673	5.78	30.38	1.136e-202
6	SNP_DRB1_32659948_G	32659948	P	ADD	4901	5.197	0.05425	4.673	5.78	30.38	1.136e-202
6	SNP_DQB1_32742309_C	32742309	P	ADD	4901	4.535	0.05109	4.103	5.012	29.59	1.93e-192
6	AA_DRB1_71_32659935_K	32659935	P	ADD	4901	4.475	0.05077	4.051	4.943	29.52	1.824e-191
6	SNP_DQB1_32737867	32737867	G	ADD	4901	0.2236	0.05095	0.2024	0.2471	-29.4	5.615e-190
6	AA_DQA1_52_32717206_R	32717206	P	ADD	4901	4.845	0.0538	4.36	5.384	29.33	4.244e-189
6	SNP_DRB1_32659948_T	32659948	P	ADD	4901	0.1783	0.05997	0.1585	0.2005	-28.75	8.032e-182
6	AA_DRB1_67_32659947_I	32659947	P	ADD	4901	0.1783	0.05997	0.1585	0.2005	-28.75	8.032e-182
6	HLA_DQB1_0302	32739039	P	ADD	4901	5.718	0.06172	5.067	6.454	28.25	1.344e-175
6	SNP_DQA1_32718414	32718414	T	ADD	4901	0.1629	0.06459	0.1435	0.1849	-28.1	1.127e-173
6	SNP_DRB1_32660037_T	32660037	P	ADD	4901	4.167	0.05408	3.748	4.633	26.39	1.864e-153
6	SNP_DRB1_32659935_T	32659935	P	ADD	4901	3.307	0.04698	3.016	3.626	25.46	6.081e-143
6	SNP_DRB1_32660125	32660125	G	ADD	4901	0.1412	0.07903	0.121	0.1649	-24.77	1.968e-135
6	AA_DRB1_9_32660121_W	32660121	P	ADD	4901	0.2687	0.05428	0.2416	0.2989	-24.21	1.742e-129
6	SNP_DRB1_32660122_A	32660122	P	ADD	4901	0.2687	0.05428	0.2416	0.2989	-24.21	1.742e-129
6	SNP_DRB1_32660121	32660121	C	ADD	4901	0.2687	0.05428	0.2416	0.2989	-24.21	1.742e-129
6	SNP_DQB1_32742280_G	32742280	P	ADD	4901	7.662	0.08462	6.491	9.044	24.07	5.811e-128
6	AA_DRB1_140_32657458	32657458	A	ADD	4901	0.2837	0.05271	0.2559	0.3146	-23.9	3.345e-126
6	SNP_DRB1_32657459	32657459	C	ADD	4901	0.2837	0.05271	0.2559	0.3146	-23.9	3.345e-126
6	SNP_DRB1_32660122_C	32660122	P	ADD	4901	3.524	0.05272	3.178	3.908	23.9	3.367e-126
6	AA_DRB1_9_32660121_E	32660121	P	ADD	4901	3.524	0.05272	3.178	3.908	23.9	3.367e-126
6	SNP_DRB1_32659976	32659976	G	ADD	4901	0.2555	0.05784	0.2281	0.2862	-23.59	4.612e-123
6	AA_DQB1_221_32737116_H	32737116	P	ADD	4901	3.664	0.05505	3.289	4.081	23.59	5.228e-123
6	AA_DQB1_220_32737119_H	32737119	P	ADD	4901	3.664	0.05505	3.289	4.081	23.59	5.228e-123
6	AA_DQA1_53_32717209_K	32717209	P	ADD	4901	0.2736	0.05522	0.2456	0.3049	-23.47	8.2e-122
6	SNP_DQA1_32717083	32717083	G	ADD	4901	0.2736	0.05522	0.2456	0.3049	-23.47	8.2e-122
6	AA_DQA1_11_32717083	32717083	C	ADD	4901	0.2736	0.05522	0.2456	0.3049	-23.47	8.2e-122
6	AA_DQA1_175_32717988_Q	32717988	P	ADD	4901	0.2736	0.05522	0.2456	0.3049	-23.47	8.2e-122
6	AA_DQA1_69_32717257_A	32717257	P	ADD	4901	0.2736	0.05522	0.2456	0.3049	-23.47	8.2e-122
6	HLA_DQA1_01	32716284	P	ADD	4901	0.2736	0.05522	0.2456	0.3049	-23.47	8.2e-122
6	SNP_DQA1_32713252	32713252	T	ADD	4901	0.2736	0.05522	0.2456	0.3049	-23.47	8.2e-122
6	SNP_DQA1_32717232	32717232	G	ADD	4901	0.2736	0.05522	0.2456	0.3049	-23.47	8.2e-122
6	SNP_DQA1_32717256_G	32717256	P	ADD	4901	0.2736	0.05522	0.2456	0.3049	-23.47	8.2e-122
6	AA_DQA1_218_32718473	32718473	Q	ADD	4901	0.2736	0.05522	0.2456	0.3049	-23.47	8.2e-122
6	SNP_DQA1_32718473	32718473	A	ADD	4901	0.2736	0.05522	0.2456	0.3049	-23.47	8.2e-122
6	AA_DQA1_66_32717248	32717248	M	ADD	4901	0.2736	0.05522	0.2456	0.3049	-23.47	8.2e-122
6	AA_DQA1_61_32717233	32717233	G	ADD	4901	0.2736	0.05522	0.2456	0.3049	-23.47	8.2e-122
6	SNP_DQA1_32717233	32717233	G	ADD	4901	0.2736	0.05522	0.2456	0.3049	-23.47	8.2e-122
6	AA_DQA1_64_32717242	32717242	R	ADD	4901	0.2736	0.05522	0.2456	0.3049	-23.47	8.2e-122
6	SNP_DQA1_32717242	32717242	G	ADD	4901	0.2736	0.05522	0.2456	0.3049	-23.47	8.2e-122
6	SNP_DQA1_32717987_C	32717987	P	ADD	4901	0.2736	0.05522	0.2456	0.3049	-23.47	8.2e-122
6	AA_DQA1_52_32717206_S	32717206	P	ADD	4901	0.2736	0.05522	0.2456	0.3049	-23.47	8.2e-122
6	SNP_DQA1_32717231	32717231	G	ADD	4901	0.2736	0.05522	0.2456	0.3049	-23.47	8.2e-122
6	SNP_DQA1_32717104	32717104	T	ADD	4901	0.2736	0.05522	0.2456	0.3049	-23.47	8.2e-122
6	SNP_DQA1_32717200	32717200	A	ADD	4901	0.2736	0.05522	0.2456	0.3049	-23.47	8.2e-122
6	AA_DQA1_50_32717200_E	32717200	P	ADD	4901	0.2736	0.05522	0.2456	0.3049	-23.47	8.2e-122
6	SNP_DQA1_32717214	32717214	G	ADD	4901	0.2736	0.05522	0.2456	0.3049	-23.47	8.2e-122
6	AA_DQA1_55_32717215	32717215	G	ADD	4901	0.2736	0.05522	0.2456	0.3049	-23.47	8.2e-122
6	SNP_DQA1_32717290	32717290	A	ADD	4901	0.2736	0.05522	0.2456	0.3049	-23.47	8.2e-122
6	AA_DQA1_48_32717194	32717194	W	ADD	4901	0.2736	0.05522	0.2456	0.3049	-23.47	8.2e-122
6	AA_DQA1_80_32717290	32717290	Y	ADD	4901	0.2736	0.05522	0.2456	0.3049	-23.47	8.2e-122
6	AA_DQA1_76_32717278_M	32717278	P	ADD	4901	0.2736	0.05522	0.2456	0.3049	-23.47	8.2e-122
6	SNP_DQA1_32717217_G	32717217	P	ADD	4901	0.2736	0.05522	0.2456	0.3049	-23.47	8.2e-122
6	AA_DQA1_47_32717191_R	32717191	P	ADD	4901	0.2736	0.05522	0.2456	0.3049	-23.47	8.2e-122
6	SNP_DQA1_32717185	32717185	C	ADD	4901	0.2736	0.05522	0.2456	0.3049	-23.47	8.2e-122
6	AA_DQA1_45_32717185	32717185	A	ADD	4901	0.2736	0.05522	0.2456	0.3049	-23.47	8.2e-122
6	SNP_DQA1_32717277_A	32717277	P	ADD	4901	0.2736	0.05522	0.2456	0.3049	-23.47	8.2e-122
6	AA_DQA1_56_32717218_G	32717218	P	ADD	4901	0.2736	0.05522	0.2456	0.3049	-23.47	8.2e-122
6	SNP_DQA1_32717219_T	32717219	P	ADD	4901	0.2736	0.05522	0.2456	0.3049	-23.47	8.2e-122
6	AA_DQA1_18_32717104	32717104	F	ADD	4901	0.2736	0.05522	0.2456	0.3049	-23.47	8.2e-122
6	SNP_DQA1_32717194	32717194	G	ADD	4901	0.2736	0.05522	0.2456	0.3049	-23.47	8.2e-122
6	SNP_DQA1_32717249	32717249	G	ADD	4901	0.2736	0.05522	0.2456	0.3049	-23.47	8.2e-122
6	SNP_DQB1_32742284_T	32742284	P	ADD	4901	3.639	0.05508	3.266	4.053	23.45	1.347e-121
6	SNP_DQB1_32740579_T	32740579	P	ADD	4901	3.639	0.05509	3.266	4.054	23.45	1.479e-121
6	AA_DQB1_84_32740585_Q	32740585	P	ADD	4901	3.639	0.05509	3.266	4.054	23.45	1.479e-121
6	SNP_DQB1_32742328_C	32742328	P	ADD	4901	3.639	0.05509	3.266	4.054	23.45	1.479e-121
6	AA_DQB1_85_32740582_L	32740582	P	ADD	4901	3.639	0.05509	3.266	4.054	23.45	1.479e-121
6	AA_DQB1_86_32740579_E	32740579	P	ADD	4901	3.639	0.05509	3.266	4.054	23.45	1.479e-121
6	AA_DQB1_90_32740567_T	32740567	P	ADD	4901	3.639	0.05509	3.266	4.054	23.45	1.479e-121
6	AA_DQB1_87_32740576_L	32740576	P	ADD	4901	3.639	0.05509	3.266	4.054	23.45	1.479e-121
6	SNP_DQB1_32742278_C	32742278	P	ADD	4901	3.639	0.05509	3.266	4.054	23.45	1.479e-121
6	AA_DQB1_89_32740570_T	32740570	P	ADD	4901	3.639	0.05509	3.266	4.054	23.45	1.479e-121
6	AA_DQB1_125_32737913_A	32737913	P	ADD	4901	3.639	0.05509	3.266	4.054	23.45	1.479e-121
6	SNP_DQB1_32740571	32740571	C	ADD	4901	0.2748	0.05509	0.2467	0.3062	-23.44	1.499e-121
6	SNP_DQB1_32737119	32737119	C	ADD	4901	0.2748	0.05509	0.2467	0.3062	-23.44	1.499e-121
6	SNP_DQB1_32740586	32740586	C	ADD	4901	0.2748	0.05509	0.2467	0.3062	-23.44	1.499e-121
6	SNP_DQB1_32740678	32740678	T	ADD	4901	0.2748	0.05509	0.2467	0.3062	-23.44	1.499e-121
6	SNP_DQB1_32740556	32740556	T	ADD	4901	0.2748	0.05509	0.2467	0.3062	-23.44	1.499e-121
6	SNP_DQB1_32740567	32740567	A	ADD	4901	0.2748	0.05509	0.2467	0.3062	-23.44	1.499e-121
6	SNP_DQB1_32737913	32737913	C	ADD	4901	0.2748	0.05509	0.2467	0.3062	-23.44	1.499e-121
6	SNP_DQB1_32740559	32740559	T	ADD	4901	0.2748	0.05509	0.2467	0.3062	-23.44	1.499e-121
6	SNP_DQB1_32740577	32740577	A	ADD	4901	0.2748	0.05509	0.2467	0.3062	-23.44	1.499e-121
6	SNP_DQB1_32740570	32740570	C	ADD	4901	0.2748	0.05509	0.2467	0.3062	-23.44	1.499e-121
6	SNP_DQB1_32736000	32736000	A	ADD	4901	0.2748	0.05509	0.2467	0.3062	-23.44	1.499e-121
6	SNP_DQB1_32737115	32737115	T	ADD	4901	0.2748	0.05509	0.2467	0.3062	-23.44	1.499e-121
6	SNP_DQB1_32740583	32740583	C	ADD	4901	0.2748	0.05509	0.2467	0.3062	-23.44	1.499e-121
6	AA_DQB1_53_32740678	32740678	Q	ADD	4901	0.2748	0.05509	0.2467	0.3062	-23.44	1.499e-121
6	rs9272346	32712350	G	ADD	4899	0.2741	0.05521	0.246	0.3054	-23.44	1.553e-121
6	AA_DQB1_85_32740582_V	32740582	P	ADD	4901	0.2741	0.05523	0.2459	0.3054	-23.44	1.812e-121
6	AA_DQB1_90_32740567_I	32740567	P	ADD	4901	0.2741	0.05523	0.2459	0.3054	-23.44	1.812e-121
6	AA_DQB1_89_32740570_G	32740570	P	ADD	4901	0.2741	0.05523	0.2459	0.3054	-23.44	1.812e-121
6	AA_DQB1_220_32737119_R	32737119	P	ADD	4901	0.2741	0.05523	0.2459	0.3054	-23.44	1.812e-121
6	AA_DQB1_221_32737116_Q	32737116	P	ADD	4901	0.2741	0.05523	0.2459	0.3054	-23.44	1.812e-121
6	AA_DQB1_84_32740585_E	32740585	P	ADD	4901	0.2741	0.05523	0.2459	0.3054	-23.44	1.812e-121
6	AA_DQB1_-6_32742283_T	32742283	P	ADD	4901	3.626	0.0551	3.255	4.04	23.38	7.01e-121
6	AA_DQB1_203_32737170_I	32737170	P	ADD	4901	3.626	0.05511	3.255	4.04	23.37	8.072e-121
6	AA_DQB1_-4_32742277_V	32742277	P	ADD	4901	3.626	0.05511	3.255	4.04	23.37	8.072e-121
6	AA_DQB1_-5_32742280_P	32742280	P	ADD	4901	3.626	0.05511	3.255	4.04	23.37	8.072e-121
6	AA_DQB1_-21_32742328_G	32742328	P	ADD	4901	3.626	0.05511	3.255	4.04	23.37	8.072e-121
6	rs3916765	32793528	A	ADD	4892	3.892	0.05828	3.472	4.363	23.32	3.037e-120
6	AA_DQB1_-4_32742277_L	32742277	P	ADD	4901	0.2545	0.05874	0.2268	0.2855	-23.3	4.55e-120
6	AA_DQB1_-6_32742283_S	32742283	P	ADD	4901	0.2545	0.05874	0.2268	0.2855	-23.3	4.55e-120
6	AA_DQB1_-21_32742328_D	32742328	P	ADD	4901	0.2545	0.05874	0.2268	0.2855	-23.3	4.55e-120
6	SNP_DQB1_32737882	32737882	A	ADD	4901	0.2777	0.05516	0.2492	0.3094	-23.23	2.182e-119
6	SNP_DQB1_32737171	32737171	C	ADD	4901	0.2777	0.05516	0.2492	0.3094	-23.23	2.182e-119
6	SNP_DQB1_32737780	32737780	A	ADD	4901	0.2777	0.05516	0.2492	0.3094	-23.23	2.182e-119
6	SNP_DQB1_32737139	32737139	A	ADD	4901	0.2777	0.05516	0.2492	0.3094	-23.23	2.182e-119
6	AA_DQB1_203_32737170_V	32737170	P	ADD	4901	0.2769	0.05529	0.2484	0.3086	-23.22	2.614e-119
6	AA_DRB1_70_32659938_Q	32659938	P	ADD	4901	3.342	0.05208	3.018	3.701	23.17	9.191e-119
6	SNP_DQA1_32717257	32717257	C	ADD	4901	0.2965	0.05268	0.2674	0.3287	-23.08	7.322e-118
6	SNP_DQA1_32717264	32717264	C	ADD	4901	0.2965	0.05268	0.2674	0.3287	-23.08	7.322e-118
6	AA_DQA1_-16_32713236	32713236	L	ADD	4901	0.2965	0.05268	0.2674	0.3287	-23.08	7.322e-118
6	SNP_DQA1_32713235	32713235	C	ADD	4901	0.2965	0.05268	0.2674	0.3287	-23.08	7.322e-118
6	SNP_DQA1_32717256_C	32717256	P	ADD	4901	3.373	0.05268	3.042	3.74	23.08	7.45e-118
6	AA_DQA1_69_32717257_L	32717257	P	ADD	4901	3.373	0.05268	3.042	3.74	23.08	7.45e-118
6	AA_DQB1_55_32740672_R	32740672	P	ADD	4901	0.3011	0.05246	0.2717	0.3337	-22.88	7.338e-116
6	SNP_DQB1_32740672_C	32740672	P	ADD	4901	0.3011	0.05246	0.2717	0.3337	-22.88	7.338e-116
6	AA_DQB1_86_32740579_A	32740579	P	ADD	4901	0.26	0.05899	0.2316	0.2919	-22.83	2.144e-115
6	SNP_DQB1_32740579_G	32740579	P	ADD	4901	0.2613	0.05879	0.2328	0.2932	-22.83	2.231e-115
6	SNP_DRB1_32659973_G	32659973	P	ADD	4901	12.94	0.1125	10.38	16.13	22.76	1.112e-114
6	rs9275418	32778222	G	ADD	4897	3.094	0.0498	2.806	3.411	22.68	7.361e-114
6	AA_DQB1_70_32740627_G	32740627	P	ADD	4901	0.2621	0.05916	0.2334	0.2943	-22.64	1.888e-113
6	AA_DQB1_125_32737913_G	32737913	P	ADD	4901	0.1455	0.08545	0.1231	0.1721	-22.55	1.239e-112
6	HLA_DQB1_06	32739039	P	ADD	4901	0.1455	0.08545	0.1231	0.1721	-22.55	1.239e-112
6	SNP_DQB1_32742333_A	32742333	P	ADD	4901	3.348	0.0537	3.014	3.72	22.5	3.898e-112
6	SNP_DQB1_32742279_C	32742279	P	ADD	4901	3.348	0.0537	3.014	3.72	22.5	3.898e-112
6	AA_DQB1_185_32737733_I	32737733	P	ADD	4901	3.348	0.0537	3.014	3.72	22.5	3.898e-112
6	SNP_DQB1_32737733	32737733	A	ADD	4901	3.348	0.0537	3.014	3.72	22.5	3.898e-112
6	AA_DQB1_185_32737733_T	32737733	P	ADD	4901	0.3016	0.05351	0.2716	0.3349	-22.4	3.933e-111
6	SNP_DQB1_32737825	32737825	A	ADD	4901	0.1453	0.08628	0.1227	0.172	-22.36	9.558e-111
6	SNP_DRB1_32659936	32659936	C	ADD	4901	0.2008	0.07224	0.1743	0.2314	-22.22	2.183e-109
6	HLA_DQB1_0201	32739039	P	ADD	4901	3.344	0.05451	3.005	3.721	22.15	1.148e-108
6	SNP_DRB1_32657541	32657541	A	ADD	4901	3.291	0.05409	2.96	3.659	22.02	1.8e-107
6	HLA_DRB1_03	32660042	P	ADD	4901	3.291	0.05409	2.96	3.659	22.02	1.8e-107
6	AA_DRB1_77_32659917	32659917	N	ADD	4901	3.291	0.05409	2.96	3.659	22.02	1.8e-107
6	SNP_DRB1_32659926_C	32659926	P	ADD	4901	3.291	0.05409	2.96	3.659	22.02	1.8e-107
6	AA_DRB1_74_32659926_R	32659926	P	ADD	4901	3.291	0.05409	2.96	3.659	22.02	1.8e-107
6	SNP_DRB1_32659917	32659917	T	ADD	4901	3.291	0.05409	2.96	3.659	22.02	1.8e-107
6	HLA_DRB1_0301	32660042	P	ADD	4901	3.291	0.05409	2.96	3.659	22.02	1.8e-107
6	SNP_DQB1_32740628	32740628	C	ADD	4901	0.298	0.05514	0.2675	0.332	-21.95	7.794e-107
6	AA_DQB1_70_32740627_R	32740627	P	ADD	4901	3.356	0.05514	3.012	3.739	21.95	7.862e-107
6	HLA_DQA1_03	32716284	P	ADD	4901	3.152	0.05268	2.842	3.494	21.79	2.888e-105
6	SNP_DQA1_32717120	32717120	G	ADD	4901	3.152	0.05268	2.842	3.494	21.79	2.888e-105
6	AA_DQA1_56_32717218_R	32717218	P	ADD	4901	3.152	0.05268	2.842	3.494	21.79	2.888e-105
6	AA_DQA1_47_32717191_Q	32717191	P	ADD	4901	3.152	0.05268	2.842	3.494	21.79	2.888e-105
6	HLA_DQA1_0301	32716284	P	ADD	4901	3.152	0.05268	2.842	3.494	21.79	2.888e-105
6	SNP_DQA1_32717217_A	32717217	P	ADD	4901	3.152	0.05268	2.842	3.494	21.79	2.888e-105
6	SNP_DQA1_32717219_A	32717219	P	ADD	4901	3.152	0.05268	2.842	3.494	21.79	2.888e-105
6	AA_DQA1_26_32717128	32717128	S	ADD	4901	3.152	0.05268	2.842	3.494	21.79	2.888e-105
6	SNP_DQA1_32717128	32717128	G	ADD	4901	3.152	0.05268	2.842	3.494	21.79	2.888e-105
6	SNP_DQA1_32717108	32717108	T	ADD	4901	3.152	0.05268	2.842	3.494	21.79	2.888e-105
6	SNP_DQA1_32718379	32718379	A	ADD	4901	3.152	0.05268	2.842	3.494	21.79	2.888e-105
6	AA_DQA1_187_32718380	32718380	T	ADD	4901	3.152	0.05268	2.842	3.494	21.79	2.888e-105
6	SNP_DQA1_32717277_G	32717277	P	ADD	4901	3.152	0.05268	2.842	3.494	21.79	2.888e-105
6	AA_DQA1_76_32717278_V	32717278	P	ADD	4901	3.152	0.05268	2.842	3.494	21.79	2.888e-105
6	AA_DRB1_26_32660070_Y	32660070	P	ADD	4901	3.126	0.05265	2.82	3.466	21.65	5.936e-104
6	SNP_DRB1_32660070	32660070	T	ADD	4901	3.126	0.05265	2.82	3.466	21.65	5.936e-104
6	SNP_DQB1_32740665	32740665	A	ADD	4901	0.3002	0.05589	0.269	0.3349	-21.53	7.909e-103
6	AA_DRB1_33_32660049	32660049	H	ADD	4901	3.096	0.0526	2.793	3.432	21.48	2.292e-102
6	SNP_DRB1_32660050	32660050	G	ADD	4901	3.096	0.0526	2.793	3.432	21.48	2.292e-102
6	AA_DRB1_180_32657338_L	32657338	P	ADD	4901	3.096	0.0526	2.793	3.432	21.48	2.292e-102
6	HLA_DRB1_04	32660042	P	ADD	4901	3.096	0.0526	2.793	3.432	21.48	2.292e-102
6	AA_DRB1_13_32660109_H	32660109	P	ADD	4901	3.096	0.0526	2.793	3.432	21.48	2.292e-102
6	SNP_DRB1_32660110_G	32660110	P	ADD	4901	3.096	0.0526	2.793	3.432	21.48	2.292e-102
6	SNP_DRB1_32660111	32660111	T	ADD	4901	3.096	0.0526	2.793	3.432	21.48	2.292e-102
6	SNP_DRB1_32657339	32657339	G	ADD	4901	3.096	0.0526	2.793	3.432	21.48	2.292e-102
6	AA_DRB1_96_32657590_Y	32657590	P	ADD	4901	3.096	0.0526	2.793	3.432	21.48	2.292e-102
6	SNP_DRB1_32657591_A	32657591	P	ADD	4901	3.096	0.0526	2.793	3.432	21.48	2.292e-102
6	SNP_DRB1_32665482	32665482	A	ADD	4901	3.096	0.0526	2.793	3.432	21.48	2.292e-102
6	AA_DRB1_-24_32665481_F	32665481	P	ADD	4901	3.096	0.0526	2.793	3.432	21.48	2.292e-102
6	rs3135377	32493377	A	ADD	4891	0.1476	0.08939	0.1239	0.1759	-21.4	1.272e-101
6	AA_DRB1_70_32659938_D	32659938	P	ADD	4901	0.3202	0.05325	0.2885	0.3555	-21.38	1.912e-101
6	SNP_DRB1_32659937	32659937	G	ADD	4901	0.3202	0.05325	0.2885	0.3555	-21.38	1.912e-101
6	SNP_DRB1_32659939	32659939	C	ADD	4901	0.3202	0.05325	0.2885	0.3555	-21.38	1.912e-101
6	AA_DRB1_180_32657338_V	32657338	P	ADD	4901	0.3381	0.05116	0.3058	0.3737	-21.2	9.574e-100
6	SNP_DRB1_32657518	32657518	T	ADD	4901	2.988	0.05221	2.697	3.309	20.96	1.401e-97
6	AA_DRB1_11_32660115_V	32660115	P	ADD	4901	2.988	0.05221	2.697	3.309	20.96	1.401e-97
6	AA_DRB1_120_32657518	32657518	N	ADD	4901	2.988	0.05221	2.697	3.309	20.96	1.401e-97
6	rs3132959	32406920	G	ADD	4898	0.2007	0.0772	0.1725	0.2335	-20.8	4.145e-96
6	rs3129932	32444105	G	ADD	4891	0.2008	0.07723	0.1726	0.2337	-20.79	5.845e-96
6	AA_DQB1_-5_32742280_L	32742280	P	ADD	4901	0.06282	0.1337	0.04834	0.08164	-20.7	3.24e-95
6	SNP_DQA1_32717791	32717791	T	ADD	4901	0.3197	0.05613	0.2864	0.3568	-20.32	8.667e-92
6	SNP_DQA1_32717851	32717851	G	ADD	4901	0.3197	0.05613	0.2864	0.3568	-20.32	8.667e-92
6	AA_DQA1_129_32717850	32717850	Q	ADD	4901	0.3197	0.05613	0.2864	0.3568	-20.32	8.667e-92
6	SNP_DQA1_32718513	32718513	A	ADD	4901	0.3197	0.05613	0.2864	0.3568	-20.32	8.667e-92
6	AA_DQB1_87_32740576_F	32740576	P	ADD	4901	0.05967	0.1401	0.04534	0.07853	-20.12	4.898e-90
6	AA_DRB1_-24_32665481_L	32665481	P	ADD	4901	0.369	0.04989	0.3346	0.4069	-19.98	7.48e-89
6	SNP_DQB1_32740692	32740692	G	ADD	4901	0.05664	0.145	0.04263	0.07526	-19.8	2.88e-87
6	AA_DQA1_207_32718440	32718440	M	ADD	4901	0.1674	0.09081	0.1401	0.2001	-19.68	3.215e-86
6	HLA_DQA1_0102	32716284	P	ADD	4901	0.1674	0.09081	0.1401	0.2001	-19.68	3.215e-86
6	SNP_DQA1_32718439	32718439	A	ADD	4901	0.1674	0.09081	0.1401	0.2001	-19.68	3.215e-86
6	SNP_DQB1_32740695	32740695	A	ADD	4901	2.728	0.0513	2.467	3.016	19.56	3.401e-85
6	SNP_DRB1_32660109_C	32660109	P	ADD	4901	0.1708	0.09088	0.143	0.2041	-19.44	3.243e-84
6	AA_DRB1_-1_32665412_A	32665412	P	ADD	4901	6.864	0.1008	5.633	8.364	19.11	2.175e-81
6	rs9268230	32395545	G	ADD	4853	0.3491	0.05512	0.3133	0.3889	-19.1	2.706e-81
6	rs9275134	32758590	G	ADD	4898	2.562	0.0493	2.326	2.822	19.08	3.515e-81
6	rs2856688	32762618	T	ADD	4894	2.563	0.04934	2.327	2.823	19.07	4.101e-81
6	rs6936863	32792007	G	ADD	4873	2.438	0.04724	2.222	2.675	18.86	2.227e-79
6	HLA_DRB1_0401	32660042	P	ADD	4901	2.894	0.05714	2.587	3.236	18.6	3.479e-77
6	SNP_DQB1_32740810	32740810	A	ADD	4901	0.1418	0.1058	0.1153	0.1745	-18.46	4.619e-76
6	AA_DQB1_9_32740810_Y	32740810	P	ADD	4901	7.05	0.1058	5.73	8.675	18.46	4.673e-76
6	rs377763	32307122	A	ADD	4893	2.432	0.04859	2.211	2.675	18.29	9.192e-75
6	SNP_DRB1_32657591_G	32657591	P	ADD	4901	0.4326	0.04586	0.3954	0.4733	-18.27	1.343e-74
6	SNP_DRB1_32656559	32656559	G	ADD	4901	2.312	0.04586	2.113	2.529	18.27	1.35e-74
6	AA_DQB1_9_32740810_F	32740810	P	ADD	4901	0.1402	0.1077	0.1135	0.1731	-18.25	2.178e-74
6	AA_DQA1_25_32717125	32717125	F	ADD	4901	0.2428	0.07798	0.2084	0.2829	-18.15	1.207e-73
6	SNP_DQA1_32717125	32717125	T	ADD	4901	0.2428	0.07798	0.2084	0.2829	-18.15	1.207e-73
6	rs3129934	32444165	T	ADD	4898	0.1432	0.1072	0.1161	0.1766	-18.14	1.596e-73
6	rs9268877	32539125	A	ADD	4896	0.4021	0.05028	0.3644	0.4438	-18.12	2.298e-73
6	rs3129900	32413957	G	ADD	4898	0.1446	0.1068	0.1173	0.1782	-18.12	2.393e-73
6	SNP_DRB1_32657589_A	32657589	P	ADD	4901	2.973	0.06027	2.642	3.346	18.08	4.768e-73
6	SNP_DRB1_32660115_A	32660115	P	ADD	4901	2.261	0.04572	2.067	2.472	17.84	3.439e-71
6	SNP_DQB1_32742309_G	32742309	P	ADD	4901	0.3383	0.06098	0.3002	0.3812	-17.77	1.112e-70
6	SNP_DQB1_32742328_T	32742328	P	ADD	4901	0.3383	0.06098	0.3002	0.3812	-17.77	1.112e-70
6	SNP_DQB1_32742284_A	32742284	P	ADD	4901	0.3383	0.06098	0.3002	0.3812	-17.77	1.112e-70
6	SNP_DQB1_32742278_G	32742278	P	ADD	4901	0.3383	0.06098	0.3002	0.3812	-17.77	1.112e-70
6	AA_DRB1_37_32660037_S	32660037	P	ADD	4901	0.343	0.06047	0.3046	0.3861	-17.7	4.538e-70
6	AA_DRB1_-17_32665460_T	32665460	P	ADD	4901	0.343	0.06047	0.3046	0.3861	-17.7	4.538e-70
6	SNP_DRB1_32660116_G	32660116	P	ADD	4901	0.343	0.06047	0.3046	0.3861	-17.7	4.538e-70
6	SNP_DRB1_32665456	32665456	C	ADD	4901	0.343	0.06047	0.3046	0.3861	-17.7	4.538e-70
6	SNP_DRB1_32660037_G	32660037	P	ADD	4901	0.343	0.06047	0.3046	0.3861	-17.7	4.538e-70
6	SNP_DRB1_32665461	32665461	T	ADD	4901	0.343	0.06047	0.3046	0.3861	-17.7	4.538e-70
6	AA_DRB1_-17_32665460_A	32665460	P	ADD	4901	2.682	0.05579	2.404	2.992	17.68	5.516e-70
6	rs1046089	31710946	A	ADD	4895	2.145	0.04353	1.969	2.336	17.52	9.285e-69
6	rs805301	31726100	C	ADD	4887	2.142	0.04371	1.966	2.334	17.43	5.105e-68
6	AA_DRB1_26_32660070_F	32660070	P	ADD	4901	0.4514	0.04612	0.4124	0.4941	-17.25	1.181e-66
6	SNP_DRB1_32660037_A	32660037	P	ADD	4901	0.2534	0.08023	0.2166	0.2966	-17.11	1.271e-65
6	SNP_DRB1_32657589_T	32657589	P	ADD	4901	0.04876	0.177	0.03447	0.06898	-17.07	2.597e-65
6	AA_DRB1_96_32657590_Q	32657590	P	ADD	4901	0.04876	0.177	0.03447	0.06898	-17.07	2.597e-65
6	rs3101942	32978035	G	ADD	4897	0.4479	0.04753	0.4081	0.4917	-16.9	4.667e-64
6	SNP_DRB1_32659926_T	32659926	P	ADD	4901	0.2887	0.07446	0.2495	0.3341	-16.68	1.712e-62
6	AA_DRB1_60_32659968_Y	32659968	P	ADD	4901	3.372	0.07325	2.921	3.892	16.59	7.727e-62
6	rs3131294	32288124	A	ADD	4899	0.1528	0.1137	0.1223	0.1909	-16.52	2.455e-61
6	SNP_DRB1_32657479	32657479	A	ADD	4901	0.04489	0.1879	0.03106	0.06487	-16.52	2.588e-61
6	SNP_DRB1_32660110_T	32660110	P	ADD	4901	0.04489	0.1879	0.03106	0.06487	-16.52	2.588e-61
6	AA_DRB1_11_32660115_P	32660115	P	ADD	4901	0.04489	0.1879	0.03106	0.06487	-16.52	2.588e-61
6	SNP_DRB1_32657453	32657453	T	ADD	4901	0.04489	0.1879	0.03106	0.06487	-16.52	2.588e-61
6	SNP_DRB1_32657574	32657574	T	ADD	4901	0.04489	0.1879	0.03106	0.06487	-16.52	2.588e-61
6	SNP_DRB1_32659973_A	32659973	P	ADD	4901	0.04489	0.1879	0.03106	0.06487	-16.52	2.588e-61
6	SNP_DRB1_32660108	32660108	C	ADD	4901	0.04489	0.1879	0.03106	0.06487	-16.52	2.588e-61
6	SNP_DRB1_32657379	32657379	T	ADD	4901	0.04489	0.1879	0.03106	0.06487	-16.52	2.588e-61
6	AA_DRB1_133_32657479	32657479	L	ADD	4901	0.04489	0.1879	0.03106	0.06487	-16.52	2.588e-61
6	AA_DRB1_13_32660109_R	32660109	P	ADD	4901	0.04489	0.1879	0.03106	0.06487	-16.52	2.588e-61
6	AA_DRB1_142_32657452	32657452	M	ADD	4901	0.04489	0.1879	0.03106	0.06487	-16.52	2.588e-61
6	SNP_DQA1_32717072	32717072	T	ADD	4901	2.175	0.04724	1.983	2.386	16.45	7.87e-61
6	SNP_DRB1_32659913_G	32659913	P	ADD	4901	3.142	0.06991	2.74	3.604	16.38	2.776e-60
6	AA_DRB1_37_32660037_F	32660037	P	ADD	4901	0.2512	0.08445	0.2129	0.2964	-16.36	3.711e-60
6	rs2763979	31902571	T	ADD	4891	2.039	0.04376	1.872	2.222	16.28	1.272e-59
6	rs2894254	32453667	G	ADD	4882	2.515	0.05685	2.25	2.811	16.22	3.57e-59
6	rs9268645	32516505	G	ADD	4887	2.063	0.04521	1.888	2.255	16.02	8.929e-58
6	rs241427	32912392	A	ADD	4894	0.4444	0.0508	0.4023	0.4909	-15.97	2.163e-57
6	rs3130287	32158522	C	ADD	4894	0.2158	0.09653	0.1786	0.2607	-15.89	7.719e-57
6	SNP_DQB1_32740760_G	32740760	P	ADD	4901	2.159	0.04878	1.962	2.375	15.78	4.454e-56
6	AA_DQB1_26_32740759_L	32740759	P	ADD	4901	2.159	0.04878	1.962	2.375	15.78	4.454e-56
6	SNP_DQB1_32740759_A	32740759	P	ADD	4901	2.159	0.04878	1.962	2.375	15.78	4.454e-56
6	rs2248459	31554689	G	ADD	4890	1.956	0.04271	1.799	2.127	15.71	1.232e-55
6	rs2248617	31556512	T	ADD	4894	1.96	0.04286	1.802	2.131	15.7	1.577e-55
6	SNP_DRB1_32660059_G	32660059	P	ADD	4901	0.2869	0.08065	0.245	0.336	-15.48	4.595e-54
6	rs1150753	32167845	G	ADD	4899	2.357	0.05598	2.112	2.63	15.32	5.888e-53
6	SNP_DRB1_32660038_T	32660038	P	ADD	4901	2.014	0.04612	1.84	2.204	15.18	4.893e-52
6	AA_DRB1_37_32660037_N	32660037	P	ADD	4901	2.014	0.04612	1.84	2.204	15.18	4.893e-52
6	AA_DQB1_167_32737787_R	32737787	P	ADD	4901	2.904	0.07051	2.529	3.334	15.12	1.217e-51
6	SNP_DQB1_32740759_T	32740759	P	ADD	4901	0.3437	0.07084	0.2991	0.3948	-15.08	2.256e-51
6	AA_DQB1_26_32740759_Y	32740759	P	ADD	4901	0.3437	0.07084	0.2991	0.3948	-15.08	2.256e-51
6	SNP_DQB1_32740798	32740798	G	ADD	4901	0.3437	0.07084	0.2991	0.3948	-15.08	2.256e-51
6	AA_DQB1_167_32737787_H	32737787	P	ADD	4901	0.3437	0.07084	0.2991	0.3948	-15.08	2.256e-51
6	SNP_DQB1_32737787	32737787	T	ADD	4901	0.3437	0.07084	0.2991	0.3948	-15.08	2.256e-51
6	AA_DQB1_13_32740798	32740798	A	ADD	4901	0.3437	0.07084	0.2991	0.3948	-15.08	2.256e-51
6	SNP_DQB1_32740760_A	32740760	P	ADD	4901	0.3437	0.07084	0.2991	0.3948	-15.08	2.256e-51
6	rs3130484	31823861	C	ADD	4895	2.318	0.05595	2.077	2.586	15.02	5.273e-51
6	SNP_DQB1_32740696	32740696	A	ADD	4901	2.03	0.04716	1.851	2.227	15.02	5.672e-51
6	AA_DQB1_46_32740699	32740699	E	ADD	4901	2.03	0.04716	1.851	2.227	15.02	5.672e-51
6	SNP_DQB1_32742296_A	32742296	P	ADD	4901	2.03	0.04716	1.851	2.227	15.02	5.672e-51
6	SNP_DQB1_32740699	32740699	T	ADD	4901	2.03	0.04716	1.851	2.227	15.02	5.672e-51
6	SNP_DQB1_32740773_T	32740773	P	ADD	4901	2.03	0.04716	1.851	2.227	15.02	5.672e-51
6	SNP_DQB1_32740623	32740623	T	ADD	4901	2.03	0.04716	1.851	2.227	15.02	5.672e-51
6	AA_DQB1_-10_32742295_S	32742295	P	ADD	4901	2.03	0.04716	1.851	2.227	15.02	5.672e-51
6	SNP_DQB1_32740727_T	32740727	P	ADD	4901	2.03	0.04716	1.851	2.227	15.02	5.672e-51
6	SNP_DQB1_32740747	32740747	C	ADD	4901	2.03	0.04716	1.851	2.227	15.02	5.672e-51
6	SNP_DQB1_32740726	32740726	A	ADD	4901	2.03	0.04716	1.851	2.227	15.02	5.672e-51
6	AA_DQB1_55_32740672_L	32740672	P	ADD	4901	2.03	0.04716	1.851	2.227	15.02	5.672e-51
6	HLA_DQB1_02	32739039	P	ADD	4901	2.03	0.04716	1.851	2.227	15.02	5.672e-51
6	SNP_DQB1_32740672_A	32740672	P	ADD	4901	2.03	0.04716	1.851	2.227	15.02	5.672e-51
6	AA_DQB1_37_32740726_I	32740726	P	ADD	4901	2.03	0.04716	1.851	2.227	15.02	5.672e-51
6	AA_DQB1_74_32740615_A	32740615	P	ADD	4901	2.03	0.04716	1.851	2.227	15.02	5.672e-51
6	SNP_DQB1_32740753	32740753	C	ADD	4901	2.03	0.04716	1.851	2.227	15.02	5.672e-51
6	AA_DQB1_71_32740624_K	32740624	P	ADD	4901	2.03	0.04716	1.851	2.227	15.02	5.672e-51
6	AA_DQB1_52_32740681	32740681	L	ADD	4901	2.03	0.04716	1.851	2.227	15.02	5.672e-51
6	SNP_DQB1_32740681	32740681	A	ADD	4901	2.03	0.04716	1.851	2.227	15.02	5.672e-51
6	AA_DQB1_28_32740753	32740753	S	ADD	4901	2.03	0.04716	1.851	2.227	15.02	5.672e-51
6	AA_DQB1_47_32740696	32740696	F	ADD	4901	2.03	0.04716	1.851	2.227	15.02	5.672e-51
6	SNP_DQB1_32740748_T	32740748	P	ADD	4901	2.03	0.04716	1.851	2.227	15.02	5.672e-51
6	AA_DQB1_30_32740747_S	32740747	P	ADD	4901	2.03	0.04716	1.851	2.227	15.02	5.672e-51
6	SNP_DQB1_32737205	32737205	T	ADD	4901	2.03	0.04716	1.851	2.227	15.02	5.672e-51
6	SNP_DQB1_32740731	32740731	T	ADD	4901	2.023	0.04711	1.844	2.218	14.95	1.48e-50
6	SNP_DRB1_32660059_A	32660059	P	ADD	4901	2.997	0.0736	2.594	3.462	14.91	2.744e-50
6	SNP_DQB1_32740773_C	32740773	P	ADD	4901	0.4999	0.0465	0.4563	0.5476	-14.91	2.759e-50
6	SNP_DQB1_32740624	32740624	T	ADD	4901	1.996	0.04647	1.822	2.186	14.87	5.201e-50
6	AA_DQB1_45_32740702	32740702	E	ADD	4901	0.3486	0.07122	0.3032	0.4009	-14.8	1.556e-49
6	SNP_DQB1_32737148	32737148	G	ADD	4901	0.3486	0.07122	0.3032	0.4009	-14.8	1.556e-49
6	SNP_DQB1_32742309_A	32742309	P	ADD	4901	0.3486	0.07122	0.3032	0.4009	-14.8	1.556e-49
6	SNP_DQB1_32740702	32740702	T	ADD	4901	0.3486	0.07122	0.3032	0.4009	-14.8	1.556e-49
6	rs3131379	31829012	A	ADD	4886	2.288	0.05599	2.05	2.553	14.78	1.912e-49
6	SNP_DQB1_32740727_A	32740727	P	ADD	4901	0.5033	0.04686	0.4592	0.5517	-14.65	1.316e-48
6	AA_DQB1_37_32740726_Y	32740726	P	ADD	4901	0.5033	0.04686	0.4592	0.5517	-14.65	1.316e-48
6	HLA_DQB1_0301	32739039	P	ADD	4901	0.3508	0.0716	0.3048	0.4036	-14.63	1.781e-48
6	SNP_DQB1_32740637	32740637	T	ADD	4901	1.956	0.04621	1.787	2.142	14.52	9.163e-48
6	SNP_DQB1_32740638	32740638	G	ADD	4901	1.956	0.04621	1.787	2.142	14.52	9.163e-48
6	AA_DQB1_66_32740639	32740639	D	ADD	4901	1.956	0.04621	1.787	2.142	14.52	9.163e-48
6	AA_DQB1_67_32740636	32740636	I	ADD	4901	1.956	0.04621	1.787	2.142	14.52	9.163e-48
6	AA_DRB1_60_32659968_S	32659968	P	ADD	4901	0.3439	0.07398	0.2975	0.3976	-14.43	3.443e-47
6	SNP_DRB1_32659968	32659968	G	ADD	4901	0.3439	0.07398	0.2975	0.3976	-14.43	3.443e-47
6	SNP_DRB1_32659977_A	32659977	P	ADD	4901	0.3439	0.07398	0.2975	0.3976	-14.43	3.443e-47
6	AA_DRB1_57_32659977_V	32659977	P	ADD	4901	0.3439	0.07398	0.2975	0.3976	-14.43	3.443e-47
6	AA_DRB1_37_32660037_Y	32660037	P	ADD	4901	1.951	0.0464	1.782	2.137	14.41	4.702e-47
6	SNP_DRB1_32659940	32659940	T	ADD	4901	0.4197	0.06031	0.3729	0.4724	-14.4	5.558e-47
6	rs2857212	32848389	G	ADD	4896	0.5055	0.04741	0.4606	0.5547	-14.39	5.921e-47
6	SNP_DRB1_32659977_T	32659977	P	ADD	4901	2.348	0.05947	2.089	2.638	14.35	1.05e-46
6	AA_DRB1_57_32659977_D	32659977	P	ADD	4901	2.348	0.05947	2.089	2.638	14.35	1.05e-46
6	SNP_DQA1_32717211	32717211	C	ADD	4901	0.2868	0.08708	0.2418	0.3402	-14.34	1.188e-46
6	HLA_DQA1_0201	32716284	P	ADD	4901	0.2868	0.08708	0.2418	0.3402	-14.34	1.188e-46
6	SNP_DQA1_32717206	32717206	A	ADD	4901	0.2868	0.08708	0.2418	0.3402	-14.34	1.188e-46
6	HLA_DQA1_02	32716284	P	ADD	4901	0.2868	0.08708	0.2418	0.3402	-14.34	1.188e-46
6	SNP_DQA1_32717190_A	32717190	P	ADD	4901	0.2868	0.08708	0.2418	0.3402	-14.34	1.188e-46
6	AA_DQA1_52_32717206_H	32717206	P	ADD	4901	0.2868	0.08708	0.2418	0.3402	-14.34	1.188e-46
6	AA_DQA1_54_32717212	32717212	L	ADD	4901	0.2868	0.08708	0.2418	0.3402	-14.34	1.188e-46
6	AA_DQA1_47_32717191_K	32717191	P	ADD	4901	0.2868	0.08708	0.2418	0.3402	-14.34	1.188e-46
6	rs241403	32974970	T	ADD	4900	0.5384	0.04344	0.4944	0.5862	-14.25	4.267e-46
6	HLA_DRB1_07	32660042	P	ADD	4901	0.2958	0.0858	0.25	0.3499	-14.2	9.315e-46
6	SNP_DRB1_32660058_A	32660058	P	ADD	4901	0.2958	0.0858	0.25	0.3499	-14.2	9.315e-46
6	AA_DRB1_74_32659926_Q	32659926	P	ADD	4901	0.2958	0.0858	0.25	0.3499	-14.2	9.315e-46
6	SNP_DRB1_32659988	32659988	T	ADD	4901	0.2958	0.0858	0.25	0.3499	-14.2	9.315e-46
6	AA_DRB1_25_32660073	32660073	Q	ADD	4901	0.2958	0.0858	0.25	0.3499	-14.2	9.315e-46
6	SNP_DRB1_32660073	32660073	T	ADD	4901	0.2958	0.0858	0.25	0.3499	-14.2	9.315e-46
6	SNP_DRB1_32660107	32660107	T	ADD	4901	0.2958	0.0858	0.25	0.3499	-14.2	9.315e-46
6	AA_DRB1_30_32660058_L	32660058	P	ADD	4901	0.2958	0.0858	0.25	0.3499	-14.2	9.315e-46
6	SNP_DRB1_32660115_C	32660115	P	ADD	4901	0.2958	0.0858	0.25	0.3499	-14.2	9.315e-46
6	HLA_DRB1_0701	32660042	P	ADD	4901	0.2958	0.0858	0.25	0.3499	-14.2	9.315e-46
6	AA_DRB1_14_32660106	32660106	K	ADD	4901	0.2958	0.0858	0.25	0.3499	-14.2	9.315e-46
6	AA_DRB1_13_32660109_Y	32660109	P	ADD	4901	0.2958	0.0858	0.25	0.3499	-14.2	9.315e-46
6	AA_DRB1_11_32660115_G	32660115	P	ADD	4901	0.2958	0.0858	0.25	0.3499	-14.2	9.315e-46
6	SNP_DRB1_32656528	32656528	A	ADD	4901	0.2958	0.0858	0.25	0.3499	-14.2	9.315e-46
6	SNP_DRB1_32659935_C	32659935	P	ADD	4901	0.5329	0.04446	0.4885	0.5815	-14.16	1.71e-45
6	AA_DRB1_71_32659935_R	32659935	P	ADD	4901	0.5329	0.04446	0.4885	0.5815	-14.16	1.71e-45
6	SNP_DRB1_32665413	32665413	A	ADD	4901	0.02164	0.271	0.01272	0.03681	-14.14	2.051e-45
6	HLA_DRB1_15	32660042	P	ADD	4901	0.02164	0.271	0.01272	0.03681	-14.14	2.051e-45
6	SNP_DRB1_32659935_G	32659935	P	ADD	4901	0.02164	0.271	0.01272	0.03681	-14.14	2.051e-45
6	AA_DRB1_71_32659935_A	32659935	P	ADD	4901	0.02164	0.271	0.01272	0.03681	-14.14	2.051e-45
6	AA_DRB1_-1_32665412_S	32665412	P	ADD	4901	0.02164	0.271	0.01272	0.03681	-14.14	2.051e-45
6	SNP_DRB1_32660063_G	32660063	P	ADD	4901	2.155	0.05439	1.937	2.397	14.11	3.116e-45
6	AA_DRB1_28_32660064_E	32660064	P	ADD	4901	0.4641	0.0544	0.4171	0.5163	-14.11	3.125e-45
6	AA_DQA1_175_32717988_K	32717988	P	ADD	4901	1.972	0.04815	1.794	2.167	14.1	3.691e-45
6	SNP_DQA1_32717075	32717075	C	ADD	4901	1.972	0.04815	1.794	2.167	14.1	3.691e-45
6	SNP_DQA1_32717275	32717275	G	ADD	4901	1.972	0.04815	1.794	2.167	14.1	3.691e-45
6	AA_DQA1_75_32717275	32717275	S	ADD	4901	1.972	0.04815	1.794	2.167	14.1	3.691e-45
6	SNP_DQA1_32717276	32717276	T	ADD	4901	1.972	0.04815	1.794	2.167	14.1	3.691e-45
6	SNP_DQA1_32717952	32717952	G	ADD	4901	1.972	0.04815	1.794	2.167	14.1	3.691e-45
6	AA_DQA1_163_32717952	32717952	S	ADD	4901	1.972	0.04815	1.794	2.167	14.1	3.691e-45
6	HLA_DQA1_0501	32716284	P	ADD	4901	1.972	0.04815	1.794	2.167	14.1	3.691e-45
6	SNP_DQA1_32717987_A	32717987	P	ADD	4901	1.972	0.04815	1.794	2.167	14.1	3.691e-45
6	HLA_DQA1_05	32716284	P	ADD	4901	1.972	0.04815	1.794	2.167	14.1	3.691e-45
6	SNP_DQA1_32717947	32717947	G	ADD	4901	1.972	0.04815	1.794	2.167	14.1	3.691e-45
6	AA_DQA1_161_32717946	32717946	E	ADD	4901	1.972	0.04815	1.794	2.167	14.1	3.691e-45
6	AA_DQA1_156_32717931	32717931	L	ADD	4901	1.972	0.04815	1.794	2.167	14.1	3.691e-45
6	SNP_DQA1_32717930	32717930	C	ADD	4901	1.972	0.04815	1.794	2.167	14.1	3.691e-45
6	SNP_DQA1_32717255	32717255	C	ADD	4901	1.972	0.04815	1.794	2.167	14.1	3.691e-45
6	SNP_DQA1_32717784	32717784	T	ADD	4901	1.972	0.04815	1.794	2.167	14.1	3.691e-45
6	AA_DQA1_107_32717784	32717784	I	ADD	4901	1.972	0.04815	1.794	2.167	14.1	3.691e-45
6	AA_DRB1_181_32657335_M	32657335	P	ADD	4901	0.3389	0.07678	0.2915	0.3939	-14.09	4.102e-45
6	SNP_DRB1_32657335	32657335	A	ADD	4901	0.3389	0.07678	0.2915	0.3939	-14.09	4.102e-45
6	SNP_DRB1_32660038_A	32660038	P	ADD	4901	0.5286	0.04553	0.4834	0.5779	-14	1.458e-44
6	AA_DQB1_-10_32742295_A	32742295	P	ADD	4901	0.5292	0.04546	0.4841	0.5785	-14	1.54e-44
6	rs9276431	32820225	C	ADD	4894	0.5513	0.04258	0.5071	0.5992	-13.99	1.923e-44
6	rs9268557	32497283	T	ADD	4899	0.5407	0.04407	0.4959	0.5895	-13.95	2.942e-44
6	rs9276490	32826659	G	ADD	4875	0.5502	0.04283	0.5059	0.5984	-13.95	3.12e-44
6	rs9276429	32820082	A	ADD	4900	0.5528	0.04254	0.5086	0.6008	-13.94	3.77e-44
6	rs9276432	32820362	C	ADD	4897	0.5532	0.04255	0.5089	0.6013	-13.92	5.046e-44
6	rs2736177	31694073	C	ADD	4897	0.3066	0.08497	0.2596	0.3622	-13.91	5.302e-44
6	rs2071278	32273422	G	ADD	4895	2.07	0.05231	1.869	2.294	13.91	5.443e-44
6	AA_B_9_31432689_Y	31432689	P	ADD	4901	0.5511	0.04295	0.5066	0.5995	-13.87	9.122e-44
6	SNP_B_31432690_A	31432690	P	ADD	4901	0.5511	0.04295	0.5066	0.5995	-13.87	9.122e-44
6	SNP_B_31432690_C	31432690	P	ADD	4901	2.105	0.05381	1.894	2.339	13.83	1.724e-43
6	AA_B_9_31432689_D	31432689	P	ADD	4901	2.105	0.05381	1.894	2.339	13.83	1.724e-43
6	HLA_B_0801	31431272	P	ADD	4901	2.105	0.05381	1.894	2.339	13.83	1.724e-43
6	HLA_B_08	31431272	P	ADD	4901	2.105	0.05381	1.894	2.339	13.83	1.724e-43
6	SNP_B_31432507_T	31432507	P	ADD	4901	2.326	0.06106	2.064	2.622	13.82	1.817e-43
6	rs7453920	32837990	G	ADD	4895	0.5557	0.04253	0.5112	0.604	-13.82	2.006e-43
6	rs9272219	32710247	T	ADD	4900	1.924	0.04737	1.753	2.111	13.81	2.075e-43
6	AA_DRB1_28_32660064_D	32660064	P	ADD	4901	2.074	0.05284	1.87	2.3	13.81	2.342e-43
6	rs9276440	32822761	T	ADD	4898	0.5556	0.04259	0.5111	0.6039	-13.8	2.504e-43
6	AA_DRB1_30_32660058_Y	32660058	P	ADD	4901	2.072	0.05284	1.868	2.298	13.79	3.05e-43
6	SNP_DQA1_32718423	32718423	A	ADD	4901	1.919	0.04731	1.749	2.105	13.78	3.456e-43
6	SNP_DQA1_32717201	32717201	T	ADD	4901	1.919	0.04731	1.749	2.105	13.78	3.456e-43
6	AA_DQA1_47_32717191_C	32717191	P	ADD	4901	1.919	0.04731	1.749	2.105	13.78	3.456e-43
6	AA_DQA1_53_32717209_Q	32717209	P	ADD	4901	1.919	0.04731	1.749	2.105	13.78	3.456e-43
6	SNP_DQA1_32717208	32717208	C	ADD	4901	1.919	0.04731	1.749	2.105	13.78	3.456e-43
6	SNP_DQA1_32717190_T	32717190	P	ADD	4901	1.919	0.04731	1.749	2.105	13.78	3.456e-43
6	SNP_DQA1_32717202	32717202	C	ADD	4901	1.919	0.04731	1.749	2.105	13.78	3.456e-43
6	SNP_DQA1_32717192	32717192	T	ADD	4901	1.919	0.04731	1.749	2.105	13.78	3.456e-43
6	SNP_DQA1_32713249	32713249	T	ADD	4901	1.919	0.04731	1.749	2.105	13.78	3.456e-43
6	SNP_DQA1_32717207	32717207	A	ADD	4901	1.919	0.04731	1.749	2.105	13.78	3.456e-43
6	SNP_DQA1_32717170	32717170	G	ADD	4901	1.919	0.04731	1.749	2.105	13.78	3.456e-43
6	AA_DQA1_40_32717170	32717170	G	ADD	4901	1.919	0.04731	1.749	2.105	13.78	3.456e-43
6	AA_DQA1_50_32717200_V	32717200	P	ADD	4901	1.919	0.04731	1.749	2.105	13.78	3.456e-43
6	AA_DQA1_51_32717203	32717203	L	ADD	4901	1.919	0.04731	1.749	2.105	13.78	3.456e-43
6	rs7768538	32837799	A	ADD	4896	0.5569	0.04252	0.5124	0.6053	-13.77	4.076e-43
6	rs3099844	31556955	A	ADD	4892	2.103	0.05423	1.891	2.339	13.71	8.989e-43
6	AA_B_71_31432503	31432503	A	ADD	4901	0.4752	0.05443	0.4271	0.5287	-13.67	1.534e-42
6	SNP_B_31432504	31432504	C	ADD	4901	0.4752	0.05443	0.4271	0.5287	-13.67	1.534e-42
6	SNP_B_31432510	31432510	C	ADD	4901	0.4752	0.05443	0.4271	0.5287	-13.67	1.534e-42
6	AA_B_69_31432509	31432509	A	ADD	4901	0.4752	0.05443	0.4271	0.5287	-13.67	1.534e-42
6	AA_B_70_31432506_N	31432506	P	ADD	4901	2.104	0.05443	1.891	2.341	13.67	1.546e-42
6	AA_DRB1_4_32665400_R	32665400	P	ADD	4901	2.864	0.07728	2.461	3.332	13.61	3.268e-42
6	SNP_DRB1_32657559	32657559	A	ADD	4901	0.3497	0.07728	0.3006	0.4069	-13.6	4.238e-42
6	SNP_DRB1_32659914	32659914	A	ADD	4901	0.3497	0.07728	0.3006	0.4069	-13.6	4.238e-42
6	AA_DRB1_78_32659914	32659914	V	ADD	4901	0.3497	0.07728	0.3006	0.4069	-13.6	4.238e-42
6	SNP_DRB1_32659913_C	32659913	P	ADD	4901	0.3497	0.07728	0.3006	0.4069	-13.6	4.238e-42
6	AA_DRB1_4_32665400_Q	32665400	P	ADD	4901	0.3497	0.07728	0.3006	0.4069	-13.6	4.238e-42
6	SNP_DRB1_32659915	32659915	C	ADD	4901	0.3497	0.07728	0.3006	0.4069	-13.6	4.238e-42
6	SNP_DRB1_32657370	32657370	T	ADD	4901	0.3497	0.07728	0.3006	0.4069	-13.6	4.238e-42
6	SNP_DRB1_32657565	32657565	G	ADD	4901	0.3497	0.07728	0.3006	0.4069	-13.6	4.238e-42
6	SNP_DRB1_32665400	32665400	T	ADD	4901	0.3497	0.07728	0.3006	0.4069	-13.6	4.238e-42
6	rs2523638	31452252	T	ADD	4895	0.5509	0.04429	0.5051	0.6009	-13.46	2.664e-41
6	rs760293	31719756	T	ADD	4895	0.3875	0.07052	0.3375	0.445	-13.44	3.416e-41
6	rs2227127	32819760	G	ADD	4889	0.5353	0.04669	0.4885	0.5866	-13.39	7.363e-41
6	SNP_B_31430769	31430769	A	ADD	4901	2.026	0.05294	1.826	2.247	13.33	1.465e-40
6	SNP_B_31431395	31431395	C	ADD	4901	2.026	0.05294	1.826	2.247	13.33	1.465e-40
6	SNP_B_31431485	31431485	T	ADD	4901	2.026	0.05294	1.826	2.247	13.33	1.465e-40
6	SNP_B_31431982_G	31431982	P	ADD	4901	1.808	0.04442	1.657	1.972	13.32	1.657e-40
6	AA_B_163_31431982_T	31431982	P	ADD	4901	1.808	0.04442	1.657	1.972	13.32	1.657e-40
6	SNP_B_31431983_T	31431983	P	ADD	4901	1.808	0.04442	1.657	1.972	13.32	1.657e-40
6	SNP_DRB1_32660063_T	32660063	P	ADD	4901	0.4842	0.05516	0.4346	0.5395	-13.15	1.754e-39
6	rs9461799	32797507	C	ADD	4882	0.5443	0.04653	0.4968	0.5962	-13.07	4.746e-39
6	rs9469240	32797979	T	ADD	4836	0.543	0.04675	0.4954	0.5951	-13.06	5.27e-39
6	SNP_DQB1_32742333_G	32742333	P	ADD	4901	0.5513	0.04574	0.504	0.603	-13.02	9.355e-39
6	SNP_DQB1_32742279_T	32742279	P	ADD	4901	0.5513	0.04574	0.504	0.603	-13.02	9.355e-39
6	AA_DRB1_181_32657335_T	32657335	P	ADD	4901	2.405	0.06759	2.107	2.746	12.98	1.517e-38
6	HLA_DRB1_1501	32660042	P	ADD	4901	0.01593	0.3195	0.008515	0.02979	-12.96	2.121e-38
6	SNP_DQB1_32742309_x	32742309	P	ADD	4901	0.318	0.08864	0.2673	0.3783	-12.93	3.169e-38
6	SNP_DQB1_32742280_x	32742280	P	ADD	4901	0.318	0.08864	0.2673	0.3783	-12.93	3.169e-38
6	SNP_DQB1_32742278_x	32742278	P	ADD	4901	0.318	0.08864	0.2673	0.3783	-12.93	3.169e-38
6	SNP_DQB1_32742284_x	32742284	P	ADD	4901	0.318	0.08864	0.2673	0.3783	-12.93	3.169e-38
6	SNP_DQB1_32742281_x	32742281	P	ADD	4901	0.318	0.08864	0.2673	0.3783	-12.93	3.169e-38
6	SNP_DQB1_32742319_x	32742319	P	ADD	4901	0.318	0.08864	0.2673	0.3783	-12.93	3.169e-38
6	SNP_DQB1_32742351_x	32742351	P	ADD	4901	0.318	0.08864	0.2673	0.3783	-12.93	3.169e-38
6	SNP_DQB1_32742347_x	32742347	P	ADD	4901	0.318	0.08864	0.2673	0.3783	-12.93	3.169e-38
6	SNP_DQB1_32742333_x	32742333	P	ADD	4901	0.318	0.08864	0.2673	0.3783	-12.93	3.169e-38
6	SNP_DQB1_32742328_x	32742328	P	ADD	4901	0.318	0.08864	0.2673	0.3783	-12.93	3.169e-38
6	SNP_DQB1_32742291_x	32742291	P	ADD	4901	0.318	0.08864	0.2673	0.3783	-12.93	3.169e-38
6	SNP_DQB1_32742296_x	32742296	P	ADD	4901	0.318	0.08864	0.2673	0.3783	-12.93	3.169e-38
6	SNP_DQB1_32742279_x	32742279	P	ADD	4901	0.318	0.08864	0.2673	0.3783	-12.93	3.169e-38
6	SNP_DRB1_32657340	32657340	A	ADD	4901	0.5028	0.05354	0.4527	0.5584	-12.84	9.299e-38
6	SNP_DRB1_32660058_T	32660058	P	ADD	4901	1.989	0.05354	1.791	2.209	12.84	9.377e-38
6	rs9296044	32844122	A	ADD	4898	0.5591	0.04556	0.5113	0.6113	-12.76	2.692e-37
6	SNP_DRB1_32659973_C	32659973	P	ADD	4901	0.1718	0.1382	0.131	0.2252	-12.75	3.242e-37
6	rs9268403	32449451	C	ADD	4899	1.773	0.04559	1.621	1.938	12.56	3.704e-36
6	rs12201454	32451664	C	ADD	4899	1.772	0.04555	1.62	1.937	12.55	3.741e-36
6	rs2596571	31456001	G	ADD	4895	0.5096	0.05371	0.4586	0.5661	-12.55	3.831e-36
6	rs9268480	32471822	T	ADD	4899	1.768	0.04556	1.617	1.933	12.51	6.846e-36
6	rs3763307	32482600	T	ADD	4898	1.765	0.04556	1.614	1.929	12.46	1.172e-35
6	rs6930933	32491388	T	ADD	4897	1.891	0.05116	1.71	2.09	12.45	1.384e-35
6	SNP_DRB1_32660045	32660045	T	ADD	4901	1.717	0.04347	1.577	1.87	12.44	1.58e-35
6	rs2395167	32496286	T	ADD	4885	1.886	0.051	1.706	2.084	12.44	1.6e-35
6	rs2395161	32495730	C	ADD	4896	1.889	0.05119	1.708	2.088	12.42	1.996e-35
6	rs2001097	32491836	T	ADD	4897	1.888	0.05118	1.708	2.087	12.42	2.129e-35
6	SNP_B_31432173_G	31432173	P	ADD	4901	1.814	0.04807	1.651	1.993	12.38	3.163e-35
6	SNP_B_31432173_A	31432173	P	ADD	4901	0.5514	0.04807	0.5018	0.6058	-12.38	3.169e-35
6	rs3135378	32493077	A	ADD	4899	1.883	0.05113	1.704	2.082	12.38	3.357e-35
6	HLA_C_0701	31346171	P	ADD	4901	1.869	0.0505	1.692	2.063	12.38	3.386e-35
6	rs3135376	32493448	G	ADD	4898	1.882	0.0511	1.702	2.08	12.37	3.772e-35
6	rs2524067	31353800	G	ADD	4888	1.869	0.05059	1.693	2.064	12.37	3.937e-35
6	rs3135366	32496687	C	ADD	4888	1.878	0.0512	1.699	2.076	12.31	7.957e-35
6	rs2213580	32496552	C	ADD	4890	1.876	0.05116	1.697	2.074	12.3	8.928e-35
6	rs9268560	32497490	C	ADD	4884	0.5832	0.04411	0.5349	0.6358	-12.23	2.244e-34
6	HLA_DQB1_0602	32739039	P	ADD	4901	0.0128	0.3565	0.006367	0.02575	-12.22	2.295e-34
6	SNP_DQB1_32742280_A	32742280	P	ADD	4901	0.0128	0.3565	0.006367	0.02575	-12.22	2.295e-34
6	rs2523534	31444328	A	ADD	4892	0.5724	0.04566	0.5234	0.626	-12.22	2.415e-34
6	rs2001099	32491611	C	ADD	4898	1.863	0.05101	1.686	2.059	12.2	3.186e-34
6	rs3130544	31166319	A	ADD	4894	1.925	0.05381	1.732	2.139	12.17	4.658e-34
6	rs3130048	31721718	C	ADD	4893	1.724	0.04487	1.579	1.883	12.14	6.385e-34
6	rs2395164	32495838	T	ADD	4889	1.86	0.05114	1.682	2.056	12.13	7.09e-34
6	SNP_B_31432004_G	31432004	P	ADD	4901	0.5978	0.04256	0.55	0.6498	-12.09	1.224e-33
6	SNP_C_31347428	31347428	G	ADD	4901	1.803	0.04899	1.638	1.985	12.04	2.299e-33
6	AA_C_66_31347429	31347429	N	ADD	4901	1.803	0.04899	1.638	1.985	12.04	2.299e-33
6	AA_B_95_31432186_I	31432186	P	ADD	4901	0.5493	0.05007	0.4979	0.6059	-11.97	5.222e-33
6	SNP_B_31432187_T	31432187	P	ADD	4901	0.5493	0.05007	0.4979	0.6059	-11.97	5.222e-33
6	rs424232	32316302	T	ADD	4883	1.712	0.04498	1.568	1.87	11.96	5.751e-33
6	rs9271208	32686981	C	ADD	4900	1.74	0.04656	1.588	1.906	11.89	1.32e-32
6	rs2071474	32890560	T	ADD	4894	0.5349	0.05293	0.4822	0.5934	-11.82	3.051e-32
6	rs3135393	32516820	G	ADD	4895	1.806	0.05001	1.637	1.991	11.82	3.235e-32
6	rs9268429	32453030	G	ADD	4893	1.682	0.04466	1.541	1.836	11.65	2.419e-31
6	SNP_DQB1_32742291_C	32742291	P	ADD	4901	1.898	0.05513	1.704	2.115	11.63	3.006e-31
6	SNP_DQB1_32742281_G	32742281	P	ADD	4901	1.898	0.05513	1.704	2.115	11.63	3.006e-31
6	SNP_DQB1_32742347_C	32742347	P	ADD	4901	1.898	0.05513	1.704	2.115	11.63	3.006e-31
6	rs1051336	32520570	A	ADD	4894	1.798	0.0505	1.628	1.985	11.62	3.433e-31
6	rs9266774	31460859	T	ADD	4892	2.042	0.06195	1.809	2.306	11.53	9.699e-31
6	rs9266775	31461396	G	ADD	4896	2.039	0.06195	1.806	2.302	11.5	1.289e-30
6	SNP_B_31432485	31432485	T	ADD	4901	0.5921	0.04589	0.5412	0.6479	-11.42	3.339e-30
6	AA_B_82_31432470	31432470	L	ADD	4901	0.5921	0.04589	0.5412	0.6479	-11.42	3.339e-30
6	SNP_B_31432468	31432468	G	ADD	4901	0.5921	0.04589	0.5412	0.6479	-11.42	3.339e-30
6	AA_B_83_31432467	31432467	R	ADD	4901	0.5921	0.04589	0.5412	0.6479	-11.42	3.339e-30
6	SNP_B_31432470	31432470	A	ADD	4901	0.5921	0.04589	0.5412	0.6479	-11.42	3.339e-30
6	SNP_B_31432476_T	31432476	P	ADD	4901	1.689	0.04589	1.544	1.848	11.42	3.341e-30
6	AA_B_80_31432476_N	31432476	P	ADD	4901	1.689	0.04589	1.544	1.848	11.42	3.341e-30
6	rs9275765	32797302	A	ADD	4897	1.72	0.04772	1.567	1.889	11.37	5.909e-30
6	AA_B_77_31432485_S	31432485	P	ADD	4901	1.683	0.04585	1.539	1.842	11.36	6.71e-30
6	rs9275772	32797481	T	ADD	4899	1.713	0.04769	1.56	1.88	11.28	1.623e-29
6	rs9275793	32798005	G	ADD	4898	1.711	0.04765	1.558	1.878	11.27	1.85e-29
6	SNP_DRB1_32660053	32660053	G	ADD	4901	1.655	0.04501	1.515	1.808	11.19	4.437e-29
6	AA_DRB1_32_32660052	32660052	H	ADD	4901	1.655	0.04501	1.515	1.808	11.19	4.437e-29
6	rs5025315	31451583	A	ADD	4893	0.5959	0.04626	0.5442	0.6524	-11.19	4.522e-29
6	rs5022119	31451841	T	ADD	4897	0.5963	0.04626	0.5446	0.6529	-11.18	5.37e-29
6	SNP_DQA1_32717833	32717833	C	ADD	4901	1.658	0.04546	1.517	1.812	11.12	9.844e-29
6	AA_DQA1_53_32717209_R	32717209	P	ADD	4901	1.658	0.04546	1.517	1.812	11.12	9.844e-29
6	SNP_DQA1_32717205	32717205	C	ADD	4901	1.658	0.04546	1.517	1.812	11.12	9.844e-29
6	SNP_DQA1_32717084	32717084	C	ADD	4901	1.658	0.04546	1.517	1.812	11.12	9.844e-29
6	AA_DQA1_50_32717200_L	32717200	P	ADD	4901	1.658	0.04546	1.517	1.812	11.12	9.844e-29
6	SNP_DQA1_32717199	32717199	C	ADD	4901	1.658	0.04546	1.517	1.812	11.12	9.844e-29
6	SNP_DQA1_32717986	32717986	T	ADD	4901	1.658	0.04546	1.517	1.812	11.12	9.844e-29
6	SNP_DQA1_32717191	32717191	A	ADD	4901	1.658	0.04546	1.517	1.812	11.12	9.844e-29
6	SNP_DQA1_32713273	32713273	T	ADD	4901	1.658	0.04546	1.517	1.812	11.12	9.844e-29
6	SNP_DQA1_32717159	32717159	T	ADD	4901	1.658	0.04546	1.517	1.812	11.12	9.844e-29
6	SNP_DQA1_32717209	32717209	G	ADD	4901	1.658	0.04546	1.517	1.812	11.12	9.844e-29
6	SNP_DQA1_32718381	32718381	A	ADD	4901	1.658	0.04546	1.517	1.812	11.12	9.844e-29
6	SNP_DQA1_32718456	32718456	G	ADD	4901	1.658	0.04546	1.517	1.812	11.12	9.844e-29
6	SNP_DQA1_32718459	32718459	C	ADD	4901	1.658	0.04546	1.517	1.812	11.12	9.844e-29
6	SNP_DQA1_32718465	32718465	G	ADD	4901	1.658	0.04546	1.517	1.812	11.12	9.844e-29
6	AA_DQA1_215_32718464	32718464	L	ADD	4901	1.658	0.04546	1.517	1.812	11.12	9.844e-29
6	rs2596437	31447065	G	ADD	4881	0.4868	0.0648	0.4287	0.5527	-11.11	1.109e-28
6	rs6903130	32840188	A	ADD	4892	0.6224	0.04282	0.5723	0.6769	-11.07	1.682e-28
6	AA_B_94_31432189	31432189	I	ADD	4901	0.5712	0.05062	0.5172	0.6307	-11.06	1.857e-28
6	SNP_B_31432189	31432189	A	ADD	4901	0.5712	0.05062	0.5172	0.6307	-11.06	1.857e-28
6	rs3997982	31452273	T	ADD	4892	0.489	0.06476	0.4307	0.5552	-11.05	2.302e-28
6	rs2596517	31468074	G	ADD	4895	0.4906	0.06456	0.4323	0.5568	-11.03	2.75e-28
6	rs2523485	31459014	T	ADD	4894	0.4672	0.06906	0.408	0.5349	-11.02	3.013e-28
6	rs6902723	32839938	A	ADD	4895	0.6232	0.04291	0.573	0.6779	-11.02	3.131e-28
6	rs9268858	32537736	C	ADD	4897	1.644	0.04523	1.504	1.796	10.99	4.33e-28
6	rs3131631	31592662	G	ADD	4890	0.548	0.05483	0.4922	0.6102	-10.97	5.416e-28
6	rs9268853	32537621	C	ADD	4894	1.643	0.0453	1.504	1.796	10.96	5.739e-28
6	rs3099849	31459394	G	ADD	4894	0.4927	0.06467	0.434	0.5592	-10.95	6.857e-28
6	rs3094050	30466570	G	ADD	4899	1.823	0.05501	1.636	2.03	10.91	1.018e-27
6	SNP_DQA1_32717147	32717147	C	ADD	4901	1.629	0.0448	1.492	1.778	10.88	1.365e-27
6	AA_DQA1_175_32717988_E	32717988	P	ADD	4901	1.629	0.0448	1.492	1.778	10.88	1.365e-27
6	SNP_DQA1_32717987_G	32717987	P	ADD	4901	1.629	0.0448	1.492	1.778	10.88	1.365e-27
6	SNP_C_31347731_T	31347731	P	ADD	4901	0.6352	0.04172	0.5853	0.6893	-10.88	1.485e-27
6	SNP_C_31347120	31347120	T	ADD	4901	0.6352	0.04172	0.5853	0.6893	-10.88	1.485e-27
6	rs3094703	30466936	T	ADD	4893	1.82	0.05504	1.633	2.027	10.88	1.516e-27
6	AA_C_156_31346909_L	31346909	P	ADD	4901	1.567	0.04157	1.444	1.7	10.81	3.243e-27
6	SNP_C_31346909_A	31346909	P	ADD	4901	1.567	0.04157	1.444	1.7	10.81	3.243e-27
6	SNP_DRB1_32659929	32659929	C	ADD	4901	1.626	0.04501	1.489	1.776	10.8	3.426e-27
6	AA_DRB1_73_32659929	32659929	G	ADD	4901	1.626	0.04501	1.489	1.776	10.8	3.426e-27
6	rs3094127	30805426	G	ADD	4897	1.665	0.04726	1.517	1.826	10.78	4.141e-27
6	rs3129818	30450945	T	ADD	4898	1.81	0.05501	1.625	2.016	10.78	4.176e-27
6	SNP_B_31432507_G	31432507	P	ADD	4901	0.4941	0.06552	0.4346	0.5618	-10.76	5.369e-27
6	AA_B_70_31432506_Q	31432506	P	ADD	4901	0.4941	0.06552	0.4346	0.5618	-10.76	5.369e-27
6	AA_B_67_31432515_Y	31432515	P	ADD	4901	0.4956	0.06546	0.4359	0.5634	-10.72	7.838e-27
6	SNP_B_31432515_T	31432515	P	ADD	4901	0.4956	0.06546	0.4359	0.5634	-10.72	7.838e-27
6	SNP_B_31432505	31432505	C	ADD	4901	0.5437	0.0571	0.4861	0.608	-10.67	1.353e-26
6	SNP_DRB1_32657585	32657585	C	ADD	4901	1.616	0.04501	1.48	1.765	10.66	1.492e-26
6	SNP_DRB1_32657567	32657567	C	ADD	4901	1.616	0.04501	1.48	1.765	10.66	1.492e-26
6	AA_DRB1_98_32657584	32657584	E	ADD	4901	1.616	0.04501	1.48	1.765	10.66	1.492e-26
6	AA_DRB1_104_32657566	32657566	A	ADD	4901	1.616	0.04501	1.48	1.765	10.66	1.492e-26
6	SNP_DRB1_32660109_T	32660109	P	ADD	4901	1.618	0.04515	1.481	1.768	10.66	1.566e-26
6	rs8233	30800944	A	ADD	4894	1.655	0.04776	1.507	1.818	10.55	4.927e-26
6	SNP_DRB1_32659927	32659927	G	ADD	4901	1.597	0.04437	1.464	1.742	10.54	5.454e-26
6	HLA_DRB1_13	32660042	P	ADD	4901	0.3904	0.08941	0.3277	0.4652	-10.52	7.093e-26
6	rs9268831	32535726	C	ADD	4897	0.6368	0.04297	0.5854	0.6928	-10.5	8.449e-26
6	rs3095329	30801795	G	ADD	4889	1.64	0.04759	1.494	1.8	10.39	2.685e-25
6	SNP_B_31432181_T	31432181	P	ADD	4901	3.097	0.1088	2.502	3.833	10.39	2.824e-25
6	AA_DQB1_71_32740624_T	32740624	P	ADD	4901	0.6345	0.04393	0.5821	0.6915	-10.36	3.884e-25
6	AA_DQB1_74_32740615_E	32740615	P	ADD	4901	0.6345	0.04393	0.5821	0.6915	-10.36	3.884e-25
6	SNP_DQB1_32740615	32740615	G	ADD	4901	1.576	0.04393	1.446	1.718	10.36	3.891e-25
6	SNP_DQB1_32740613	32740613	C	ADD	4901	1.576	0.04393	1.446	1.718	10.36	3.891e-25
6	AA_DQB1_75_32740612	32740612	V	ADD	4901	1.576	0.04393	1.446	1.718	10.36	3.891e-25
6	AA_B_95_31432186_L	31432186	P	ADD	4901	1.567	0.04337	1.439	1.706	10.35	3.973e-25
6	SNP_B_31432187_G	31432187	P	ADD	4901	1.567	0.04337	1.439	1.706	10.35	3.973e-25
6	rs2248462	31554775	A	ADD	4894	0.5627	0.05584	0.5044	0.6278	-10.3	7.346e-25
6	rs2395034	31568122	C	ADD	4899	0.5646	0.05553	0.5064	0.6295	-10.3	7.415e-25
6	rs2516422	31557248	T	ADD	4891	0.5632	0.05584	0.5048	0.6283	-10.28	8.522e-25
6	rs2647015	32772071	G	ADD	4890	0.4034	0.08835	0.3392	0.4796	-10.28	9.051e-25
6	SNP_DQB1_32740748_G	32740748	P	ADD	4901	0.5633	0.05592	0.5048	0.6285	-10.26	1.014e-24
6	AA_DQB1_30_32740747_H	32740747	P	ADD	4901	0.5633	0.05592	0.5048	0.6285	-10.26	1.014e-24
6	SNP_C_31347087	31347087	A	ADD	4901	0.5503	0.05829	0.4908	0.6168	-10.25	1.205e-24
6	AA_C_97_31347086_W	31347086	P	ADD	4901	0.5503	0.05829	0.4908	0.6168	-10.25	1.205e-24
6	AA_DQB1_77_32740606	32740606	R	ADD	4901	1.568	0.04391	1.439	1.709	10.25	1.216e-24
6	SNP_DQB1_32740606	32740606	C	ADD	4901	1.568	0.04391	1.439	1.709	10.25	1.216e-24
6	HLA_B_0702	31431272	P	ADD	4901	0.4842	0.07086	0.4214	0.5564	-10.23	1.39e-24
6	SNP_B_31432474	31432474	C	ADD	4901	0.6057	0.04901	0.5502	0.6667	-10.23	1.431e-24
6	SNP_B_31432473	31432473	G	ADD	4901	0.6057	0.04901	0.5502	0.6667	-10.23	1.431e-24
6	AA_B_81_31432473	31432473	A	ADD	4901	0.6057	0.04901	0.5502	0.6667	-10.23	1.431e-24
6	AA_B_77_31432485_N	31432485	P	ADD	4901	0.6057	0.04901	0.5502	0.6667	-10.23	1.431e-24
6	AA_C_97_31347086_R	31347086	P	ADD	4901	1.813	0.05826	1.618	2.033	10.22	1.666e-24
6	SNP_DRB1_32660116_C	32660116	P	ADD	4901	1.582	0.04498	1.448	1.728	10.19	2.102e-24
6	SNP_DRB1_32660090	32660090	G	ADD	4901	1.582	0.04498	1.448	1.728	10.19	2.102e-24
6	rs2596464	31520940	T	ADD	4894	0.648	0.04273	0.5959	0.7046	-10.16	3.128e-24
6	AA_B_156_31432003_R	31432003	P	ADD	4901	0.4936	0.06971	0.4306	0.5659	-10.13	4.2e-24
6	rs2858308	32777978	T	ADD	4896	0.4114	0.08778	0.3464	0.4887	-10.12	4.638e-24
6	HLA_B_07	31431272	P	ADD	4901	0.4915	0.07031	0.4283	0.5642	-10.1	5.443e-24
6	HLA_DRB1_11	32660042	P	ADD	4901	0.2322	0.1447	0.1749	0.3083	-10.09	6.038e-24
6	AA_DRB1_58_32659974	32659974	E	ADD	4901	0.2322	0.1447	0.1749	0.3083	-10.09	6.038e-24
6	SNP_DRB1_32659974	32659974	T	ADD	4901	0.2322	0.1447	0.1749	0.3083	-10.09	6.038e-24
6	SNP_B_31432721	31432721	T	ADD	4901	0.4938	0.07018	0.4304	0.5666	-10.05	8.803e-24
6	rs204990	32269408	A	ADD	4891	1.625	0.04873	1.477	1.788	9.964	2.193e-23
6	rs615672	32682149	C	ADD	4892	1.558	0.04453	1.428	1.7	9.956	2.37e-23
6	rs4148873	32908390	T	ADD	4899	0.5014	0.06948	0.4376	0.5745	-9.936	2.912e-23
6	SNP_DQB1_32740723	32740723	A	ADD	4901	1.544	0.04377	1.417	1.683	9.927	3.17e-23
6	AA_DQB1_38_32740723	32740723	V	ADD	4901	1.544	0.04377	1.417	1.683	9.927	3.17e-23
6	rs406936	32041140	A	ADD	4887	0.4698	0.07625	0.4046	0.5456	-9.906	3.909e-23
6	AA_DQB1_135_32737883_D	32737883	P	ADD	4901	2.418	0.08917	2.03	2.879	9.9	4.157e-23
6	rs9268861	32537872	A	ADD	4899	1.636	0.04971	1.484	1.803	9.898	4.265e-23
6	SNP_DQB1_32737883	32737883	C	ADD	4901	0.4107	0.09007	0.3442	0.49	-9.88	5.083e-23
6	HLA_DQB1_0202	32739039	P	ADD	4901	0.4107	0.09007	0.3442	0.49	-9.88	5.083e-23
6	AA_DQB1_135_32737883_G	32737883	P	ADD	4901	0.4107	0.09007	0.3442	0.49	-9.88	5.083e-23
6	rs204991	32269344	C	ADD	4894	1.616	0.04865	1.469	1.778	9.87	5.627e-23
6	AA_DQA1_130_32717853	32717853	A	ADD	4901	0.211	0.1578	0.1549	0.2875	-9.858	6.32e-23
6	HLA_DQA1_0103	32716284	P	ADD	4901	0.211	0.1578	0.1549	0.2875	-9.858	6.32e-23
6	AA_DQA1_41_32717173	32717173	K	ADD	4901	0.211	0.1578	0.1549	0.2875	-9.858	6.32e-23
6	SNP_DQA1_32717173	32717173	A	ADD	4901	0.211	0.1578	0.1549	0.2875	-9.858	6.32e-23
6	SNP_DQA1_32717852	32717852	G	ADD	4901	0.211	0.1578	0.1549	0.2875	-9.858	6.32e-23
6	AA_B_-11_31432874_S	31432874	P	ADD	4901	1.509	0.04177	1.391	1.638	9.856	6.477e-23
6	AA_B_-11_31432874_W	31432874	P	ADD	4901	0.6625	0.04178	0.6104	0.719	-9.856	6.489e-23
6	SNP_B_31432874	31432874	C	ADD	4901	0.6625	0.04178	0.6104	0.719	-9.856	6.489e-23
6	SNP_C_31347080_T	31347080	P	ADD	4901	1.637	0.05006	1.484	1.805	9.84	7.557e-23
6	AA_C_99_31347080_Y	31347080	P	ADD	4901	1.637	0.05006	1.484	1.805	9.84	7.557e-23
6	SNP_DQB1_32740755	32740755	T	ADD	4901	0.4076	0.09195	0.3404	0.4881	-9.761	1.653e-22
6	SNP_DQB1_32740722	32740722	T	ADD	4901	1.557	0.04535	1.424	1.701	9.758	1.713e-22
6	SNP_DQB1_32737933	32737933	T	ADD	4901	1.547	0.04478	1.417	1.689	9.742	1.987e-22
6	SNP_DQB1_32737124	32737124	A	ADD	4901	1.547	0.04478	1.417	1.689	9.742	1.987e-22
6	SNP_DQB1_32737742	32737742	T	ADD	4901	1.547	0.04478	1.417	1.689	9.742	1.987e-22
6	SNP_DQB1_32737869	32737869	T	ADD	4901	1.547	0.04478	1.417	1.689	9.742	1.987e-22
6	AA_DQB1_182_32737742_N	32737742	P	ADD	4901	1.547	0.04478	1.417	1.689	9.742	1.987e-22
6	AA_DQB1_140_32737868_T	32737868	P	ADD	4901	1.547	0.04478	1.417	1.689	9.742	1.987e-22
6	SNP_DQB1_32740672_G	32740672	P	ADD	4901	1.555	0.04533	1.423	1.699	9.737	2.098e-22
6	HLA_DQB1_03	32739039	P	ADD	4901	1.555	0.04533	1.423	1.699	9.737	2.098e-22
6	AA_DQB1_55_32740672_P	32740672	P	ADD	4901	1.555	0.04533	1.423	1.699	9.737	2.098e-22
6	rs3132581	31021437	A	ADD	4889	1.675	0.05324	1.509	1.859	9.688	3.381e-22
6	AA_DQB1_140_32737868_A	32737868	P	ADD	4901	0.6482	0.04476	0.5937	0.7076	-9.687	3.422e-22
6	AA_DQB1_182_32737742_S	32737742	P	ADD	4901	0.6482	0.04476	0.5937	0.7076	-9.687	3.422e-22
6	rs492899	32041497	C	ADD	4891	1.939	0.06848	1.695	2.217	9.667	4.156e-22
6	HLA_DQB1_0603	32739039	P	ADD	4901	0.2099	0.1629	0.1525	0.2888	-9.586	9.155e-22
6	SNP_B_31432394	31432394	C	ADD	4901	1.589	0.04867	1.444	1.748	9.51	1.906e-21
6	rs3129877	32516575	A	ADD	4893	1.527	0.04517	1.397	1.668	9.369	7.342e-21
6	rs2844507	31544560	T	ADD	4888	0.6175	0.05148	0.5582	0.683	-9.366	7.547e-21
6	AA_B_67_31432515_F	31432515	P	ADD	4901	1.54	0.04611	1.406	1.685	9.357	8.21e-21
6	rs3094034	30471330	T	ADD	4889	1.715	0.05775	1.531	1.92	9.339	9.764e-21
6	rs2523467	31565557	T	ADD	4891	0.6401	0.0478	0.5829	0.703	-9.332	1.034e-20
6	SNP_B_31432224	31432224	A	ADD	4901	0.6157	0.05221	0.5558	0.682	-9.289	1.551e-20
6	rs3131060	30871270	A	ADD	4893	1.65	0.05401	1.484	1.834	9.268	1.904e-20
6	HLA_DRB1_1301	32660042	P	ADD	4901	0.221	0.163	0.1606	0.3042	-9.26	2.038e-20
6	rs3135342	32504593	T	ADD	4896	1.515	0.04506	1.387	1.655	9.226	2.804e-20
6	rs3131050	30868004	C	ADD	4890	1.642	0.05387	1.477	1.825	9.203	3.481e-20
6	rs7775228	32766057	C	ADD	4898	0.5055	0.07427	0.437	0.5847	-9.184	4.138e-20
6	rs3130564	31209653	T	ADD	4891	1.522	0.04577	1.392	1.665	9.182	4.224e-20
6	rs3129872	32515131	T	ADD	4898	1.511	0.04509	1.383	1.65	9.151	5.648e-20
6	rs5000563	32512113	G	ADD	4896	1.51	0.0451	1.383	1.65	9.143	6.052e-20
6	SNP_B_31430761	31430761	C	ADD	4901	0.6551	0.04637	0.5982	0.7174	-9.122	7.372e-20
6	rs910050	32423632	C	ADD	4888	1.48	0.04298	1.36	1.61	9.121	7.442e-20
6	AA_B_113_31432132_Y	31432132	P	ADD	4901	0.6486	0.04753	0.5909	0.7119	-9.111	8.171e-20
6	SNP_B_31432133	31432133	A	ADD	4901	0.6486	0.04753	0.5909	0.7119	-9.111	8.171e-20
6	AA_B_113_31432132_H	31432132	P	ADD	4901	1.542	0.04753	1.405	1.692	9.111	8.186e-20
6	rs2523865	31126427	C	ADD	4898	1.469	0.04224	1.353	1.596	9.11	8.221e-20
6	HLA_B_3906	31431272	P	ADD	4901	5.157	0.1807	3.619	7.348	9.079	1.093e-19
6	rs3806156	32481676	T	ADD	4893	1.486	0.04365	1.364	1.618	9.07	1.189e-19
6	HLA_DQB1_0303	32739039	P	ADD	4901	0.2731	0.1435	0.2062	0.3619	-9.045	1.501e-19
6	SNP_B_31432867	31432867	T	ADD	4901	0.6834	0.04212	0.6292	0.7422	-9.039	1.58e-19
6	SNP_B_31432866	31432866	C	ADD	4901	0.6834	0.04212	0.6292	0.7422	-9.039	1.58e-19
6	AA_B_-8_31432865_L	31432865	P	ADD	4901	1.463	0.04212	1.347	1.589	9.039	1.58e-19
6	AA_B_-8_31432865_V	31432865	P	ADD	4901	0.6834	0.04212	0.6292	0.7422	-9.039	1.58e-19
6	AA_B_114_31432129_N	31432129	P	ADD	4901	1.46	0.04199	1.345	1.586	9.017	1.929e-19
6	SNP_B_31432130_T	31432130	P	ADD	4901	1.46	0.04199	1.345	1.586	9.017	1.929e-19
6	rs3094694	30559883	C	ADD	4897	1.555	0.04897	1.412	1.711	9.009	2.084e-19
6	SNP_B_31430501	31430501	A	ADD	4901	1.607	0.05272	1.449	1.782	8.998	2.293e-19
6	rs3094057	30437945	A	ADD	4887	1.669	0.05698	1.492	1.866	8.986	2.555e-19
6	rs3130351	30436171	T	ADD	4898	1.667	0.05695	1.491	1.864	8.97	2.958e-19
6	rs2395485	31467627	C	ADD	4841	0.6507	0.04792	0.5923	0.7147	-8.968	3.012e-19
6	rs3129933	32444139	A	ADD	4897	1.567	0.05023	1.42	1.729	8.936	4.04e-19
6	rs3130350	30435818	T	ADD	4895	1.661	0.0569	1.486	1.857	8.919	4.687e-19
6	rs3130352	30436336	T	ADD	4868	1.666	0.05725	1.489	1.864	8.916	4.816e-19
6	rs2143461	32443325	A	ADD	4741	1.574	0.05094	1.425	1.739	8.907	5.261e-19
6	SNP_C_31346909_C	31346909	P	ADD	4901	0.6869	0.04219	0.6324	0.7462	-8.901	5.528e-19
6	AA_DRB1_71_32659935_E	32659935	P	ADD	4901	0.5065	0.07687	0.4357	0.5889	-8.849	8.853e-19
6	HLA_B_39	31431272	P	ADD	4901	3.161	0.1305	2.448	4.083	8.822	1.126e-18
6	rs539703	32396440	C	ADD	4896	1.453	0.04284	1.336	1.581	8.729	2.58e-18
6	rs17429127	32859592	C	ADD	4896	0.3703	0.1143	0.296	0.4633	-8.693	3.515e-18
6	rs574710	32396168	C	ADD	4897	1.45	0.04284	1.334	1.577	8.68	3.965e-18
6	rs1265777	32381136	C	ADD	4893	1.451	0.04292	1.334	1.579	8.679	3.99e-18
6	rs9276712	32867230	C	ADD	4888	0.3686	0.1152	0.2941	0.462	-8.665	4.5e-18
6	rs4959093	32421075	C	ADD	4894	1.449	0.04289	1.332	1.576	8.64	5.628e-18
6	rs2844670	31113705	G	ADD	4874	0.5714	0.06483	0.5032	0.6488	-8.632	6.025e-18
6	rs2530710	31048366	T	ADD	4896	0.5917	0.0608	0.5252	0.6666	-8.631	6.081e-18
6	rs1012411	30440534	G	ADD	4897	1.448	0.04306	1.331	1.576	8.601	7.892e-18
6	rs1634718	31080844	G	ADD	4888	1.473	0.0451	1.348	1.609	8.581	9.401e-18
6	SNP_DRB1_32657334	32657334	T	ADD	4901	0.6899	0.04326	0.6338	0.751	-8.58	9.527e-18
6	SNP_DRB1_32660115_G	32660115	P	ADD	4901	0.6899	0.04326	0.6338	0.751	-8.58	9.527e-18
6	SNP_DRB1_32659913_A	32659913	P	ADD	4901	0.2882	0.1451	0.2169	0.383	-8.576	9.806e-18
6	rs3094055	30440125	C	ADD	4893	0.6261	0.05477	0.5623	0.697	-8.551	1.224e-17
6	SNP_A-1941639	30260446	T	ADD	4897	1.626	0.05692	1.455	1.818	8.543	1.306e-17
6	rs9784858	32895153	C	ADD	4900	1.779	0.06761	1.559	2.032	8.525	1.532e-17
6	rs6906846	31353715	A	ADD	4899	0.6578	0.04948	0.597	0.7247	-8.467	2.521e-17
6	AA_B_156_31432003_D	31432003	P	ADD	4901	1.455	0.04434	1.334	1.587	8.462	2.635e-17
6	SNP_B_31432004_C	31432004	P	ADD	4901	1.455	0.04434	1.334	1.587	8.462	2.635e-17
6	SNP_B_31432003_T	31432003	P	ADD	4901	1.455	0.04434	1.334	1.587	8.462	2.635e-17
6	SNP_B_31432002	31432002	G	ADD	4901	1.455	0.04434	1.334	1.587	8.462	2.635e-17
6	rs9296069	33126935	T	ADD	4893	1.471	0.04577	1.344	1.609	8.426	3.586e-17
6	rs9348876	31683255	T	ADD	4896	0.4117	0.1057	0.3347	0.5065	-8.396	4.605e-17
6	rs707915	31818947	A	ADD	4888	1.911	0.07715	1.643	2.223	8.396	4.625e-17
6	rs9268207	32388440	T	ADD	4857	1.5	0.04835	1.365	1.649	8.391	4.807e-17
6	rs10484565	32903010	A	ADD	4897	1.803	0.07033	1.57	2.069	8.378	5.399e-17
6	rs13200022	31206936	T	ADD	4897	0.5818	0.06473	0.5125	0.6605	-8.367	5.925e-17
6	rs3115631	30094303	A	ADD	4900	1.617	0.05745	1.445	1.81	8.365	5.988e-17
6	rs1559873	32351107	C	ADD	4893	1.489	0.04782	1.356	1.635	8.324	8.505e-17
6	rs9268862	32538145	C	ADD	4857	1.483	0.04736	1.352	1.627	8.323	8.592e-17
6	rs3130375	30429711	A	ADD	4858	1.59	0.05576	1.425	1.774	8.317	9.05e-17
6	rs12195469	30897587	A	ADD	4896	1.598	0.05655	1.43	1.785	8.287	1.161e-16
6	rs3094061	30429168	C	ADD	4898	1.583	0.05554	1.42	1.766	8.276	1.279e-16
6	SNP_B_31432130_C	31432130	P	ADD	4901	0.7081	0.04182	0.6523	0.7685	-8.256	1.508e-16
6	AA_B_114_31432129_D	31432129	P	ADD	4901	0.7081	0.04182	0.6523	0.7685	-8.256	1.508e-16
6	rs3130374	30429315	T	ADD	4898	1.577	0.05537	1.415	1.758	8.229	1.885e-16
6	SNP_B_31432531	31432531	C	ADD	4901	0.2995	0.1466	0.2247	0.3992	-8.226	1.939e-16
6	AA_B_62_31432530	31432530	G	ADD	4901	0.2995	0.1466	0.2247	0.3992	-8.226	1.939e-16
6	rs3094627	30429461	C	ADD	4896	1.576	0.05542	1.414	1.757	8.206	2.283e-16
6	rs4713376	30881293	C	ADD	4888	1.592	0.05669	1.425	1.779	8.205	2.312e-16
6	rs2244579	31544618	C	ADD	4894	0.6436	0.05375	0.5792	0.7151	-8.199	2.433e-16
6	AA_DRB1_74_32659926_E	32659926	P	ADD	4901	0.3275	0.1363	0.2507	0.4278	-8.187	2.674e-16
6	rs9391858	32449376	G	ADD	4895	0.582	0.06617	0.5112	0.6626	-8.18	2.83e-16
6	rs1018433	32389488	T	ADD	4874	1.476	0.04765	1.345	1.621	8.174	2.972e-16
6	rs376510	31796179	T	ADD	4895	1.876	0.07706	1.613	2.181	8.161	3.315e-16
6	AA_B_70_31432506_S	31432506	P	ADD	4901	0.3182	0.1404	0.2417	0.419	-8.155	3.489e-16
6	SNP_B_31432502	31432502	C	ADD	4901	0.3182	0.1404	0.2417	0.419	-8.155	3.489e-16
6	AA_B_65_31432521	31432521	R	ADD	4901	0.3182	0.1404	0.2417	0.419	-8.155	3.489e-16
6	SNP_B_31432518	31432518	T	ADD	4901	0.3182	0.1404	0.2417	0.419	-8.155	3.489e-16
6	AA_B_66_31432518	31432518	N	ADD	4901	0.3182	0.1404	0.2417	0.419	-8.155	3.489e-16
6	SNP_B_31432516	31432516	T	ADD	4901	0.3182	0.1404	0.2417	0.419	-8.155	3.489e-16
6	SNP_B_31432521	31432521	C	ADD	4901	0.3182	0.1404	0.2417	0.419	-8.155	3.489e-16
6	SNP_B_31432506	31432506	G	ADD	4901	0.3182	0.1404	0.2417	0.419	-8.155	3.489e-16
6	SNP_B_31432507_A	31432507	P	ADD	4901	0.3182	0.1404	0.2417	0.419	-8.155	3.489e-16
6	SNP_B_31432514	31432514	C	ADD	4901	0.3182	0.1404	0.2417	0.419	-8.155	3.489e-16
6	AA_B_67_31432515_M	31432515	P	ADD	4901	0.3182	0.1404	0.2417	0.419	-8.155	3.489e-16
6	SNP_B_31432626	31432626	C	ADD	4901	2.121	0.09235	1.77	2.542	8.144	3.826e-16
6	SNP_B_31432722_A	31432722	P	ADD	4901	2.121	0.09235	1.77	2.542	8.144	3.826e-16
6	SNP_B_31432553	31432553	T	ADD	4901	2.121	0.09235	1.77	2.542	8.144	3.826e-16
6	SNP_B_31430745	31430745	T	ADD	4901	2.121	0.09235	1.77	2.542	8.144	3.826e-16
6	AA_B_30_31432626	31432626	G	ADD	4901	2.121	0.09235	1.77	2.542	8.144	3.826e-16
6	HLA_B_1801	31431272	P	ADD	4901	2.121	0.09235	1.77	2.542	8.144	3.826e-16
6	HLA_B_18	31431272	P	ADD	4901	2.121	0.09235	1.77	2.542	8.144	3.826e-16
6	rs3132649	30429036	A	ADD	4898	1.572	0.05562	1.41	1.753	8.134	4.149e-16
6	SNP_B_31430966	31430966	T	ADD	4901	0.2484	0.1718	0.1774	0.3478	-8.108	5.153e-16
6	SNP_B_31430590	31430590	T	ADD	4901	0.2484	0.1718	0.1774	0.3478	-8.108	5.153e-16
6	SNP_B_31431095	31431095	T	ADD	4901	0.2484	0.1718	0.1774	0.3478	-8.108	5.153e-16
6	SNP_B_31430669	31430669	G	ADD	4901	0.2484	0.1718	0.1774	0.3478	-8.108	5.153e-16
6	AA_B_97_31432180_V	31432180	P	ADD	4901	0.2484	0.1718	0.1774	0.3478	-8.108	5.153e-16
6	SNP_B_31432180_A	31432180	P	ADD	4901	0.2484	0.1718	0.1774	0.3478	-8.108	5.153e-16
6	SNP_B_31432181_C	31432181	P	ADD	4901	0.2484	0.1718	0.1774	0.3478	-8.108	5.153e-16
6	SNP_B_31431434	31431434	G	ADD	4901	0.2484	0.1718	0.1774	0.3478	-8.108	5.153e-16
6	SNP_B_31432808_T	31432808	P	ADD	4901	0.2484	0.1718	0.1774	0.3478	-8.108	5.153e-16
6	SNP_B_31432248	31432248	T	ADD	4901	0.2484	0.1718	0.1774	0.3478	-8.108	5.153e-16
6	SNP_B_31432798	31432798	T	ADD	4901	0.2484	0.1718	0.1774	0.3478	-8.108	5.153e-16
6	SNP_B_31432355	31432355	T	ADD	4901	0.2484	0.1718	0.1774	0.3478	-8.108	5.153e-16
6	HLA_B_57	31431272	P	ADD	4901	0.2484	0.1718	0.1774	0.3478	-8.108	5.153e-16
6	rs9269186	32556394	G	ADD	4891	1.468	0.04747	1.337	1.611	8.085	6.208e-16
6	HLA_B_5701	31431272	P	ADD	4901	0.2496	0.1718	0.1782	0.3495	-8.079	6.525e-16
6	HLA_DPB1_0202	33157346	P	ADD	4901	4.401	0.1844	3.066	6.317	8.035	9.374e-16
6	rs480092	31872878	C	ADD	4880	1.535	0.05334	1.382	1.704	8.028	9.896e-16
6	rs6457617	32771829	C	ADD	4892	0.7078	0.04329	0.6502	0.7705	-7.983	1.425e-15
6	rs406511	29484364	G	ADD	4898	1.581	0.05758	1.413	1.77	7.961	1.711e-15
6	rs1559874	32351133	A	ADD	4861	1.462	0.04773	1.332	1.605	7.959	1.733e-15
6	rs9268878	32539270	A	ADD	4897	1.454	0.04715	1.326	1.595	7.943	1.966e-15
6	HLA_DRB1_1101	32660042	P	ADD	4901	0.234	0.1829	0.1635	0.3349	-7.94	2.026e-15
6	rs7747521	32539083	G	ADD	4884	1.454	0.04718	1.325	1.594	7.929	2.209e-15
6	rs3095340	30834918	C	ADD	4889	1.501	0.05125	1.358	1.66	7.925	2.274e-15
6	rs9268856	32537697	A	ADD	4895	1.453	0.0472	1.325	1.594	7.921	2.363e-15
6	rs7766843	32538707	T	ADD	4896	1.452	0.04715	1.324	1.592	7.905	2.674e-15
6	rs3130975	31189817	T	ADD	4883	1.404	0.04306	1.291	1.528	7.888	3.081e-15
6	rs151719	33011878	C	ADD	4899	0.6588	0.05323	0.5935	0.7312	-7.841	4.461e-15
6	rs376877	33132584	G	ADD	4896	1.473	0.04949	1.337	1.624	7.832	4.787e-15
6	rs3763308	32482618	A	ADD	4901	0.2458	0.1793	0.173	0.3493	-7.825	5.088e-15
6	HLA_C_0304	31346171	P	ADD	4901	1.673	0.06577	1.471	1.903	7.824	5.113e-15
6	rs2507976	31459866	A	ADD	4878	1.402	0.04326	1.288	1.526	7.814	5.523e-15
6	rs1634717	31080568	T	ADD	4889	1.381	0.04169	1.273	1.499	7.744	9.616e-15
6	SNP_DPB1_33160959	33160959	A	ADD	4901	0.5343	0.08117	0.4557	0.6265	-7.721	1.154e-14
6	AA_DPB1_178_33160960_M	33160960	P	ADD	4901	0.5343	0.08117	0.4557	0.6265	-7.721	1.154e-14
6	HLA_DPB1_0402	33157346	P	ADD	4901	0.5343	0.08117	0.4557	0.6265	-7.721	1.154e-14
6	AA_DPB1_178_33160960_L	33160960	P	ADD	4901	1.867	0.08104	1.592	2.188	7.702	1.343e-14
6	SNP_DQB1_32740605_T	32740605	P	ADD	4901	0.1612	0.2375	0.1012	0.2567	-7.685	1.534e-14
6	rs3095350	30925845	A	ADD	4900	0.7131	0.044	0.6542	0.7774	-7.683	1.549e-14
6	rs1632854	31083628	A	ADD	4893	1.378	0.04172	1.27	1.495	7.683	1.551e-14
6	rs11758688	30866327	T	ADD	4897	0.6861	0.04923	0.623	0.7556	-7.651	1.997e-14
6	SNP_C_31347600_T	31347600	P	ADD	4901	1.723	0.07115	1.499	1.981	7.651	2.002e-14
6	SNP_C_31347596	31347596	T	ADD	4901	0.5802	0.07115	0.5047	0.6671	-7.65	2.003e-14
6	SNP_C_31347151	31347151	T	ADD	4901	0.5802	0.07115	0.5047	0.6671	-7.65	2.003e-14
6	SNP_C_31346794	31346794	G	ADD	4901	0.5802	0.07115	0.5047	0.6671	-7.65	2.003e-14
6	SNP_C_31345440	31345440	A	ADD	4901	0.5802	0.07115	0.5047	0.6671	-7.65	2.003e-14
6	SNP_C_31345876	31345876	T	ADD	4901	0.5802	0.07115	0.5047	0.6671	-7.65	2.003e-14
6	AA_C_11_31347594	31347594	S	ADD	4901	0.5802	0.07115	0.5047	0.6671	-7.65	2.003e-14
6	SNP_C_31347595	31347595	A	ADD	4901	0.5802	0.07115	0.5047	0.6671	-7.65	2.003e-14
6	SNP_B_31432476_G	31432476	P	ADD	4901	0.6795	0.05055	0.6154	0.7503	-7.644	2.109e-14
6	AA_B_80_31432476_T	31432476	P	ADD	4901	0.6795	0.05055	0.6154	0.7503	-7.644	2.109e-14
6	rs3177928	32520413	A	ADD	4884	0.605	0.06599	0.5316	0.6885	-7.616	2.617e-14
6	rs12527415	30862519	T	ADD	4892	0.687	0.04929	0.6238	0.7567	-7.615	2.643e-14
6	rs10947091	30855195	T	ADD	4888	0.6856	0.04965	0.622	0.7556	-7.604	2.879e-14
6	SNP_B_31432645_A	31432645	P	ADD	4901	1.371	0.04147	1.264	1.487	7.602	2.905e-14
6	AA_B_24_31432644_S	31432644	P	ADD	4901	1.371	0.04147	1.264	1.487	7.602	2.905e-14
6	SNP_C_31345066	31345066	A	ADD	4901	0.5801	0.07173	0.504	0.6676	-7.593	3.135e-14
6	rs2076533	32471505	T	ADD	4896	1.379	0.04233	1.269	1.498	7.588	3.251e-14
6	rs3749971	29450754	A	ADD	4881	1.575	0.05988	1.4	1.771	7.583	3.386e-14
6	SNP_B_31432427	31432427	A	ADD	4901	1.718	0.07147	1.494	1.976	7.573	3.635e-14
6	rs9405050	31179526	A	ADD	4896	0.7263	0.04223	0.6686	0.789	-7.572	3.685e-14
6	SNP_DRB1_32659948_A	32659948	P	ADD	4901	0.5344	0.0828	0.4543	0.6285	-7.568	3.788e-14
6	AA_DRB1_67_32659947_F	32659947	P	ADD	4901	0.5344	0.0828	0.4543	0.6285	-7.568	3.788e-14
6	rs1233491	29569709	C	ADD	4850	1.569	0.05967	1.396	1.764	7.552	4.278e-14
6	rs379464	32294326	T	ADD	4896	1.928	0.08694	1.626	2.286	7.552	4.297e-14
6	rs17501267	32890127	A	ADD	4898	0.3517	0.1387	0.2679	0.4615	-7.533	4.953e-14
6	SNP_B_31431982_T	31431982	P	ADD	4901	0.6939	0.04854	0.6309	0.7632	-7.529	5.131e-14
6	SNP_B_31431983_C	31431983	P	ADD	4901	0.6939	0.04854	0.6309	0.7632	-7.529	5.131e-14
6	AA_B_163_31431982_E	31431982	P	ADD	4901	0.6939	0.04854	0.6309	0.7632	-7.529	5.131e-14
6	SNP_B_31431745	31431745	T	ADD	4901	0.6657	0.05436	0.5984	0.7406	-7.484	7.204e-14
6	rs17508548	29671046	G	ADD	4901	0.5768	0.07358	0.4993	0.6663	-7.479	7.483e-14
6	rs17429458	32895315	T	ADD	4899	0.3543	0.1388	0.2699	0.4651	-7.474	7.772e-14
6	rs3130649	30911233	A	ADD	4895	0.7246	0.04321	0.6658	0.7887	-7.455	9.02e-14
6	rs2523535	31444229	G	ADD	4894	1.367	0.04196	1.259	1.484	7.449	9.44e-14
6	rs13215059	33131872	T	ADD	4887	1.362	0.04151	1.256	1.478	7.444	9.748e-14
6	HLA_C_06	31346171	P	ADD	4901	0.5286	0.08568	0.4469	0.6253	-7.44	1.005e-13
6	HLA_C_0602	31346171	P	ADD	4901	0.5286	0.08568	0.4469	0.6253	-7.44	1.005e-13
6	rs408359	32249861	A	ADD	4894	1.752	0.07537	1.511	2.03	7.437	1.033e-13
6	INS_DQB1_226x227_32736002_PQGPPPAG	32736002	P	ADD	4901	0.06747	0.3631	0.03312	0.1375	-7.426	1.123e-13
6	rs2394390	30709800	C	ADD	4889	2.271	0.1106	1.828	2.821	7.415	1.218e-13
6	SNP_B_31431700	31431700	C	ADD	4901	1.694	0.07108	1.474	1.947	7.415	1.219e-13
6	SNP_B_31430466	31430466	A	ADD	4901	1.694	0.07108	1.474	1.947	7.415	1.219e-13
6	HLA_B_15	31431272	P	ADD	4901	1.694	0.07108	1.474	1.947	7.415	1.219e-13
6	SNP_B_31432870	31432870	T	ADD	4901	1.694	0.07108	1.474	1.947	7.415	1.219e-13
6	SNP_B_31432327	31432327	T	ADD	4901	1.694	0.07108	1.474	1.947	7.415	1.219e-13
6	SNP_B_31430682	31430682	T	ADD	4901	1.694	0.07108	1.474	1.947	7.415	1.219e-13
6	SNP_B_31431704	31431704	C	ADD	4901	1.694	0.07108	1.474	1.947	7.415	1.219e-13
6	rs1233493	29566220	G	ADD	4896	1.542	0.05844	1.375	1.729	7.41	1.264e-13
6	rs241428	32912048	G	ADD	4899	1.959	0.09075	1.64	2.34	7.409	1.275e-13
6	rs1269851	32200185	C	ADD	4900	0.3872	0.1282	0.3012	0.4977	-7.404	1.322e-13
6	AA_B_156_31432003_W	31432003	P	ADD	4901	1.719	0.0733	1.489	1.985	7.395	1.418e-13
6	SNP_B_31432004_A	31432004	P	ADD	4901	1.719	0.0733	1.489	1.985	7.395	1.418e-13
6	rs3132928	32341993	A	ADD	4892	1.415	0.04722	1.29	1.553	7.358	1.865e-13
6	rs805292	31797988	A	ADD	4898	1.434	0.04906	1.303	1.579	7.348	2.012e-13
6	HLA_B_1501	31431272	P	ADD	4901	1.714	0.07345	1.484	1.98	7.338	2.165e-13
6	rs2076530	32471794	C	ADD	4894	1.363	0.04238	1.254	1.481	7.3	2.87e-13
6	rs6457282	30965967	C	ADD	4896	0.6385	0.06155	0.566	0.7204	-7.288	3.135e-13
6	rs9295931	30977693	T	ADD	4886	0.6386	0.06159	0.566	0.7206	-7.281	3.303e-13
6	SNP_B_31432065	31432065	G	ADD	4901	0.6969	0.04962	0.6323	0.7681	-7.278	3.395e-13
6	rs7767325	32341864	C	ADD	4898	1.409	0.04715	1.285	1.546	7.278	3.399e-13
6	rs6930444	30871611	G	ADD	4898	2.458	0.1237	1.929	3.132	7.27	3.604e-13
6	AA_DRB1_70_32659938_R	32659938	P	ADD	4901	0.3464	0.1459	0.2602	0.461	-7.269	3.608e-13
6	SNP_DRB1_32659938	32659938	C	ADD	4901	0.3464	0.1459	0.2602	0.461	-7.269	3.608e-13
6	AA_B_80_31432476_I	31432476	P	ADD	4901	0.5802	0.07488	0.501	0.672	-7.269	3.625e-13
6	SNP_B_31432476_A	31432476	P	ADD	4901	0.5802	0.07488	0.501	0.672	-7.269	3.625e-13
6	rs2074508	30984417	A	ADD	4899	0.6423	0.06096	0.57	0.7238	-7.262	3.816e-13
6	rs2074512	30986898	C	ADD	4892	0.6418	0.06109	0.5693	0.7234	-7.261	3.844e-13
6	AA_DRB1_13_32660109_S	32660109	P	ADD	4901	1.376	0.04397	1.263	1.5	7.261	3.846e-13
6	SNP_DRB1_32660109_G	32660109	P	ADD	4901	1.376	0.04397	1.263	1.5	7.261	3.846e-13
6	rs1541269	30211339	A	ADD	4895	1.485	0.05449	1.335	1.653	7.261	3.855e-13
6	SNP_B_31431998	31431998	T	ADD	4901	2.239	0.1111	1.8	2.783	7.251	4.124e-13
6	SNP_B_31431864	31431864	T	ADD	4901	2.239	0.1111	1.8	2.783	7.251	4.124e-13
6	AA_B_158_31431997_T	31431997	P	ADD	4901	2.239	0.1111	1.8	2.783	7.251	4.124e-13
6	SNP_C_31347485	31347485	G	ADD	4901	0.5705	0.07739	0.4902	0.664	-7.251	4.129e-13
6	AA_B_158_31431997_A	31431997	P	ADD	4901	0.4467	0.1111	0.3593	0.5554	-7.251	4.132e-13
6	rs3218815	30986748	T	ADD	4898	0.6429	0.06096	0.5705	0.7245	-7.247	4.257e-13
6	rs1233396	29654778	A	ADD	4897	1.51	0.05685	1.35	1.688	7.245	4.316e-13
6	rs3117425	29368410	T	ADD	4897	1.527	0.0585	1.362	1.713	7.238	4.547e-13
6	rs6924600	30965521	A	ADD	4894	0.6444	0.06088	0.5719	0.726	-7.219	5.235e-13
6	rs3117230	33183613	G	ADD	4882	1.405	0.04709	1.281	1.541	7.218	5.275e-13
6	rs12660883	30872399	C	ADD	4896	0.6297	0.0641	0.5554	0.714	-7.216	5.347e-13
6	SNP_C_31346738	31346738	T	ADD	4901	0.7395	0.04184	0.6813	0.8027	-7.213	5.486e-13
6	rs3131622	31528479	G	ADD	4894	1.353	0.04195	1.246	1.469	7.202	5.947e-13
6	rs3129788	29165618	A	ADD	4897	1.531	0.05953	1.363	1.721	7.16	8.07e-13
6	rs3094121	30838939	T	ADD	4895	1.408	0.04782	1.282	1.546	7.155	8.39e-13
6	rs3130113	30471924	T	ADD	4887	1.345	0.04148	1.24	1.459	7.151	8.607e-13
6	rs3094123	30880357	A	ADD	4891	0.6509	0.06005	0.5786	0.7322	-7.151	8.642e-13
6	rs3117143	29139121	A	ADD	4889	1.534	0.05984	1.364	1.725	7.147	8.84e-13
6	SNP_A_30019206_C	30019206	P	ADD	4901	3.579	0.1785	2.523	5.078	7.146	8.944e-13
6	HLA_A_3002	30019970	P	ADD	4901	3.579	0.1785	2.523	5.078	7.146	8.944e-13
6	AA_A_152_30019207_R	30019207	P	ADD	4901	3.579	0.1785	2.523	5.078	7.146	8.944e-13
6	rs926552	29656068	A	ADD	4891	1.5	0.05681	1.342	1.677	7.14	9.366e-13
6	SNP_A_30018439	30018439	C	ADD	4901	0.6668	0.05677	0.5966	0.7453	-7.138	9.489e-13
6	rs13215062	33131924	A	ADD	4876	0.7423	0.04192	0.6838	0.8059	-7.108	1.178e-12
6	rs3116830	29275554	A	ADD	4899	1.526	0.05946	1.358	1.715	7.108	1.181e-12
6	rs1265052	31188450	T	ADD	4899	0.7418	0.04208	0.6831	0.8056	-7.097	1.276e-12
6	SNP_B_31431924	31431924	A	ADD	4901	0.6778	0.05481	0.6088	0.7547	-7.094	1.301e-12
6	SNP_B_31431937	31431937	T	ADD	4901	0.6778	0.05481	0.6088	0.7547	-7.094	1.301e-12
6	SNP_B_31431275	31431275	A	ADD	4901	0.6778	0.05481	0.6088	0.7547	-7.094	1.301e-12
6	SNP_B_31431388	31431388	T	ADD	4901	0.6778	0.05481	0.6088	0.7547	-7.094	1.301e-12
6	SNP_B_31431817	31431817	C	ADD	4901	0.6778	0.05481	0.6088	0.7547	-7.094	1.301e-12
6	SNP_B_31430683	31430683	A	ADD	4901	0.6778	0.05481	0.6088	0.7547	-7.094	1.301e-12
6	AA_B_178_31431937_K	31431937	P	ADD	4901	0.6778	0.05481	0.6088	0.7547	-7.094	1.301e-12
6	AA_B_178_31431937_T	31431937	P	ADD	4901	1.475	0.05481	1.325	1.643	7.094	1.304e-12
6	rs3094584	31491827	A	ADD	4895	0.6001	0.07203	0.5211	0.6911	-7.089	1.348e-12
6	rs2179920	33166852	T	ADD	4898	1.391	0.04663	1.269	1.524	7.074	1.506e-12
6	rs3094122	30836339	G	ADD	4898	1.394	0.04706	1.272	1.529	7.066	1.598e-12
6	SNP_C_31346910_G	31346910	P	ADD	4901	1.523	0.05959	1.355	1.712	7.059	1.674e-12
6	SNP_DQB1_32740576	32740576	T	ADD	4901	0.6653	0.05776	0.594	0.745	-7.056	1.712e-12
6	SNP_DQB1_32740565	32740565	G	ADD	4901	0.6653	0.05776	0.594	0.745	-7.056	1.712e-12
6	SNP_C_31346910_A	31346910	P	ADD	4901	0.6434	0.06253	0.5692	0.7273	-7.051	1.779e-12
6	AA_C_156_31346909_W	31346909	P	ADD	4901	0.6434	0.06253	0.5692	0.7273	-7.051	1.779e-12
6	rs707918	31762711	A	ADD	4864	1.38	0.0458	1.261	1.509	7.03	2.072e-12
6	AA_DPB1_9_33156439_Y	33156439	P	ADD	4901	1.384	0.04622	1.264	1.515	7.028	2.092e-12
6	rs2395351	33208405	C	ADD	4895	0.7346	0.04392	0.674	0.8007	-7.021	2.202e-12
6	AA_DQB1_87_32740576_Y	32740576	P	ADD	4901	0.6662	0.05794	0.5947	0.7463	-7.011	2.359e-12
6	SNP_DQA1_32717151	32717151	C	ADD	4901	0.7376	0.04345	0.6774	0.8032	-7.005	2.463e-12
6	AA_DQA1_34_32717152	32717152	Q	ADD	4901	0.7376	0.04345	0.6774	0.8032	-7.005	2.463e-12
6	rs2248880	31341489	C	ADD	4879	1.381	0.04609	1.261	1.511	6.999	2.58e-12
6	AA_DRB1_74_32659926_A	32659926	P	ADD	4901	0.7398	0.04314	0.6798	0.805	-6.987	2.809e-12
6	SNP_DRB1_32659926_G	32659926	P	ADD	4901	0.7398	0.04314	0.6798	0.805	-6.987	2.809e-12
6	rs3130112	30471407	G	ADD	4895	1.334	0.04138	1.23	1.447	6.97	3.168e-12
6	SNP_A_30018721	30018721	G	ADD	4901	0.7197	0.04721	0.6561	0.7895	-6.968	3.218e-12
6	AA_A_70_30018720	30018720	Q	ADD	4901	0.7197	0.04721	0.6561	0.7895	-6.968	3.218e-12
6	HLA_DRB1_0405	32660042	P	ADD	4901	4.262	0.2085	2.832	6.414	6.952	3.606e-12
6	SNP_B_31430449	31430449	C	ADD	4901	0.6868	0.05424	0.6175	0.7638	-6.928	4.275e-12
6	rs3132636	30450491	G	ADD	4896	1.331	0.04137	1.227	1.443	6.906	4.999e-12
6	AA_DRB1_233_32656004_R	32656004	P	ADD	4901	1.352	0.04375	1.241	1.473	6.891	5.544e-12
6	rs3094045	30468581	A	ADD	4897	1.329	0.04137	1.226	1.442	6.883	5.881e-12
6	rs2523742	30312378	G	ADD	4864	1.449	0.05388	1.303	1.61	6.879	6.045e-12
6	SNP_DRB1_32656004	32656004	C	ADD	4901	1.351	0.04375	1.24	1.472	6.874	6.229e-12
6	rs3095324	31195112	T	ADD	4866	1.336	0.04215	1.23	1.451	6.87	6.437e-12
6	rs1265181	31263764	C	ADD	4893	1.369	0.04571	1.252	1.497	6.868	6.499e-12
6	rs3132644	30448065	C	ADD	4891	1.327	0.04126	1.224	1.439	6.864	6.695e-12
6	rs970269	30455218	G	ADD	4896	1.328	0.04134	1.225	1.44	6.861	6.845e-12
6	AA_B_152_31432015_E	31432015	P	ADD	4901	0.7335	0.04533	0.6712	0.8017	-6.836	8.169e-12
6	SNP_B_31432015	31432015	T	ADD	4901	0.7335	0.04533	0.6712	0.8017	-6.836	8.169e-12
6	AA_B_152_31432015_V	31432015	P	ADD	4901	1.363	0.04533	1.247	1.49	6.835	8.187e-12
6	SNP_A_30020384	30020384	A	ADD	4901	0.6194	0.07016	0.5399	0.7108	-6.826	8.712e-12
6	rs2523990	30185208	A	ADD	4900	0.7507	0.04203	0.6914	0.8152	-6.821	9.035e-12
6	SNP_C_31345428	31345428	T	ADD	4901	1.337	0.0426	1.23	1.453	6.817	9.324e-12
6	SNP_C_31346830	31346830	T	ADD	4901	1.337	0.0426	1.23	1.453	6.817	9.324e-12
6	rs3129819	30451230	C	ADD	4893	1.325	0.04137	1.222	1.437	6.799	1.051e-11
6	SNP_A_30020577	30020577	A	ADD	4901	3.107	0.1672	2.239	4.312	6.782	1.184e-11
6	SNP_A_30018796	30018796	C	ADD	4901	3.107	0.1672	2.239	4.312	6.782	1.184e-11
6	SNP_A_30019489	30019489	T	ADD	4901	3.107	0.1672	2.239	4.312	6.782	1.184e-11
6	SNP_A_30021078	30021078	A	ADD	4901	3.107	0.1672	2.239	4.312	6.782	1.184e-11
6	rs9261700	30457273	A	ADD	4897	1.323	0.04134	1.22	1.434	6.766	1.322e-11
6	rs7194	32520458	G	ADD	4897	0.7403	0.04448	0.6785	0.8077	-6.761	1.372e-11
6	rs1611350	29806800	C	ADD	4896	1.342	0.04364	1.232	1.462	6.74	1.582e-11
6	rs2517618	30266106	A	ADD	4892	1.433	0.05341	1.291	1.591	6.736	1.627e-11
6	rs2734973	29941927	T	ADD	4892	0.6192	0.07127	0.5385	0.7121	-6.724	1.763e-11
6	rs872956	33184068	A	ADD	4894	1.37	0.04681	1.25	1.501	6.722	1.794e-11
6	rs3094623	30457180	A	ADD	4888	1.32	0.04136	1.218	1.432	6.72	1.817e-11
6	HLA_DRB1_0404	32660042	P	ADD	4901	1.753	0.08358	1.488	2.065	6.715	1.883e-11
6	HLA_DPB1_04	33157346	P	ADD	4901	0.7578	0.04135	0.6989	0.8218	-6.706	2.003e-11
6	rs7757831	32453161	G	ADD	4896	0.2474	0.2085	0.1644	0.3722	-6.701	2.072e-11
6	rs10947374	33126355	T	ADD	4897	1.319	0.04139	1.217	1.431	6.698	2.117e-11
6	rs3130284	32248465	C	ADD	4896	1.374	0.04748	1.251	1.508	6.684	2.32e-11
6	rs17508331	32973316	C	ADD	4891	1.613	0.07163	1.402	1.856	6.675	2.464e-11
6	rs3129248	33217636	G	ADD	4893	0.7483	0.04346	0.6872	0.8149	-6.67	2.551e-11
6	AA_A_9_30018537_Y	30018537	P	ADD	4901	0.6586	0.06261	0.5825	0.7446	-6.67	2.553e-11
6	SNP_A_30018541	30018541	C	ADD	4901	0.6586	0.06261	0.5825	0.7446	-6.67	2.553e-11
6	SNP_A_30018537_A	30018537	P	ADD	4901	0.6586	0.06261	0.5825	0.7446	-6.67	2.553e-11
6	rs10755657	30448376	G	ADD	4882	1.318	0.04146	1.215	1.43	6.667	2.612e-11
6	rs4711247	31003659	T	ADD	4892	0.6567	0.06312	0.5803	0.7432	-6.662	2.695e-11
6	rs3129705	30342700	A	ADD	4876	1.411	0.05182	1.275	1.562	6.648	2.966e-11
6	HLA_B_4403	31431272	P	ADD	4901	0.4682	0.1142	0.3743	0.5856	-6.648	2.977e-11
6	SNP_B_31430673	31430673	C	ADD	4901	1.514	0.06257	1.339	1.711	6.624	3.502e-11
6	SNP_B_31431044	31431044	C	ADD	4901	1.514	0.06257	1.339	1.711	6.624	3.502e-11
6	rs4081552	31461668	A	ADD	4894	0.708	0.05234	0.6389	0.7845	-6.598	4.171e-11
6	rs17840186	33046177	A	ADD	4898	0.4676	0.1153	0.373	0.5861	-6.593	4.314e-11
6	rs9267954	32321030	T	ADD	4899	1.346	0.04505	1.232	1.47	6.592	4.335e-11
6	SNP_B_31432622	31432622	G	ADD	4901	0.7568	0.0423	0.6966	0.8222	-6.589	4.415e-11
6	AA_C_326_31345141_S	31345141	P	ADD	4901	0.7571	0.04232	0.6968	0.8226	-6.574	4.894e-11
6	AA_C_339_31345102_A	31345102	P	ADD	4901	0.7571	0.04232	0.6968	0.8226	-6.574	4.894e-11
6	AA_C_307_31345745_V	31345745	P	ADD	4901	0.7571	0.04232	0.6968	0.8226	-6.574	4.894e-11
6	AA_C_305_31345751_A	31345751	P	ADD	4901	0.7571	0.04232	0.6968	0.8226	-6.574	4.894e-11
6	AA_C_295_31345781_A	31345781	P	ADD	4901	0.7571	0.04232	0.6968	0.8226	-6.574	4.894e-11
6	AA_C_-9_31347781_A	31347781	P	ADD	4901	0.7571	0.04232	0.6968	0.8226	-6.574	4.894e-11
6	AA_C_273_31345971_R	31345971	P	ADD	4901	0.7571	0.04232	0.6968	0.8226	-6.574	4.894e-11
6	AA_C_261_31346007_V	31346007	P	ADD	4901	0.7571	0.04232	0.6968	0.8226	-6.574	4.894e-11
6	AA_C_194_31346208_V	31346208	P	ADD	4901	0.7571	0.04232	0.6968	0.8226	-6.574	4.894e-11
6	rs9276435	32821845	T	ADD	4892	1.392	0.05035	1.261	1.537	6.573	4.925e-11
6	SNP_B_31432722_G	31432722	P	ADD	4901	0.5899	0.08032	0.504	0.6905	-6.571	5.005e-11
6	SNP_C_31345941	31345941	T	ADD	4901	1.32	0.04231	1.215	1.434	6.565	5.221e-11
6	SNP_C_31345939	31345939	G	ADD	4901	1.32	0.04231	1.215	1.434	6.565	5.221e-11
6	SNP_A_30019094_G	30019094	P	ADD	4901	0.7604	0.0418	0.7006	0.8253	-6.554	5.612e-11
6	AA_A_116_30019099_D	30019099	P	ADD	4901	0.7604	0.0418	0.7006	0.8253	-6.554	5.612e-11
6	SNP_A_30019098_G	30019098	P	ADD	4901	0.7604	0.0418	0.7006	0.8253	-6.554	5.612e-11
6	rs3130348	32248255	A	ADD	4873	1.364	0.04751	1.243	1.498	6.54	6.151e-11
6	AA_C_307_31345745_M	31345745	P	ADD	4901	1.319	0.04231	1.214	1.433	6.539	6.193e-11
6	SNP_C_31345746	31345746	T	ADD	4901	1.319	0.04231	1.214	1.433	6.539	6.193e-11
6	SNP_C_31345750	31345750	G	ADD	4901	1.319	0.04231	1.214	1.433	6.539	6.193e-11
6	SNP_C_31344993	31344993	G	ADD	4901	1.319	0.04231	1.214	1.433	6.539	6.193e-11
6	SNP_C_31346471	31346471	C	ADD	4901	1.319	0.04231	1.214	1.433	6.539	6.193e-11
6	AA_C_305_31345751_T	31345751	P	ADD	4901	1.319	0.04231	1.214	1.433	6.539	6.193e-11
6	SNP_C_31347781	31347781	C	ADD	4901	1.319	0.04231	1.214	1.433	6.539	6.193e-11
6	SNP_C_31345752	31345752	T	ADD	4901	1.319	0.04231	1.214	1.433	6.539	6.193e-11
6	AA_C_-9_31347781_G	31347781	P	ADD	4901	1.319	0.04231	1.214	1.433	6.539	6.193e-11
6	SNP_C_31345765	31345765	A	ADD	4901	1.319	0.04231	1.214	1.433	6.539	6.193e-11
6	SNP_C_31346238_G	31346238	P	ADD	4901	1.319	0.04231	1.214	1.433	6.539	6.193e-11
6	SNP_C_31346351	31346351	C	ADD	4901	1.319	0.04231	1.214	1.433	6.539	6.193e-11
6	SNP_C_31345781	31345781	A	ADD	4901	1.319	0.04231	1.214	1.433	6.539	6.193e-11
6	SNP_C_31345027	31345027	A	ADD	4901	1.319	0.04231	1.214	1.433	6.539	6.193e-11
6	AA_C_184_31346238_P	31346238	P	ADD	4901	1.319	0.04231	1.214	1.433	6.539	6.193e-11
6	AA_C_339_31345102_T	31345102	P	ADD	4901	1.319	0.04231	1.214	1.433	6.539	6.193e-11
6	SNP_C_31346276	31346276	C	ADD	4901	1.319	0.04231	1.214	1.433	6.539	6.193e-11
6	SNP_C_31345571	31345571	A	ADD	4901	1.319	0.04231	1.214	1.433	6.539	6.193e-11
6	SNP_C_31345702	31345702	G	ADD	4901	1.319	0.04231	1.214	1.433	6.539	6.193e-11
6	SNP_C_31345542	31345542	C	ADD	4901	1.319	0.04231	1.214	1.433	6.539	6.193e-11
6	SNP_C_31345442	31345442	C	ADD	4901	1.319	0.04231	1.214	1.433	6.539	6.193e-11
6	SNP_C_31345706	31345706	T	ADD	4901	1.319	0.04231	1.214	1.433	6.539	6.193e-11
6	AA_C_194_31346208_L	31346208	P	ADD	4901	1.319	0.04231	1.214	1.433	6.539	6.193e-11
6	SNP_C_31345416	31345416	T	ADD	4901	1.319	0.04231	1.214	1.433	6.539	6.193e-11
6	SNP_C_31346213	31346213	G	ADD	4901	1.319	0.04231	1.214	1.433	6.539	6.193e-11
6	SNP_C_31345384	31345384	C	ADD	4901	1.319	0.04231	1.214	1.433	6.539	6.193e-11
6	SNP_C_31345312	31345312	T	ADD	4901	1.319	0.04231	1.214	1.433	6.539	6.193e-11
6	SNP_C_31345302	31345302	A	ADD	4901	1.319	0.04231	1.214	1.433	6.539	6.193e-11
6	SNP_C_31345209	31345209	A	ADD	4901	1.319	0.04231	1.214	1.433	6.539	6.193e-11
6	SNP_C_31345141	31345141	C	ADD	4901	1.319	0.04231	1.214	1.433	6.539	6.193e-11
6	AA_C_326_31345141_C	31345141	P	ADD	4901	1.319	0.04231	1.214	1.433	6.539	6.193e-11
6	SNP_C_31346209	31346209	G	ADD	4901	1.319	0.04231	1.214	1.433	6.539	6.193e-11
6	SNP_C_31345103	31345103	T	ADD	4901	1.319	0.04231	1.214	1.433	6.539	6.193e-11
6	SNP_C_31345332	31345332	T	ADD	4901	1.319	0.04231	1.214	1.433	6.539	6.193e-11
6	SNP_C_31347731_C	31347731	P	ADD	4901	1.319	0.04231	1.214	1.433	6.539	6.193e-11
6	AA_C_295_31345781_V	31345781	P	ADD	4901	1.319	0.04231	1.214	1.433	6.539	6.193e-11
6	AA_C_273_31345971_S	31345971	P	ADD	4901	1.319	0.04231	1.214	1.433	6.539	6.193e-11
6	SNP_C_31346117	31346117	C	ADD	4901	1.319	0.04231	1.214	1.433	6.539	6.193e-11
6	SNP_C_31346114	31346114	G	ADD	4901	1.319	0.04231	1.214	1.433	6.539	6.193e-11
6	SNP_C_31346592	31346592	A	ADD	4901	1.319	0.04231	1.214	1.433	6.539	6.193e-11
6	SNP_C_31346641	31346641	A	ADD	4901	1.319	0.04231	1.214	1.433	6.539	6.193e-11
6	SNP_C_31346707	31346707	G	ADD	4901	1.319	0.04231	1.214	1.433	6.539	6.193e-11
6	SNP_C_31346008	31346008	T	ADD	4901	1.319	0.04231	1.214	1.433	6.539	6.193e-11
6	SNP_C_31346741	31346741	T	ADD	4901	1.319	0.04231	1.214	1.433	6.539	6.193e-11
6	AA_C_261_31346007_M	31346007	P	ADD	4901	1.319	0.04231	1.214	1.433	6.539	6.193e-11
6	SNP_C_31345643	31345643	C	ADD	4901	1.319	0.04231	1.214	1.433	6.539	6.193e-11
6	HLA_C_07	31346171	P	ADD	4901	1.319	0.04231	1.214	1.433	6.539	6.193e-11
6	SNP_C_31346287	31346287	G	ADD	4901	1.319	0.04231	1.214	1.433	6.539	6.193e-11
6	SNP_C_31345970	31345970	G	ADD	4901	1.319	0.04231	1.214	1.433	6.539	6.193e-11
6	SNP_C_31345954	31345954	T	ADD	4901	1.319	0.04231	1.214	1.433	6.539	6.193e-11
6	SNP_C_31345950	31345950	C	ADD	4901	1.319	0.04231	1.214	1.433	6.539	6.193e-11
6	SNP_C_31345942	31345942	G	ADD	4901	1.319	0.04231	1.214	1.433	6.539	6.193e-11
6	SNP_C_31345639	31345639	A	ADD	4901	1.319	0.04231	1.214	1.433	6.539	6.193e-11
6	SNP_C_31345929	31345929	T	ADD	4901	1.319	0.04231	1.214	1.433	6.539	6.193e-11
6	AA_C_285_31345811_M	31345811	P	ADD	4901	1.319	0.04231	1.214	1.433	6.539	6.193e-11
6	SNP_C_31347130_A	31347130	P	ADD	4901	1.319	0.04231	1.214	1.433	6.539	6.193e-11
6	SNP_C_31347258	31347258	T	ADD	4901	1.319	0.04231	1.214	1.433	6.539	6.193e-11
6	SNP_C_31345855	31345855	A	ADD	4901	1.319	0.04231	1.214	1.433	6.539	6.193e-11
6	SNP_C_31345812_T	31345812	P	ADD	4901	1.319	0.04231	1.214	1.433	6.539	6.193e-11
6	SNP_C_31347184	31347184	C	ADD	4901	1.319	0.04231	1.214	1.433	6.539	6.193e-11
6	SNP_C_31345934	31345934	T	ADD	4901	1.319	0.04231	1.214	1.433	6.539	6.193e-11
6	AA_A_299_30020328_A	30020328	P	ADD	4901	0.6666	0.06217	0.5901	0.7529	-6.525	6.817e-11
6	SNP_A_30020066	30020066	T	ADD	4901	0.6666	0.06217	0.5901	0.7529	-6.525	6.817e-11
6	AA_A_246_30020067	30020067	S	ADD	4901	0.6666	0.06217	0.5901	0.7529	-6.525	6.817e-11
6	SNP_A_30020327	30020327	G	ADD	4901	0.6666	0.06217	0.5901	0.7529	-6.525	6.817e-11
6	SNP_A_30021090	30021090	G	ADD	4901	0.6666	0.06217	0.5901	0.7529	-6.525	6.817e-11
6	AA_A_334_30021017_M	30021017	P	ADD	4901	0.6666	0.06217	0.5901	0.7529	-6.525	6.817e-11
6	SNP_A_30021016	30021016	A	ADD	4901	0.6666	0.06217	0.5901	0.7529	-6.525	6.817e-11
6	SNP_A_30021158	30021158	T	ADD	4901	0.6666	0.06217	0.5901	0.7529	-6.525	6.817e-11
6	SNP_A_30020980	30020980	C	ADD	4901	0.6666	0.06217	0.5901	0.7529	-6.525	6.817e-11
6	SNP_A_30020904	30020904	G	ADD	4901	0.6666	0.06217	0.5901	0.7529	-6.525	6.817e-11
6	SNP_B_31430641	31430641	A	ADD	4901	0.6472	0.06677	0.5678	0.7377	-6.517	7.196e-11
6	SNP_B_31430999	31430999	C	ADD	4901	0.6472	0.06677	0.5678	0.7377	-6.517	7.196e-11
6	rs9295990	31493998	G	ADD	4893	0.5444	0.09344	0.4533	0.6538	-6.508	7.615e-11
6	SNP_C_31347080_A	31347080	P	ADD	4901	0.5815	0.08349	0.4937	0.6848	-6.494	8.34e-11
6	SNP_C_31347631	31347631	A	ADD	4901	0.5815	0.08349	0.4937	0.6848	-6.494	8.34e-11
6	SNP_C_31347600_G	31347600	P	ADD	4901	0.5815	0.08349	0.4937	0.6848	-6.494	8.34e-11
6	AA_C_9_31347600_S	31347600	P	ADD	4901	0.5815	0.08349	0.4937	0.6848	-6.494	8.34e-11
6	SNP_C_31347639	31347639	T	ADD	4901	0.5815	0.08349	0.4937	0.6848	-6.494	8.34e-11
6	AA_C_99_31347080_F	31347080	P	ADD	4901	0.5815	0.08349	0.4937	0.6848	-6.494	8.34e-11
6	AA_C_275_31345841_K	31345841	P	ADD	4901	0.5786	0.08432	0.4905	0.6826	-6.488	8.688e-11
6	rs3115576	32324828	A	ADD	4895	1.309	0.04151	1.207	1.42	6.488	8.72e-11
6	rs2106074	31241488	G	ADD	4883	0.74	0.04647	0.6756	0.8105	-6.481	9.132e-11
6	rs10947261	32481210	T	ADD	4892	0.5237	0.09987	0.4306	0.637	-6.477	9.387e-11
6	SNP_B_31431970	31431970	G	ADD	4901	0.6842	0.05866	0.6099	0.7676	-6.469	9.836e-11
6	AA_B_167_31431970_S	31431970	P	ADD	4901	0.6842	0.05866	0.6099	0.7676	-6.469	9.836e-11
6	AA_B_167_31431970_W	31431970	P	ADD	4901	1.462	0.05866	1.303	1.64	6.469	9.836e-11
6	rs206015	32290737	A	ADD	4894	0.6425	0.06839	0.5619	0.7346	-6.469	9.876e-11
6	SNP_C_31345966	31345966	T	ADD	4901	0.5802	0.08418	0.4919	0.6843	-6.467	9.982e-11
6	rs2904776	31557060	G	ADD	4898	0.7533	0.04388	0.6912	0.8209	-6.457	1.069e-10
6	rs17495612	32467409	C	ADD	4899	0.6523	0.06624	0.5729	0.7427	-6.45	1.119e-10
6	rs9261376	30167571	G	ADD	4897	0.6947	0.05653	0.6218	0.7761	-6.445	1.159e-10
6	rs3135363	32497626	G	ADD	4899	1.342	0.0456	1.227	1.467	6.442	1.175e-10
6	rs3116985	33208568	A	ADD	4875	1.327	0.04402	1.217	1.447	6.428	1.294e-10
6	rs3130311	32325345	G	ADD	4894	1.306	0.04149	1.204	1.416	6.427	1.298e-10
6	rs9267971	32325163	C	ADD	4892	1.306	0.04154	1.204	1.416	6.42	1.364e-10
6	rs3130404	30340229	G	ADD	4879	1.393	0.05177	1.259	1.542	6.402	1.535e-10
6	rs3134926	32308125	G	ADD	4894	0.7372	0.04768	0.6715	0.8094	-6.394	1.615e-10
6	AA_A_334_30021017_V	30021017	P	ADD	4901	1.485	0.06189	1.316	1.677	6.392	1.636e-10
6	rs3130405	30342131	T	ADD	4892	1.392	0.05184	1.258	1.541	6.384	1.721e-10
6	AA_A_299_30020328_T	30020328	P	ADD	4901	1.485	0.06193	1.315	1.677	6.384	1.729e-10
6	rs9261389	30169534	G	ADD	4897	0.6973	0.05654	0.6241	0.779	-6.378	1.795e-10
6	rs3094070	30339808	C	ADD	4884	1.391	0.05173	1.257	1.539	6.377	1.81e-10
6	rs3094629	30340932	A	ADD	4889	1.391	0.05181	1.257	1.54	6.377	1.811e-10
6	rs2596457	31526001	G	ADD	4894	0.5532	0.09285	0.4612	0.6637	-6.375	1.824e-10
6	AA_A_114_30019093_Q	30019093	P	ADD	4901	0.6327	0.07196	0.5494	0.7285	-6.362	1.997e-10
6	HLA_DQB1_0503	32739039	P	ADD	4901	0.03962	0.5078	0.01465	0.1072	-6.358	2.039e-10
6	rs3130267	33414772	T	ADD	4883	0.7658	0.04207	0.7051	0.8316	-6.344	2.244e-10
6	SNP_C_31345234	31345234	G	ADD	4901	1.302	0.04167	1.2	1.413	6.328	2.478e-10
6	SNP_C_31346126	31346126	G	ADD	4901	0.7568	0.04403	0.6942	0.825	-6.328	2.481e-10
6	rs2523691	31528666	A	ADD	4899	0.5582	0.0922	0.4659	0.6687	-6.324	2.552e-10
6	SNP_C_31346105	31346105	A	ADD	4901	1.412	0.05463	1.269	1.572	6.319	2.636e-10
6	SNP_C_31347731_A	31347731	P	ADD	4901	1.412	0.05463	1.269	1.572	6.319	2.636e-10
6	SNP_C_31346854	31346854	A	ADD	4901	1.412	0.05463	1.269	1.572	6.319	2.636e-10
6	SNP_C_31346888_A	31346888	P	ADD	4901	1.412	0.05463	1.269	1.572	6.319	2.636e-10
6	SNP_C_31346611	31346611	T	ADD	4901	1.412	0.05463	1.269	1.572	6.319	2.636e-10
6	SNP_C_31346889_G	31346889	P	ADD	4901	1.412	0.05463	1.269	1.572	6.319	2.636e-10
6	SNP_C_31346859	31346859	T	ADD	4901	1.412	0.05463	1.269	1.572	6.319	2.636e-10
6	AA_C_173_31346858	31346858	K	ADD	4901	1.412	0.05463	1.269	1.572	6.319	2.636e-10
6	SNP_C_31345896	31345896	T	ADD	4901	1.412	0.05463	1.269	1.572	6.319	2.636e-10
6	SNP_C_31347069	31347069	C	ADD	4901	1.412	0.05463	1.269	1.572	6.319	2.636e-10
6	SNP_C_31345321	31345321	T	ADD	4901	1.412	0.05463	1.269	1.572	6.319	2.636e-10
6	AA_C_103_31347068	31347068	V	ADD	4901	1.412	0.05463	1.269	1.572	6.319	2.636e-10
6	HLA_C_03	31346171	P	ADD	4901	1.412	0.05463	1.269	1.572	6.319	2.636e-10
6	SNP_C_31344981	31344981	C	ADD	4901	1.412	0.05463	1.269	1.572	6.319	2.636e-10
6	SNP_C_31346324	31346324	C	ADD	4901	1.412	0.05463	1.269	1.572	6.319	2.636e-10
6	AA_C_163_31346888_L	31346888	P	ADD	4901	1.412	0.05463	1.269	1.572	6.319	2.636e-10
6	HLA_DRB1_14	32660042	P	ADD	4901	0.04047	0.5077	0.01496	0.1095	-6.317	2.67e-10
6	SNP_DRB1_32659977_G	32659977	P	ADD	4901	0.04077	0.5078	0.01507	0.1103	-6.302	2.947e-10
6	AA_DRB1_57_32659977_A	32659977	P	ADD	4901	0.04077	0.5078	0.01507	0.1103	-6.302	2.947e-10
6	SNP_DRB1_32659969	32659969	G	ADD	4901	0.04077	0.5078	0.01507	0.1103	-6.302	2.947e-10
6	SNP_DRB1_32657535	32657535	C	ADD	4901	0.04077	0.5078	0.01507	0.1103	-6.302	2.947e-10
6	AA_DRB1_60_32659968_H	32659968	P	ADD	4901	0.04077	0.5078	0.01507	0.1103	-6.302	2.947e-10
6	SNP_B_31431983_G	31431983	P	ADD	4901	0.7653	0.04246	0.7042	0.8318	-6.299	3e-10
6	AA_B_163_31431982_L	31431982	P	ADD	4901	0.7653	0.04246	0.7042	0.8318	-6.299	3e-10
6	SNP_B_31431982_A	31431982	P	ADD	4901	0.7653	0.04246	0.7042	0.8318	-6.299	3e-10
6	SNP_B_31431646	31431646	A	ADD	4901	0.4168	0.139	0.3174	0.5473	-6.297	3.044e-10
6	SNP_B_31432250	31432250	C	ADD	4901	0.4168	0.139	0.3174	0.5473	-6.297	3.044e-10
6	HLA_B_14	31431272	P	ADD	4901	0.4168	0.139	0.3174	0.5473	-6.297	3.044e-10
6	SNP_B_31432735	31432735	A	ADD	4901	0.4168	0.139	0.3174	0.5473	-6.297	3.044e-10
6	AA_B_97_31432180_W	31432180	P	ADD	4901	0.4168	0.139	0.3174	0.5473	-6.297	3.044e-10
6	SNP_B_31432181_A	31432181	P	ADD	4901	0.4168	0.139	0.3174	0.5473	-6.297	3.044e-10
6	SNP_B_31431459	31431459	A	ADD	4901	0.4168	0.139	0.3174	0.5473	-6.297	3.044e-10
6	AA_B_116_31432123_D	31432123	P	ADD	4901	0.7162	0.05302	0.6455	0.7946	-6.296	3.054e-10
6	SNP_B_31432124	31432124	C	ADD	4901	0.7162	0.05302	0.6455	0.7946	-6.296	3.054e-10
6	SNP_B_31430991	31430991	A	ADD	4901	0.7203	0.05216	0.6503	0.7979	-6.289	3.197e-10
6	AA_C_-17_31347805_T	31347805	P	ADD	4901	0.7676	0.04209	0.7068	0.8336	-6.282	3.335e-10
6	AA_C_285_31345811_V	31345811	P	ADD	4901	0.7676	0.04209	0.7068	0.8336	-6.282	3.335e-10
6	AA_C_184_31346238_H	31346238	P	ADD	4901	0.7676	0.04209	0.7068	0.8336	-6.282	3.335e-10
6	AA_C_267_31345989_P	31345989	P	ADD	4901	0.7676	0.04209	0.7068	0.8336	-6.282	3.335e-10
6	AA_C_306_31345748_V	31345748	P	ADD	4901	0.7676	0.04209	0.7068	0.8336	-6.282	3.335e-10
6	AA_C_253_31346031_E	31346031	P	ADD	4901	0.7676	0.04209	0.7068	0.8336	-6.282	3.335e-10
6	rs241429	32911818	G	ADD	4894	0.7709	0.04145	0.7107	0.8361	-6.278	3.423e-10
6	rs2070121	32889532	A	ADD	4900	0.5605	0.09223	0.4678	0.6716	-6.277	3.453e-10
6	SNP_B_31432478	31432478	G	ADD	4901	0.7017	0.05658	0.628	0.784	-6.261	3.816e-10
6	SNP_C_31346297	31346297	G	ADD	4901	1.301	0.04208	1.198	1.412	6.247	4.178e-10
6	SNP_C_31344996	31344996	C	ADD	4901	1.301	0.04208	1.198	1.412	6.247	4.178e-10
6	SNP_C_31345212	31345212	A	ADD	4901	1.301	0.04208	1.198	1.412	6.247	4.178e-10
6	SNP_C_31347206	31347206	C	ADD	4901	1.301	0.04208	1.198	1.412	6.247	4.178e-10
6	AA_C_267_31345989_Q	31345989	P	ADD	4901	1.301	0.04208	1.198	1.412	6.247	4.178e-10
6	SNP_C_31345989	31345989	T	ADD	4901	1.301	0.04208	1.198	1.412	6.247	4.178e-10
6	AA_C_306_31345748_A	31345748	P	ADD	4901	1.301	0.04208	1.198	1.412	6.247	4.178e-10
6	SNP_C_31345748	31345748	G	ADD	4901	1.301	0.04208	1.198	1.412	6.247	4.178e-10
6	AA_C_-17_31347805_A	31347805	P	ADD	4901	1.301	0.04208	1.198	1.412	6.247	4.178e-10
6	SNP_C_31345006	31345006	C	ADD	4901	1.301	0.04208	1.198	1.412	6.247	4.178e-10
6	SNP_C_31347806	31347806	C	ADD	4901	1.301	0.04208	1.198	1.412	6.247	4.178e-10
6	SNP_C_31346640	31346640	G	ADD	4901	1.301	0.04208	1.198	1.412	6.247	4.178e-10
6	AA_C_253_31346031_Q	31346031	P	ADD	4901	1.301	0.04208	1.198	1.412	6.247	4.178e-10
6	AA_C_147_31346936	31346936	L	ADD	4901	1.301	0.04208	1.198	1.412	6.247	4.178e-10
6	SNP_C_31345753	31345753	G	ADD	4901	1.301	0.04208	1.198	1.412	6.247	4.178e-10
6	SNP_C_31346503	31346503	G	ADD	4901	1.301	0.04208	1.198	1.412	6.247	4.178e-10
6	SNP_C_31346514	31346514	T	ADD	4901	1.301	0.04208	1.198	1.412	6.247	4.178e-10
6	SNP_C_31346032	31346032	G	ADD	4901	1.301	0.04208	1.198	1.412	6.247	4.178e-10
6	SNP_C_31346793	31346793	T	ADD	4901	1.301	0.04208	1.198	1.412	6.247	4.178e-10
6	SNP_C_31346936	31346936	A	ADD	4901	1.301	0.04208	1.198	1.412	6.247	4.178e-10
6	SNP_C_31345812_C	31345812	P	ADD	4901	0.7689	0.04208	0.708	0.8349	-6.247	4.181e-10
6	SNP_C_31346238_T	31346238	P	ADD	4901	0.7689	0.04208	0.708	0.8349	-6.247	4.181e-10
6	SNP_DQB1_32742296_C	32742296	P	ADD	4901	0.7628	0.04339	0.7007	0.8306	-6.239	4.404e-10
6	HLA_C_0802	31346171	P	ADD	4901	0.4086	0.1436	0.3084	0.5414	-6.232	4.61e-10
6	HLA_C_08	31346171	P	ADD	4901	0.4086	0.1436	0.3084	0.5414	-6.232	4.61e-10
6	SNP_C_31346486	31346486	T	ADD	4901	0.4086	0.1436	0.3084	0.5414	-6.232	4.61e-10
6	SNP_C_31346687	31346687	A	ADD	4901	0.4086	0.1436	0.3084	0.5414	-6.232	4.61e-10
6	AA_DRB1_233_32656004_T	32656004	P	ADD	4901	0.7631	0.04343	0.7008	0.8309	-6.226	4.798e-10
6	SNP_DRB1_32657543	32657543	A	ADD	4901	0.04235	0.508	0.01565	0.1146	-6.223	4.863e-10
6	HLA_DRB1_1401	32660042	P	ADD	4901	0.04235	0.508	0.01565	0.1146	-6.223	4.863e-10
6	AA_DRB1_112_32657542	32657542	Y	ADD	4901	0.04235	0.508	0.01565	0.1146	-6.223	4.863e-10
6	SNP_B_31432206	31432206	A	ADD	4901	1.457	0.06055	1.294	1.641	6.221	4.931e-10
6	SNP_B_31432348	31432348	G	ADD	4901	0.7235	0.05209	0.6533	0.8012	-6.214	5.157e-10
6	SNP_B_31432352_x	31432352	P	ADD	4901	0.7235	0.05209	0.6533	0.8012	-6.214	5.157e-10
6	AA_C_303_31345757_M	31345757	P	ADD	4901	0.585	0.0867	0.4936	0.6934	-6.184	6.256e-10
6	AA_C_49_31347480	31347480	E	ADD	4901	0.585	0.0867	0.4936	0.6934	-6.184	6.256e-10
6	HLA_C_0401	31346171	P	ADD	4901	0.585	0.0867	0.4936	0.6934	-6.184	6.256e-10
6	SNP_C_31347480	31347480	T	ADD	4901	0.585	0.0867	0.4936	0.6934	-6.184	6.256e-10
6	SNP_DPB1_33156639	33156639	G	ADD	4901	1.35	0.04852	1.227	1.484	6.18	6.416e-10
6	AA_DPB1_76_33156640_V	33156640	P	ADD	4901	1.35	0.04852	1.227	1.484	6.18	6.416e-10
6	AA_DRB1_-25_32665484_R	32665484	P	ADD	4901	1.308	0.04347	1.201	1.424	6.177	6.522e-10
6	AA_DRB1_-16_32665457_V	32665457	P	ADD	4901	1.308	0.04347	1.201	1.424	6.177	6.522e-10
6	SNP_C_31346246	31346246	T	ADD	4901	0.5867	0.08654	0.4951	0.6951	-6.162	7.181e-10
6	SNP_C_31347130_G	31347130	P	ADD	4901	0.5867	0.08654	0.4951	0.6951	-6.162	7.181e-10
6	SNP_C_31347061	31347061	C	ADD	4901	0.5867	0.08654	0.4951	0.6951	-6.162	7.181e-10
6	AA_C_14_31347585	31347585	W	ADD	4901	0.5867	0.08654	0.4951	0.6951	-6.162	7.181e-10
6	SNP_C_31346006	31346006	A	ADD	4901	0.5867	0.08654	0.4951	0.6951	-6.162	7.181e-10
6	SNP_C_31347586	31347586	A	ADD	4901	0.5867	0.08654	0.4951	0.6951	-6.162	7.181e-10
6	HLA_C_04	31346171	P	ADD	4901	0.5867	0.08654	0.4951	0.6951	-6.162	7.181e-10
6	SNP_C_31345758	31345758	T	ADD	4901	0.5867	0.08654	0.4951	0.6951	-6.162	7.181e-10
6	SNP_C_31347721	31347721	C	ADD	4901	0.5867	0.08654	0.4951	0.6951	-6.162	7.181e-10
6	SNP_C_31346517	31346517	C	ADD	4901	0.5867	0.08654	0.4951	0.6951	-6.162	7.181e-10
6	rs455567	33360093	G	ADD	4898	0.7722	0.04196	0.7112	0.8384	-6.162	7.183e-10
6	rs2517524	31133692	A	ADD	4884	0.7732	0.04183	0.7123	0.8392	-6.15	7.751e-10
6	rs3130391	30298619	T	ADD	4852	1.297	0.04228	1.194	1.409	6.148	7.842e-10
6	rs1736913	29812379	T	ADD	4900	0.7547	0.0459	0.6898	0.8257	-6.132	8.699e-10
6	SNP_B_31430492	31430492	A	ADD	4901	0.7491	0.04717	0.683	0.8217	-6.125	9.087e-10
6	SNP_DPB1_33156584	33156584	C	ADD	4901	1.386	0.05336	1.248	1.539	6.119	9.409e-10
6	AA_DPB1_57_33156583	33156583	D	ADD	4901	1.386	0.05336	1.248	1.539	6.119	9.409e-10
6	AA_C_303_31345757_V	31345757	P	ADD	4901	1.696	0.0864	1.432	2.009	6.113	9.807e-10
6	rs2621382	32868423	G	ADD	4897	0.7722	0.04233	0.7107	0.839	-6.108	1.011e-09
6	rs1063635	31487910	A	ADD	4894	0.7697	0.0429	0.7076	0.8372	-6.102	1.046e-09
6	rs887465	31251631	G	ADD	4899	1.33	0.04674	1.213	1.457	6.098	1.075e-09
6	AA_DQB1_224_32737107_Q	32737107	P	ADD	4901	1.473	0.06368	1.3	1.669	6.086	1.155e-09
6	rs3132671	30286266	T	ADD	4890	1.291	0.04207	1.189	1.402	6.08	1.2e-09
6	AA_DQB1_-9_32742292_M	32742292	P	ADD	4901	1.425	0.05836	1.271	1.598	6.074	1.246e-09
6	AA_DQB1_-27_32742346_A	32742346	P	ADD	4901	1.425	0.05836	1.271	1.598	6.074	1.246e-09
6	SNP_B_31432799	31432799	T	ADD	4901	0.6971	0.05942	0.6205	0.7832	-6.073	1.259e-09
6	SNP_B_31431300	31431300	A	ADD	4901	0.6971	0.05942	0.6205	0.7832	-6.073	1.259e-09
6	AA_B_199_31431300_V	31431300	P	ADD	4901	0.6971	0.05942	0.6205	0.7832	-6.073	1.259e-09
6	AA_B_199_31431300_A	31431300	P	ADD	4901	1.435	0.05942	1.277	1.612	6.073	1.259e-09
6	HLA_B_44	31431272	P	ADD	4901	0.6971	0.05942	0.6205	0.7832	-6.073	1.259e-09
6	rs3130602	33080185	T	ADD	4893	2.184	0.1287	1.697	2.811	6.071	1.269e-09
6	SNP_C_31347095	31347095	A	ADD	4901	1.377	0.05272	1.241	1.527	6.063	1.339e-09
6	AA_C_94_31347095	31347095	I	ADD	4901	1.377	0.05272	1.241	1.527	6.063	1.339e-09
6	rs16870880	32889996	T	ADD	4894	0.5703	0.09266	0.4756	0.6838	-6.062	1.347e-09
6	HLA_DPB1_03	33157346	P	ADD	4901	1.446	0.06085	1.283	1.629	6.06	1.365e-09
6	HLA_DPB1_0301	33157346	P	ADD	4901	1.446	0.06085	1.283	1.629	6.06	1.365e-09
6	rs7740137	32963253	G	ADD	4881	1.488	0.06574	1.308	1.693	6.05	1.449e-09
6	rs17423649	32465111	T	ADD	4897	0.6681	0.06678	0.5861	0.7615	-6.04	1.54e-09
6	AA_C_-15_31347799_I	31347799	P	ADD	4901	0.7799	0.04121	0.7194	0.8455	-6.033	1.612e-09
6	rs1013518	30307491	A	ADD	4893	1.288	0.04208	1.186	1.399	6.024	1.704e-09
6	rs3132666	30301492	G	ADD	4900	1.287	0.04204	1.186	1.398	6.011	1.849e-09
6	SNP_C_31347800	31347800	G	ADD	4901	1.28	0.04119	1.181	1.388	5.997	2.004e-09
6	AA_C_-15_31347799_L	31347799	P	ADD	4901	1.28	0.04119	1.181	1.388	5.997	2.004e-09
6	rs4248149	30875606	C	ADD	4894	0.6853	0.06362	0.605	0.7764	-5.939	2.865e-09
6	rs10807124	33512042	A	ADD	4867	1.317	0.04645	1.202	1.442	5.928	3.071e-09
6	rs9268541	32492505	C	ADD	4896	1.625	0.08197	1.384	1.908	5.922	3.176e-09
6	SNP_C_31345040	31345040	C	ADD	4901	1.281	0.0419	1.18	1.391	5.915	3.316e-09
6	rs3117294	29761308	G	ADD	4885	0.7647	0.04549	0.6995	0.836	-5.898	3.686e-09
6	rs2905747	31559455	A	ADD	4898	0.7263	0.05425	0.653	0.8077	-5.896	3.735e-09
6	SNP_B_31430374	31430374	G	ADD	4901	0.7076	0.0588	0.6305	0.794	-5.883	4.032e-09
6	AA_DRB1_12_32660112	32660112	T	ADD	4901	1.291	0.04341	1.186	1.406	5.883	4.036e-09
6	SNP_DRB1_32660116_A	32660116	P	ADD	4901	1.291	0.04341	1.186	1.406	5.883	4.036e-09
6	SNP_DRB1_32657475	32657475	A	ADD	4901	1.291	0.04341	1.186	1.406	5.883	4.036e-09
6	AA_DRB1_11_32660115_S	32660115	P	ADD	4901	1.291	0.04341	1.186	1.406	5.883	4.036e-09
6	SNP_DRB1_32660112	32660112	G	ADD	4901	1.291	0.04341	1.186	1.406	5.883	4.036e-09
6	SNP_DRB1_32660117	32660117	G	ADD	4901	1.291	0.04341	1.186	1.406	5.883	4.036e-09
6	SNP_DRB1_32657430	32657430	G	ADD	4901	1.291	0.04341	1.186	1.406	5.883	4.036e-09
6	AA_DRB1_10_32660118_Y	32660118	P	ADD	4901	1.291	0.04341	1.186	1.406	5.883	4.036e-09
6	AA_DRB1_149_32657431	32657431	H	ADD	4901	1.291	0.04341	1.186	1.406	5.883	4.036e-09
6	SNP_DRB1_32660119_A	32660119	P	ADD	4901	1.291	0.04341	1.186	1.406	5.883	4.036e-09
6	rs10947260	32481163	C	ADD	4893	0.5526	0.1009	0.4534	0.6735	-5.876	4.208e-09
6	AA_DQB1_30_32740747_Y	32740747	P	ADD	4901	0.7751	0.04341	0.7118	0.8439	-5.87	4.348e-09
6	SNP_DQB1_32740748_A	32740748	P	ADD	4901	0.7751	0.04341	0.7118	0.8439	-5.87	4.348e-09
6	rs2596477	31435702	A	ADD	4879	0.7103	0.05836	0.6335	0.7964	-5.862	4.58e-09
6	AA_C_95_31347092_I	31347092	P	ADD	4901	1.36	0.05248	1.227	1.507	5.856	4.732e-09
6	SNP_C_31347093_T	31347093	P	ADD	4901	1.36	0.05248	1.227	1.507	5.856	4.732e-09
6	AA_DQB1_116_32737940_V	32737940	P	ADD	4901	1.454	0.06391	1.283	1.648	5.853	4.819e-09
6	SNP_B_31430867	31430867	A	ADD	4901	0.7541	0.04821	0.6861	0.8289	-5.853	4.824e-09
6	AA_DQB1_14_32740795	32740795	L	ADD	4901	0.6879	0.06392	0.6069	0.7797	-5.853	4.842e-09
6	SNP_DQB1_32737846	32737846	G	ADD	4901	0.6879	0.06392	0.6069	0.7797	-5.853	4.842e-09
6	SNP_DQB1_32737941	32737941	T	ADD	4901	0.6879	0.06392	0.6069	0.7797	-5.853	4.842e-09
6	SNP_DQB1_32737914	32737914	T	ADD	4901	0.6879	0.06392	0.6069	0.7797	-5.853	4.842e-09
6	SNP_DQB1_32740796	32740796	G	ADD	4901	0.6879	0.06392	0.6069	0.7797	-5.853	4.842e-09
6	SNP_DQB1_32737107	32737107	C	ADD	4901	0.6879	0.06392	0.6069	0.7797	-5.853	4.842e-09
6	HLA_DQB1_05	32739039	P	ADD	4901	0.6879	0.06392	0.6069	0.7797	-5.853	4.842e-09
6	SNP_DQB1_32737133	32737133	A	ADD	4901	0.6879	0.06392	0.6069	0.7797	-5.853	4.842e-09
6	SNP_B_31432565	31432565	T	ADD	4901	0.7866	0.04112	0.7256	0.8526	-5.838	5.27e-09
6	rs3094572	29588972	T	ADD	4890	0.7767	0.04335	0.7134	0.8456	-5.829	5.568e-09
6	AA_DQB1_224_32737107_R	32737107	P	ADD	4901	0.6888	0.0642	0.6074	0.7812	-5.806	6.386e-09
6	AA_DQB1_-5_32742280_S	32742280	P	ADD	4901	0.6888	0.0642	0.6074	0.7812	-5.806	6.386e-09
6	AA_DQB1_-9_32742292_I	32742292	P	ADD	4901	0.6888	0.0642	0.6074	0.7812	-5.806	6.386e-09
6	AA_DQB1_71_32740624_A	32740624	P	ADD	4901	0.6888	0.0642	0.6074	0.7812	-5.806	6.386e-09
6	AA_DQB1_116_32737940_I	32737940	P	ADD	4901	0.6888	0.0642	0.6074	0.7812	-5.806	6.386e-09
6	AA_DQB1_-27_32742346_S	32742346	P	ADD	4901	0.6888	0.0642	0.6074	0.7812	-5.806	6.386e-09
6	AA_DQB1_125_32737913_S	32737913	P	ADD	4901	0.6888	0.0642	0.6074	0.7812	-5.806	6.386e-09
6	rs3117242	33177871	G	ADD	4892	1.298	0.045	1.189	1.418	5.798	6.697e-09
6	rs2394403	30875848	T	ADD	4897	0.693	0.0633	0.6121	0.7845	-5.793	6.899e-09
6	SNP_B_31432352_G	31432352	P	ADD	4901	1.298	0.04508	1.188	1.418	5.786	7.188e-09
6	rs3135196	33105555	A	ADD	4893	0.7021	0.0612	0.6228	0.7916	-5.778	7.537e-09
6	rs259940	30119913	G	ADD	4892	1.294	0.0446	1.185	1.412	5.773	7.795e-09
6	rs3128923	33179300	G	ADD	4898	1.296	0.04498	1.187	1.416	5.771	7.885e-09
6	rs3130813	29302990	C	ADD	4894	1.268	0.04116	1.17	1.374	5.764	8.205e-09
6	rs1318638	30235852	T	ADD	4897	1.564	0.07766	1.343	1.821	5.759	8.486e-09
6	rs3129063	29753592	A	ADD	4897	1.312	0.04725	1.196	1.439	5.747	9.101e-09
6	SNP_B_31430667	31430667	C	ADD	4901	1.275	0.04229	1.174	1.385	5.746	9.113e-09
6	SNP_B_31430381	31430381	T	ADD	4901	1.275	0.04229	1.174	1.385	5.746	9.113e-09
6	SNP_B_31430438	31430438	C	ADD	4901	1.275	0.04229	1.174	1.385	5.746	9.113e-09
6	AA_DPB1_9_33156439_F	33156439	P	ADD	4901	0.7745	0.04453	0.7097	0.8451	-5.74	9.488e-09
6	AA_DPB1_8_33156436	33156436	V	ADD	4901	1.291	0.04453	1.183	1.409	5.739	9.497e-09
6	SNP_DPB1_33156439	33156439	A	ADD	4901	1.291	0.04453	1.183	1.409	5.739	9.497e-09
6	SNP_DPB1_33156435	33156435	G	ADD	4901	1.291	0.04453	1.183	1.409	5.739	9.497e-09
6	SNP_DPB1_33156437	33156437	G	ADD	4901	1.291	0.04453	1.183	1.409	5.739	9.497e-09
6	AA_B_-10_31432871_G	31432871	P	ADD	4901	0.7911	0.04114	0.7298	0.8576	-5.695	1.235e-08
6	AA_B_-10_31432871_A	31432871	P	ADD	4901	1.264	0.04114	1.166	1.37	5.695	1.236e-08
6	SNP_B_31432871	31432871	G	ADD	4901	1.264	0.04114	1.166	1.37	5.695	1.236e-08
6	rs4587207	30874924	G	ADD	4894	0.7014	0.06236	0.6207	0.7926	-5.687	1.291e-08
6	rs3129045	29760555	A	ADD	4888	0.7721	0.0455	0.7062	0.8441	-5.686	1.299e-08
6	rs3129303	33081856	C	ADD	4886	0.7065	0.06112	0.6268	0.7964	-5.684	1.316e-08
6	SNP_DRB1_32657442	32657442	C	ADD	4901	0.3003	0.2123	0.198	0.4552	-5.667	1.455e-08
6	AA_DRB1_38_32660034_V	32660034	P	ADD	4901	3.331	0.2123	2.197	5.049	5.666	1.459e-08
6	rs3117295	29761356	C	ADD	4891	1.301	0.04662	1.188	1.426	5.649	1.618e-08
6	rs9368644	30905062	T	ADD	4893	0.7067	0.06167	0.6262	0.7975	-5.629	1.807e-08
6	rs2248373	31554525	T	ADD	4884	0.7781	0.04469	0.7128	0.8493	-5.615	1.965e-08
6	rs12212935	29467091	A	ADD	4870	0.7879	0.04247	0.7249	0.8562	-5.614	1.973e-08
6	HLA_DQA1_0101	32716284	P	ADD	4901	0.6903	0.06602	0.6065	0.7856	-5.614	1.974e-08
6	rs3131621	31533478	G	ADD	4900	1.269	0.04239	1.168	1.379	5.614	1.982e-08
6	AA_C_21_31347564	31347564	H	ADD	4901	1.321	0.04966	1.199	1.456	5.609	2.032e-08
6	SNP_C_31347593	31347593	A	ADD	4901	1.321	0.04966	1.199	1.456	5.609	2.032e-08
6	SNP_C_31347564	31347564	T	ADD	4901	1.321	0.04966	1.199	1.456	5.609	2.032e-08
6	rs9296073	33150529	T	ADD	4898	0.4086	0.1597	0.2988	0.5588	-5.604	2.096e-08
6	SNP_A_30018698_G	30018698	P	ADD	4901	1.455	0.06702	1.276	1.659	5.592	2.239e-08
6	AA_A_63_30018699_E	30018699	P	ADD	4901	1.455	0.06702	1.276	1.659	5.592	2.239e-08
6	SNP_DQB1_32740605_C	32740605	P	ADD	4901	1.863	0.1116	1.497	2.319	5.578	2.432e-08
6	SNP_B_31432515_A	31432515	P	ADD	4901	1.279	0.04417	1.173	1.395	5.569	2.562e-08
6	rs2621383	32867313	C	ADD	4885	0.7838	0.04398	0.7191	0.8544	-5.538	3.057e-08
6	rs3129304	33081721	C	ADD	4883	0.7117	0.06144	0.631	0.8028	-5.534	3.126e-08
6	rs9257834	29472594	T	ADD	4849	0.7901	0.04258	0.7269	0.8589	-5.532	3.165e-08
6	rs6933763	32830830	G	ADD	4862	0.6279	0.08417	0.5324	0.7405	-5.53	3.21e-08
6	rs4713382	30895154	A	ADD	4901	0.7114	0.06172	0.6303	0.8028	-5.518	3.43e-08
6	SNP_C_31347701	31347701	A	ADD	4901	0.7226	0.05899	0.6437	0.8112	-5.507	3.649e-08
6	AA_B_194_31431315_I	31431315	P	ADD	4901	1.485	0.07179	1.29	1.709	5.504	3.718e-08
6	SNP_B_31431316	31431316	C	ADD	4901	0.6736	0.07179	0.5852	0.7754	-5.504	3.721e-08
6	AA_B_194_31431315_V	31431315	P	ADD	4901	0.6736	0.07179	0.5852	0.7754	-5.504	3.721e-08
6	SNP_B_31431447	31431447	T	ADD	4901	0.6736	0.07179	0.5852	0.7754	-5.504	3.721e-08
6	rs7382297	31355046	T	ADD	4899	0.714	0.06138	0.633	0.8052	-5.489	4.035e-08
6	rs3128921	33178727	A	ADD	4895	1.281	0.04527	1.172	1.4	5.474	4.397e-08
6	SNP_C_31347497	31347497	T	ADD	4901	0.7876	0.04367	0.723	0.858	-5.467	4.578e-08
6	rs7382662	33067158	G	ADD	4895	0.6529	0.07837	0.5599	0.7613	-5.44	5.338e-08
6	SNP_DRB1_32659931_C	32659931	P	ADD	4901	2.548	0.1719	1.819	3.569	5.439	5.346e-08
6	rs3129046	29778631	A	ADD	4900	1.282	0.0458	1.172	1.403	5.426	5.755e-08
6	rs1610742	29785931	C	ADD	4894	1.282	0.04584	1.172	1.403	5.426	5.77e-08
6	SNP_B_31432208	31432208	C	ADD	4901	0.6549	0.07803	0.562	0.7631	-5.424	5.828e-08
6	SNP_C_31346888_G	31346888	P	ADD	4901	0.7599	0.05068	0.688	0.8393	-5.417	6.058e-08
6	SNP_C_31346889_T	31346889	P	ADD	4901	0.7599	0.05068	0.688	0.8393	-5.417	6.058e-08
6	AA_C_163_31346888_T	31346888	P	ADD	4901	0.7599	0.05068	0.688	0.8393	-5.417	6.058e-08
6	SNP_DPB1_33156641	33156641	A	ADD	4901	1.291	0.0472	1.177	1.417	5.417	6.062e-08
6	AA_DPB1_76_33156640_M	33156640	P	ADD	4901	0.7744	0.0472	0.706	0.8494	-5.417	6.065e-08
6	AA_C_95_31347092_L	31347092	P	ADD	4901	0.7596	0.0509	0.6874	0.8393	-5.403	6.565e-08
6	SNP_C_31347093_G	31347093	P	ADD	4901	0.7596	0.0509	0.6874	0.8393	-5.403	6.565e-08
6	AA_A_167_30019252	30019252	G	ADD	4901	1.272	0.04466	1.166	1.389	5.396	6.822e-08
6	AA_A_166_30019249	30019249	D	ADD	4901	1.272	0.04466	1.166	1.389	5.396	6.822e-08
6	SNP_A_30019251	30019251	G	ADD	4901	1.272	0.04466	1.166	1.389	5.396	6.822e-08
6	SNP_A_30019250	30019250	C	ADD	4901	1.272	0.04466	1.166	1.389	5.396	6.822e-08
6	rs9257616	29288700	A	ADD	4894	0.8013	0.04106	0.7394	0.8685	-5.394	6.885e-08
6	rs3131009	31206811	G	ADD	4897	0.7681	0.04892	0.6978	0.8454	-5.394	6.904e-08
6	rs3128965	33163877	A	ADD	4879	1.323	0.05189	1.195	1.464	5.39	7.061e-08
6	SNP_DRB1_32665484	32665484	C	ADD	4901	1.262	0.04321	1.159	1.373	5.38	7.446e-08
6	SNP_DRB1_32657526	32657526	A	ADD	4901	1.262	0.04321	1.159	1.373	5.38	7.446e-08
6	SNP_DRB1_32665457	32665457	A	ADD	4901	1.262	0.04321	1.159	1.373	5.38	7.446e-08
6	AA_DRB1_-25_32665484_K	32665484	P	ADD	4901	0.7926	0.04321	0.7282	0.8626	-5.38	7.448e-08
6	AA_DRB1_10_32660118_Q	32660118	P	ADD	4901	0.7926	0.04321	0.7282	0.8626	-5.38	7.448e-08
6	AA_DRB1_-16_32665457_A	32665457	P	ADD	4901	0.7926	0.04321	0.7282	0.8626	-5.38	7.448e-08
6	SNP_DRB1_32660119_G	32660119	P	ADD	4901	0.7926	0.04321	0.7282	0.8626	-5.38	7.448e-08
6	HLA_C_0702	31346171	P	ADD	4901	0.7194	0.06125	0.638	0.8111	-5.377	7.555e-08
6	SNP_C_31344977	31344977	C	ADD	4901	0.7194	0.06125	0.638	0.8111	-5.377	7.555e-08
6	SNP_C_31347080_G	31347080	P	ADD	4901	0.7194	0.06125	0.638	0.8111	-5.377	7.555e-08
6	SNP_C_31347285	31347285	T	ADD	4901	0.7194	0.06125	0.638	0.8111	-5.377	7.555e-08
6	AA_C_99_31347080_S	31347080	P	ADD	4901	0.7194	0.06125	0.638	0.8111	-5.377	7.555e-08
6	AA_DPB1_65_33156607	33156607	L	ADD	4901	1.319	0.05156	1.193	1.46	5.377	7.563e-08
6	SNP_DPB1_33156606	33156606	C	ADD	4901	1.319	0.05156	1.193	1.46	5.377	7.563e-08
6	AA_B_103_31432162_L	31432162	P	ADD	4901	0.7088	0.06411	0.6251	0.8037	-5.37	7.889e-08
6	SNP_B_31432163_G	31432163	P	ADD	4901	0.7088	0.06411	0.6251	0.8037	-5.37	7.889e-08
6	rs2233969	31188411	G	ADD	4895	0.7354	0.05729	0.6573	0.8228	-5.364	8.121e-08
6	rs3128966	33163924	A	ADD	4898	1.321	0.05189	1.193	1.462	5.364	8.126e-08
6	HLA_DRB1_1104	32660042	P	ADD	4901	0.1927	0.307	0.1056	0.3517	-5.364	8.143e-08
6	rs16894900	29503478	G	ADD	4897	2.27	0.1531	1.682	3.065	5.357	8.478e-08
6	rs1799964	31650287	C	ADD	4895	1.3	0.04901	1.181	1.431	5.355	8.575e-08
6	rs2073151	29472930	A	ADD	4898	0.7976	0.04233	0.7341	0.8666	-5.343	9.131e-08
6	AA_A_62_30018696_R	30018696	P	ADD	4901	0.6553	0.07929	0.561	0.7655	-5.33	9.816e-08
6	SNP_A_30018700	30018700	C	ADD	4901	0.6553	0.07929	0.561	0.7655	-5.33	9.816e-08
6	AA_A_63_30018699_N	30018699	P	ADD	4901	0.6553	0.07929	0.561	0.7655	-5.33	9.816e-08
6	SNP_A_30018698_A	30018698	P	ADD	4901	0.6553	0.07929	0.561	0.7655	-5.33	9.816e-08
6	SNP_A_30018471	30018471	T	ADD	4901	0.6429	0.08303	0.5463	0.7565	-5.321	1.033e-07
6	rs1265048	31189388	C	ADD	4895	1.262	0.04372	1.158	1.375	5.32	1.037e-07
6	SNP_DQB1_32740761	32740761	C	ADD	4901	0.731	0.05897	0.6512	0.8206	-5.314	1.073e-07
6	AA_DQB1_26_32740759_G	32740759	P	ADD	4901	0.731	0.05897	0.6512	0.8206	-5.314	1.073e-07
6	SNP_DQB1_32740760_C	32740760	P	ADD	4901	0.731	0.05897	0.6512	0.8206	-5.314	1.073e-07
6	SNP_DQB1_32740759_C	32740759	P	ADD	4901	0.731	0.05897	0.6512	0.8206	-5.314	1.073e-07
6	rs2523536	31443979	G	ADD	4891	0.6424	0.08336	0.5456	0.7565	-5.308	1.108e-07
6	AA_A_77_30018741_N	30018741	P	ADD	4901	1.254	0.04273	1.153	1.363	5.295	1.193e-07
6	SNP_A_30018741	30018741	G	ADD	4901	0.5827	0.102	0.477	0.7117	-5.293	1.203e-07
6	AA_A_77_30018741_S	30018741	P	ADD	4901	0.5827	0.102	0.477	0.7117	-5.293	1.203e-07
6	SNP_A_30019008	30019008	T	ADD	4901	0.6443	0.08305	0.5475	0.7582	-5.293	1.204e-07
6	AA_DQB1_74_32740615_S	32740615	P	ADD	4901	0.7319	0.05897	0.6521	0.8216	-5.292	1.209e-07
6	SNP_DQB1_32740625	32740625	C	ADD	4901	0.7319	0.05897	0.6521	0.8216	-5.292	1.209e-07
6	SNP_DQB1_32740616	32740616	A	ADD	4901	0.7319	0.05897	0.6521	0.8216	-5.292	1.209e-07
6	AA_C_193_31346211_L	31346211	P	ADD	4901	0.5209	0.1233	0.409	0.6634	-5.287	1.24e-07
6	SNP_C_31345744	31345744	A	ADD	4901	0.5209	0.1233	0.409	0.6634	-5.287	1.24e-07
6	SNP_C_31347225	31347225	C	ADD	4901	0.5209	0.1233	0.409	0.6634	-5.287	1.24e-07
6	SNP_C_31346211	31346211	A	ADD	4901	0.5209	0.1233	0.409	0.6634	-5.287	1.24e-07
6	SNP_C_31345236	31345236	T	ADD	4901	0.5209	0.1233	0.409	0.6634	-5.287	1.24e-07
6	SNP_C_31346474	31346474	A	ADD	4901	0.5209	0.1233	0.409	0.6634	-5.287	1.24e-07
6	SNP_C_31346515	31346515	A	ADD	4901	0.5209	0.1233	0.409	0.6634	-5.287	1.24e-07
6	HLA_C_16	31346171	P	ADD	4901	0.5209	0.1233	0.409	0.6634	-5.287	1.24e-07
6	SNP_C_31345417	31345417	A	ADD	4901	0.5209	0.1233	0.409	0.6634	-5.287	1.24e-07
6	SNP_C_31347136	31347136	G	ADD	4901	0.5209	0.1233	0.409	0.6634	-5.287	1.24e-07
6	rs12199773	31285894	G	ADD	4897	0.723	0.06141	0.641	0.8154	-5.282	1.275e-07
6	SNP_A_30018902_C	30018902	P	ADD	4901	0.773	0.04874	0.7026	0.8505	-5.282	1.278e-07
6	rs1610601	29808162	A	ADD	4885	1.277	0.04631	1.166	1.398	5.279	1.296e-07
6	AA_B_103_31432162_V	31432162	P	ADD	4901	1.401	0.06392	1.236	1.588	5.276	1.32e-07
6	SNP_B_31432163_C	31432163	P	ADD	4901	1.401	0.06392	1.236	1.588	5.276	1.32e-07
6	AA_B_177_31431940_E	31431940	P	ADD	4901	0.8019	0.04194	0.7386	0.8706	-5.263	1.414e-07
6	AA_B_180_31431931_Q	31431931	P	ADD	4901	0.8019	0.04194	0.7386	0.8706	-5.263	1.414e-07
6	AA_B_177_31431940_D	31431940	P	ADD	4901	1.247	0.04194	1.149	1.354	5.263	1.415e-07
6	AA_B_180_31431931_E	31431931	P	ADD	4901	1.247	0.04194	1.149	1.354	5.263	1.415e-07
6	SNP_B_31431939	31431939	G	ADD	4901	1.247	0.04194	1.149	1.354	5.263	1.415e-07
6	SNP_B_31431932	31431932	C	ADD	4901	1.247	0.04194	1.149	1.354	5.263	1.415e-07
6	AA_B_131_31432078_S	31432078	P	ADD	4901	0.8027	0.04179	0.7396	0.8713	-5.258	1.459e-07
6	AA_B_131_31432078_R	31432078	P	ADD	4901	1.246	0.04179	1.148	1.352	5.258	1.46e-07
6	rs2394895	31314958	C	ADD	4897	1.272	0.04583	1.163	1.392	5.258	1.46e-07
6	SNP_B_31432079	31432079	G	ADD	4901	1.246	0.04179	1.148	1.352	5.258	1.46e-07
6	rs2394894	31314899	C	ADD	4899	1.273	0.04609	1.163	1.394	5.244	1.571e-07
6	rs9261151	30095717	A	ADD	4879	0.5432	0.1165	0.4323	0.6826	-5.238	1.624e-07
6	AA_DRB1_47_32660007	32660007	F	ADD	4901	0.7992	0.04287	0.7348	0.8692	-5.229	1.705e-07
6	SNP_DRB1_32660007	32660007	A	ADD	4901	0.7992	0.04287	0.7348	0.8692	-5.229	1.705e-07
6	rs3135322	29054899	T	ADD	4896	0.8081	0.04084	0.7459	0.8754	-5.218	1.81e-07
6	rs2097775	30462282	A	ADD	4886	0.7259	0.0614	0.6436	0.8188	-5.217	1.823e-07
6	SNP_B_31432056	31432056	C	ADD	4901	0.7958	0.04383	0.7303	0.8671	-5.213	1.863e-07
6	rs7382464	33258246	T	ADD	4893	1.269	0.04579	1.16	1.388	5.202	1.973e-07
6	rs3131847	29757084	A	ADD	4899	0.7884	0.04572	0.7209	0.8623	-5.2	1.996e-07
6	SNP_A_30019182	30019182	C	ADD	4901	0.753	0.05462	0.6766	0.8381	-5.193	2.067e-07
6	AA_A_144_30019183	30019183	Q	ADD	4901	0.753	0.05462	0.6766	0.8381	-5.193	2.067e-07
6	AA_B_156_31432003_L	31432003	P	ADD	4901	0.808	0.04107	0.7455	0.8757	-5.191	2.09e-07
6	SNP_B_31432003_A	31432003	P	ADD	4901	0.808	0.04107	0.7455	0.8757	-5.191	2.09e-07
6	rs3134762	31318845	C	ADD	4890	1.27	0.04608	1.161	1.39	5.191	2.094e-07
6	SNP_A_30018709	30018709	A	ADD	4901	1.245	0.04215	1.146	1.352	5.19	2.106e-07
6	SNP_A_30018695	30018695	G	ADD	4901	1.245	0.04215	1.146	1.352	5.19	2.106e-07
6	SNP_A_30018506	30018506	T	ADD	4901	1.245	0.04215	1.146	1.352	5.19	2.106e-07
6	AA_A_66_30018708	30018708	K	ADD	4901	1.245	0.04215	1.146	1.352	5.19	2.106e-07
6	AA_C_193_31346211_P	31346211	P	ADD	4901	1.886	0.1224	1.484	2.397	5.185	2.157e-07
6	rs6933050	31451611	C	ADD	4892	1.309	0.05199	1.182	1.449	5.175	2.277e-07
6	rs1050391	33025835	A	ADD	4897	0.6683	0.07796	0.5736	0.7786	-5.17	2.336e-07
6	SNP_DPA1_33145589	33145589	T	ADD	4901	0.4628	0.1492	0.3455	0.6199	-5.165	2.401e-07
6	SNP_DPA1_33144847	33144847	T	ADD	4901	0.4628	0.1492	0.3455	0.6199	-5.165	2.401e-07
6	HLA_DPA1_0202	33145064	P	ADD	4901	0.4628	0.1492	0.3455	0.6199	-5.165	2.401e-07
6	AA_A_95_30019036_I	30019036	P	ADD	4901	0.8043	0.04215	0.7406	0.8736	-5.165	2.402e-07
6	SNP_A_30019035_A	30019035	P	ADD	4901	0.8043	0.04215	0.7406	0.8736	-5.165	2.402e-07
6	HLA_C_1601	31346171	P	ADD	4901	0.5189	0.1271	0.4045	0.6657	-5.162	2.448e-07
6	AA_A_114_30019093_H	30019093	P	ADD	4901	1.242	0.04205	1.144	1.349	5.159	2.478e-07
6	SNP_A_30019098_T	30019098	P	ADD	4901	1.242	0.04205	1.144	1.349	5.159	2.478e-07
6	SNP_A_30019094_C	30019094	P	ADD	4901	1.242	0.04205	1.144	1.349	5.159	2.478e-07
6	AA_A_116_30019099_Y	30019099	P	ADD	4901	1.242	0.04205	1.144	1.349	5.159	2.478e-07
6	SNP_DQB1_32742351_C	32742351	P	ADD	4901	1.247	0.04284	1.147	1.356	5.154	2.553e-07
6	SNP_DQB1_32742319_A	32742319	P	ADD	4901	1.247	0.04284	1.147	1.356	5.154	2.553e-07
6	rs2523969	30046756	T	ADD	4865	0.7273	0.06181	0.6443	0.8209	-5.152	2.572e-07
6	rs2516688	30472503	T	ADD	4898	0.8016	0.04294	0.7369	0.872	-5.149	2.623e-07
6	AA_C_156_31346909_Q	31346909	P	ADD	4901	0.5298	0.1235	0.4158	0.6749	-5.142	2.712e-07
6	rs3129126	29229610	A	ADD	4807	0.8092	0.04119	0.7464	0.8772	-5.141	2.737e-07
6	SNP_C_31346962_G	31346962	P	ADD	4901	1.24	0.04186	1.142	1.346	5.134	2.835e-07
6	SNP_DRB1_32665401	32665401	T	ADD	4901	1.25	0.04348	1.148	1.361	5.132	2.871e-07
6	rs2517646	30230554	C	ADD	4891	0.7966	0.04436	0.7303	0.869	-5.126	2.957e-07
6	rs9266409	31444547	C	ADD	4896	1.305	0.05194	1.178	1.444	5.12	3.052e-07
6	AA_B_63_31432527	31432527	E	ADD	4901	0.8091	0.04139	0.746	0.8774	-5.119	3.079e-07
6	SNP_B_31432528	31432528	C	ADD	4901	0.8091	0.04139	0.746	0.8774	-5.119	3.079e-07
6	SNP_B_31432526	31432526	C	ADD	4901	0.8091	0.04139	0.746	0.8774	-5.119	3.079e-07
6	rs3128930	33183644	T	ADD	4898	1.261	0.04539	1.154	1.379	5.114	3.159e-07
6	HLA_A_1101	30019970	P	ADD	4901	0.5998	0.09998	0.493	0.7296	-5.113	3.171e-07
6	SNP_A_30020593	30020593	A	ADD	4901	0.5998	0.09998	0.493	0.7296	-5.113	3.171e-07
6	HLA_A_11	30019970	P	ADD	4901	0.5998	0.09998	0.493	0.7296	-5.113	3.171e-07
6	SNP_A_30020389	30020389	A	ADD	4901	0.5998	0.09998	0.493	0.7296	-5.113	3.171e-07
6	SNP_A_30018844	30018844	G	ADD	4901	0.5998	0.09998	0.493	0.7296	-5.113	3.171e-07
6	SNP_A_30018990	30018990	T	ADD	4901	0.5998	0.09998	0.493	0.7296	-5.113	3.171e-07
6	SNP_A_30018984	30018984	A	ADD	4901	0.5998	0.09998	0.493	0.7296	-5.113	3.171e-07
6	rs6910516	31451806	G	ADD	4895	1.304	0.0519	1.178	1.443	5.108	3.251e-07
6	rs3131091	29181073	G	ADD	4896	0.8119	0.04083	0.7495	0.8795	-5.104	3.332e-07
6	SNP_DQB1_32737837	32737837	A	ADD	4901	0.8036	0.04296	0.7387	0.8742	-5.089	3.594e-07
6	rs9368745	32934211	G	ADD	4900	0.4395	0.1616	0.3202	0.6033	-5.087	3.641e-07
6	SNP_DPA1_33145618	33145618	T	ADD	4901	0.4705	0.1482	0.3519	0.6292	-5.086	3.663e-07
6	AA_DPA1_11_33145617	33145617	M	ADD	4901	0.4705	0.1482	0.3519	0.6292	-5.086	3.663e-07
6	SNP_DPA1_33145617	33145617	A	ADD	4901	0.4705	0.1482	0.3519	0.6292	-5.086	3.663e-07
6	rs2206040	29286493	C	ADD	4900	0.8127	0.04085	0.7501	0.8804	-5.078	3.811e-07
6	rs9258205	29811802	C	ADD	4899	0.7039	0.06921	0.6146	0.8061	-5.074	3.886e-07
6	rs29254	29731573	C	ADD	4878	0.595	0.1024	0.4868	0.7272	-5.072	3.943e-07
6	rs9266406	31444397	A	ADD	4898	1.3	0.05192	1.174	1.439	5.052	4.371e-07
6	rs2859090	32808811	A	ADD	4893	1.278	0.04864	1.162	1.406	5.046	4.516e-07
6	rs10484549	30134269	C	ADD	4897	0.6027	0.1004	0.495	0.7337	-5.044	4.556e-07
6	SNP_A_30019323_C	30019323	P	ADD	4901	0.7371	0.06053	0.6546	0.8299	-5.04	4.643e-07
6	HLA_A_24	30019970	P	ADD	4901	1.43	0.07119	1.243	1.644	5.02	5.159e-07
6	rs3130558	31205162	C	ADD	4886	0.781	0.04927	0.7091	0.8601	-5.018	5.22e-07
6	SNP_A_30020047	30020047	G	ADD	4901	0.5513	0.1187	0.4369	0.6956	-5.018	5.229e-07
6	SNP_A_30020947	30020947	G	ADD	4901	0.5513	0.1187	0.4369	0.6956	-5.018	5.229e-07
6	AA_A_9_30018537_S	30018537	P	ADD	4901	1.355	0.06052	1.203	1.525	5.015	5.294e-07
6	rs1894407	32895014	A	ADD	4900	0.8003	0.0445	0.7334	0.8732	-5.007	5.523e-07
6	HLA_DRB1_0402	32660042	P	ADD	4901	4.246	0.2908	2.402	7.507	4.973	6.59e-07
6	HLA_A_2402	30019970	P	ADD	4901	1.424	0.07133	1.239	1.638	4.959	7.087e-07
6	rs4084097	29919729	C	ADD	4897	0.6072	0.1006	0.4985	0.7396	-4.958	7.132e-07
6	SNP_C_31346962_C	31346962	P	ADD	4901	0.8148	0.04132	0.7514	0.8835	-4.957	7.156e-07
6	rs12193110	30045083	T	ADD	4889	1.25	0.04504	1.144	1.365	4.947	7.518e-07
6	rs9258215	29815286	G	ADD	4899	0.7111	0.06911	0.621	0.8143	-4.932	8.12e-07
6	AA_B_-23_31432910_L	31432910	P	ADD	4901	1.231	0.04217	1.133	1.337	4.919	8.689e-07
6	SNP_B_31432904	31432904	A	ADD	4901	1.231	0.04217	1.133	1.337	4.919	8.689e-07
6	SNP_B_31432809	31432809	G	ADD	4901	1.231	0.04217	1.133	1.337	4.919	8.689e-07
6	AA_B_-21_31432904_M	31432904	P	ADD	4901	1.231	0.04217	1.133	1.337	4.919	8.689e-07
6	SNP_B_31432910	31432910	A	ADD	4901	1.231	0.04217	1.133	1.337	4.919	8.689e-07
6	SNP_B_31432808_G	31432808	P	ADD	4901	1.231	0.04217	1.133	1.337	4.919	8.689e-07
6	AA_B_-21_31432904_T	31432904	P	ADD	4901	0.8126	0.04217	0.7482	0.8827	-4.919	8.692e-07
6	AA_B_-23_31432910_R	31432910	P	ADD	4901	0.8126	0.04217	0.7482	0.8827	-4.919	8.692e-07
6	rs3130944	31304650	G	ADD	4894	1.253	0.04588	1.145	1.371	4.918	8.727e-07
6	rs2517538	31121520	C	ADD	4898	0.8052	0.04408	0.7385	0.8778	-4.916	8.821e-07
6	SNP_C_31346909_T	31346909	P	ADD	4901	0.6074	0.1015	0.4979	0.7411	-4.913	8.975e-07
6	SNP_C_31347396	31347396	T	ADD	4901	0.804	0.04442	0.7369	0.8771	-4.912	9.024e-07
6	AA_C_77_31347396	31347396	N	ADD	4901	0.804	0.04442	0.7369	0.8771	-4.912	9.024e-07
6	AA_C_80_31347387	31347387	K	ADD	4901	0.804	0.04442	0.7369	0.8771	-4.912	9.024e-07
6	SNP_C_31347386	31347386	T	ADD	4901	0.804	0.04442	0.7369	0.8771	-4.912	9.024e-07
6	SNP_A_30019103	30019103	T	ADD	4901	0.5672	0.1155	0.4523	0.7113	-4.91	9.087e-07
6	SNP_A_30020485	30020485	A	ADD	4901	0.5672	0.1155	0.4523	0.7113	-4.91	9.087e-07
6	rs1431403	33155009	C	ADD	4900	1.244	0.04448	1.14	1.357	4.907	9.24e-07
6	rs2747442	29761165	G	ADD	4896	0.7995	0.04575	0.7309	0.8745	-4.892	1e-06
6	SNP_A_30018583	30018583	A	ADD	4901	1.241	0.04416	1.138	1.353	4.882	1.048e-06
6	AA_A_149_30019198	30019198	T	ADD	4901	0.5703	0.1151	0.4552	0.7146	-4.88	1.06e-06
6	SNP_A_30019197	30019197	A	ADD	4901	0.5703	0.1151	0.4552	0.7146	-4.88	1.06e-06
6	rs9261265	30134329	C	ADD	4894	0.5705	0.1151	0.4553	0.7149	-4.876	1.085e-06
6	rs3807030	30141669	T	ADD	4897	0.5693	0.1156	0.4539	0.714	-4.874	1.096e-06
6	rs10947377	33126437	A	ADD	4897	0.7529	0.05833	0.6716	0.8441	-4.866	1.141e-06
6	rs3095238	31269189	T	ADD	4895	0.7428	0.06114	0.6589	0.8373	-4.863	1.155e-06
6	rs10807118	33126288	T	ADD	4898	0.7532	0.05833	0.6719	0.8445	-4.858	1.183e-06
6	rs3749946	31556841	A	ADD	4898	0.6218	0.09791	0.5132	0.7533	-4.853	1.218e-06
6	rs7754075	29315549	T	ADD	4897	0.82	0.04094	0.7568	0.8885	-4.847	1.255e-06
6	rs4483030	30875108	T	ADD	4895	0.7484	0.05995	0.6655	0.8418	-4.833	1.345e-06
6	rs1233495	29552100	A	ADD	4897	1.243	0.04506	1.138	1.358	4.832	1.352e-06
6	AA_A_152_30019207_E	30019207	P	ADD	4901	0.7653	0.05541	0.6866	0.8531	-4.827	1.385e-06
6	SNP_A_30019207_A	30019207	P	ADD	4901	0.7653	0.05541	0.6866	0.8531	-4.827	1.385e-06
6	rs3130713	31313596	T	ADD	4885	1.247	0.04575	1.14	1.364	4.823	1.415e-06
6	rs2072898	29800708	G	ADD	4896	0.7176	0.06903	0.6268	0.8215	-4.808	1.524e-06
6	rs2855459	33262634	A	ADD	4893	1.308	0.0559	1.172	1.459	4.797	1.613e-06
6	rs16896081	29919688	T	ADD	4894	0.6207	0.09946	0.5108	0.7543	-4.795	1.629e-06
6	rs2517823	29944720	A	ADD	4871	0.8152	0.04271	0.7497	0.8864	-4.784	1.716e-06
6	rs9267673	31991658	T	ADD	4894	1.381	0.06748	1.21	1.576	4.784	1.716e-06
6	rs2844731	30524964	A	ADD	4885	0.7451	0.06162	0.6604	0.8408	-4.774	1.806e-06
6	HLA_DQB1_0609	32739039	P	ADD	4901	0.2012	0.3363	0.1041	0.3889	-4.768	1.858e-06
6	SNP_B_31432645_T	31432645	P	ADD	4901	0.8118	0.04388	0.7449	0.8848	-4.75	2.034e-06
6	SNP_B_31432643	31432643	G	ADD	4901	0.8118	0.04388	0.7449	0.8848	-4.75	2.034e-06
6	AA_B_24_31432644_T	31432644	P	ADD	4901	0.8118	0.04388	0.7449	0.8848	-4.75	2.034e-06
6	SNP_B_31431546	31431546	A	ADD	4901	1.33	0.06032	1.181	1.496	4.722	2.331e-06
6	SNP_B_31431656	31431656	T	ADD	4901	1.33	0.06032	1.181	1.496	4.722	2.331e-06
6	HLA_A_32	30019970	P	ADD	4901	0.5505	0.1265	0.4296	0.7054	-4.719	2.373e-06
6	HLA_A_3201	30019970	P	ADD	4901	0.5505	0.1265	0.4296	0.7054	-4.719	2.373e-06
6	SNP_A_30020187	30020187	C	ADD	4901	0.5505	0.1265	0.4296	0.7054	-4.719	2.373e-06
6	SNP_A_30019077	30019077	C	ADD	4901	0.5505	0.1265	0.4296	0.7054	-4.719	2.373e-06
6	AA_A_297_30020322_M	30020322	P	ADD	4901	0.5505	0.1265	0.4296	0.7054	-4.719	2.373e-06
6	AA_A_109_30019078	30019078	L	ADD	4901	0.5505	0.1265	0.4296	0.7054	-4.719	2.373e-06
6	SNP_A_30020321	30020321	A	ADD	4901	0.5505	0.1265	0.4296	0.7054	-4.719	2.373e-06
6	HLA_DRB1_0407	32660042	P	ADD	4901	0.1334	0.4274	0.05773	0.3083	-4.713	2.442e-06
6	HLA_B_35	31431272	P	ADD	4901	0.6351	0.09642	0.5257	0.7672	-4.709	2.488e-06
6	rs241432	32910181	G	ADD	4889	0.8196	0.04229	0.7544	0.8904	-4.706	2.532e-06
6	rs3130981	31191792	T	ADD	4899	0.7929	0.04931	0.7199	0.8734	-4.705	2.533e-06
6	rs3117330	29333774	T	ADD	4897	1.219	0.04207	1.122	1.324	4.705	2.538e-06
6	rs3130000	30736061	A	ADD	4890	0.686	0.08009	0.5864	0.8026	-4.705	2.539e-06
6	rs6936204	32325070	T	ADD	4900	0.8129	0.04406	0.7456	0.8862	-4.702	2.577e-06
6	SNP_DPB1_33161587	33161587	A	ADD	4901	0.4619	0.1644	0.3347	0.6374	-4.699	2.611e-06
6	AA_DPB1_205_33161588_M	33161588	P	ADD	4901	0.4619	0.1644	0.3347	0.6374	-4.699	2.611e-06
6	rs9501161	32032306	A	ADD	4897	0.674	0.08422	0.5715	0.795	-4.684	2.816e-06
6	rs3132676	30224057	A	ADD	4897	0.7556	0.05995	0.6718	0.8498	-4.675	2.937e-06
6	SNP_B_31432681	31432681	C	ADD	4901	0.8117	0.04477	0.7435	0.8861	-4.66	3.164e-06
6	AA_B_12_31432680	31432680	V	ADD	4901	0.8117	0.04477	0.7435	0.8861	-4.66	3.164e-06
6	rs9258223	29820154	G	ADD	4879	0.7236	0.06951	0.6314	0.8292	-4.655	3.237e-06
6	rs2744537	33270193	A	ADD	4899	1.235	0.04538	1.13	1.35	4.649	3.329e-06
6	rs6941621	33966177	G	ADD	4897	1.236	0.04571	1.131	1.352	4.644	3.416e-06
6	rs2844463	31723146	A	ADD	4895	1.33	0.06145	1.179	1.501	4.644	3.417e-06
6	rs1611631	29943633	T	ADD	4887	0.6692	0.08665	0.5646	0.793	-4.636	3.545e-06
6	SNP_A_30018619	30018619	T	ADD	4901	0.6747	0.08511	0.5711	0.7972	-4.623	3.79e-06
6	rs9394128	33131348	C	ADD	4898	0.782	0.05323	0.7045	0.868	-4.62	3.839e-06
6	rs9277542	33163225	C	ADD	4897	1.225	0.04401	1.124	1.335	4.611	3.998e-06
6	rs1233487	29576788	G	ADD	4870	1.232	0.04535	1.127	1.347	4.603	4.162e-06
6	rs2517672	30045241	G	ADD	4896	1.224	0.04403	1.123	1.335	4.595	4.318e-06
6	SNP_DRB1_32660063_C	32660063	P	ADD	4901	0.345	0.2317	0.2191	0.5433	-4.593	4.366e-06
6	rs2242655	31735428	G	ADD	4895	1.297	0.05669	1.161	1.45	4.592	4.384e-06
6	SNP_A_30019206_G	30019206	P	ADD	4901	0.5597	0.1266	0.4368	0.7173	-4.585	4.544e-06
6	SNP_A_30019207_G	30019207	P	ADD	4901	1.787	0.1266	1.394	2.29	4.585	4.546e-06
6	rs2077102	31719819	A	ADD	4891	1.298	0.05692	1.161	1.451	4.582	4.599e-06
6	rs238872	29459852	C	ADD	4884	1.208	0.04129	1.114	1.309	4.568	4.915e-06
6	AA_DPB1_96_33160714_R	33160714	P	ADD	4901	0.8198	0.04368	0.7525	0.8931	-4.549	5.381e-06
6	AA_DPB1_170_33160936_T	33160936	P	ADD	4901	0.8198	0.04368	0.7525	0.8931	-4.549	5.381e-06
6	AA_DRB1_37_32660037_L	32660037	P	ADD	4901	0.3486	0.2319	0.2213	0.5492	-4.544	5.51e-06
6	SNP_DRB1_32660038_G	32660038	P	ADD	4901	0.3486	0.2319	0.2213	0.5492	-4.544	5.51e-06
6	SNP_DRB1_32660069_T	32660069	P	ADD	4901	0.3486	0.2319	0.2213	0.5492	-4.544	5.51e-06
6	SNP_DRB1_32660035	32660035	G	ADD	4901	0.3486	0.2319	0.2213	0.5492	-4.544	5.51e-06
6	AA_DRB1_38_32660034_L	32660034	P	ADD	4901	0.3486	0.2319	0.2213	0.5492	-4.544	5.51e-06
6	HLA_DRB1_1201	32660042	P	ADD	4901	0.3486	0.2319	0.2213	0.5492	-4.544	5.51e-06
6	AA_DRB1_30_32660058_H	32660058	P	ADD	4901	0.3486	0.2319	0.2213	0.5492	-4.544	5.51e-06
6	HLA_DRB1_12	32660042	P	ADD	4901	0.3486	0.2319	0.2213	0.5492	-4.544	5.51e-06
6	AA_DPB1_96_33160714_K	33160714	P	ADD	4901	1.22	0.04369	1.119	1.329	4.542	5.567e-06
6	AA_DPB1_170_33160936_I	33160936	P	ADD	4901	1.22	0.04369	1.119	1.329	4.542	5.567e-06
6	AA_C_156_31346909_R	31346909	P	ADD	4901	0.8071	0.04721	0.7358	0.8853	-4.54	5.62e-06
6	HLA_C_0501	31346171	P	ADD	4901	1.324	0.06187	1.173	1.495	4.538	5.691e-06
6	HLA_C_05	31346171	P	ADD	4901	1.324	0.06187	1.173	1.495	4.538	5.691e-06
6	HLA_B_1401	31431272	P	ADD	4901	0.2323	0.322	0.1236	0.4365	-4.535	5.774e-06
6	rs1884123	29364399	A	ADD	4897	1.209	0.04195	1.114	1.313	4.531	5.861e-06
6	rs6937967	31317024	G	ADD	4892	0.8215	0.04347	0.7545	0.8946	-4.522	6.119e-06
6	SNP_B_31432180_C	31432180	P	ADD	4901	1.291	0.05656	1.156	1.443	4.518	6.248e-06
6	SNP_B_31432620	31432620	A	ADD	4901	0.8178	0.04462	0.7493	0.8925	-4.509	6.502e-06
6	AA_B_32_31432620	31432620	L	ADD	4901	0.8178	0.04462	0.7493	0.8925	-4.509	6.502e-06
6	rs6931717	30930392	C	ADD	4899	0.7682	0.05853	0.6849	0.8616	-4.506	6.613e-06
6	rs2517611	30277306	G	ADD	4883	1.242	0.04818	1.13	1.365	4.504	6.674e-06
6	rs1003979	33222149	T	ADD	4889	1.203	0.04128	1.109	1.304	4.475	7.629e-06
6	rs3094674	30026517	G	ADD	4898	0.6844	0.08475	0.5796	0.808	-4.475	7.646e-06
6	SNP_C_31345584	31345584	A	ADD	4901	0.8086	0.04753	0.7367	0.8875	-4.47	7.812e-06
6	SNP_C_31346501	31346501	T	ADD	4901	0.8086	0.04753	0.7367	0.8875	-4.47	7.812e-06
6	rs9276825	32937692	A	ADD	4819	1.205	0.04184	1.11	1.308	4.465	8.019e-06
6	rs1150743	30100240	T	ADD	4897	1.347	0.0667	1.182	1.535	4.461	8.161e-06
6	SNP_C_31347029_T	31347029	P	ADD	4901	1.258	0.05161	1.137	1.392	4.448	8.649e-06
6	AA_C_116_31347029_Y	31347029	P	ADD	4901	1.258	0.05161	1.137	1.392	4.448	8.649e-06
6	SNP_C_31346921	31346921	G	ADD	4901	1.203	0.04162	1.109	1.306	4.446	8.759e-06
6	AA_C_152_31346921_A	31346921	P	ADD	4901	1.203	0.04162	1.109	1.306	4.446	8.759e-06
6	AA_C_152_31346921_E	31346921	P	ADD	4901	0.8311	0.04162	0.766	0.9017	-4.446	8.759e-06
6	SNP_C_31346469	31346469	T	ADD	4901	1.203	0.04162	1.109	1.306	4.446	8.759e-06
6	rs11752362	30368961	T	ADD	4892	0.7472	0.0656	0.657	0.8497	-4.443	8.871e-06
6	AA_A_297_30020322_V	30020322	P	ADD	4901	1.734	0.124	1.359	2.211	4.436	9.161e-06
6	HLA_B_37	31431272	P	ADD	4901	0.3467	0.2389	0.2171	0.5538	-4.434	9.265e-06
6	HLA_B_3701	31431272	P	ADD	4901	0.3467	0.2389	0.2171	0.5538	-4.434	9.265e-06
6	AA_B_99_31432174_S	31432174	P	ADD	4901	0.3467	0.2389	0.2171	0.5538	-4.434	9.265e-06
6	SNP_B_31432174_G	31432174	P	ADD	4901	0.3467	0.2389	0.2171	0.5538	-4.434	9.265e-06
6	SNP_B_31431006	31431006	T	ADD	4901	0.3467	0.2389	0.2171	0.5538	-4.434	9.265e-06
6	rs3130501	31244432	A	ADD	4894	0.8035	0.04953	0.7291	0.8854	-4.417	9.998e-06
6	rs2073723	31238057	T	ADD	4882	0.8037	0.04953	0.7293	0.8856	-4.413	1.021e-05
6	rs3129683	29394649	G	ADD	4897	1.261	0.05266	1.138	1.398	4.407	1.046e-05
6	SNP_C_31345755	31345755	T	ADD	4901	0.8142	0.04669	0.743	0.8922	-4.403	1.069e-05
6	AA_C_304_31345754_M	31345754	P	ADD	4901	0.8142	0.04669	0.743	0.8922	-4.403	1.069e-05
6	rs387642	29753613	T	ADD	4899	1.227	0.04656	1.12	1.344	4.393	1.116e-05
6	rs3749970	29450804	A	ADD	4893	0.8346	0.04121	0.7698	0.9048	-4.388	1.144e-05
6	rs2107191	29542274	C	ADD	4896	0.8292	0.04274	0.7626	0.9017	-4.382	1.174e-05
6	SNP_DRB1_32660110_A	32660110	P	ADD	4901	0.8252	0.04386	0.7572	0.8992	-4.382	1.177e-05
6	HLA_B_1402	31431272	P	ADD	4901	0.5074	0.155	0.3744	0.6876	-4.376	1.21e-05
6	rs6531	33271429	G	ADD	4875	1.22	0.04552	1.116	1.334	4.365	1.274e-05
6	HLA_DPB1_05	33157346	P	ADD	4901	0.4337	0.1915	0.298	0.6312	-4.363	1.283e-05
6	HLA_DPB1_0501	33157346	P	ADD	4901	0.4337	0.1915	0.298	0.6312	-4.363	1.283e-05
6	AA_C_304_31345754_V	31345754	P	ADD	4901	1.226	0.04664	1.119	1.343	4.362	1.288e-05
6	SNP_DPB1_33156664_G	33156664	P	ADD	4901	0.827	0.04356	0.7593	0.9007	-4.361	1.296e-05
6	AA_DPB1_84_33156664_G	33156664	P	ADD	4901	0.827	0.04356	0.7593	0.9007	-4.361	1.296e-05
6	rs3132524	31244693	T	ADD	4898	0.8067	0.04932	0.7324	0.8885	-4.356	1.324e-05
6	SNP_B_31432826	31432826	G	ADD	4901	1.207	0.04317	1.109	1.313	4.355	1.329e-05
6	rs2844764	30342647	A	ADD	4860	1.206	0.04304	1.109	1.312	4.355	1.333e-05
6	rs7743563	33129170	A	ADD	4866	0.7923	0.0535	0.7134	0.8799	-4.352	1.349e-05
6	rs9263804	31243685	C	ADD	4896	0.807	0.0493	0.7327	0.8889	-4.35	1.364e-05
6	SNP_DPB1_33160928	33160928	C	ADD	4901	1.21	0.04382	1.11	1.318	4.349	1.367e-05
6	SNP_DPB1_33160746	33160746	C	ADD	4901	1.21	0.04382	1.11	1.318	4.349	1.367e-05
6	SNP_DPB1_33160714	33160714	A	ADD	4901	1.21	0.04382	1.11	1.318	4.349	1.367e-05
6	SNP_DPB1_33160781	33160781	A	ADD	4901	1.21	0.04382	1.11	1.318	4.349	1.367e-05
6	SNP_DPB1_33160721	33160721	C	ADD	4901	1.21	0.04382	1.11	1.318	4.349	1.367e-05
6	SNP_DPB1_33160936	33160936	T	ADD	4901	1.21	0.04382	1.11	1.318	4.349	1.367e-05
6	SNP_DPB1_33160964	33160964	C	ADD	4901	1.21	0.04382	1.11	1.318	4.349	1.367e-05
6	SNP_A_30020305	30020305	A	ADD	4901	0.7344	0.071	0.639	0.8441	-4.348	1.376e-05
6	SNP_A_30019009	30019009	T	ADD	4901	0.7344	0.071	0.639	0.8441	-4.348	1.376e-05
6	AA_A_307_30020352_R	30020352	P	ADD	4901	0.7344	0.071	0.639	0.8441	-4.348	1.376e-05
6	AA_A_298_30020325_F	30020325	P	ADD	4901	0.7344	0.071	0.639	0.8441	-4.348	1.376e-05
6	SNP_A_30020352	30020352	G	ADD	4901	0.7344	0.071	0.639	0.8441	-4.348	1.376e-05
6	SNP_A_30018982	30018982	A	ADD	4901	0.7344	0.071	0.639	0.8441	-4.348	1.376e-05
6	SNP_A_30018350	30018350	T	ADD	4901	0.7344	0.071	0.639	0.8441	-4.348	1.376e-05
6	SNP_A_30018398	30018398	T	ADD	4901	0.7344	0.071	0.639	0.8441	-4.348	1.376e-05
6	AA_A_-11_30018350_L	30018350	P	ADD	4901	0.7344	0.071	0.639	0.8441	-4.348	1.376e-05
6	SNP_A_30019128	30019128	T	ADD	4901	0.7344	0.071	0.639	0.8441	-4.348	1.376e-05
6	SNP_A_30018461_T	30018461	P	ADD	4901	0.7344	0.071	0.639	0.8441	-4.348	1.376e-05
6	SNP_A_30020324	30020324	T	ADD	4901	0.7344	0.071	0.639	0.8441	-4.348	1.376e-05
6	HLA_B_3501	31431272	P	ADD	4901	0.6182	0.1109	0.4975	0.7683	-4.337	1.442e-05
6	rs7772297	31436805	G	ADD	4681	0.8019	0.05095	0.7257	0.8861	-4.333	1.474e-05
6	rs3128963	33163758	T	ADD	4894	1.21	0.04405	1.11	1.319	4.328	1.508e-05
6	SNP_DRB1_32659931_G	32659931	P	ADD	4901	0.4551	0.182	0.3186	0.6501	-4.327	1.513e-05
6	SNP_A_30019091	30019091	T	ADD	4901	1.703	0.1231	1.338	2.168	4.326	1.518e-05
6	SNP_A_30019098_C	30019098	P	ADD	4901	1.703	0.1231	1.338	2.168	4.326	1.518e-05
6	HLA_A_30	30019970	P	ADD	4901	1.703	0.1231	1.338	2.168	4.326	1.518e-05
6	SNP_A_30019094_A	30019094	P	ADD	4901	1.703	0.1231	1.338	2.168	4.326	1.518e-05
6	AA_A_116_30019099_H	30019099	P	ADD	4901	1.703	0.1231	1.338	2.168	4.326	1.518e-05
6	AA_A_114_30019093_E	30019093	P	ADD	4901	1.703	0.1231	1.338	2.168	4.326	1.518e-05
6	SNP_A_30018959	30018959	T	ADD	4901	1.703	0.1231	1.338	2.168	4.326	1.518e-05
6	SNP_A_30018902_A	30018902	P	ADD	4901	1.703	0.1231	1.338	2.168	4.326	1.518e-05
6	SNP_A_30019323_T	30019323	P	ADD	4901	1.703	0.1231	1.338	2.168	4.326	1.518e-05
6	SNP_A_30019092	30019092	G	ADD	4901	1.703	0.1231	1.338	2.168	4.326	1.518e-05
6	rs6905157	30079527	G	ADD	4883	0.7185	0.07664	0.6183	0.835	-4.313	1.607e-05
6	HLA_DRB1_1303	32660042	P	ADD	4901	0.107	0.5187	0.03873	0.2958	-4.308	1.646e-05
6	SNP_DRB1_32656012	32656012	G	ADD	4901	0.107	0.5187	0.03873	0.2958	-4.308	1.646e-05
6	rs16895757	29870157	T	ADD	4842	0.6448	0.102	0.5279	0.7875	-4.301	1.702e-05
6	SNP_C_31347284	31347284	T	ADD	4901	1.248	0.05152	1.128	1.38	4.296	1.741e-05
6	SNP_C_31347314	31347314	A	ADD	4901	1.248	0.05152	1.128	1.38	4.296	1.741e-05
6	rs12529313	32925108	G	ADD	4886	1.263	0.05428	1.135	1.404	4.295	1.748e-05
6	rs3130955	31162490	A	ADD	4896	1.198	0.04214	1.103	1.302	4.295	1.748e-05
6	rs2523650	31557001	T	ADD	4860	0.821	0.04599	0.7502	0.8984	-4.29	1.79e-05
6	rs2894066	29001906	A	ADD	4897	1.195	0.04149	1.101	1.296	4.288	1.805e-05
6	rs9261536	30239328	T	ADD	4891	0.7478	0.06786	0.6547	0.8542	-4.282	1.852e-05
6	AA_A_156_30019219_W	30019219	P	ADD	4901	0.7216	0.0763	0.6214	0.838	-4.276	1.899e-05
6	SNP_A_30018485	30018485	T	ADD	4901	1.69	0.1229	1.328	2.15	4.271	1.945e-05
6	SNP_A_30018562	30018562	T	ADD	4901	1.69	0.1229	1.328	2.15	4.271	1.945e-05
6	SNP_A_30018565	30018565	A	ADD	4901	1.69	0.1229	1.328	2.15	4.271	1.945e-05
6	SNP_A_30018560	30018560	A	ADD	4901	1.69	0.1229	1.328	2.15	4.271	1.945e-05
6	AA_A_17_30018561	30018561	S	ADD	4901	1.69	0.1229	1.328	2.15	4.271	1.945e-05
6	rs10447393	29424831	T	ADD	4897	1.195	0.04171	1.101	1.297	4.266	1.986e-05
6	rs1367731	33093177	T	ADD	4896	0.7868	0.05622	0.7047	0.8785	-4.265	2.003e-05
6	rs3129047	29778552	T	ADD	4898	1.212	0.04519	1.109	1.324	4.256	2.083e-05
6	rs6456951	29534182	A	ADD	4893	1.69	0.1235	1.327	2.152	4.249	2.148e-05
6	AA_A_127_30019132	30019132	K	ADD	4901	1.193	0.04156	1.099	1.294	4.236	2.271e-05
6	SNP_A_30019133	30019133	A	ADD	4901	1.193	0.04156	1.099	1.294	4.236	2.271e-05
6	rs2516675	30538499	T	ADD	4892	0.8155	0.04827	0.7419	0.8964	-4.225	2.388e-05
6	rs9261282	30143436	G	ADD	4896	0.6982	0.08534	0.5906	0.8253	-4.21	2.553e-05
6	SNP_B_31430538	31430538	G	ADD	4901	0.8363	0.04246	0.7695	0.9089	-4.209	2.562e-05
6	AA_B_97_31432180_S	31432180	P	ADD	4901	1.201	0.04358	1.103	1.308	4.204	2.619e-05
6	SNP_B_31432179_G	31432179	P	ADD	4901	1.201	0.04358	1.103	1.308	4.204	2.619e-05
6	rs4098873	29786129	T	ADD	4898	0.426	0.203	0.2861	0.6341	-4.204	2.625e-05
6	AA_DRB1_26_32660070_L	32660070	P	ADD	4901	0.762	0.06469	0.6712	0.865	-4.203	2.638e-05
6	rs2844762	30344733	C	ADD	4872	1.196	0.0426	1.1	1.3	4.201	2.652e-05
6	rs362540	29618304	G	ADD	4898	0.8396	0.04164	0.7738	0.911	-4.198	2.694e-05
6	AA_A_298_30020325_I	30020325	P	ADD	4901	1.344	0.07061	1.17	1.543	4.184	2.863e-05
6	AA_A_307_30020352_M	30020352	P	ADD	4901	1.344	0.07061	1.17	1.543	4.184	2.863e-05
6	AA_A_-11_30018350_S	30018350	P	ADD	4901	1.344	0.07061	1.17	1.543	4.184	2.863e-05
6	rs398931	29759471	C	ADD	4889	0.429	0.2023	0.2886	0.6378	-4.183	2.875e-05
6	rs734960	29583121	T	ADD	4790	0.7635	0.06463	0.6727	0.8666	-4.175	2.979e-05
6	rs2535255	29739669	A	ADD	4896	0.4308	0.2023	0.2898	0.6405	-4.162	3.148e-05
6	rs734961	29583018	T	ADD	4810	0.7635	0.06484	0.6724	0.867	-4.161	3.166e-05
6	rs415929	32297010	C	ADD	4896	0.822	0.04712	0.7495	0.9015	-4.16	3.176e-05
6	rs2516670	30542978	G	ADD	4875	0.7791	0.06004	0.6926	0.8764	-4.157	3.218e-05
6	rs387603	29753557	A	ADD	4894	0.4298	0.2032	0.2886	0.6401	-4.155	3.246e-05
6	rs6906897	29523615	T	ADD	4893	1.641	0.1192	1.299	2.073	4.153	3.28e-05
6	rs378596	29751266	C	ADD	4897	0.4306	0.2032	0.2891	0.6413	-4.146	3.384e-05
6	rs2747445	29761674	A	ADD	4898	0.4104	0.2148	0.2694	0.6253	-4.146	3.386e-05
6	rs429916	33086565	A	ADD	4896	1.325	0.06811	1.159	1.514	4.13	3.63e-05
6	rs3129051	29758101	A	ADD	4891	0.4338	0.2025	0.2917	0.6451	-4.125	3.713e-05
6	rs9260968	30069418	A	ADD	4887	0.7313	0.0761	0.63	0.8489	-4.112	3.916e-05
6	rs2299851	31826581	A	ADD	4900	1.314	0.06656	1.154	1.498	4.108	3.996e-05
6	rs9261216	30118118	G	ADD	4887	0.7319	0.07609	0.6305	0.8496	-4.102	4.092e-05
6	rs10456058	31602717	C	ADD	4894	0.8403	0.04252	0.7732	0.9134	-4.091	4.299e-05
6	rs6917477	30133963	C	ADD	4898	0.7052	0.08539	0.5966	0.8337	-4.09	4.323e-05
6	rs7739225	33128755	C	ADD	4866	0.8083	0.05216	0.7297	0.8953	-4.081	4.484e-05
6	SNP_B_31432900	31432900	T	ADD	4901	0.79	0.05776	0.7055	0.8847	-4.08	4.504e-05
6	rs176248	33073920	A	ADD	4896	1.199	0.04447	1.099	1.308	4.079	4.531e-05
6	rs3095250	31316319	C	ADD	4892	0.8366	0.04388	0.7676	0.9117	-4.067	4.765e-05
6	rs3869068	30112031	T	ADD	4899	0.7377	0.07483	0.6371	0.8543	-4.065	4.808e-05
6	AA_B_41_31432593	31432593	T	ADD	4901	0.8306	0.04568	0.7595	0.9084	-4.064	4.831e-05
6	SNP_B_31432594	31432594	T	ADD	4901	0.8306	0.04568	0.7595	0.9084	-4.064	4.831e-05
6	SNP_B_31432843_G	31432843	P	ADD	4901	0.8089	0.05224	0.7302	0.8961	-4.059	4.929e-05
6	SNP_B_31432155	31432155	G	ADD	4901	0.74	0.0744	0.6396	0.8562	-4.047	5.198e-05
6	rs6932033	29845825	G	ADD	4896	0.4542	0.1957	0.3095	0.6666	-4.033	5.513e-05
6	AA_DPB1_86_33156670	33156670	P	ADD	4901	0.8393	0.04373	0.7703	0.9144	-4.006	6.166e-05
6	AA_DPB1_84_33156664_D	33156664	P	ADD	4901	1.191	0.04373	1.094	1.298	4.006	6.169e-05
6	SNP_DPB1_33156664_A	33156664	P	ADD	4901	1.191	0.04373	1.094	1.298	4.006	6.169e-05
6	AA_DPB1_85_33156667	33156667	E	ADD	4901	1.191	0.04373	1.094	1.298	4.006	6.169e-05
6	SNP_DPB1_33156667	33156667	A	ADD	4901	1.191	0.04373	1.094	1.298	4.006	6.169e-05
6	SNP_DPB1_33156672	33156672	G	ADD	4901	1.191	0.04373	1.094	1.298	4.006	6.169e-05
6	SNP_DPB1_33156669	33156669	G	ADD	4901	1.191	0.04373	1.094	1.298	4.006	6.169e-05
6	AA_DPB1_87_33156673	33156673	V	ADD	4901	1.191	0.04373	1.094	1.298	4.006	6.169e-05
6	rs3899471	31323016	C	ADD	4782	0.7816	0.06155	0.6928	0.8818	-4.004	6.23e-05
6	SNP_DQB1_32740666_A	32740666	P	ADD	4901	0.786	0.06019	0.6985	0.8844	-4.001	6.299e-05
6	AA_DQB1_57_32740666_V	32740666	P	ADD	4901	0.786	0.06019	0.6985	0.8844	-4.001	6.299e-05
6	rs1419643	29499915	G	ADD	4896	1.182	0.04196	1.089	1.284	3.993	6.524e-05
6	rs2233967	31188807	G	ADD	4840	0.7911	0.05885	0.7049	0.8878	-3.982	6.834e-05
6	HLA_DPB1_02	33157346	P	ADD	4901	1.255	0.05705	1.122	1.403	3.98	6.899e-05
6	HLA_B_5501	31431272	P	ADD	4901	0.4751	0.1873	0.3291	0.6858	-3.974	7.074e-05
6	HLA_B_55	31431272	P	ADD	4901	0.4751	0.1873	0.3291	0.6858	-3.974	7.074e-05
6	rs2894117	29876780	G	ADD	4895	0.4702	0.1904	0.3238	0.6829	-3.963	7.392e-05
6	SNP_DRB1_32660069_G	32660069	P	ADD	4901	1.277	0.06175	1.132	1.442	3.963	7.412e-05
6	AA_B_-16_31432889_V	31432889	P	ADD	4901	1.193	0.04447	1.093	1.301	3.96	7.484e-05
6	AA_B_-16_31432889_L	31432889	P	ADD	4901	0.8385	0.04447	0.7685	0.9149	-3.96	7.486e-05
6	SNP_B_31432890	31432890	G	ADD	4901	0.8385	0.04447	0.7685	0.9149	-3.96	7.486e-05
6	rs7738373	33128264	C	ADD	4899	0.8088	0.05361	0.7281	0.8984	-3.959	7.534e-05
6	rs1264704	30173298	A	ADD	4895	0.8292	0.04733	0.7557	0.9098	-3.958	7.551e-05
6	rs1264563	30476071	T	ADD	4897	1.182	0.04232	1.088	1.285	3.956	7.615e-05
6	rs3117016	33203494	A	ADD	4893	1.181	0.04208	1.087	1.282	3.952	7.745e-05
6	rs9258865	29944442	T	ADD	4813	1.226	0.05169	1.108	1.357	3.945	7.969e-05
6	rs2516478	31606716	A	ADD	4898	1.238	0.05425	1.113	1.377	3.941	8.098e-05
6	rs10738076	33127951	A	ADD	4899	0.8098	0.05351	0.7292	0.8994	-3.941	8.109e-05
6	rs9261217	30118487	C	ADD	4889	0.7441	0.07535	0.6419	0.8625	-3.923	8.736e-05
6	rs9261013	30072927	G	ADD	4901	0.7462	0.0748	0.6444	0.864	-3.914	9.069e-05
6	rs16894932	29523054	G	ADD	4893	1.585	0.1177	1.258	1.996	3.911	9.204e-05
6	rs9261189	30108259	T	ADD	4897	0.7465	0.07482	0.6447	0.8644	-3.908	9.323e-05
6	rs2905760	30034440	C	ADD	4726	0.7689	0.0675	0.6736	0.8777	-3.893	9.89e-05
6	rs10947427	33752231	A	ADD	4897	1.204	0.04784	1.096	1.322	3.882	0.0001035
6	rs9404964	30455812	C	ADD	4884	0.8294	0.04825	0.7546	0.9117	-3.876	0.000106
6	AA_DRB1_85_32659893	32659893	A	ADD	4901	0.5406	0.1587	0.3961	0.7378	-3.876	0.0001063
6	SNP_DRB1_32659893	32659893	G	ADD	4901	0.5406	0.1587	0.3961	0.7378	-3.876	0.0001063
6	AA_A_283_30020280_H	30020280	P	ADD	4901	0.4505	0.2064	0.3006	0.6751	-3.864	0.0001116
6	SNP_A_30020280	30020280	A	ADD	4901	0.4505	0.2064	0.3006	0.6751	-3.864	0.0001116
6	HLA_A_23	30019970	P	ADD	4901	0.4505	0.2064	0.3006	0.6751	-3.864	0.0001116
6	HLA_A_2301	30019970	P	ADD	4901	0.4505	0.2064	0.3006	0.6751	-3.864	0.0001116
6	rs9262615	31129140	G	ADD	4888	0.8266	0.04933	0.7504	0.9105	-3.861	0.0001131
6	rs6931776	30094406	G	ADD	4894	0.7494	0.07492	0.6471	0.8679	-3.85	0.000118
6	rs2074482	30144450	A	ADD	4895	0.749	0.07519	0.6464	0.868	-3.843	0.0001215
6	AA_B_116_31432123_Y	31432123	P	ADD	4901	1.171	0.04108	1.08	1.269	3.837	0.0001245
6	rs4713466	31543848	T	ADD	4879	0.7882	0.06216	0.6978	0.8904	-3.828	0.0001293
6	rs259945	30127185	A	ADD	4865	0.7411	0.07835	0.6356	0.8641	-3.825	0.0001309
6	HLA_A_0101	30019970	P	ADD	4901	1.215	0.0512	1.099	1.344	3.809	0.0001393
6	HLA_A_26	30019970	P	ADD	4901	0.5175	0.1733	0.3685	0.7268	-3.801	0.000144
6	SNP_A-2129977	29936414	G	ADD	4874	1.215	0.05139	1.099	1.344	3.797	0.0001465
6	rs9257879	29590998	G	ADD	4899	0.7928	0.0612	0.7032	0.8939	-3.793	0.000149
6	HLA_A_01	30019970	P	ADD	4901	1.214	0.0512	1.098	1.342	3.788	0.0001517
6	SNP_C_31347600_A	31347600	P	ADD	4901	0.6187	0.1268	0.4825	0.7933	-3.786	0.0001529
6	AA_C_9_31347600_F	31347600	P	ADD	4901	0.6187	0.1268	0.4825	0.7933	-3.786	0.0001529
6	SNP_C_31346047	31346047	T	ADD	4901	0.6187	0.1268	0.4825	0.7933	-3.786	0.0001529
6	SNP_C_31347581	31347581	A	ADD	4901	0.6187	0.1268	0.4825	0.7933	-3.786	0.0001529
6	AA_C_6_31347609	31347609	K	ADD	4901	0.6187	0.1268	0.4825	0.7933	-3.786	0.0001529
6	SNP_C_31347609	31347609	T	ADD	4901	0.6187	0.1268	0.4825	0.7933	-3.786	0.0001529
6	AA_C_248_31346046_M	31346046	P	ADD	4901	0.6187	0.1268	0.4825	0.7933	-3.786	0.0001529
6	HLA_C_01	31346171	P	ADD	4901	0.6187	0.1268	0.4825	0.7933	-3.786	0.0001529
6	SNP_C_31346780	31346780	G	ADD	4901	0.6187	0.1268	0.4825	0.7933	-3.786	0.0001529
6	SNP_C_31347712	31347712	T	ADD	4901	0.6187	0.1268	0.4825	0.7933	-3.786	0.0001529
6	SNP_C_31347706	31347706	A	ADD	4901	0.6187	0.1268	0.4825	0.7933	-3.786	0.0001529
6	AA_C_99_31347080_C	31347080	P	ADD	4901	0.6187	0.1268	0.4825	0.7933	-3.786	0.0001529
6	HLA_C_0102	31346171	P	ADD	4901	0.6187	0.1268	0.4825	0.7933	-3.786	0.0001529
6	SNP_C_31347080_C	31347080	P	ADD	4901	0.6187	0.1268	0.4825	0.7933	-3.786	0.0001529
6	HLA_DPB1_01	33157346	P	ADD	4901	1.347	0.07886	1.154	1.573	3.781	0.0001565
6	AA_DPB1_194_33161555_Q	33161555	P	ADD	4901	1.347	0.07886	1.154	1.573	3.781	0.0001565
6	SNP_DPB1_33161555	33161555	A	ADD	4901	1.347	0.07886	1.154	1.573	3.781	0.0001565
6	HLA_DPB1_0101	33157346	P	ADD	4901	1.347	0.07886	1.154	1.573	3.781	0.0001565
6	AA_B_116_31432123_S	31432123	P	ADD	4901	1.204	0.04921	1.094	1.326	3.779	0.0001574
6	SNP_B_31432123_G	31432123	P	ADD	4901	1.204	0.04921	1.094	1.326	3.779	0.0001574
6	rs2621384	32867251	C	ADD	4898	0.8489	0.04336	0.7797	0.9242	-3.779	0.0001577
6	rs3828886	31548531	G	ADD	4874	0.822	0.0519	0.7425	0.9101	-3.775	0.0001597
6	rs9295844	30389381	C	ADD	4898	0.7925	0.0617	0.7022	0.8944	-3.77	0.0001635
6	AA_DRB1_96_32657590_H	32657590	P	ADD	4901	0.8524	0.04237	0.7845	0.9263	-3.768	0.0001646
6	rs1736921	29804188	G	ADD	4899	0.8076	0.05671	0.7227	0.9026	-3.768	0.0001647
6	AA_B_45_31432581_K	31432581	P	ADD	4901	0.8392	0.04669	0.7658	0.9196	-3.756	0.0001727
6	SNP_A_30019201	30019201	T	ADD	4901	1.211	0.05112	1.096	1.339	3.752	0.0001757
6	AA_A_150_30019201	30019201	V	ADD	4901	1.211	0.05112	1.096	1.339	3.752	0.0001757
6	SNP_A_30019225	30019225	T	ADD	4901	1.211	0.05112	1.096	1.339	3.752	0.0001757
6	SNP_A_30021077	30021077	T	ADD	4901	1.211	0.05112	1.096	1.339	3.752	0.0001757
6	AA_A_158_30019225	30019225	V	ADD	4901	1.211	0.05112	1.096	1.339	3.752	0.0001757
6	AA_A_44_30018642	30018642	K	ADD	4901	1.211	0.05112	1.096	1.339	3.752	0.0001757
6	SNP_A_30018642	30018642	A	ADD	4901	1.211	0.05112	1.096	1.339	3.752	0.0001757
6	AA_A_67_30018711	30018711	M	ADD	4901	1.211	0.05112	1.096	1.339	3.752	0.0001757
6	SNP_A_30021116	30021116	G	ADD	4901	1.211	0.05112	1.096	1.339	3.752	0.0001757
6	SNP_A_30018710	30018710	A	ADD	4901	1.211	0.05112	1.096	1.339	3.752	0.0001757
6	SNP_A_30018889	30018889	T	ADD	4901	1.211	0.05112	1.096	1.339	3.752	0.0001757
6	SNP_A_30018902_T	30018902	P	ADD	4901	1.211	0.05112	1.096	1.339	3.752	0.0001757
6	AA_A_156_30019219_R	30019219	P	ADD	4901	1.211	0.05112	1.096	1.339	3.752	0.0001757
6	SNP_A-2077850	29937386	A	ADD	4898	1.212	0.05118	1.096	1.34	3.751	0.0001758
6	HLA_A_2601	30019970	P	ADD	4901	0.5185	0.1752	0.3678	0.7308	-3.75	0.0001769
6	AA_B_77_31432485_D	31432485	P	ADD	4901	0.708	0.09231	0.5908	0.8484	-3.741	0.0001836
6	rs2734970	29942451	T	ADD	4878	1.214	0.05191	1.096	1.344	3.733	0.0001894
6	rs367645	33132477	A	ADD	4888	0.6369	0.1212	0.5022	0.8077	-3.722	0.0001979
6	rs6934993	29445479	G	ADD	4897	1.187	0.04612	1.084	1.299	3.713	0.000205
6	rs16894909	29510666	T	ADD	4898	1.537	0.1161	1.225	1.93	3.706	0.0002106
6	rs1655900	30024597	A	ADD	4871	1.21	0.05159	1.094	1.339	3.703	0.0002134
6	rs16894948	29548236	A	ADD	4862	1.558	0.1199	1.232	1.971	3.701	0.0002147
6	rs1611701	29935935	T	ADD	4703	1.216	0.05291	1.096	1.349	3.695	0.0002197
6	rs1059174	29802406	C	ADD	4895	0.8114	0.05666	0.7261	0.9067	-3.688	0.000226
6	rs365066	33083235	T	ADD	4895	1.165	0.04148	1.074	1.264	3.685	0.0002285
6	SNP_A_30019218	30019218	C	ADD	4901	1.172	0.04299	1.077	1.275	3.684	0.0002295
6	rs740882	29683435	T	ADD	4896	0.7617	0.07394	0.6589	0.8805	-3.681	0.000232
6	rs29224	29689322	T	ADD	4883	0.7635	0.07332	0.6613	0.8815	-3.68	0.0002335
6	AA_C_248_31346046_V	31346046	P	ADD	4901	1.589	0.1258	1.241	2.033	3.679	0.0002339
6	rs3116996	33205942	A	ADD	4899	1.221	0.05438	1.098	1.359	3.675	0.0002375
6	HLA_DPB1_0601	33157346	P	ADD	4901	1.679	0.1412	1.273	2.215	3.671	0.0002414
6	HLA_DPB1_06	33157346	P	ADD	4901	1.679	0.1412	1.273	2.215	3.671	0.0002414
6	rs2508052	29927981	A	ADD	4889	1.207	0.05129	1.091	1.334	3.665	0.0002476
6	rs211455	33436496	A	ADD	4898	0.8436	0.04642	0.7702	0.924	-3.664	0.0002487
6	SNP_A_30019035_C	30019035	P	ADD	4901	1.26	0.06307	1.113	1.426	3.663	0.0002491
6	AA_A_95_30019036_L	30019036	P	ADD	4901	1.26	0.06307	1.113	1.426	3.663	0.0002491
6	AA_B_24_31432644_A	31432644	P	ADD	4901	0.836	0.04897	0.7595	0.9202	-3.658	0.0002544
6	SNP_B_31432645_C	31432645	P	ADD	4901	0.836	0.04897	0.7595	0.9202	-3.658	0.0002544
6	rs4098859	29885178	G	ADD	4856	0.5097	0.185	0.3547	0.7325	-3.643	0.0002697
6	SNP_A-4301298	29715408	G	ADD	4884	1.192	0.04829	1.084	1.31	3.633	0.0002798
6	rs7452890	31285073	A	ADD	4873	1.178	0.04518	1.078	1.287	3.632	0.0002808
6	rs29228	29731718	A	ADD	4893	1.192	0.04852	1.084	1.311	3.624	0.0002899
6	rs1632953	29800284	A	ADD	4891	0.8137	0.05691	0.7279	0.9098	-3.621	0.0002929
6	rs399604	33082992	C	ADD	4898	1.162	0.04149	1.071	1.26	3.619	0.0002953
6	rs9501063	31241873	C	ADD	4892	0.5707	0.1551	0.4211	0.7734	-3.617	0.0002976
6	AA_B_99_31432174_Y	31432174	P	ADD	4901	2.006	0.1926	1.375	2.925	3.614	0.0003011
6	SNP_B_31432174_T	31432174	P	ADD	4901	2.006	0.1926	1.375	2.925	3.614	0.0003011
6	SNP_B_31432486	31432486	C	ADD	4901	0.7179	0.09181	0.5997	0.8595	-3.609	0.0003069
6	rs211457	33473618	T	ADD	4894	0.787	0.06638	0.691	0.8964	-3.608	0.0003088
6	SNP_C_31346971_G	31346971	P	ADD	4901	2.595	0.2646	1.545	4.358	3.603	0.0003141
6	rs29225	29689020	G	ADD	4898	0.766	0.07398	0.6626	0.8856	-3.603	0.0003149
6	rs29226	29688990	G	ADD	4894	0.7672	0.07382	0.6639	0.8867	-3.589	0.0003314
6	rs984802	30429340	T	ADD	4898	0.8335	0.05078	0.7545	0.9207	-3.587	0.000334
6	rs753725	30998850	T	ADD	4899	1.161	0.04171	1.07	1.26	3.582	0.0003404
6	rs1737070	29838525	C	ADD	4801	0.8161	0.05676	0.7302	0.9121	-3.58	0.0003435
6	SNP_A-1985598	30475206	A	ADD	4781	1.22	0.05566	1.094	1.361	3.571	0.0003549
6	rs2523767	29920786	G	ADD	4854	0.8333	0.05113	0.7538	0.9211	-3.567	0.0003612
6	rs17842396	29694363	C	ADD	4900	0.7692	0.07365	0.6658	0.8887	-3.563	0.0003673
6	rs12528797	32453064	G	ADD	4897	0.7796	0.06988	0.6799	0.8941	-3.562	0.0003676
6	rs1655927	30007472	C	ADD	4786	1.204	0.0521	1.087	1.333	3.558	0.0003732
6	SNP_DPB1_33156445	33156445	T	ADD	4901	1.189	0.04874	1.081	1.308	3.556	0.0003764
6	AA_DPB1_11_33156445	33156445	L	ADD	4901	1.189	0.04874	1.081	1.308	3.556	0.0003764
6	SNP_DPB1_33156444	33156444	T	ADD	4901	1.189	0.04874	1.081	1.308	3.556	0.0003764
6	rs2523766	29920813	G	ADD	4896	0.7648	0.07568	0.6593	0.8871	-3.543	0.0003949
6	rs9368669	31356472	C	ADD	4887	0.6345	0.1285	0.4933	0.8163	-3.54	0.0004004
6	rs9267247	31563813	A	ADD	4891	0.8586	0.0431	0.7891	0.9343	-3.536	0.0004064
6	rs6926792	30093828	A	ADD	4886	0.7659	0.07553	0.6605	0.8882	-3.53	0.0004149
6	rs6911737	30073480	A	ADD	4886	0.7581	0.07847	0.65	0.8842	-3.529	0.0004174
6	AA_DQB1_130_32737898_R	32737898	P	ADD	4901	1.481	0.1113	1.19	1.841	3.526	0.0004222
6	rs16867690	29693362	T	ADD	4864	0.7708	0.07389	0.6669	0.8909	-3.523	0.000427
6	rs29227	29688567	T	ADD	4896	0.7717	0.07367	0.6679	0.8916	-3.518	0.0004348
6	rs411136	33516520	A	ADD	4882	0.8604	0.04277	0.7912	0.9356	-3.517	0.0004366
6	rs9295805	29505758	T	ADD	4823	0.8464	0.04767	0.7709	0.9293	-3.499	0.0004672
6	rs6908994	31306688	T	ADD	4895	1.197	0.05133	1.082	1.323	3.498	0.0004689
6	rs1736916	29812062	C	ADD	4896	0.821	0.05644	0.735	0.917	-3.495	0.0004736
6	rs4959068	31451823	A	ADD	4804	1.358	0.08757	1.144	1.612	3.493	0.0004783
6	AA_B_9_31432689_H	31432689	P	ADD	4901	1.187	0.04921	1.078	1.307	3.485	0.0004918
6	SNP_B_31432690_G	31432690	P	ADD	4901	1.187	0.04921	1.078	1.307	3.485	0.0004918
6	rs1610613	29818942	T	ADD	4896	0.8216	0.05642	0.7356	0.9177	-3.483	0.0004965
6	SNP_DPB1_33156618	33156618	G	ADD	4901	1.183	0.04845	1.076	1.301	3.468	0.0005246
6	AA_DPB1_69_33156619_E	33156619	P	ADD	4901	1.183	0.04845	1.076	1.301	3.468	0.0005246
6	rs4711332	33703377	A	ADD	4898	0.8209	0.05692	0.7342	0.9178	-3.467	0.0005258
6	SNP_A_30018429	30018429	C	ADD	4901	1.169	0.04533	1.07	1.278	3.451	0.0005587
6	HLA_A_02	30019970	P	ADD	4901	1.169	0.04533	1.07	1.278	3.451	0.0005587
6	AA_A_62_30018696_G	30018696	P	ADD	4901	1.169	0.04533	1.07	1.278	3.451	0.0005587
6	SNP_A_30018357	30018357	T	ADD	4901	1.169	0.04533	1.07	1.278	3.451	0.0005587
6	SNP_A_30018517	30018517	T	ADD	4901	1.169	0.04533	1.07	1.278	3.451	0.0005587
6	SNP_A_30018679	30018679	T	ADD	4901	1.169	0.04533	1.07	1.278	3.451	0.0005587
6	AA_DQB1_86_32740579_G	32740579	P	ADD	4901	0.6772	0.113	0.5427	0.8451	-3.45	0.0005602
6	SNP_DQB1_32740579_C	32740579	P	ADD	4901	0.6772	0.113	0.5427	0.8451	-3.45	0.0005602
6	SNP_DQB1_32737898	32737898	T	ADD	4901	0.6772	0.113	0.5427	0.8451	-3.45	0.0005602
6	AA_DQB1_130_32737898_Q	32737898	P	ADD	4901	0.6772	0.113	0.5427	0.8451	-3.45	0.0005602
6	SNP_A_30018731	30018731	C	ADD	4901	1.169	0.04535	1.07	1.278	3.443	0.0005751
6	AA_A_74_30018732	30018732	H	ADD	4901	1.169	0.04535	1.07	1.278	3.443	0.0005751
6	HLA_DRB1_1302	32660042	P	ADD	4901	0.6807	0.1118	0.5467	0.8474	-3.441	0.0005801
6	rs1610630	29837265	C	ADD	4897	0.8237	0.05644	0.7374	0.92	-3.437	0.0005872
6	AA_A_107_30019072	30019072	W	ADD	4901	1.168	0.04533	1.069	1.277	3.433	0.0005968
6	SNP_A_30019071	30019071	T	ADD	4901	1.168	0.04533	1.069	1.277	3.433	0.0005968
6	SNP_A_30018965	30018965	A	ADD	4901	1.168	0.04533	1.069	1.277	3.433	0.0005968
6	rs6930777	32459544	T	ADD	4891	0.7856	0.07031	0.6845	0.9017	-3.432	0.0005984
6	AA_B_325_31430282_C	31430282	P	ADD	4901	0.8646	0.04246	0.7956	0.9397	-3.426	0.0006134
6	AA_B_325_31430282_S	31430282	P	ADD	4901	1.157	0.04246	1.064	1.257	3.425	0.0006137
6	SNP_B_31430282	31430282	G	ADD	4901	1.157	0.04246	1.064	1.257	3.425	0.0006137
6	AA_A_283_30020280_P	30020280	P	ADD	4901	1.948	0.1947	1.33	2.854	3.425	0.0006152
6	rs7741807	29788636	C	ADD	4901	0.5797	0.1592	0.4243	0.7921	-3.424	0.0006179
6	rs1633070	29832126	T	ADD	4874	0.824	0.05657	0.7375	0.9206	-3.422	0.0006223
6	rs2394999	31508914	G	ADD	4895	0.7995	0.06547	0.7032	0.9089	-3.418	0.0006302
6	rs1633069	29832180	C	ADD	4900	0.8247	0.05643	0.7384	0.9212	-3.415	0.0006379
6	rs29240	29715455	G	ADD	4886	0.6508	0.126	0.5084	0.8331	-3.41	0.0006503
6	rs2747476	33459229	C	ADD	4891	0.7982	0.06613	0.7011	0.9086	-3.409	0.0006513
6	rs9295967	31291999	G	ADD	4888	0.8323	0.05386	0.7489	0.925	-3.408	0.0006539
6	rs3757340	31029861	C	ADD	4893	0.8505	0.04772	0.7746	0.9339	-3.393	0.0006912
6	rs1737068	29838902	C	ADD	4898	0.8258	0.05647	0.7393	0.9225	-3.389	0.0007011
6	SNP_B_31432743	31432743	A	ADD	4901	0.6787	0.1146	0.5422	0.8496	-3.383	0.0007177
6	rs3130014	33420286	G	ADD	4892	0.8578	0.0455	0.7846	0.9378	-3.372	0.000747
6	rs1611704	29936446	T	ADD	4728	1.163	0.04487	1.065	1.27	3.364	0.0007683
6	SNP_A_30018979_G	30018979	P	ADD	4901	1.152	0.04204	1.061	1.251	3.361	0.0007755
6	SNP_A_30018979_C	30018979	P	ADD	4901	0.8527	0.04741	0.7771	0.9358	-3.36	0.0007785
6	AA_A_282_30020277_I	30020277	P	ADD	4901	0.7993	0.06673	0.7013	0.911	-3.357	0.0007882
6	AA_A_311_30020364_K	30020364	P	ADD	4901	0.7993	0.06673	0.7013	0.911	-3.357	0.0007882
6	SNP_B_31432003_C	31432003	P	ADD	4901	0.8413	0.05183	0.7601	0.9313	-3.333	0.0008582
6	rs2516460	31526679	T	ADD	4826	0.8712	0.04137	0.8034	0.9448	-3.332	0.0008626
6	AA_B_11_31432683	31432683	S	ADD	4901	0.8585	0.04583	0.7848	0.9392	-3.329	0.0008715
6	SNP_B_31432684	31432684	A	ADD	4901	0.8585	0.04583	0.7848	0.9392	-3.329	0.0008715
6	rs3130666	30848139	A	ADD	4897	0.6716	0.1198	0.531	0.8494	-3.322	0.0008939
6	SNP_DQA1_32717190_C	32717190	P	ADD	4901	0.8662	0.04325	0.7958	0.9428	-3.321	0.0008976
6	SNP_DQA1_32717219_x	32717219	P	ADD	4901	1.154	0.04325	1.061	1.257	3.321	0.0008977
6	AA_DQA1_56_32717218_x	32717218	P	ADD	4901	1.154	0.04325	1.061	1.257	3.321	0.0008977
6	SNP_DQA1_32717217_x	32717217	P	ADD	4901	1.154	0.04325	1.061	1.257	3.321	0.0008977
6	SNP_DQA1_32717277_C	32717277	P	ADD	4901	1.154	0.04325	1.061	1.257	3.321	0.0008977
6	AA_DQA1_76_32717278_L	32717278	P	ADD	4901	1.154	0.04325	1.061	1.257	3.321	0.0008977
6	rs3130991	31195333	T	ADD	4897	0.8615	0.04498	0.7888	0.9409	-3.313	0.0009219
6	rs9268402	32449331	G	ADD	4900	0.8698	0.04211	0.8009	0.9446	-3.313	0.000922
6	SNP_B_31432495	31432495	C	ADD	4901	1.146	0.04125	1.057	1.243	3.304	0.0009537
6	AA_B_74_31432494	31432494	D	ADD	4901	1.146	0.04125	1.057	1.243	3.304	0.0009537
6	rs10946988	29479863	A	ADD	4892	0.8553	0.04736	0.7795	0.9385	-3.3	0.0009679
6	HLA_DRB1_1001	32660042	P	ADD	4901	0.1744	0.5294	0.06179	0.4922	-3.299	0.0009708
6	SNP_DRB1_32660119_C	32660119	P	ADD	4901	0.1744	0.5294	0.06179	0.4922	-3.299	0.0009708
6	AA_DRB1_10_32660118_E	32660118	P	ADD	4901	0.1744	0.5294	0.06179	0.4922	-3.299	0.0009708
6	AA_DRB1_31_32660055_V	32660055	P	ADD	4901	0.1744	0.5294	0.06179	0.4922	-3.299	0.0009708
6	AA_DRB1_231_32656010_P	32656010	P	ADD	4901	0.1744	0.5294	0.06179	0.4922	-3.299	0.0009708
6	SNP_DRB1_32656010	32656010	G	ADD	4901	0.1744	0.5294	0.06179	0.4922	-3.299	0.0009708
6	SNP_DRB1_32660056_C	32660056	P	ADD	4901	0.1744	0.5294	0.06179	0.4922	-3.299	0.0009708
6	AA_DRB1_166_32657380	32657380	Q	ADD	4901	0.1744	0.5294	0.06179	0.4922	-3.299	0.0009708
6	SNP_DRB1_32657380	32657380	T	ADD	4901	0.1744	0.5294	0.06179	0.4922	-3.299	0.0009708
6	HLA_DRB1_10	32660042	P	ADD	4901	0.1744	0.5294	0.06179	0.4922	-3.299	0.0009708
6	SNP_DRB1_32660034	32660034	G	ADD	4901	0.1744	0.5294	0.06179	0.4922	-3.299	0.0009708
6	AA_DRB1_38_32660034_A	32660034	P	ADD	4901	0.1744	0.5294	0.06179	0.4922	-3.299	0.0009708
6	SNP_DRB1_32660028	32660028	T	ADD	4901	0.1744	0.5294	0.06179	0.4922	-3.299	0.0009708
6	AA_DRB1_40_32660028	32660028	Y	ADD	4901	0.1744	0.5294	0.06179	0.4922	-3.299	0.0009708
6	AA_DRB1_30_32660058_R	32660058	P	ADD	4901	0.1744	0.5294	0.06179	0.4922	-3.299	0.0009708
6	SNP_DRB1_32659931_A	32659931	P	ADD	4901	0.1744	0.5294	0.06179	0.4922	-3.299	0.0009708
6	rs2071286	32287874	T	ADD	4897	1.187	0.05193	1.072	1.314	3.294	0.0009865
6	HLA_B_5201	31431272	P	ADD	4901	0.209	0.4753	0.08232	0.5304	-3.294	0.0009876
6	HLA_B_52	31431272	P	ADD	4901	0.209	0.4753	0.08232	0.5304	-3.294	0.0009876
6	rs7452756	31284581	G	ADD	4846	0.8375	0.05388	0.7535	0.9307	-3.292	0.0009943
6	rs9261739	30475514	C	ADD	4732	0.8326	0.05567	0.7465	0.9286	-3.291	0.0009989
6	rs9295965	31287012	C	ADD	4889	0.8375	0.05397	0.7534	0.9309	-3.286	0.001017
6	rs9357075	29090266	A	ADD	4872	0.8249	0.05861	0.7354	0.9254	-3.283	0.001027
6	rs9366829	33881177	A	ADD	4826	0.8718	0.04186	0.8031	0.9463	-3.277	0.001047
6	rs4947244	30062343	G	ADD	4895	1.164	0.04646	1.063	1.275	3.275	0.001055
6	rs2075800	31885925	T	ADD	4893	1.155	0.04418	1.06	1.26	3.269	0.001079
6	rs3129012	30096621	A	ADD	4893	1.178	0.05011	1.068	1.299	3.267	0.001088
6	SNP_B_31430746	31430746	A	ADD	4901	0.5974	0.1578	0.4384	0.8139	-3.265	0.001094
6	SNP_B_31431393	31431393	A	ADD	4901	0.5974	0.1578	0.4384	0.8139	-3.265	0.001094
6	SNP_B_31431686	31431686	A	ADD	4901	0.5974	0.1578	0.4384	0.8139	-3.265	0.001094
6	rs4713633	33585118	G	ADD	4895	0.8003	0.06824	0.7001	0.9148	-3.265	0.001095
6	rs2530709	31048548	G	ADD	4895	0.8589	0.0466	0.7839	0.941	-3.265	0.001096
6	rs1610603	29816201	T	ADD	4874	0.8308	0.05685	0.7432	0.9288	-3.26	0.001115
6	rs1627465	29790880	G	ADD	4885	0.8581	0.04709	0.7824	0.941	-3.251	0.001151
6	SNP_B_31432179_C	31432179	P	ADD	4901	0.872	0.04222	0.8028	0.9473	-3.243	0.001182
6	SNP_C_31347029_A	31347029	P	ADD	4901	0.8584	0.04726	0.7824	0.9417	-3.231	0.001232
6	rs4713325	30491421	G	ADD	4889	1.185	0.05263	1.069	1.314	3.225	0.001259
6	SNP_C_31347130_C	31347130	P	ADD	4901	0.8742	0.04168	0.8056	0.9486	-3.225	0.00126
6	HLA_DRB1_0103	32660042	P	ADD	4901	0.5115	0.2079	0.3403	0.7689	-3.224	0.001263
6	rs2240063	31222724	T	ADD	4881	0.8739	0.04184	0.8051	0.9486	-3.221	0.001279
6	SNP_A_30019048_T	30019048	P	ADD	4901	1.241	0.06696	1.088	1.415	3.22	0.001281
6	SNP_A_30020260	30020260	A	ADD	4901	1.241	0.06696	1.088	1.415	3.22	0.001281
6	SNP_A_30020077	30020077	A	ADD	4901	1.241	0.06696	1.088	1.415	3.22	0.001281
6	SNP_A_30020065	30020065	A	ADD	4901	1.241	0.06696	1.088	1.415	3.22	0.001281
6	SNP_A_30019936	30019936	A	ADD	4901	1.241	0.06696	1.088	1.415	3.22	0.001281
6	SNP_A_30019930	30019930	T	ADD	4901	1.241	0.06696	1.088	1.415	3.22	0.001281
6	SNP_A_30018452	30018452	A	ADD	4901	1.241	0.06696	1.088	1.415	3.22	0.001281
6	SNP_A_30019816	30019816	A	ADD	4901	1.241	0.06696	1.088	1.415	3.22	0.001281
6	SNP_A_30019583	30019583	A	ADD	4901	1.241	0.06696	1.088	1.415	3.22	0.001281
6	SNP_A_30019550	30019550	C	ADD	4901	1.241	0.06696	1.088	1.415	3.22	0.001281
6	SNP_A_30019524	30019524	A	ADD	4901	1.241	0.06696	1.088	1.415	3.22	0.001281
6	SNP_A_30019513	30019513	C	ADD	4901	1.241	0.06696	1.088	1.415	3.22	0.001281
6	SNP_A_30019339	30019339	G	ADD	4901	1.241	0.06696	1.088	1.415	3.22	0.001281
6	SNP_A_30019323_A	30019323	P	ADD	4901	1.241	0.06696	1.088	1.415	3.22	0.001281
6	SNP_A_30020276	30020276	G	ADD	4901	1.241	0.06696	1.088	1.415	3.22	0.001281
6	AA_A_99_30019048_F	30019048	P	ADD	4901	1.241	0.06696	1.088	1.415	3.22	0.001281
6	AA_A_282_30020277_V	30020277	P	ADD	4901	1.241	0.06696	1.088	1.415	3.22	0.001281
6	AA_DRB1_16_32660100	32660100	Y	ADD	4901	0.6958	0.1126	0.558	0.8677	-3.22	0.001281
6	AA_A_62_30018696_E	30018696	P	ADD	4901	1.241	0.06696	1.088	1.415	3.22	0.001281
6	SNP_A_30018704	30018704	G	ADD	4901	1.241	0.06696	1.088	1.415	3.22	0.001281
6	AA_A_65_30018705	30018705	G	ADD	4901	1.241	0.06696	1.088	1.415	3.22	0.001281
6	SNP_A_30020917	30020917	A	ADD	4901	1.241	0.06696	1.088	1.415	3.22	0.001281
6	SNP_DRB1_32660110_C	32660110	P	ADD	4901	0.6958	0.1126	0.558	0.8677	-3.22	0.001281
6	SNP_A_30020666	30020666	T	ADD	4901	1.241	0.06696	1.088	1.415	3.22	0.001281
6	SNP_A_30020659	30020659	G	ADD	4901	1.241	0.06696	1.088	1.415	3.22	0.001281
6	SNP_A_30020635	30020635	T	ADD	4901	1.241	0.06696	1.088	1.415	3.22	0.001281
6	SNP_A_30020628	30020628	C	ADD	4901	1.241	0.06696	1.088	1.415	3.22	0.001281
6	SNP_A_30020543	30020543	C	ADD	4901	1.241	0.06696	1.088	1.415	3.22	0.001281
[truncated: 1,427 more rows]
