# Supplementary material for: Accurate imputation of human leukocyte antigens with CookHLA
Source: Nat Commun. 2021 Feb 24;12:1264. doi: 10.1038/s41467-021-21541-5 (PMC7904773; doi:10.1038/s41467-021-21541-5)
Supplement: Supplementary file 9 — Supplementary Data 6 [file 41467_2021_21541_MOESM9_ESM.xlsx]

## Sheet: Data S6. RA-SNP2HLA
CHR	SNP	BP	A1	TEST	NMISS	OR	SE	L95	U95	STAT	P
6	SNP_DRB1_32660115_A	32660115	P	ADD	4797	2.906	0.04631	2.654	3.182	23.03	2.185e-117
6	SNP_DRB1_32657591_G	32657591	P	ADD	4797	0.3585	0.04606	0.3275	0.3923	-22.28	6.365e-110
6	SNP_DRB1_32656559	32656559	G	ADD	4797	2.79	0.04606	2.549	3.053	22.28	6.399e-110
6	SNP_DRB1_32657518	32657518	T	ADD	4797	2.816	0.04802	2.563	3.094	21.56	4.316e-103
6	AA_DRB1_120_32657518	32657518	N	ADD	4797	2.816	0.04802	2.563	3.094	21.56	4.316e-103
6	AA_DRB1_11_32660115_V	32660115	P	ADD	4797	2.816	0.04802	2.563	3.094	21.56	4.316e-103
6	SNP_DRB1_32660050	32660050	G	ADD	4797	2.725	0.04815	2.48	2.995	20.82	2.73e-96
6	SNP_DRB1_32657591_A	32657591	P	ADD	4797	2.725	0.04815	2.48	2.995	20.82	2.73e-96
6	AA_DRB1_-24_32665481_F	32665481	P	ADD	4797	2.725	0.04815	2.48	2.995	20.82	2.73e-96
6	HLA_DRB1_04	32660042	P	ADD	4797	2.725	0.04815	2.48	2.995	20.82	2.73e-96
6	AA_DRB1_180_32657338_L	32657338	P	ADD	4797	2.725	0.04815	2.48	2.995	20.82	2.73e-96
6	AA_DRB1_13_32660109_H	32660109	P	ADD	4797	2.725	0.04815	2.48	2.995	20.82	2.73e-96
6	AA_DRB1_33_32660049	32660049	H	ADD	4797	2.725	0.04815	2.48	2.995	20.82	2.73e-96
6	SNP_DRB1_32657339	32657339	G	ADD	4797	2.725	0.04815	2.48	2.995	20.82	2.73e-96
6	SNP_DRB1_32660111	32660111	T	ADD	4797	2.725	0.04815	2.48	2.995	20.82	2.73e-96
6	SNP_DRB1_32660110_G	32660110	P	ADD	4797	2.725	0.04815	2.48	2.995	20.82	2.73e-96
6	AA_DRB1_96_32657590_Y	32657590	P	ADD	4797	2.725	0.04815	2.48	2.995	20.82	2.73e-96
6	SNP_DRB1_32665482	32665482	A	ADD	4797	2.725	0.04815	2.48	2.995	20.82	2.73e-96
6	AA_DQA1_76_32717278_V	32717278	P	ADD	4797	2.704	0.04785	2.462	2.97	20.79	5.7e-96
6	HLA_DQA1_03	32716284	P	ADD	4797	2.704	0.04785	2.462	2.97	20.79	5.7e-96
6	SNP_DQA1_32717277_G	32717277	P	ADD	4797	2.704	0.04785	2.462	2.97	20.79	5.7e-96
6	SNP_DQA1_32717219_A	32717219	P	ADD	4797	2.704	0.04785	2.462	2.97	20.79	5.7e-96
6	HLA_DQA1_0301	32716284	P	ADD	4797	2.704	0.04785	2.462	2.97	20.79	5.7e-96
6	SNP_DQA1_32718379	32718379	A	ADD	4797	2.704	0.04785	2.462	2.97	20.79	5.7e-96
6	AA_DQA1_56_32717218_R	32717218	P	ADD	4797	2.704	0.04785	2.462	2.97	20.79	5.7e-96
6	AA_DQA1_26_32717128	32717128	S	ADD	4797	2.704	0.04785	2.462	2.97	20.79	5.7e-96
6	SNP_DQA1_32717120	32717120	G	ADD	4797	2.704	0.04785	2.462	2.97	20.79	5.7e-96
6	SNP_DQA1_32717108	32717108	T	ADD	4797	2.704	0.04785	2.462	2.97	20.79	5.7e-96
6	AA_DQA1_47_32717191_Q	32717191	P	ADD	4797	2.704	0.04785	2.462	2.97	20.79	5.7e-96
6	SNP_DQA1_32717128	32717128	G	ADD	4797	2.704	0.04785	2.462	2.97	20.79	5.7e-96
6	SNP_DQA1_32717217_A	32717217	P	ADD	4797	2.704	0.04785	2.462	2.97	20.79	5.7e-96
6	AA_DQA1_187_32718380	32718380	T	ADD	4797	2.704	0.04785	2.462	2.97	20.79	5.7e-96
6	AA_DRB1_67_32659947_L	32659947	P	ADD	4797	2.543	0.04606	2.323	2.783	20.26	2.825e-91
6	SNP_DRB1_32659948_G	32659948	P	ADD	4797	2.543	0.04606	2.323	2.783	20.26	2.825e-91
6	SNP_DRB1_32660045	32660045	C	ADD	4797	0.402	0.04553	0.3677	0.4395	-20.01	4.273e-89
6	AA_DRB1_180_32657338_V	32657338	P	ADD	4797	0.3941	0.04722	0.3592	0.4323	-19.72	1.477e-86
6	HLA_DRB1_0401	32660042	P	ADD	4797	2.937	0.05659	2.628	3.281	19.04	8.629e-81
6	AA_DRB1_-24_32665481_L	32665481	P	ADD	4797	0.4142	0.04647	0.3782	0.4537	-18.97	3.137e-80
6	SNP_DRB1_32660115_G	32660115	P	ADD	4797	0.4312	0.0455	0.3944	0.4715	-18.49	2.634e-76
6	SNP_DRB1_32657334	32657334	T	ADD	4797	0.4312	0.0455	0.3944	0.4715	-18.49	2.634e-76
6	AA_DRB1_67_32659947_I	32659947	P	ADD	4797	0.4097	0.04837	0.3726	0.4504	-18.45	5.465e-76
6	SNP_DRB1_32659948_T	32659948	P	ADD	4797	0.4097	0.04837	0.3726	0.4504	-18.45	5.465e-76
6	AA_DRB1_96_32657590_H	32657590	P	ADD	4797	0.4373	0.0449	0.4005	0.4776	-18.42	8.916e-76
6	AA_DQA1_34_32717152	32717152	Q	ADD	4797	0.4365	0.04574	0.3991	0.4774	-18.13	2.011e-73
6	SNP_DQA1_32717151	32717151	C	ADD	4797	0.4365	0.04574	0.3991	0.4774	-18.13	2.011e-73
6	rs6457617	32771829	C	ADD	4790	0.4416	0.04542	0.404	0.4827	-17.99	2.168e-72
6	SNP_DQB1_32737837	32737837	A	ADD	4797	0.4405	0.04609	0.4025	0.4822	-17.79	8.915e-71
6	SNP_DRB1_32660007	32660007	A	ADD	4797	0.4496	0.04651	0.4104	0.4925	-17.19	3.326e-66
6	AA_DRB1_47_32660007	32660007	F	ADD	4797	0.4496	0.04651	0.4104	0.4925	-17.19	3.326e-66
6	SNP_DQA1_32718414	32718414	T	ADD	4797	0.43	0.04921	0.3904	0.4735	-17.15	6.026e-66
6	AA_DRB1_37_32660037_Y	32660037	P	ADD	4797	2.123	0.04401	1.948	2.315	17.11	1.19e-65
6	SNP_DRB1_32659939	32659939	C	ADD	4797	0.4263	0.05027	0.3863	0.4704	-16.96	1.57e-64
6	AA_DRB1_70_32659938_D	32659938	P	ADD	4797	0.4263	0.05027	0.3863	0.4704	-16.96	1.57e-64
6	SNP_DRB1_32659937	32659937	G	ADD	4797	0.4263	0.05027	0.3863	0.4704	-16.96	1.57e-64
6	rs9268560	32497490	C	ADD	4787	0.466	0.04594	0.4259	0.5099	-16.62	4.933e-62
6	rs9268557	32497283	T	ADD	4796	0.4813	0.04481	0.4408	0.5254	-16.32	6.852e-60
6	SNP_DQA1_32717072	32717072	T	ADD	4797	2.054	0.04461	1.882	2.242	16.14	1.381e-58
6	rs2076533	32471505	C	ADD	4794	0.4943	0.04397	0.4535	0.5388	-16.03	8.514e-58
6	rs2076530	32471794	T	ADD	4789	0.4988	0.04405	0.4576	0.5438	-15.79	3.667e-56
6	AA_DRB1_70_32659938_Q	32659938	P	ADD	4797	2.109	0.04742	1.922	2.315	15.74	8.475e-56
6	rs9275572	32786977	A	ADD	4793	0.478	0.04695	0.436	0.5241	-15.72	1.094e-55
6	SNP_DRB1_32660116_C	32660116	P	ADD	4797	1.974	0.04357	1.812	2.15	15.61	6.656e-55
6	SNP_DRB1_32660090	32660090	G	ADD	4797	1.974	0.04357	1.812	2.15	15.61	6.656e-55
6	rs9268402	32449331	G	ADD	4797	0.5013	0.04445	0.4595	0.5469	-15.54	1.913e-54
6	rs12201454	32451664	C	ADD	4796	1.931	0.04394	1.772	2.105	14.98	1.042e-50
6	rs9268403	32449451	C	ADD	4795	1.93	0.04394	1.771	2.103	14.96	1.281e-50
6	rs3763307	32482600	T	ADD	4795	1.928	0.04391	1.769	2.102	14.95	1.503e-50
6	HLA_DQB1_03	32739039	P	ADD	4797	1.905	0.04309	1.75	2.073	14.95	1.527e-50
6	SNP_DQB1_32740672_G	32740672	P	ADD	4797	1.905	0.04309	1.75	2.073	14.95	1.527e-50
6	AA_DQB1_55_32740672_P	32740672	P	ADD	4797	1.905	0.04309	1.75	2.073	14.95	1.527e-50
6	SNP_DQB1_32740722	32740722	T	ADD	4797	1.905	0.04309	1.75	2.073	14.95	1.527e-50
6	rs9268480	32471822	T	ADD	4796	1.927	0.04392	1.768	2.1	14.93	2.148e-50
6	rs2647046	32776314	A	ADD	4765	0.4918	0.04792	0.4477	0.5402	-14.81	1.249e-49
6	SNP_DRB1_32657585	32657585	C	ADD	4797	1.896	0.04348	1.741	2.065	14.72	4.969e-49
6	AA_DRB1_98_32657584	32657584	E	ADD	4797	1.896	0.04348	1.741	2.065	14.72	4.969e-49
6	SNP_DRB1_32657567	32657567	C	ADD	4797	1.896	0.04348	1.741	2.065	14.72	4.969e-49
6	AA_DRB1_104_32657566	32657566	A	ADD	4797	1.896	0.04348	1.741	2.065	14.72	4.969e-49
6	SNP_DQB1_32742296_C	32742296	P	ADD	4797	2.024	0.04812	1.842	2.224	14.65	1.264e-48
6	rs9268853	32537621	C	ADD	4790	1.888	0.04343	1.734	2.056	14.63	1.727e-48
6	rs9268858	32537736	C	ADD	4794	1.885	0.04337	1.731	2.052	14.62	2.204e-48
6	AA_DRB1_233_32656004_T	32656004	P	ADD	4797	2.019	0.04835	1.837	2.22	14.54	7.15e-48
6	rs9268429	32453030	G	ADD	4787	1.865	0.04298	1.714	2.029	14.5	1.153e-47
6	SNP_DQA1_32718381	32718381	A	ADD	4797	1.877	0.04352	1.724	2.045	14.47	1.751e-47
6	SNP_DQA1_32717209	32717209	G	ADD	4797	1.877	0.04352	1.724	2.045	14.47	1.751e-47
6	AA_DQA1_215_32718464	32718464	L	ADD	4797	1.877	0.04352	1.724	2.045	14.47	1.751e-47
6	SNP_DQA1_32717191	32717191	A	ADD	4797	1.877	0.04352	1.724	2.045	14.47	1.751e-47
6	AA_DQA1_50_32717200_L	32717200	P	ADD	4797	1.877	0.04352	1.724	2.045	14.47	1.751e-47
6	AA_DQA1_53_32717209_R	32717209	P	ADD	4797	1.877	0.04352	1.724	2.045	14.47	1.751e-47
6	SNP_DQA1_32718456	32718456	G	ADD	4797	1.877	0.04352	1.724	2.045	14.47	1.751e-47
6	SNP_DQA1_32717084	32717084	C	ADD	4797	1.877	0.04352	1.724	2.045	14.47	1.751e-47
6	SNP_DQA1_32717205	32717205	C	ADD	4797	1.877	0.04352	1.724	2.045	14.47	1.751e-47
6	SNP_DQA1_32713273	32713273	T	ADD	4797	1.877	0.04352	1.724	2.045	14.47	1.751e-47
6	SNP_DQA1_32717833	32717833	C	ADD	4797	1.877	0.04352	1.724	2.045	14.47	1.751e-47
6	SNP_DQA1_32717986	32717986	T	ADD	4797	1.877	0.04352	1.724	2.045	14.47	1.751e-47
6	SNP_DQA1_32717199	32717199	C	ADD	4797	1.877	0.04352	1.724	2.045	14.47	1.751e-47
6	SNP_DQA1_32717159	32717159	T	ADD	4797	1.877	0.04352	1.724	2.045	14.47	1.751e-47
6	SNP_DQA1_32718465	32718465	G	ADD	4797	1.877	0.04352	1.724	2.045	14.47	1.751e-47
6	SNP_DQA1_32718459	32718459	C	ADD	4797	1.877	0.04352	1.724	2.045	14.47	1.751e-47
6	SNP_DRB1_32660119_A	32660119	P	ADD	4797	0.4983	0.0482	0.4534	0.5476	-14.45	2.388e-47
6	SNP_DRB1_32657430	32657430	G	ADD	4797	0.4983	0.0482	0.4534	0.5476	-14.45	2.388e-47
6	SNP_DRB1_32657475	32657475	A	ADD	4797	0.4983	0.0482	0.4534	0.5476	-14.45	2.388e-47
6	SNP_DRB1_32660117	32660117	G	ADD	4797	0.4983	0.0482	0.4534	0.5476	-14.45	2.388e-47
6	SNP_DRB1_32660112	32660112	G	ADD	4797	0.4983	0.0482	0.4534	0.5476	-14.45	2.388e-47
6	SNP_DRB1_32660116_A	32660116	P	ADD	4797	0.4983	0.0482	0.4534	0.5476	-14.45	2.388e-47
6	AA_DRB1_149_32657431	32657431	H	ADD	4797	0.4983	0.0482	0.4534	0.5476	-14.45	2.388e-47
6	AA_DRB1_10_32660118_Y	32660118	P	ADD	4797	0.4983	0.0482	0.4534	0.5476	-14.45	2.388e-47
6	AA_DRB1_11_32660115_S	32660115	P	ADD	4797	0.4983	0.0482	0.4534	0.5476	-14.45	2.388e-47
6	AA_DRB1_12_32660112	32660112	T	ADD	4797	0.4983	0.0482	0.4534	0.5476	-14.45	2.388e-47
6	SNP_DRB1_32660109_T	32660109	P	ADD	4797	1.87	0.04342	1.717	2.036	14.42	4.088e-47
6	rs9275418	32778222	G	ADD	4792	1.962	0.04681	1.79	2.15	14.39	5.807e-47
6	rs7194	32520458	G	ADD	4795	0.5069	0.04726	0.462	0.556	-14.38	6.942e-47
6	SNP_DRB1_32659936	32659936	C	ADD	4797	0.4503	0.05624	0.4033	0.5028	-14.19	1.098e-45
6	AA_DQB1_140_32737868_A	32737868	P	ADD	4797	0.5483	0.04297	0.504	0.5965	-13.99	1.924e-44
6	AA_DQB1_182_32737742_S	32737742	P	ADD	4797	0.5483	0.04297	0.504	0.5965	-13.99	1.924e-44
6	SNP_DQB1_32737869	32737869	T	ADD	4797	1.82	0.043	1.673	1.98	13.93	4.135e-44
6	AA_DQB1_182_32737742_N	32737742	P	ADD	4797	1.82	0.043	1.673	1.98	13.93	4.135e-44
6	SNP_DQB1_32737742	32737742	T	ADD	4797	1.82	0.043	1.673	1.98	13.93	4.135e-44
6	SNP_DQB1_32737933	32737933	T	ADD	4797	1.82	0.043	1.673	1.98	13.93	4.135e-44
6	SNP_DQB1_32737124	32737124	A	ADD	4797	1.82	0.043	1.673	1.98	13.93	4.135e-44
6	AA_DQB1_140_32737868_T	32737868	P	ADD	4797	1.82	0.043	1.673	1.98	13.93	4.135e-44
6	HLA_DQB1_0302	32739039	P	ADD	4797	2.244	0.0581	2.002	2.514	13.91	5.722e-44
6	SNP_DQB1_32742280_G	32742280	P	ADD	4797	2.178	0.05619	1.951	2.432	13.85	1.193e-43
6	SNP_DQA1_32717217_x	32717217	P	ADD	4797	0.5227	0.04683	0.4768	0.5729	-13.85	1.201e-43
6	AA_DQA1_76_32717278_L	32717278	P	ADD	4797	0.5227	0.04683	0.4768	0.5729	-13.85	1.201e-43
6	SNP_DQA1_32717219_x	32717219	P	ADD	4797	0.5227	0.04683	0.4768	0.5729	-13.85	1.201e-43
6	SNP_DQA1_32717277_C	32717277	P	ADD	4797	0.5227	0.04683	0.4768	0.5729	-13.85	1.201e-43
6	AA_DQA1_56_32717218_x	32717218	P	ADD	4797	0.5227	0.04683	0.4768	0.5729	-13.85	1.201e-43
6	SNP_DQA1_32717190_C	32717190	P	ADD	4797	1.913	0.04683	1.745	2.097	13.85	1.202e-43
6	rs9268645	32516505	G	ADD	4788	1.801	0.04305	1.655	1.959	13.66	1.663e-42
6	rs1265777	32381136	C	ADD	4785	1.775	0.04269	1.633	1.93	13.44	3.376e-41
6	SNP_DQB1_32737825	32737825	A	ADD	4797	0.4522	0.05913	0.4027	0.5077	-13.42	4.466e-41
6	AA_DRB1_233_32656004_R	32656004	P	ADD	4797	0.5144	0.04957	0.4667	0.5668	-13.41	5.189e-41
6	SNP_DRB1_32656004	32656004	C	ADD	4797	0.5144	0.04957	0.4667	0.5668	-13.41	5.189e-41
6	AA_DQA1_175_32717988_E	32717988	P	ADD	4797	1.789	0.04338	1.643	1.948	13.41	5.248e-41
6	SNP_DQA1_32717987_G	32717987	P	ADD	4797	1.789	0.04338	1.643	1.948	13.41	5.248e-41
6	SNP_DQA1_32717147	32717147	C	ADD	4797	1.789	0.04338	1.643	1.948	13.41	5.248e-41
6	AA_DRB1_10_32660118_Q	32660118	P	ADD	4797	1.88	0.04728	1.714	2.063	13.36	1.091e-40
6	SNP_DRB1_32660119_G	32660119	P	ADD	4797	1.88	0.04728	1.714	2.063	13.36	1.091e-40
6	AA_DRB1_-25_32665484_K	32665484	P	ADD	4797	1.88	0.04728	1.714	2.063	13.36	1.091e-40
6	AA_DRB1_-16_32665457_A	32665457	P	ADD	4797	1.88	0.04728	1.714	2.063	13.36	1.091e-40
6	SNP_DRB1_32657526	32657526	A	ADD	4797	0.5318	0.04728	0.4847	0.5834	-13.36	1.097e-40
6	SNP_DRB1_32665457	32665457	A	ADD	4797	0.5318	0.04728	0.4847	0.5834	-13.36	1.097e-40
6	SNP_DRB1_32665484	32665484	C	ADD	4797	0.5318	0.04728	0.4847	0.5834	-13.36	1.097e-40
6	HLA_DQB1_06	32739039	P	ADD	4797	0.4582	0.05847	0.4086	0.5139	-13.35	1.25e-40
6	AA_DQB1_125_32737913_G	32737913	P	ADD	4797	0.4582	0.05847	0.4086	0.5139	-13.35	1.25e-40
6	rs539703	32396440	C	ADD	4794	1.762	0.04253	1.621	1.915	13.32	1.735e-40
6	rs574710	32396168	C	ADD	4791	1.761	0.04259	1.62	1.915	13.29	2.671e-40
6	rs4959093	32421075	C	ADD	4791	1.76	0.04259	1.619	1.913	13.27	3.571e-40
6	AA_DRB1_13_32660109_S	32660109	P	ADD	4797	0.5149	0.05004	0.4668	0.568	-13.26	3.695e-40
6	SNP_DRB1_32660109_G	32660109	P	ADD	4797	0.5149	0.05004	0.4668	0.568	-13.26	3.695e-40
6	SNP_DRB1_32660110_A	32660110	P	ADD	4797	0.5689	0.04289	0.523	0.6187	-13.15	1.619e-39
6	rs9267954	32321030	T	ADD	4796	1.778	0.04443	1.63	1.94	12.96	2.2e-38
6	SNP_DRB1_32659940	32659940	T	ADD	4797	0.4642	0.05925	0.4133	0.5214	-12.95	2.296e-38
6	AA_DRB1_71_32659935_K	32659935	P	ADD	4797	1.805	0.04597	1.65	1.975	12.85	8.74e-38
6	SNP_DRB1_32665401	32665401	T	ADD	4797	0.547	0.04802	0.4978	0.601	-12.56	3.312e-36
6	rs9296009	32222493	T	ADD	4796	1.796	0.04677	1.639	1.968	12.52	5.969e-36
6	SNP_DRB1_32659976	32659976	G	ADD	4797	0.5543	0.04734	0.5052	0.6082	-12.46	1.209e-35
6	AA_DQA1_52_32717206_R	32717206	P	ADD	4797	1.707	0.04294	1.57	1.857	12.46	1.235e-35
6	SNP_DRB1_32660125	32660125	G	ADD	4797	0.5259	0.05195	0.475	0.5823	-12.37	3.73e-35
6	rs3806156	32481676	T	ADD	4788	1.683	0.04291	1.547	1.831	12.13	7.041e-34
6	rs17421624	32174155	C	ADD	4798	1.702	0.04399	1.561	1.855	12.08	1.305e-33
6	AA_DRB1_-16_32665457_V	32665457	P	ADD	4797	0.5596	0.04833	0.509	0.6152	-12.01	3.06e-33
6	AA_DRB1_-25_32665484_R	32665484	P	ADD	4797	0.5596	0.04833	0.509	0.6152	-12.01	3.06e-33
6	AA_DQB1_-5_32742280_L	32742280	P	ADD	4797	0.4766	0.06172	0.4223	0.5379	-12.01	3.286e-33
6	SNP_DQA1_32717125	32717125	T	ADD	4797	0.4792	0.06258	0.4239	0.5417	-11.76	6.503e-32
6	AA_DQA1_25_32717125	32717125	F	ADD	4797	0.4792	0.06258	0.4239	0.5417	-11.76	6.503e-32
6	rs2075800	31885925	T	ADD	4786	1.661	0.04388	1.525	1.811	11.57	5.832e-31
6	SNP_DQB1_32740692	32740692	G	ADD	4797	0.4955	0.06286	0.438	0.5604	-11.17	5.54e-29
6	SNP_DRB1_32659889	32659889	C	ADD	4797	0.61	0.0443	0.5592	0.6653	-11.16	6.54e-29
6	SNP_DRB1_32659890	32659890	A	ADD	4797	0.61	0.0443	0.5592	0.6653	-11.16	6.54e-29
6	AA_DRB1_86_32659890	32659890	V	ADD	4797	0.61	0.0443	0.5592	0.6653	-11.16	6.54e-29
6	AA_DQB1_87_32740576_F	32740576	P	ADD	4797	0.5029	0.062	0.4453	0.5678	-11.09	1.438e-28
6	SNP_DRB1_32659927	32659927	G	ADD	4797	0.577	0.04998	0.5232	0.6364	-11	3.751e-28
6	SNP_DRB1_32659926_G	32659926	P	ADD	4797	1.676	0.04698	1.528	1.837	10.99	4.455e-28
6	AA_DRB1_74_32659926_A	32659926	P	ADD	4797	1.676	0.04698	1.528	1.837	10.99	4.455e-28
6	SNP_DQB1_32742278_x	32742278	P	ADD	4797	0.4223	0.07888	0.3618	0.4929	-10.93	8.353e-28
6	SNP_DQB1_32742279_x	32742279	P	ADD	4797	0.4223	0.07888	0.3618	0.4929	-10.93	8.353e-28
6	SNP_DQB1_32742280_x	32742280	P	ADD	4797	0.4223	0.07888	0.3618	0.4929	-10.93	8.353e-28
6	SNP_DQB1_32742291_x	32742291	P	ADD	4797	0.4223	0.07888	0.3618	0.4929	-10.93	8.353e-28
6	SNP_DQB1_32742284_x	32742284	P	ADD	4797	0.4223	0.07888	0.3618	0.4929	-10.93	8.353e-28
6	SNP_DQB1_32742296_x	32742296	P	ADD	4797	0.4223	0.07888	0.3618	0.4929	-10.93	8.353e-28
6	SNP_DQB1_32742309_x	32742309	P	ADD	4797	0.4223	0.07888	0.3618	0.4929	-10.93	8.353e-28
6	SNP_DQB1_32742281_x	32742281	P	ADD	4797	0.4223	0.07888	0.3618	0.4929	-10.93	8.353e-28
6	SNP_DQB1_32742319_x	32742319	P	ADD	4797	0.4223	0.07888	0.3618	0.4929	-10.93	8.353e-28
6	SNP_DQB1_32742351_x	32742351	P	ADD	4797	0.4223	0.07888	0.3618	0.4929	-10.93	8.353e-28
6	SNP_DQB1_32742347_x	32742347	P	ADD	4797	0.4223	0.07888	0.3618	0.4929	-10.93	8.353e-28
6	SNP_DQB1_32742328_x	32742328	P	ADD	4797	0.4223	0.07888	0.3618	0.4929	-10.93	8.353e-28
6	SNP_DQB1_32742333_x	32742333	P	ADD	4797	0.4223	0.07888	0.3618	0.4929	-10.93	8.353e-28
6	AA_DRB1_71_32659935_E	32659935	P	ADD	4797	0.407	0.08273	0.3461	0.4787	-10.87	1.686e-27
6	rs615672	32682149	C	ADD	4785	0.5963	0.04826	0.5425	0.6555	-10.71	8.812e-27
6	SNP_DQB1_32740755	32740755	T	ADD	4797	0.375	0.09201	0.3131	0.4491	-10.66	1.548e-26
6	rs9268856	32537697	A	ADD	4791	0.5635	0.0544	0.5065	0.6268	-10.55	5.307e-26
6	rs9269186	32556394	G	ADD	4787	0.5614	0.0548	0.5042	0.625	-10.54	5.958e-26
6	SNP_DRB1_32660038_A	32660038	P	ADD	4797	1.741	0.05266	1.57	1.93	10.53	6.38e-26
6	rs7766843	32538707	T	ADD	4792	0.5647	0.05429	0.5077	0.6281	-10.53	6.482e-26
6	rs9268878	32539270	A	ADD	4793	0.5667	0.05427	0.5095	0.6303	-10.46	1.254e-25
6	HLA_DRB1_13	32660042	P	ADD	4797	0.3931	0.0894	0.3299	0.4683	-10.45	1.531e-25
6	rs7747521	32539083	G	ADD	4788	0.5681	0.05429	0.5107	0.6318	-10.42	2.076e-25
6	rs3129932	32444105	G	ADD	4791	0.5618	0.05551	0.5038	0.6263	-10.39	2.758e-25
6	rs707974	31737478	G	ADD	4790	1.849	0.05947	1.645	2.077	10.33	4.955e-25
6	rs3132959	32406920	G	ADD	4796	0.5643	0.05538	0.5062	0.629	-10.33	5.035e-25
6	AA_DRB1_32_32660052	32660052	H	ADD	4797	0.5876	0.05157	0.5311	0.6501	-10.31	6.373e-25
6	SNP_DRB1_32660053	32660053	G	ADD	4797	0.5876	0.05157	0.5311	0.6501	-10.31	6.373e-25
6	SNP_DQA1_32718439	32718439	A	ADD	4797	0.5319	0.06168	0.4714	0.6003	-10.23	1.389e-24
6	HLA_DQA1_0102	32716284	P	ADD	4797	0.5319	0.06168	0.4714	0.6003	-10.23	1.389e-24
6	AA_DQA1_207_32718440	32718440	M	ADD	4797	0.5319	0.06168	0.4714	0.6003	-10.23	1.389e-24
6	rs2072633	32027557	A	ADD	4795	0.6445	0.04294	0.5925	0.7011	-10.23	1.466e-24
6	rs9268862	32538145	C	ADD	4747	0.5737	0.0545	0.5155	0.6383	-10.2	2.054e-24
6	SNP_DRB1_32659973_G	32659973	P	ADD	4797	1.768	0.05587	1.584	1.972	10.2	2.056e-24
6	SNP_DRB1_32660038_T	32660038	P	ADD	4797	0.5808	0.05383	0.5227	0.6455	-10.09	6.002e-24
6	AA_DRB1_37_32660037_N	32660037	P	ADD	4797	0.5808	0.05383	0.5227	0.6455	-10.09	6.002e-24
6	SNP_DRB1_32659929	32659929	C	ADD	4797	0.5973	0.05109	0.5404	0.6602	-10.09	6.426e-24
6	AA_DRB1_73_32659929	32659929	G	ADD	4797	0.5973	0.05109	0.5404	0.6602	-10.09	6.426e-24
6	AA_DQB1_-10_32742295_A	32742295	P	ADD	4797	1.661	0.05117	1.503	1.837	9.922	3.353e-23
6	rs3134926	32308125	G	ADD	4792	0.6057	0.05059	0.5485	0.6688	-9.91	3.755e-23
6	rs805297	31730585	A	ADD	4793	1.555	0.04501	1.424	1.699	9.811	1.014e-22
6	rs3135363	32497626	G	ADD	4795	0.5999	0.05221	0.5416	0.6646	-9.787	1.281e-22
6	AA_DQB1_185_32737733_T	32737733	P	ADD	4797	0.6137	0.0501	0.5563	0.677	-9.747	1.908e-22
6	SNP_DQB1_32742279_C	32742279	P	ADD	4797	1.629	0.05029	1.476	1.797	9.698	3.068e-22
6	SNP_DQB1_32737733	32737733	A	ADD	4797	1.629	0.05029	1.476	1.797	9.698	3.068e-22
6	AA_DQB1_185_32737733_I	32737733	P	ADD	4797	1.629	0.05029	1.476	1.797	9.698	3.068e-22
6	SNP_DQB1_32742333_A	32742333	P	ADD	4797	1.629	0.05029	1.476	1.797	9.698	3.068e-22
6	SNP_DQB1_32740773_C	32740773	P	ADD	4797	1.66	0.05228	1.498	1.839	9.691	3.285e-22
6	AA_DRB1_-1_32665412_A	32665412	P	ADD	4797	1.828	0.06289	1.616	2.068	9.595	8.417e-22
6	SNP_DQB1_32740624	32740624	T	ADD	4797	0.6066	0.05212	0.5477	0.6718	-9.592	8.673e-22
6	rs6936204	32325070	T	ADD	4796	0.6425	0.04613	0.587	0.7033	-9.589	8.858e-22
6	SNP_DQB1_32740638	32740638	G	ADD	4797	0.6103	0.05172	0.5514	0.6754	-9.549	1.311e-21
6	AA_DQB1_66_32740639	32740639	D	ADD	4797	0.6103	0.05172	0.5514	0.6754	-9.549	1.311e-21
6	AA_DQB1_67_32740636	32740636	I	ADD	4797	0.6103	0.05172	0.5514	0.6754	-9.549	1.311e-21
6	SNP_DQB1_32740637	32740637	T	ADD	4797	0.6103	0.05172	0.5514	0.6754	-9.549	1.311e-21
6	SNP_DRB1_32660037_A	32660037	P	ADD	4797	0.5495	0.06331	0.4854	0.6221	-9.457	3.173e-21
6	rs3135377	32493377	A	ADD	4787	0.5885	0.05706	0.5262	0.6581	-9.292	1.518e-20
6	AA_DQB1_26_32740759_L	32740759	P	ADD	4797	0.6701	0.04353	0.6153	0.7298	-9.196	3.724e-20
6	SNP_DQB1_32740759_A	32740759	P	ADD	4797	0.6701	0.04353	0.6153	0.7298	-9.196	3.724e-20
6	SNP_DQB1_32740760_G	32740760	P	ADD	4797	0.6701	0.04353	0.6153	0.7298	-9.196	3.724e-20
6	AA_DQA1_51_32717203	32717203	L	ADD	4797	0.6161	0.05292	0.5554	0.6834	-9.153	5.515e-20
6	SNP_DQA1_32717202	32717202	C	ADD	4797	0.6161	0.05292	0.5554	0.6834	-9.153	5.515e-20
6	SNP_DQA1_32717201	32717201	T	ADD	4797	0.6161	0.05292	0.5554	0.6834	-9.153	5.515e-20
6	SNP_DQA1_32717207	32717207	A	ADD	4797	0.6161	0.05292	0.5554	0.6834	-9.153	5.515e-20
6	SNP_DQA1_32717208	32717208	C	ADD	4797	0.6161	0.05292	0.5554	0.6834	-9.153	5.515e-20
6	AA_DQA1_53_32717209_Q	32717209	P	ADD	4797	0.6161	0.05292	0.5554	0.6834	-9.153	5.515e-20
6	SNP_DQA1_32717190_T	32717190	P	ADD	4797	0.6161	0.05292	0.5554	0.6834	-9.153	5.515e-20
6	AA_DQA1_50_32717200_V	32717200	P	ADD	4797	0.6161	0.05292	0.5554	0.6834	-9.153	5.515e-20
6	SNP_DQA1_32718423	32718423	A	ADD	4797	0.6161	0.05292	0.5554	0.6834	-9.153	5.515e-20
6	AA_DQA1_47_32717191_C	32717191	P	ADD	4797	0.6161	0.05292	0.5554	0.6834	-9.153	5.515e-20
6	SNP_DQA1_32717192	32717192	T	ADD	4797	0.6161	0.05292	0.5554	0.6834	-9.153	5.515e-20
6	AA_DQA1_40_32717170	32717170	G	ADD	4797	0.6161	0.05292	0.5554	0.6834	-9.153	5.515e-20
6	SNP_DQA1_32717170	32717170	G	ADD	4797	0.6161	0.05292	0.5554	0.6834	-9.153	5.515e-20
6	SNP_DQA1_32713249	32713249	T	ADD	4797	0.6161	0.05292	0.5554	0.6834	-9.153	5.515e-20
6	SNP_DRB1_32660109_C	32660109	P	ADD	4797	0.5786	0.06008	0.5143	0.6509	-9.106	8.585e-20
6	rs9272219	32710247	T	ADD	4797	0.6191	0.05289	0.5581	0.6867	-9.067	1.221e-19
6	rs3115576	32324828	A	ADD	4793	1.459	0.04177	1.345	1.584	9.049	1.441e-19
6	rs3130311	32325345	G	ADD	4791	1.457	0.04178	1.343	1.582	9.015	1.969e-19
6	AA_DRB1_37_32660037_F	32660037	P	ADD	4797	0.5539	0.06574	0.4869	0.63	-8.988	2.525e-19
6	rs9267971	32325163	C	ADD	4788	1.456	0.04181	1.341	1.58	8.981	2.674e-19
6	SNP_DRB1_32659977_T	32659977	P	ADD	4797	1.637	0.05519	1.469	1.824	8.926	4.412e-19
6	AA_DRB1_57_32659977_D	32659977	P	ADD	4797	1.637	0.05519	1.469	1.824	8.926	4.412e-19
6	SNP_DRB1_32660037_T	32660037	P	ADD	4797	1.465	0.04281	1.347	1.593	8.914	4.935e-19
6	rs9268831	32535726	C	ADD	4793	0.6883	0.04203	0.6339	0.7474	-8.888	6.243e-19
6	rs3916765	32793528	A	ADD	4792	1.659	0.05765	1.482	1.857	8.781	1.62e-18
6	SNP_DQA1_32717206	32717206	A	ADD	4797	0.5384	0.07083	0.4686	0.6186	-8.741	2.312e-18
6	AA_DQA1_47_32717191_K	32717191	P	ADD	4797	0.5384	0.07083	0.4686	0.6186	-8.741	2.312e-18
6	SNP_DQA1_32717211	32717211	C	ADD	4797	0.5384	0.07083	0.4686	0.6186	-8.741	2.312e-18
6	AA_DQA1_54_32717212	32717212	L	ADD	4797	0.5384	0.07083	0.4686	0.6186	-8.741	2.312e-18
6	HLA_DQA1_02	32716284	P	ADD	4797	0.5384	0.07083	0.4686	0.6186	-8.741	2.312e-18
6	HLA_DQA1_0201	32716284	P	ADD	4797	0.5384	0.07083	0.4686	0.6186	-8.741	2.312e-18
6	SNP_DQA1_32717190_A	32717190	P	ADD	4797	0.5384	0.07083	0.4686	0.6186	-8.741	2.312e-18
6	AA_DQA1_52_32717206_H	32717206	P	ADD	4797	0.5384	0.07083	0.4686	0.6186	-8.741	2.312e-18
6	HLA_DRB1_0701	32660042	P	ADD	4797	0.5408	0.07075	0.4708	0.6212	-8.688	3.691e-18
6	AA_DRB1_30_32660058_L	32660058	P	ADD	4797	0.5408	0.07075	0.4708	0.6212	-8.688	3.691e-18
6	SNP_DRB1_32660058_A	32660058	P	ADD	4797	0.5408	0.07075	0.4708	0.6212	-8.688	3.691e-18
6	HLA_DRB1_07	32660042	P	ADD	4797	0.5408	0.07075	0.4708	0.6212	-8.688	3.691e-18
6	AA_DRB1_74_32659926_Q	32659926	P	ADD	4797	0.5408	0.07075	0.4708	0.6212	-8.688	3.691e-18
6	SNP_DRB1_32660073	32660073	T	ADD	4797	0.5408	0.07075	0.4708	0.6212	-8.688	3.691e-18
6	AA_DRB1_25_32660073	32660073	Q	ADD	4797	0.5408	0.07075	0.4708	0.6212	-8.688	3.691e-18
6	AA_DRB1_13_32660109_Y	32660109	P	ADD	4797	0.5408	0.07075	0.4708	0.6212	-8.688	3.691e-18
6	SNP_DRB1_32660107	32660107	T	ADD	4797	0.5408	0.07075	0.4708	0.6212	-8.688	3.691e-18
6	AA_DRB1_14_32660106	32660106	K	ADD	4797	0.5408	0.07075	0.4708	0.6212	-8.688	3.691e-18
6	AA_DRB1_11_32660115_G	32660115	P	ADD	4797	0.5408	0.07075	0.4708	0.6212	-8.688	3.691e-18
6	SNP_DRB1_32660115_C	32660115	P	ADD	4797	0.5408	0.07075	0.4708	0.6212	-8.688	3.691e-18
6	SNP_DRB1_32656528	32656528	A	ADD	4797	0.5408	0.07075	0.4708	0.6212	-8.688	3.691e-18
6	SNP_DRB1_32659988	32659988	T	ADD	4797	0.5408	0.07075	0.4708	0.6212	-8.688	3.691e-18
6	SNP_DRB1_32659913_G	32659913	P	ADD	4797	1.664	0.05861	1.483	1.866	8.686	3.766e-18
6	AA_DRB1_60_32659968_Y	32659968	P	ADD	4797	1.684	0.06003	1.497	1.894	8.68	3.973e-18
6	AA_DQB1_9_32740810_F	32740810	P	ADD	4797	0.5589	0.06704	0.4901	0.6374	-8.677	4.059e-18
6	AA_DQB1_71_32740624_K	32740624	P	ADD	4797	0.6284	0.05358	0.5657	0.698	-8.672	4.262e-18
6	SNP_DQB1_32740672_A	32740672	P	ADD	4797	0.6284	0.05358	0.5657	0.698	-8.672	4.262e-18
6	AA_DQB1_37_32740726_I	32740726	P	ADD	4797	0.6284	0.05358	0.5657	0.698	-8.672	4.262e-18
6	SNP_DQB1_32740727_T	32740727	P	ADD	4797	0.6284	0.05358	0.5657	0.698	-8.672	4.262e-18
6	AA_DQB1_28_32740753	32740753	S	ADD	4797	0.6284	0.05358	0.5657	0.698	-8.672	4.262e-18
6	SNP_DQB1_32740726	32740726	A	ADD	4797	0.6284	0.05358	0.5657	0.698	-8.672	4.262e-18
6	AA_DQB1_46_32740699	32740699	E	ADD	4797	0.6284	0.05358	0.5657	0.698	-8.672	4.262e-18
6	SNP_DQB1_32740748_T	32740748	P	ADD	4797	0.6284	0.05358	0.5657	0.698	-8.672	4.262e-18
6	SNP_DQB1_32740773_T	32740773	P	ADD	4797	0.6284	0.05358	0.5657	0.698	-8.672	4.262e-18
6	AA_DQB1_52_32740681	32740681	L	ADD	4797	0.6284	0.05358	0.5657	0.698	-8.672	4.262e-18
6	AA_DQB1_47_32740696	32740696	F	ADD	4797	0.6284	0.05358	0.5657	0.698	-8.672	4.262e-18
6	SNP_DQB1_32737205	32737205	T	ADD	4797	0.6284	0.05358	0.5657	0.698	-8.672	4.262e-18
6	AA_DQB1_74_32740615_A	32740615	P	ADD	4797	0.6284	0.05358	0.5657	0.698	-8.672	4.262e-18
6	AA_DQB1_30_32740747_S	32740747	P	ADD	4797	0.6284	0.05358	0.5657	0.698	-8.672	4.262e-18
6	SNP_DQB1_32742296_A	32742296	P	ADD	4797	0.6284	0.05358	0.5657	0.698	-8.672	4.262e-18
6	AA_DQB1_55_32740672_L	32740672	P	ADD	4797	0.6284	0.05358	0.5657	0.698	-8.672	4.262e-18
6	SNP_DQB1_32740747	32740747	C	ADD	4797	0.6284	0.05358	0.5657	0.698	-8.672	4.262e-18
6	SNP_DQB1_32740681	32740681	A	ADD	4797	0.6284	0.05358	0.5657	0.698	-8.672	4.262e-18
6	AA_DQB1_-10_32742295_S	32742295	P	ADD	4797	0.6284	0.05358	0.5657	0.698	-8.672	4.262e-18
6	SNP_DQB1_32740753	32740753	C	ADD	4797	0.6284	0.05358	0.5657	0.698	-8.672	4.262e-18
6	HLA_DQB1_02	32739039	P	ADD	4797	0.6284	0.05358	0.5657	0.698	-8.672	4.262e-18
6	SNP_DQB1_32740696	32740696	A	ADD	4797	0.6284	0.05358	0.5657	0.698	-8.672	4.262e-18
6	SNP_DQB1_32740623	32740623	T	ADD	4797	0.6284	0.05358	0.5657	0.698	-8.672	4.262e-18
6	SNP_DQB1_32740699	32740699	T	ADD	4797	0.6284	0.05358	0.5657	0.698	-8.672	4.262e-18
6	AA_DQB1_37_32740726_Y	32740726	P	ADD	4797	1.581	0.0531	1.425	1.754	8.624	6.482e-18
6	SNP_DQB1_32740727_A	32740727	P	ADD	4797	1.581	0.0531	1.425	1.754	8.624	6.482e-18
6	rs7775228	32766057	C	ADD	4792	0.5247	0.07495	0.453	0.6077	-8.606	7.551e-18
6	SNP_DQB1_32740810	32740810	A	ADD	4797	0.5669	0.066	0.4981	0.6452	-8.599	8.032e-18
6	AA_DQB1_9_32740810_Y	32740810	P	ADD	4797	1.764	0.066	1.55	2.008	8.598	8.081e-18
6	SNP_DQB1_32740731	32740731	T	ADD	4797	0.6329	0.05339	0.5701	0.7028	-8.567	1.061e-17
6	rs644045	31991936	A	ADD	4790	0.6818	0.04507	0.6241	0.7447	-8.499	1.904e-17
6	AA_DQB1_30_32740747_Y	32740747	P	ADD	4797	1.434	0.0426	1.319	1.559	8.461	2.645e-17
6	SNP_DQB1_32740748_A	32740748	P	ADD	4797	1.434	0.0426	1.319	1.559	8.461	2.645e-17
6	rs2736172	31698877	T	ADD	4793	1.44	0.04327	1.323	1.568	8.434	3.346e-17
6	SNP_DQB1_32740695	32740695	A	ADD	4797	1.506	0.04853	1.369	1.656	8.432	3.412e-17
6	SNP_DRB1_32659968	32659968	G	ADD	4797	0.5917	0.06328	0.5227	0.6699	-8.292	1.116e-16
6	AA_DRB1_60_32659968_S	32659968	P	ADD	4797	0.5917	0.06328	0.5227	0.6699	-8.292	1.116e-16
6	AA_DRB1_57_32659977_V	32659977	P	ADD	4797	0.5917	0.06328	0.5227	0.6699	-8.292	1.116e-16
6	SNP_DRB1_32659977_A	32659977	P	ADD	4797	0.5917	0.06328	0.5227	0.6699	-8.292	1.116e-16
6	SNP_DQB1_32740672_C	32740672	P	ADD	4797	0.6957	0.04391	0.6384	0.7583	-8.262	1.436e-16
6	AA_DQB1_55_32740672_R	32740672	P	ADD	4797	0.6957	0.04391	0.6384	0.7583	-8.262	1.436e-16
6	SNP_DRB1_32659926_T	32659926	P	ADD	4797	0.6125	0.05951	0.5451	0.6883	-8.238	1.755e-16
6	SNP_DQA1_32717257	32717257	C	ADD	4797	0.6964	0.04394	0.6389	0.759	-8.235	1.797e-16
6	SNP_DQA1_32713235	32713235	C	ADD	4797	0.6964	0.04394	0.6389	0.759	-8.235	1.797e-16
6	AA_DQA1_-16_32713236	32713236	L	ADD	4797	0.6964	0.04394	0.6389	0.759	-8.235	1.797e-16
6	SNP_DQA1_32717264	32717264	C	ADD	4797	0.6964	0.04394	0.6389	0.759	-8.235	1.797e-16
6	AA_DQA1_69_32717257_L	32717257	P	ADD	4797	1.436	0.04394	1.317	1.565	8.235	1.799e-16
6	SNP_DQA1_32717256_C	32717256	P	ADD	4797	1.436	0.04394	1.317	1.565	8.235	1.799e-16
6	AA_DQA1_75_32717275	32717275	S	ADD	4797	0.6425	0.05453	0.5774	0.715	-8.113	4.931e-16
6	AA_DQA1_107_32717784	32717784	I	ADD	4797	0.6425	0.05453	0.5774	0.715	-8.113	4.931e-16
6	SNP_DQA1_32717784	32717784	T	ADD	4797	0.6425	0.05453	0.5774	0.715	-8.113	4.931e-16
6	AA_DQA1_163_32717952	32717952	S	ADD	4797	0.6425	0.05453	0.5774	0.715	-8.113	4.931e-16
6	SNP_DQA1_32717947	32717947	G	ADD	4797	0.6425	0.05453	0.5774	0.715	-8.113	4.931e-16
6	AA_DQA1_175_32717988_K	32717988	P	ADD	4797	0.6425	0.05453	0.5774	0.715	-8.113	4.931e-16
6	SNP_DQA1_32717075	32717075	C	ADD	4797	0.6425	0.05453	0.5774	0.715	-8.113	4.931e-16
6	HLA_DQA1_05	32716284	P	ADD	4797	0.6425	0.05453	0.5774	0.715	-8.113	4.931e-16
6	SNP_DQA1_32717987_A	32717987	P	ADD	4797	0.6425	0.05453	0.5774	0.715	-8.113	4.931e-16
6	SNP_DQA1_32717276	32717276	T	ADD	4797	0.6425	0.05453	0.5774	0.715	-8.113	4.931e-16
6	SNP_DQA1_32717930	32717930	C	ADD	4797	0.6425	0.05453	0.5774	0.715	-8.113	4.931e-16
6	SNP_DQA1_32717275	32717275	G	ADD	4797	0.6425	0.05453	0.5774	0.715	-8.113	4.931e-16
6	SNP_DQA1_32717255	32717255	C	ADD	4797	0.6425	0.05453	0.5774	0.715	-8.113	4.931e-16
6	AA_DQA1_161_32717946	32717946	E	ADD	4797	0.6425	0.05453	0.5774	0.715	-8.113	4.931e-16
6	AA_DQA1_156_32717931	32717931	L	ADD	4797	0.6425	0.05453	0.5774	0.715	-8.113	4.931e-16
6	HLA_DQA1_0501	32716284	P	ADD	4797	0.6425	0.05453	0.5774	0.715	-8.113	4.931e-16
6	SNP_DQA1_32717952	32717952	G	ADD	4797	0.6425	0.05453	0.5774	0.715	-8.113	4.931e-16
6	rs9268861	32537872	A	ADD	4790	0.6276	0.05748	0.5607	0.7025	-8.104	5.339e-16
6	SNP_DRB1_32659935_G	32659935	P	ADD	4797	0.5759	0.0682	0.5038	0.6582	-8.092	5.861e-16
6	AA_DRB1_71_32659935_A	32659935	P	ADD	4797	0.5759	0.0682	0.5038	0.6582	-8.092	5.861e-16
6	AA_DRB1_-1_32665412_S	32665412	P	ADD	4797	0.5759	0.0682	0.5038	0.6582	-8.092	5.861e-16
6	SNP_DRB1_32665413	32665413	A	ADD	4797	0.5759	0.0682	0.5038	0.6582	-8.092	5.861e-16
6	HLA_DRB1_15	32660042	P	ADD	4797	0.5759	0.0682	0.5038	0.6582	-8.092	5.861e-16
6	HLA_DRB1_1501	32660042	P	ADD	4797	0.5718	0.06957	0.4989	0.6553	-8.035	9.37e-16
6	HLA_DQB1_0603	32739039	P	ADD	4797	0.3864	0.1186	0.3063	0.4876	-8.014	1.113e-15
6	rs2859090	32808811	A	ADD	4792	0.6447	0.05483	0.579	0.7178	-8.006	1.184e-15
6	SNP_DQB1_32742351_C	32742351	P	ADD	4797	1.398	0.04204	1.288	1.518	7.974	1.536e-15
6	SNP_DQB1_32742319_A	32742319	P	ADD	4797	1.398	0.04204	1.288	1.518	7.974	1.536e-15
6	SNP_DRB1_32660121	32660121	C	ADD	4797	0.7111	0.04331	0.6532	0.7741	-7.874	3.441e-15
6	SNP_DRB1_32660122_A	32660122	P	ADD	4797	0.7111	0.04331	0.6532	0.7741	-7.874	3.441e-15
6	AA_DRB1_9_32660121_W	32660121	P	ADD	4797	0.7111	0.04331	0.6532	0.7741	-7.874	3.441e-15
6	SNP_DRB1_32659913_C	32659913	P	ADD	4797	0.5976	0.06592	0.5252	0.6801	-7.809	5.782e-15
6	AA_DRB1_78_32659914	32659914	V	ADD	4797	0.5976	0.06592	0.5252	0.6801	-7.809	5.782e-15
6	SNP_DRB1_32665400	32665400	T	ADD	4797	0.5976	0.06592	0.5252	0.6801	-7.809	5.782e-15
6	SNP_DRB1_32659914	32659914	A	ADD	4797	0.5976	0.06592	0.5252	0.6801	-7.809	5.782e-15
6	SNP_DRB1_32659915	32659915	C	ADD	4797	0.5976	0.06592	0.5252	0.6801	-7.809	5.782e-15
6	SNP_DRB1_32657559	32657559	A	ADD	4797	0.5976	0.06592	0.5252	0.6801	-7.809	5.782e-15
6	AA_DRB1_4_32665400	32665400	Q	ADD	4797	0.5976	0.06592	0.5252	0.6801	-7.809	5.782e-15
6	SNP_DRB1_32657565	32657565	G	ADD	4797	0.5976	0.06592	0.5252	0.6801	-7.809	5.782e-15
6	SNP_DRB1_32657370	32657370	T	ADD	4797	0.5976	0.06592	0.5252	0.6801	-7.809	5.782e-15
6	rs3128947	33073040	G	ADD	4789	1.485	0.05082	1.344	1.64	7.78	7.279e-15
6	rs3135393	32516820	G	ADD	4791	0.6295	0.05981	0.5598	0.7077	-7.739	1.001e-14
6	rs1051336	32520570	A	ADD	4794	0.6279	0.06013	0.5581	0.7065	-7.739	1.004e-14
6	rs3129934	32444165	T	ADD	4795	0.6145	0.06339	0.5427	0.6958	-7.681	1.579e-14
6	SNP_DRB1_32657453	32657453	T	ADD	4797	0.605	0.06592	0.5317	0.6885	-7.622	2.497e-14
6	AA_DRB1_142_32657452	32657452	M	ADD	4797	0.605	0.06592	0.5317	0.6885	-7.622	2.497e-14
6	AA_DRB1_11_32660115_P	32660115	P	ADD	4797	0.605	0.06592	0.5317	0.6885	-7.622	2.497e-14
6	AA_DRB1_133_32657479	32657479	L	ADD	4797	0.605	0.06592	0.5317	0.6885	-7.622	2.497e-14
6	SNP_DRB1_32657574	32657574	T	ADD	4797	0.605	0.06592	0.5317	0.6885	-7.622	2.497e-14
6	SNP_DRB1_32657379	32657379	T	ADD	4797	0.605	0.06592	0.5317	0.6885	-7.622	2.497e-14
6	SNP_DRB1_32660108	32660108	C	ADD	4797	0.605	0.06592	0.5317	0.6885	-7.622	2.497e-14
6	AA_DRB1_13_32660109_R	32660109	P	ADD	4797	0.605	0.06592	0.5317	0.6885	-7.622	2.497e-14
6	SNP_DRB1_32659973_A	32659973	P	ADD	4797	0.605	0.06592	0.5317	0.6885	-7.622	2.497e-14
6	SNP_DRB1_32660110_T	32660110	P	ADD	4797	0.605	0.06592	0.5317	0.6885	-7.622	2.497e-14
6	SNP_DRB1_32657479	32657479	A	ADD	4797	0.605	0.06592	0.5317	0.6885	-7.622	2.497e-14
6	SNP_DRB1_32660059_G	32660059	P	ADD	4797	0.612	0.06446	0.5394	0.6944	-7.618	2.579e-14
6	rs3129900	32413957	G	ADD	4795	0.6173	0.06343	0.5451	0.699	-7.605	2.86e-14
6	HLA_DQB1_0602	32739039	P	ADD	4797	0.5823	0.07123	0.5064	0.6695	-7.592	3.141e-14
6	SNP_DQB1_32742280_A	32742280	P	ADD	4797	0.5823	0.07123	0.5064	0.6695	-7.592	3.141e-14
6	rs9272346	32712350	G	ADD	4796	0.7167	0.0444	0.6569	0.7818	-7.503	6.249e-14
6	SNP_DRB1_32660122_C	32660122	P	ADD	4797	1.376	0.04278	1.265	1.496	7.458	8.817e-14
6	AA_DRB1_9_32660121_E	32660121	P	ADD	4797	1.376	0.04278	1.265	1.496	7.458	8.817e-14
6	SNP_DRB1_32657459	32657459	C	ADD	4797	0.7268	0.04278	0.6684	0.7904	-7.457	8.827e-14
6	AA_DRB1_140_32657458	32657458	A	ADD	4797	0.7268	0.04278	0.6684	0.7904	-7.457	8.827e-14
6	HLA_DRB1_1301	32660042	P	ADD	4797	0.3919	0.1258	0.3062	0.5014	-7.45	9.368e-14
6	rs10947378	33127621	T	ADD	4761	0.7297	0.04243	0.6715	0.793	-7.425	1.127e-13
6	AA_DQB1_167_32737787_R	32737787	P	ADD	4797	0.6899	0.05013	0.6254	0.7612	-7.403	1.329e-13
6	SNP_DQB1_32737148	32737148	G	ADD	4797	1.451	0.05047	1.315	1.602	7.382	1.558e-13
6	SNP_DQB1_32740702	32740702	T	ADD	4797	1.451	0.05047	1.315	1.602	7.382	1.558e-13
6	SNP_DQB1_32742309_A	32742309	P	ADD	4797	1.451	0.05047	1.315	1.602	7.382	1.558e-13
6	AA_DQB1_45_32740702	32740702	E	ADD	4797	1.451	0.05047	1.315	1.602	7.382	1.558e-13
6	AA_DRB1_181_32657335_T	32657335	P	ADD	4797	1.568	0.06102	1.391	1.767	7.374	1.657e-13
6	AA_DQB1_203_32737170_V	32737170	P	ADD	4797	0.7191	0.04477	0.6587	0.785	-7.366	1.757e-13
6	AA_DQB1_85_32740582_V	32740582	P	ADD	4797	0.7203	0.0446	0.66	0.7861	-7.356	1.896e-13
6	AA_DQB1_90_32740567_I	32740567	P	ADD	4797	0.7203	0.0446	0.66	0.7861	-7.356	1.896e-13
6	AA_DQB1_89_32740570_G	32740570	P	ADD	4797	0.7203	0.0446	0.66	0.7861	-7.356	1.896e-13
6	AA_DQB1_84_32740585_E	32740585	P	ADD	4797	0.7203	0.0446	0.66	0.7861	-7.356	1.896e-13
6	AA_DQB1_220_32737119_R	32737119	P	ADD	4797	0.7203	0.0446	0.66	0.7861	-7.356	1.896e-13
6	AA_DQB1_221_32737116_Q	32737116	P	ADD	4797	0.7203	0.0446	0.66	0.7861	-7.356	1.896e-13
6	SNP_DQB1_32740798	32740798	G	ADD	4797	1.445	0.05024	1.31	1.595	7.332	2.271e-13
6	AA_DQB1_13_32740798	32740798	A	ADD	4797	1.445	0.05024	1.31	1.595	7.332	2.271e-13
6	AA_DQB1_167_32737787_H	32737787	P	ADD	4797	1.445	0.05024	1.31	1.595	7.332	2.271e-13
6	SNP_DQB1_32740760_A	32740760	P	ADD	4797	1.445	0.05024	1.31	1.595	7.332	2.271e-13
6	AA_DQB1_26_32740759_Y	32740759	P	ADD	4797	1.445	0.05024	1.31	1.595	7.332	2.271e-13
6	SNP_DQB1_32740759_T	32740759	P	ADD	4797	1.445	0.05024	1.31	1.595	7.332	2.271e-13
6	SNP_DQB1_32737787	32737787	T	ADD	4797	1.445	0.05024	1.31	1.595	7.332	2.271e-13
6	rs2647015	32772071	G	ADD	4786	0.5551	0.0803	0.4742	0.6497	-7.331	2.288e-13
6	rs2395164	32495838	T	ADD	4785	0.6408	0.06081	0.5688	0.7219	-7.319	2.498e-13
6	SNP_DQA1_32717173	32717173	A	ADD	4797	0.4236	0.1174	0.3366	0.5332	-7.319	2.5e-13
6	SNP_DQA1_32717852	32717852	G	ADD	4797	0.4236	0.1174	0.3366	0.5332	-7.319	2.5e-13
6	AA_DQA1_130_32717853	32717853	A	ADD	4797	0.4236	0.1174	0.3366	0.5332	-7.319	2.5e-13
6	HLA_DQA1_0103	32716284	P	ADD	4797	0.4236	0.1174	0.3366	0.5332	-7.319	2.5e-13
6	AA_DQA1_41_32717173	32717173	K	ADD	4797	0.4236	0.1174	0.3366	0.5332	-7.319	2.5e-13
6	HLA_DQB1_0301	32739039	P	ADD	4797	1.447	0.05053	1.31	1.598	7.311	2.651e-13
6	SNP_DQB1_32742284_T	32742284	P	ADD	4797	1.384	0.04455	1.268	1.51	7.291	3.079e-13
6	SNP_DQB1_32737780	32737780	A	ADD	4797	0.7221	0.04471	0.6615	0.7882	-7.283	3.276e-13
6	SNP_DQB1_32737882	32737882	A	ADD	4797	0.7221	0.04471	0.6615	0.7882	-7.283	3.276e-13
6	SNP_DQB1_32737139	32737139	A	ADD	4797	0.7221	0.04471	0.6615	0.7882	-7.283	3.276e-13
6	SNP_DQB1_32737171	32737171	C	ADD	4797	0.7221	0.04471	0.6615	0.7882	-7.283	3.276e-13
6	SNP_DQB1_32737883	32737883	C	ADD	4797	0.5489	0.08244	0.467	0.6452	-7.276	3.442e-13
6	AA_DQB1_135_32737883_G	32737883	P	ADD	4797	0.5489	0.08244	0.467	0.6452	-7.276	3.442e-13
6	HLA_DQB1_0202	32739039	P	ADD	4797	0.5489	0.08244	0.467	0.6452	-7.276	3.442e-13
6	SNP_DQB1_32740556	32740556	T	ADD	4797	0.7233	0.04454	0.6628	0.7892	-7.273	3.505e-13
6	SNP_DQB1_32740577	32740577	A	ADD	4797	0.7233	0.04454	0.6628	0.7892	-7.273	3.505e-13
6	SNP_DQB1_32737119	32737119	C	ADD	4797	0.7233	0.04454	0.6628	0.7892	-7.273	3.505e-13
6	AA_DQB1_53_32740678	32740678	Q	ADD	4797	0.7233	0.04454	0.6628	0.7892	-7.273	3.505e-13
6	SNP_DQB1_32740570	32740570	C	ADD	4797	0.7233	0.04454	0.6628	0.7892	-7.273	3.505e-13
6	SNP_DQB1_32740678	32740678	T	ADD	4797	0.7233	0.04454	0.6628	0.7892	-7.273	3.505e-13
6	SNP_DQB1_32740567	32740567	A	ADD	4797	0.7233	0.04454	0.6628	0.7892	-7.273	3.505e-13
6	SNP_DQB1_32740571	32740571	C	ADD	4797	0.7233	0.04454	0.6628	0.7892	-7.273	3.505e-13
6	SNP_DQB1_32740583	32740583	C	ADD	4797	0.7233	0.04454	0.6628	0.7892	-7.273	3.505e-13
6	SNP_DQB1_32740559	32740559	T	ADD	4797	0.7233	0.04454	0.6628	0.7892	-7.273	3.505e-13
6	SNP_DQB1_32736000	32736000	A	ADD	4797	0.7233	0.04454	0.6628	0.7892	-7.273	3.505e-13
6	SNP_DQB1_32737115	32737115	T	ADD	4797	0.7233	0.04454	0.6628	0.7892	-7.273	3.505e-13
6	SNP_DQB1_32740586	32740586	C	ADD	4797	0.7233	0.04454	0.6628	0.7892	-7.273	3.505e-13
6	SNP_DQB1_32737913	32737913	C	ADD	4797	0.7233	0.04454	0.6628	0.7892	-7.273	3.505e-13
6	AA_DQB1_125_32737913_A	32737913	P	ADD	4797	1.383	0.04454	1.267	1.509	7.273	3.508e-13
6	SNP_DQB1_32742278_C	32742278	P	ADD	4797	1.383	0.04454	1.267	1.509	7.273	3.508e-13
6	AA_DQB1_90_32740567_T	32740567	P	ADD	4797	1.383	0.04454	1.267	1.509	7.273	3.508e-13
6	AA_DQB1_89_32740570_T	32740570	P	ADD	4797	1.383	0.04454	1.267	1.509	7.273	3.508e-13
6	AA_DQB1_87_32740576_L	32740576	P	ADD	4797	1.383	0.04454	1.267	1.509	7.273	3.508e-13
6	AA_DQB1_85_32740582_L	32740582	P	ADD	4797	1.383	0.04454	1.267	1.509	7.273	3.508e-13
6	SNP_DQB1_32742328_C	32742328	P	ADD	4797	1.383	0.04454	1.267	1.509	7.273	3.508e-13
6	SNP_DQB1_32740579_T	32740579	P	ADD	4797	1.383	0.04454	1.267	1.509	7.273	3.508e-13
6	AA_DQB1_84_32740585_Q	32740585	P	ADD	4797	1.383	0.04454	1.267	1.509	7.273	3.508e-13
6	AA_DQB1_86_32740579_E	32740579	P	ADD	4797	1.383	0.04454	1.267	1.509	7.273	3.508e-13
6	rs3135366	32496687	C	ADD	4782	0.6419	0.06104	0.5695	0.7235	-7.263	3.782e-13
6	rs6930933	32491388	T	ADD	4791	0.6435	0.06091	0.5711	0.7251	-7.238	4.553e-13
6	AA_DQB1_-6_32742283_T	32742283	P	ADD	4797	1.381	0.04467	1.265	1.507	7.226	4.974e-13
6	SNP_DQA1_32717249	32717249	G	ADD	4797	0.7252	0.04453	0.6646	0.7913	-7.217	5.303e-13
6	SNP_DQA1_32717104	32717104	T	ADD	4797	0.7252	0.04453	0.6646	0.7913	-7.217	5.303e-13
6	SNP_DQA1_32717242	32717242	G	ADD	4797	0.7252	0.04453	0.6646	0.7913	-7.217	5.303e-13
6	AA_DQA1_48_32717194	32717194	W	ADD	4797	0.7252	0.04453	0.6646	0.7913	-7.217	5.303e-13
6	AA_DQA1_175_32717988_Q	32717988	P	ADD	4797	0.7252	0.04453	0.6646	0.7913	-7.217	5.303e-13
6	AA_DQA1_66_32717248	32717248	M	ADD	4797	0.7252	0.04453	0.6646	0.7913	-7.217	5.303e-13
6	AA_DQA1_11_32717083	32717083	C	ADD	4797	0.7252	0.04453	0.6646	0.7913	-7.217	5.303e-13
6	SNP_DQA1_32717290	32717290	A	ADD	4797	0.7252	0.04453	0.6646	0.7913	-7.217	5.303e-13
6	SNP_DQA1_32717185	32717185	C	ADD	4797	0.7252	0.04453	0.6646	0.7913	-7.217	5.303e-13
6	AA_DQA1_69_32717257_A	32717257	P	ADD	4797	0.7252	0.04453	0.6646	0.7913	-7.217	5.303e-13
6	SNP_DQA1_32717083	32717083	G	ADD	4797	0.7252	0.04453	0.6646	0.7913	-7.217	5.303e-13
6	SNP_DQA1_32717256_G	32717256	P	ADD	4797	0.7252	0.04453	0.6646	0.7913	-7.217	5.303e-13
6	AA_DQA1_47_32717191_R	32717191	P	ADD	4797	0.7252	0.04453	0.6646	0.7913	-7.217	5.303e-13
6	AA_DQA1_45_32717185	32717185	A	ADD	4797	0.7252	0.04453	0.6646	0.7913	-7.217	5.303e-13
6	AA_DQA1_18_32717104	32717104	F	ADD	4797	0.7252	0.04453	0.6646	0.7913	-7.217	5.303e-13
6	SNP_DQA1_32717219_T	32717219	P	ADD	4797	0.7252	0.04453	0.6646	0.7913	-7.217	5.303e-13
6	SNP_DQA1_32717200	32717200	A	ADD	4797	0.7252	0.04453	0.6646	0.7913	-7.217	5.303e-13
6	AA_DQA1_56_32717218_G	32717218	P	ADD	4797	0.7252	0.04453	0.6646	0.7913	-7.217	5.303e-13
6	SNP_DQA1_32717232	32717232	G	ADD	4797	0.7252	0.04453	0.6646	0.7913	-7.217	5.303e-13
6	AA_DQA1_218_32718473	32718473	Q	ADD	4797	0.7252	0.04453	0.6646	0.7913	-7.217	5.303e-13
6	SNP_DQA1_32718473	32718473	A	ADD	4797	0.7252	0.04453	0.6646	0.7913	-7.217	5.303e-13
6	SNP_DQA1_32717217_G	32717217	P	ADD	4797	0.7252	0.04453	0.6646	0.7913	-7.217	5.303e-13
6	AA_DQA1_76_32717278_M	32717278	P	ADD	4797	0.7252	0.04453	0.6646	0.7913	-7.217	5.303e-13
6	AA_DQA1_61_32717233	32717233	G	ADD	4797	0.7252	0.04453	0.6646	0.7913	-7.217	5.303e-13
6	SNP_DQA1_32717194	32717194	G	ADD	4797	0.7252	0.04453	0.6646	0.7913	-7.217	5.303e-13
6	SNP_DQA1_32717277_A	32717277	P	ADD	4797	0.7252	0.04453	0.6646	0.7913	-7.217	5.303e-13
6	AA_DQA1_80_32717290	32717290	Y	ADD	4797	0.7252	0.04453	0.6646	0.7913	-7.217	5.303e-13
6	AA_DQA1_55_32717215	32717215	G	ADD	4797	0.7252	0.04453	0.6646	0.7913	-7.217	5.303e-13
6	AA_DQA1_50_32717200_E	32717200	P	ADD	4797	0.7252	0.04453	0.6646	0.7913	-7.217	5.303e-13
6	SNP_DQA1_32717214	32717214	G	ADD	4797	0.7252	0.04453	0.6646	0.7913	-7.217	5.303e-13
6	AA_DQA1_53_32717209_K	32717209	P	ADD	4797	0.7252	0.04453	0.6646	0.7913	-7.217	5.303e-13
6	HLA_DQA1_01	32716284	P	ADD	4797	0.7252	0.04453	0.6646	0.7913	-7.217	5.303e-13
6	SNP_DQA1_32717987_C	32717987	P	ADD	4797	0.7252	0.04453	0.6646	0.7913	-7.217	5.303e-13
6	SNP_DQA1_32717231	32717231	G	ADD	4797	0.7252	0.04453	0.6646	0.7913	-7.217	5.303e-13
6	SNP_DQA1_32717233	32717233	G	ADD	4797	0.7252	0.04453	0.6646	0.7913	-7.217	5.303e-13
6	AA_DQA1_52_32717206_S	32717206	P	ADD	4797	0.7252	0.04453	0.6646	0.7913	-7.217	5.303e-13
6	AA_DQA1_64_32717242	32717242	R	ADD	4797	0.7252	0.04453	0.6646	0.7913	-7.217	5.303e-13
6	SNP_DQA1_32713252	32713252	T	ADD	4797	0.7252	0.04453	0.6646	0.7913	-7.217	5.303e-13
6	rs2001099	32491611	C	ADD	4796	0.6468	0.06039	0.5746	0.728	-7.216	5.357e-13
6	rs3135378	32493077	A	ADD	4797	0.6451	0.06075	0.5727	0.7267	-7.215	5.385e-13
6	AA_DQB1_-5_32742280_P	32742280	P	ADD	4797	1.38	0.04466	1.264	1.506	7.208	5.663e-13
6	AA_DQB1_203_32737170_I	32737170	P	ADD	4797	1.38	0.04466	1.264	1.506	7.208	5.663e-13
6	AA_DQB1_-21_32742328_G	32742328	P	ADD	4797	1.38	0.04466	1.264	1.506	7.208	5.663e-13
6	AA_DQB1_-4_32742277_V	32742277	P	ADD	4797	1.38	0.04466	1.264	1.506	7.208	5.663e-13
6	AA_DQB1_220_32737119_H	32737119	P	ADD	4797	1.378	0.0445	1.263	1.503	7.2	6.009e-13
6	AA_DQB1_221_32737116_H	32737116	P	ADD	4797	1.378	0.0445	1.263	1.503	7.2	6.009e-13
6	rs9271208	32686981	C	ADD	4795	0.6925	0.05106	0.6266	0.7654	-7.195	6.242e-13
6	rs2395167	32496286	T	ADD	4768	0.6457	0.06082	0.5732	0.7275	-7.191	6.426e-13
6	rs2001097	32491836	T	ADD	4793	0.6459	0.0608	0.5734	0.7276	-7.19	6.496e-13
6	rs3135376	32493448	G	ADD	4795	0.6466	0.06067	0.5741	0.7282	-7.188	6.592e-13
6	rs2858308	32777978	T	ADD	4793	0.5629	0.08001	0.4812	0.6584	-7.183	6.834e-13
6	rs2213580	32496552	C	ADD	4794	0.6466	0.06075	0.574	0.7284	-7.177	7.125e-13
6	rs7767325	32341864	C	ADD	4796	0.6822	0.05334	0.6144	0.7573	-7.171	7.433e-13
6	rs3132928	32341993	A	ADD	4788	0.6831	0.05343	0.6151	0.7585	-7.134	9.759e-13
6	rs2395161	32495730	C	ADD	4791	0.6491	0.06076	0.5762	0.7312	-7.113	1.134e-12
6	AA_DQB1_135_32737883_D	32737883	P	ADD	4797	1.78	0.08126	1.518	2.087	7.096	1.288e-12
6	SNP_DQB1_32740689	32740689	T	ADD	4797	1.566	0.06322	1.383	1.773	7.095	1.298e-12
6	HLA_DQB1_0501	32739039	P	ADD	4797	1.566	0.06322	1.383	1.773	7.095	1.298e-12
6	SNP_B_31432004_G	31432004	P	ADD	4796	0.7369	0.04307	0.6772	0.8018	-7.09	1.345e-12
6	rs9276435	32821845	T	ADD	4790	0.6657	0.0575	0.5948	0.7451	-7.076	1.482e-12
6	rs2227127	32819760	G	ADD	4786	1.353	0.04281	1.244	1.471	7.059	1.674e-12
6	rs9268230	32395545	G	ADD	4736	0.7223	0.04612	0.6598	0.7906	-7.055	1.729e-12
6	rs241427	32912392	A	ADD	4793	0.7207	0.04643	0.658	0.7894	-7.054	1.741e-12
6	rs9461799	32797507	C	ADD	4774	1.355	0.04306	1.245	1.474	7.052	1.76e-12
6	SNP_DQB1_32742281_A	32742281	P	ADD	4797	1.535	0.0608	1.362	1.729	7.044	1.872e-12
6	SNP_DQB1_32742291_G	32742291	P	ADD	4797	1.535	0.0608	1.362	1.729	7.044	1.872e-12
6	SNP_DQB1_32742347_A	32742347	P	ADD	4797	1.535	0.0608	1.362	1.729	7.044	1.872e-12
6	rs1559874	32351133	A	ADD	4755	0.6862	0.05428	0.617	0.7632	-6.938	3.987e-12
6	HLA_DRB1_0404	32660042	P	ADD	4797	1.824	0.08685	1.539	2.163	6.923	4.412e-12
6	rs206015	32290737	A	ADD	4790	1.49	0.05794	1.33	1.669	6.881	5.923e-12
6	SNP_DRB1_32660059_A	32660059	P	ADD	4797	1.518	0.06098	1.347	1.711	6.845	7.659e-12
6	AA_DPB1_76_33156640_M	33156640	P	ADD	4797	1.438	0.05317	1.296	1.596	6.83	8.512e-12
6	SNP_DPB1_33156641	33156641	A	ADD	4797	0.6955	0.05317	0.6267	0.7719	-6.829	8.527e-12
6	rs424232	32316302	T	ADD	4783	0.7146	0.04942	0.6486	0.7873	-6.8	1.048e-11
6	HLA_DRB1_1302	32660042	P	ADD	4797	0.3912	0.1383	0.2983	0.5129	-6.788	1.141e-11
6	SNP_DQB1_32740665	32740665	A	ADD	4797	0.7323	0.04599	0.6691	0.8013	-6.776	1.239e-11
6	SNP_DQB1_32740579_C	32740579	P	ADD	4797	0.396	0.1386	0.3017	0.5196	-6.682	2.356e-11
6	AA_DQB1_86_32740579_G	32740579	P	ADD	4797	0.396	0.1386	0.3017	0.5196	-6.682	2.356e-11
6	SNP_DQB1_32737898	32737898	T	ADD	4797	0.396	0.1386	0.3017	0.5196	-6.682	2.356e-11
6	AA_DQB1_130_32737898_Q	32737898	P	ADD	4797	0.396	0.1386	0.3017	0.5196	-6.682	2.356e-11
6	rs9469240	32797979	T	ADD	4740	1.334	0.04327	1.226	1.452	6.666	2.633e-11
6	rs2857435	30214003	T	ADD	4792	1.374	0.04774	1.251	1.509	6.657	2.791e-11
6	rs9357086	29886008	C	ADD	4779	1.371	0.04754	1.249	1.505	6.643	3.082e-11
6	rs1541270	30211310	T	ADD	4790	1.374	0.04787	1.251	1.509	6.637	3.211e-11
6	rs2844775	30287401	A	ADD	4795	1.363	0.04677	1.243	1.494	6.619	3.621e-11
6	SNP_DPB1_33156639	33156639	G	ADD	4797	0.6974	0.05501	0.6261	0.7768	-6.552	5.696e-11
6	AA_DPB1_76_33156640_V	33156640	P	ADD	4797	0.6974	0.05501	0.6261	0.7768	-6.552	5.696e-11
6	rs2621384	32867251	C	ADD	4792	0.7463	0.04469	0.6837	0.8146	-6.547	5.854e-11
6	rs7383543	30360815	T	ADD	4794	1.351	0.046	1.234	1.478	6.539	6.183e-11
6	SNP_DRB1_32660058_C	32660058	P	ADD	4797	1.476	0.05954	1.313	1.658	6.534	6.384e-11
6	SNP_DRB1_32660109_A	32660109	P	ADD	4797	1.476	0.05954	1.313	1.658	6.534	6.384e-11
6	AA_DRB1_13_32660109_F	32660109	P	ADD	4797	1.476	0.05954	1.313	1.658	6.534	6.384e-11
6	AA_DRB1_31_32660055_F	32660055	P	ADD	4797	0.6777	0.05954	0.6031	0.7616	-6.534	6.407e-11
6	SNP_DRB1_32660056_A	32660056	P	ADD	4797	0.6777	0.05954	0.6031	0.7616	-6.534	6.407e-11
6	rs9348904	33148813	G	ADD	4793	0.6786	0.05939	0.604	0.7624	-6.528	6.656e-11
6	rs2621383	32867313	C	ADD	4773	0.7461	0.04498	0.6832	0.8149	-6.511	7.473e-11
6	rs9261471	30213328	C	ADD	4791	1.361	0.04777	1.24	1.495	6.457	1.067e-10
6	rs757259	30223521	A	ADD	4796	1.359	0.04768	1.238	1.493	6.441	1.183e-10
6	rs1559873	32351107	C	ADD	4792	0.7056	0.05415	0.6345	0.7846	-6.44	1.192e-10
6	rs2857439	30214275	A	ADD	4793	1.361	0.04784	1.239	1.494	6.437	1.222e-10
6	rs757262	30222934	T	ADD	4786	1.36	0.04778	1.238	1.493	6.433	1.251e-10
6	rs1018433	32389488	T	ADD	4780	0.7087	0.05383	0.6378	0.7876	-6.396	1.597e-10
6	rs9261488	30217391	T	ADD	4789	1.357	0.04782	1.236	1.491	6.391	1.65e-10
6	AA_DQB1_130_32737898_R	32737898	P	ADD	4797	2.33	0.1324	1.797	3.02	6.387	1.692e-10
6	rs2523638	31452252	T	ADD	4795	0.7605	0.04293	0.6991	0.8272	-6.378	1.789e-10
6	rs9268877	32539125	A	ADD	4795	0.7518	0.0448	0.6886	0.8208	-6.369	1.899e-10
6	rs3131294	32288124	A	ADD	4796	0.6511	0.06742	0.5705	0.743	-6.365	1.952e-10
6	rs486416	31964049	G	ADD	4795	0.7511	0.04503	0.6876	0.8204	-6.357	2.055e-10
6	rs406936	32041140	A	ADD	4781	0.6403	0.07028	0.5579	0.7349	-6.343	2.249e-10
6	rs3077	33141000	G	ADD	4795	0.6863	0.05952	0.6107	0.7712	-6.325	2.529e-10
6	rs9268207	32388440	T	ADD	4755	0.7088	0.05449	0.637	0.7887	-6.315	2.698e-10
6	rs261946	30379313	G	ADD	4776	1.339	0.04628	1.223	1.466	6.305	2.877e-10
6	rs3128963	33163758	T	ADD	4791	0.7423	0.04733	0.6765	0.8144	-6.298	3.024e-10
6	rs9261519	30225080	C	ADD	4786	1.339	0.04657	1.223	1.468	6.276	3.47e-10
6	AA_DRB1_181_32657335_M	32657335	P	ADD	4797	0.6727	0.06326	0.5943	0.7615	-6.266	3.712e-10
6	SNP_DRB1_32657335	32657335	A	ADD	4797	0.6727	0.06326	0.5943	0.7615	-6.266	3.712e-10
6	SNP_DRB1_32657592	32657592	A	ADD	4797	1.47	0.06167	1.303	1.659	6.252	4.04e-10
6	SNP_DRB1_32660069_C	32660069	P	ADD	4797	1.47	0.06167	1.303	1.659	6.252	4.04e-10
6	AA_DPB1_86_33156670	33156670	P	ADD	4797	1.343	0.04725	1.224	1.473	6.242	4.309e-10
6	SNP_DPB1_33156664_A	33156664	P	ADD	4797	0.7446	0.04725	0.6787	0.8168	-6.242	4.312e-10
6	SNP_DPB1_33156667	33156667	A	ADD	4797	0.7446	0.04725	0.6787	0.8168	-6.242	4.312e-10
6	AA_DPB1_84_33156664_D	33156664	P	ADD	4797	0.7446	0.04725	0.6787	0.8168	-6.242	4.312e-10
6	SNP_DPB1_33156669	33156669	G	ADD	4797	0.7446	0.04725	0.6787	0.8168	-6.242	4.312e-10
6	AA_DPB1_87_33156673	33156673	V	ADD	4797	0.7446	0.04725	0.6787	0.8168	-6.242	4.312e-10
6	AA_DPB1_85_33156667	33156667	E	ADD	4797	0.7446	0.04725	0.6787	0.8168	-6.242	4.312e-10
6	SNP_DPB1_33156672	33156672	G	ADD	4797	0.7446	0.04725	0.6787	0.8168	-6.242	4.312e-10
6	rs1573298	30224139	C	ADD	4789	1.339	0.04683	1.221	1.468	6.231	4.628e-10
6	rs3132671	30286266	T	ADD	4789	1.299	0.0421	1.196	1.411	6.22	4.961e-10
6	rs427037	32320242	G	ADD	4776	0.6955	0.05838	0.6203	0.7798	-6.22	4.968e-10
6	HLA_DRB1_0101	32660042	P	ADD	4797	1.528	0.06825	1.337	1.747	6.217	5.076e-10
6	rs3130391	30298619	T	ADD	4748	1.3	0.04226	1.196	1.412	6.204	5.52e-10
6	SNP_DPB1_33160928	33160928	C	ADD	4797	0.745	0.04757	0.6787	0.8178	-6.188	6.111e-10
6	SNP_DPB1_33160781	33160781	A	ADD	4797	0.745	0.04757	0.6787	0.8178	-6.188	6.111e-10
6	SNP_DPB1_33160746	33160746	C	ADD	4797	0.745	0.04757	0.6787	0.8178	-6.188	6.111e-10
6	SNP_DPB1_33160721	33160721	C	ADD	4797	0.745	0.04757	0.6787	0.8178	-6.188	6.111e-10
6	SNP_DPB1_33160714	33160714	A	ADD	4797	0.745	0.04757	0.6787	0.8178	-6.188	6.111e-10
6	SNP_DPB1_33160936	33160936	T	ADD	4797	0.745	0.04757	0.6787	0.8178	-6.188	6.111e-10
6	SNP_DPB1_33160964	33160964	C	ADD	4797	0.745	0.04757	0.6787	0.8178	-6.188	6.111e-10
6	rs9261489	30217461	G	ADD	4774	1.344	0.04782	1.224	1.476	6.184	6.253e-10
6	rs3132666	30301492	G	ADD	4797	1.296	0.04207	1.194	1.408	6.169	6.868e-10
6	rs10484565	32903010	A	ADD	4794	1.561	0.0724	1.354	1.799	6.15	7.751e-10
6	rs1013518	30307491	A	ADD	4792	1.295	0.0421	1.192	1.406	6.133	8.644e-10
6	SNP_DPA1_33145558	33145558	G	ADD	4798	0.6942	0.05984	0.6174	0.7806	-6.1	1.06e-09
6	AA_DPA1_111_33144977	33144977	R	ADD	4798	0.6942	0.05984	0.6174	0.7806	-6.1	1.06e-09
6	SNP_DPA1_33145557	33145557	T	ADD	4798	0.6942	0.05984	0.6174	0.7806	-6.1	1.06e-09
6	AA_DPA1_31_33145557	33145557	Q	ADD	4798	0.6942	0.05984	0.6174	0.7806	-6.1	1.06e-09
6	SNP_DPA1_33144949	33144949	T	ADD	4798	0.6942	0.05984	0.6174	0.7806	-6.1	1.06e-09
6	AA_DPA1_160_33144830	33144830	V	ADD	4798	0.6942	0.05984	0.6174	0.7806	-6.1	1.06e-09
6	SNP_DPA1_33144929	33144929	G	ADD	4798	0.6942	0.05984	0.6174	0.7806	-6.1	1.06e-09
6	SNP_DPA1_33144928	33144928	T	ADD	4798	0.6942	0.05984	0.6174	0.7806	-6.1	1.06e-09
6	AA_DPA1_228_33144412	33144412	P	ADD	4798	0.6942	0.05984	0.6174	0.7806	-6.1	1.06e-09
6	SNP_DPA1_33144413	33144413	G	ADD	4798	0.6942	0.05984	0.6174	0.7806	-6.1	1.06e-09
6	SNP_DPA1_33145397	33145397	A	ADD	4798	0.6942	0.05984	0.6174	0.7806	-6.1	1.06e-09
6	AA_DPA1_83_33145401	33145401	A	ADD	4798	0.6942	0.05984	0.6174	0.7806	-6.1	1.06e-09
6	AA_DPA1_127_33144929	33144929	P	ADD	4798	0.6942	0.05984	0.6174	0.7806	-6.1	1.06e-09
6	SNP_DPA1_33145402	33145402	C	ADD	4798	0.6942	0.05984	0.6174	0.7806	-6.1	1.06e-09
6	SNP_DPA1_33144977	33144977	C	ADD	4798	0.6942	0.05984	0.6174	0.7806	-6.1	1.06e-09
6	SNP_DPA1_33144831	33144831	C	ADD	4798	0.6942	0.05984	0.6174	0.7806	-6.1	1.06e-09
6	SNP_DPA1_33144937	33144937	A	ADD	4798	0.6942	0.05984	0.6174	0.7806	-6.1	1.06e-09
6	AA_DPA1_50_33145500	33145500	R	ADD	4798	0.6942	0.05984	0.6174	0.7806	-6.1	1.06e-09
6	SNP_DPA1_33145500	33145500	C	ADD	4798	0.6942	0.05984	0.6174	0.7806	-6.1	1.06e-09
6	SNP_DPA1_33145538	33145538	A	ADD	4798	0.6942	0.05984	0.6174	0.7806	-6.1	1.06e-09
6	HLA_DPA1_02	33145064	P	ADD	4798	0.6942	0.05984	0.6174	0.7806	-6.1	1.06e-09
6	SNP_DRB1_32657589_T	32657589	P	ADD	4797	0.6795	0.06339	0.6001	0.7694	-6.095	1.095e-09
6	AA_DRB1_96_32657590_Q	32657590	P	ADD	4797	0.6795	0.06339	0.6001	0.7694	-6.095	1.095e-09
6	rs733208	33190286	A	ADD	4758	1.38	0.05289	1.244	1.531	6.091	1.119e-09
6	rs1431403	33155009	C	ADD	4795	0.7488	0.04787	0.6817	0.8224	-6.045	1.494e-09
6	rs4713327	30491747	G	ADD	4795	1.302	0.04369	1.195	1.418	6.035	1.59e-09
6	SNP_A_30018818	30018818	T	ADD	4797	1.291	0.04232	1.188	1.402	6.034	1.604e-09
6	rs2857436	30214049	T	ADD	4737	1.31	0.04484	1.2	1.431	6.028	1.656e-09
6	AA_DPB1_84_33156664_G	33156664	P	ADD	4797	1.325	0.04677	1.209	1.452	6.015	1.796e-09
6	SNP_DPB1_33156664_G	33156664	P	ADD	4797	1.325	0.04677	1.209	1.452	6.015	1.796e-09
6	HLA_DPB1_04	33157346	P	ADD	4797	1.291	0.04252	1.188	1.404	6.015	1.801e-09
6	rs9261518	30224964	A	ADD	4794	1.323	0.04671	1.208	1.45	5.997	2.01e-09
6	AA_DPB1_9_33156439_F	33156439	P	ADD	4797	1.335	0.04836	1.214	1.468	5.975	2.296e-09
6	SNP_DPB1_33156435	33156435	G	ADD	4797	0.749	0.04836	0.6813	0.8235	-5.975	2.297e-09
6	SNP_DPB1_33156439	33156439	A	ADD	4797	0.749	0.04836	0.6813	0.8235	-5.975	2.297e-09
6	SNP_DPB1_33156437	33156437	G	ADD	4797	0.749	0.04836	0.6813	0.8235	-5.975	2.297e-09
6	AA_DPB1_8_33156436	33156436	V	ADD	4797	0.749	0.04836	0.6813	0.8235	-5.975	2.297e-09
6	rs9261491	30217840	C	ADD	4791	1.322	0.04675	1.206	1.449	5.972	2.349e-09
6	rs10947261	32481210	T	ADD	4789	0.5515	0.09985	0.4535	0.6707	-5.96	2.523e-09
6	HLA_DPA1_01	33145064	P	ADD	4798	1.424	0.05965	1.267	1.601	5.93	3.025e-09
6	SNP_DPA1_33145604	33145604	G	ADD	4798	0.7021	0.05965	0.6246	0.7891	-5.93	3.026e-09
6	SNP_DPA1_33144483	33144483	C	ADD	4798	0.7021	0.05965	0.6246	0.7891	-5.93	3.026e-09
6	AA_DPB1_35_33156517_F	33156517	P	ADD	4797	1.491	0.06744	1.306	1.702	5.922	3.184e-09
6	rs439852	33113186	T	ADD	4791	0.7439	0.05	0.6745	0.8205	-5.917	3.283e-09
6	rs2856688	32762618	T	ADD	4791	1.326	0.04778	1.207	1.456	5.901	3.622e-09
6	rs2856816	33153478	C	ADD	4797	0.6117	0.0833	0.5196	0.7202	-5.9	3.627e-09
6	rs10947260	32481163	C	ADD	4789	0.543	0.1035	0.4433	0.6651	-5.899	3.661e-09
6	rs1034325	30476436	C	ADD	4790	1.287	0.04279	1.183	1.399	5.893	3.783e-09
6	AA_DPB1_9_33156439_Y	33156439	P	ADD	4797	0.7376	0.0517	0.6665	0.8163	-5.887	3.936e-09
6	SNP_DRB1_32659973_C	32659973	P	ADD	4797	0.5968	0.08771	0.5026	0.7088	-5.884	3.998e-09
6	rs9275134	32758590	G	ADD	4793	1.323	0.04772	1.205	1.453	5.865	4.491e-09
6	rs9277542	33163225	C	ADD	4791	0.7583	0.04722	0.6913	0.8318	-5.86	4.632e-09
6	SNP_C_31347593	31347593	A	ADD	4797	1.34	0.05012	1.215	1.479	5.845	5.061e-09
6	AA_C_21_31347564	31347564	H	ADD	4797	1.34	0.05012	1.215	1.479	5.845	5.061e-09
6	SNP_C_31347564	31347564	T	ADD	4797	1.34	0.05012	1.215	1.479	5.845	5.061e-09
6	rs2532921	31030549	G	ADD	4793	1.284	0.04291	1.18	1.397	5.825	5.705e-09
6	rs9296044	32844122	A	ADD	4794	1.281	0.04254	1.178	1.392	5.814	6.105e-09
6	rs3130348	32248255	A	ADD	4766	0.7369	0.05254	0.6648	0.8168	-5.811	6.217e-09
6	AA_DPB1_96_33160714_K	33160714	P	ADD	4797	0.7608	0.04711	0.6937	0.8344	-5.803	6.495e-09
6	AA_DPB1_170_33160936_I	33160936	P	ADD	4797	0.7608	0.04711	0.6937	0.8344	-5.803	6.495e-09
6	AA_DQB1_70_32740627_R	32740627	P	ADD	4797	1.293	0.04435	1.185	1.41	5.795	6.844e-09
6	SNP_DQB1_32740628	32740628	C	ADD	4797	0.7734	0.04435	0.709	0.8436	-5.795	6.845e-09
6	HLA_DPA1_0103	33145064	P	ADD	4798	1.402	0.05854	1.25	1.573	5.776	7.649e-09
6	rs3130284	32248465	C	ADD	4795	0.7387	0.05244	0.6666	0.8187	-5.775	7.715e-09
6	AA_A_95_30019036_V	30019036	P	ADD	4797	1.298	0.04524	1.187	1.418	5.757	8.552e-09
6	SNP_A_30019035_G	30019035	P	ADD	4797	1.298	0.04524	1.187	1.418	5.757	8.552e-09
6	SNP_A_30019664	30019664	T	ADD	4797	1.298	0.04524	1.187	1.418	5.757	8.552e-09
6	rs7738138	30995323	C	ADD	4788	1.281	0.043	1.177	1.393	5.755	8.665e-09
6	rs4947244	30062343	G	ADD	4787	1.3	0.04571	1.189	1.422	5.743	9.279e-09
6	AA_DQB1_-21_32742328_D	32742328	P	ADD	4797	0.7727	0.04501	0.7075	0.844	-5.729	1.012e-08
6	AA_DQB1_-6_32742283_S	32742283	P	ADD	4797	0.7727	0.04501	0.7075	0.844	-5.729	1.012e-08
6	AA_DQB1_-4_32742277_L	32742277	P	ADD	4797	0.7727	0.04501	0.7075	0.844	-5.729	1.012e-08
6	HLA_DQA1_0101	32716284	P	ADD	4797	1.403	0.05932	1.249	1.576	5.706	1.158e-08
6	AA_C_94_31347095	31347095	I	ADD	4797	1.356	0.05347	1.221	1.506	5.7	1.195e-08
6	SNP_C_31347095	31347095	A	ADD	4797	1.356	0.05347	1.221	1.506	5.7	1.195e-08
6	rs2596571	31456001	G	ADD	4794	0.7538	0.04959	0.684	0.8308	-5.699	1.206e-08
6	HLA_B_15	31431272	P	ADD	4796	1.519	0.07351	1.315	1.754	5.686	1.298e-08
6	rs1063635	31487910	A	ADD	4792	0.7824	0.04327	0.7188	0.8516	-5.671	1.421e-08
6	AA_DPB1_170_33160936_T	33160936	P	ADD	4797	1.306	0.04708	1.191	1.432	5.665	1.472e-08
6	AA_DPB1_96_33160714_R	33160714	P	ADD	4797	1.306	0.04708	1.191	1.432	5.665	1.472e-08
6	HLA_A_0201	30019970	P	ADD	4797	1.292	0.04532	1.183	1.412	5.661	1.503e-08
6	rs3129933	32444139	A	ADD	4795	0.722	0.05773	0.6447	0.8085	-5.643	1.672e-08
6	rs1264303	30990492	G	ADD	4787	1.275	0.04306	1.172	1.387	5.638	1.719e-08
6	SNP_B_31432427	31432427	A	ADD	4796	1.514	0.07366	1.311	1.749	5.632	1.785e-08
6	HLA_DRB1_0408	32660042	P	ADD	4797	3.292	0.2117	2.174	4.985	5.629	1.808e-08
6	SNP_B_31432004_A	31432004	P	ADD	4796	1.529	0.0756	1.318	1.773	5.616	1.958e-08
6	SNP_B_31432870	31432870	T	ADD	4796	1.508	0.07319	1.306	1.74	5.61	2.024e-08
6	SNP_B_31430682	31430682	T	ADD	4796	1.508	0.07319	1.306	1.74	5.61	2.024e-08
6	SNP_B_31430466	31430466	A	ADD	4796	1.508	0.07319	1.306	1.74	5.61	2.024e-08
6	SNP_B_31431704	31431704	C	ADD	4796	1.508	0.07319	1.306	1.74	5.61	2.024e-08
6	SNP_B_31432327	31432327	T	ADD	4796	1.508	0.07319	1.306	1.74	5.61	2.024e-08
6	SNP_B_31431700	31431700	C	ADD	4796	1.508	0.07319	1.306	1.74	5.61	2.024e-08
6	HLA_DRB1_1001	32660042	P	ADD	4797	5.275	0.2966	2.95	9.434	5.607	2.057e-08
6	HLA_DRB1_10	32660042	P	ADD	4797	5.275	0.2966	2.95	9.434	5.607	2.057e-08
6	SNP_DRB1_32660028	32660028	T	ADD	4797	5.275	0.2966	2.95	9.434	5.607	2.057e-08
6	AA_DRB1_31_32660055_V	32660055	P	ADD	4797	5.275	0.2966	2.95	9.434	5.607	2.057e-08
6	SNP_DRB1_32659931_A	32659931	P	ADD	4797	5.275	0.2966	2.95	9.434	5.607	2.057e-08
6	SNP_DRB1_32660056_C	32660056	P	ADD	4797	5.275	0.2966	2.95	9.434	5.607	2.057e-08
6	SNP_DRB1_32660119_C	32660119	P	ADD	4797	5.275	0.2966	2.95	9.434	5.607	2.057e-08
6	AA_DRB1_38_32660034_A	32660034	P	ADD	4797	5.275	0.2966	2.95	9.434	5.607	2.057e-08
6	AA_DRB1_231_32656010_P	32656010	P	ADD	4797	5.275	0.2966	2.95	9.434	5.607	2.057e-08
6	AA_DRB1_40_32660028	32660028	Y	ADD	4797	5.275	0.2966	2.95	9.434	5.607	2.057e-08
6	SNP_DRB1_32660034	32660034	G	ADD	4797	5.275	0.2966	2.95	9.434	5.607	2.057e-08
6	SNP_DRB1_32657380	32657380	T	ADD	4797	5.275	0.2966	2.95	9.434	5.607	2.057e-08
6	AA_DRB1_10_32660118_E	32660118	P	ADD	4797	5.275	0.2966	2.95	9.434	5.607	2.057e-08
6	SNP_DRB1_32656010	32656010	G	ADD	4797	5.275	0.2966	2.95	9.434	5.607	2.057e-08
6	AA_DRB1_30_32660058_R	32660058	P	ADD	4797	5.275	0.2966	2.95	9.434	5.607	2.057e-08
6	AA_DRB1_166_32657380	32657380	Q	ADD	4797	5.275	0.2966	2.95	9.434	5.607	2.057e-08
6	AA_DQB1_57_32740666_D	32740666	P	ADD	4797	0.7892	0.04229	0.7264	0.8574	-5.598	2.168e-08
6	SNP_DQB1_32740666_T	32740666	P	ADD	4797	0.7892	0.04229	0.7264	0.8574	-5.598	2.168e-08
6	AA_DQB1_224_32737107_Q	32737107	P	ADD	4797	0.7268	0.05709	0.6499	0.8129	-5.589	2.284e-08
6	HLA_DPB1_0401	33157346	P	ADD	4797	1.264	0.0421	1.164	1.373	5.573	2.497e-08
6	SNP_A_30018731	30018731	C	ADD	4797	1.285	0.04494	1.176	1.403	5.573	2.501e-08
6	AA_A_74_30018732	30018732	H	ADD	4797	1.285	0.04494	1.176	1.403	5.573	2.501e-08
6	AA_B_156_31432003_W	31432003	P	ADD	4796	1.524	0.07564	1.314	1.768	5.572	2.516e-08
6	AA_C_95_31347092_I	31347092	P	ADD	4797	1.345	0.05324	1.212	1.493	5.565	2.619e-08
6	SNP_C_31347093_T	31347093	P	ADD	4797	1.345	0.05324	1.212	1.493	5.565	2.619e-08
6	AA_A_62_30018696_G	30018696	P	ADD	4797	1.284	0.04493	1.176	1.402	5.564	2.631e-08
6	SNP_A_30018429	30018429	C	ADD	4797	1.284	0.04493	1.176	1.402	5.564	2.631e-08
6	SNP_A_30018357	30018357	T	ADD	4797	1.284	0.04493	1.176	1.402	5.564	2.631e-08
6	HLA_A_02	30019970	P	ADD	4797	1.284	0.04493	1.176	1.402	5.564	2.631e-08
6	SNP_A_30018517	30018517	T	ADD	4797	1.284	0.04493	1.176	1.402	5.564	2.631e-08
6	SNP_A_30018679	30018679	T	ADD	4797	1.284	0.04493	1.176	1.402	5.564	2.631e-08
6	SNP_A_30018965	30018965	A	ADD	4797	1.284	0.04494	1.176	1.402	5.558	2.728e-08
6	SNP_A_30019071	30019071	T	ADD	4797	1.284	0.04494	1.176	1.402	5.558	2.728e-08
6	AA_A_107_30019072	30019072	W	ADD	4797	1.284	0.04494	1.176	1.402	5.558	2.728e-08
6	SNP_DRB1_32659935_T	32659935	P	ADD	4797	1.269	0.04296	1.167	1.381	5.552	2.83e-08
6	rs9357092	30092231	A	ADD	4791	1.286	0.04557	1.176	1.406	5.52	3.38e-08
6	AA_DQB1_116_32737940_V	32737940	P	ADD	4797	0.7287	0.05733	0.6513	0.8154	-5.519	3.4e-08
6	SNP_DRB1_32660069_G	32660069	P	ADD	4797	0.7281	0.05749	0.6505	0.815	-5.519	3.404e-08
6	SNP_DQB1_32737914	32737914	T	ADD	4797	1.372	0.05733	1.226	1.535	5.519	3.404e-08
6	SNP_DQB1_32740796	32740796	G	ADD	4797	1.372	0.05733	1.226	1.535	5.519	3.404e-08
6	AA_DQB1_14_32740795	32740795	L	ADD	4797	1.372	0.05733	1.226	1.535	5.519	3.404e-08
6	HLA_DQB1_05	32739039	P	ADD	4797	1.372	0.05733	1.226	1.535	5.519	3.404e-08
6	SNP_DQB1_32737846	32737846	G	ADD	4797	1.372	0.05733	1.226	1.535	5.519	3.404e-08
6	SNP_DQB1_32737107	32737107	C	ADD	4797	1.372	0.05733	1.226	1.535	5.519	3.404e-08
6	SNP_DQB1_32737133	32737133	A	ADD	4797	1.372	0.05733	1.226	1.535	5.519	3.404e-08
6	SNP_DQB1_32737941	32737941	T	ADD	4797	1.372	0.05733	1.226	1.535	5.519	3.404e-08
6	HLA_DRB1_11	32660042	P	ADD	4797	0.5696	0.1028	0.4657	0.6967	-5.476	4.344e-08
6	SNP_DRB1_32659974	32659974	T	ADD	4797	0.5696	0.1028	0.4657	0.6967	-5.476	4.344e-08
6	AA_DRB1_58_32659974	32659974	E	ADD	4797	0.5696	0.1028	0.4657	0.6967	-5.476	4.344e-08
6	rs9784858	32895153	C	ADD	4796	1.468	0.07019	1.28	1.685	5.472	4.439e-08
6	AA_DQB1_-5_32742280_S	32742280	P	ADD	4797	1.369	0.05765	1.223	1.533	5.446	5.139e-08
6	AA_DQB1_224_32737107_R	32737107	P	ADD	4797	1.369	0.05765	1.223	1.533	5.446	5.139e-08
6	AA_DQB1_71_32740624_A	32740624	P	ADD	4797	1.369	0.05765	1.223	1.533	5.446	5.139e-08
6	AA_DQB1_125_32737913_S	32737913	P	ADD	4797	1.369	0.05765	1.223	1.533	5.446	5.139e-08
6	AA_DQB1_116_32737940_I	32737940	P	ADD	4797	1.369	0.05765	1.223	1.533	5.446	5.139e-08
6	AA_DQB1_-27_32742346_S	32742346	P	ADD	4797	1.369	0.05765	1.223	1.533	5.446	5.139e-08
6	AA_DQB1_-9_32742292_I	32742292	P	ADD	4797	1.369	0.05765	1.223	1.533	5.446	5.139e-08
6	rs3130287	32158522	C	ADD	4790	0.7037	0.06472	0.6199	0.7989	-5.429	5.662e-08
6	rs466384	33362643	G	ADD	4753	1.355	0.05605	1.214	1.513	5.424	5.835e-08
6	rs429916	33086565	A	ADD	4792	0.6409	0.08286	0.5448	0.7539	-5.368	7.941e-08
6	rs1269851	32200185	C	ADD	4793	0.5359	0.1163	0.4266	0.6731	-5.364	8.162e-08
6	SNP_C_31347069	31347069	C	ADD	4797	1.345	0.05552	1.206	1.499	5.333	9.675e-08
6	SNP_C_31344981	31344981	C	ADD	4797	1.345	0.05552	1.206	1.499	5.333	9.675e-08
6	SNP_C_31345321	31345321	T	ADD	4797	1.345	0.05552	1.206	1.499	5.333	9.675e-08
6	SNP_C_31346889_G	31346889	P	ADD	4797	1.345	0.05552	1.206	1.499	5.333	9.675e-08
6	SNP_C_31346888_A	31346888	P	ADD	4797	1.345	0.05552	1.206	1.499	5.333	9.675e-08
6	AA_C_163_31346888_L	31346888	P	ADD	4797	1.345	0.05552	1.206	1.499	5.333	9.675e-08
6	SNP_C_31347731_A	31347731	P	ADD	4797	1.345	0.05552	1.206	1.499	5.333	9.675e-08
6	SNP_C_31346859	31346859	T	ADD	4797	1.345	0.05552	1.206	1.499	5.333	9.675e-08
6	AA_C_173_31346858	31346858	K	ADD	4797	1.345	0.05552	1.206	1.499	5.333	9.675e-08
6	SNP_C_31345896	31345896	T	ADD	4797	1.345	0.05552	1.206	1.499	5.333	9.675e-08
6	HLA_C_03	31346171	P	ADD	4797	1.345	0.05552	1.206	1.499	5.333	9.675e-08
6	SNP_C_31346105	31346105	A	ADD	4797	1.345	0.05552	1.206	1.499	5.333	9.675e-08
6	SNP_C_31346611	31346611	T	ADD	4797	1.345	0.05552	1.206	1.499	5.333	9.675e-08
6	SNP_C_31346324	31346324	C	ADD	4797	1.345	0.05552	1.206	1.499	5.333	9.675e-08
6	SNP_C_31346854	31346854	A	ADD	4797	1.345	0.05552	1.206	1.499	5.333	9.675e-08
6	AA_C_103_31347068	31347068	V	ADD	4797	1.345	0.05552	1.206	1.499	5.333	9.675e-08
6	rs910050	32423632	C	ADD	4780	0.7888	0.04456	0.7228	0.8608	-5.323	1.021e-07
6	rs3763308	32482618	A	ADD	4797	0.4724	0.1414	0.3581	0.6232	-5.305	1.125e-07
6	rs4530903	32689867	T	ADD	4754	1.406	0.06431	1.24	1.595	5.301	1.152e-07
6	rs4713376	30881293	C	ADD	4785	1.362	0.05827	1.215	1.527	5.3	1.158e-07
6	HLA_C_0304	31346171	P	ADD	4797	1.437	0.06846	1.256	1.643	5.292	1.208e-07
6	HLA_DPA1_0201	33145064	P	ADD	4798	0.7075	0.06547	0.6223	0.8044	-5.285	1.256e-07
6	SNP_DPA1_33145535	33145535	T	ADD	4798	0.7075	0.06547	0.6223	0.8044	-5.285	1.256e-07
6	rs204991	32269344	C	ADD	4788	0.7486	0.05497	0.6722	0.8338	-5.267	1.39e-07
6	rs12195469	30897587	A	ADD	4794	1.356	0.05813	1.21	1.52	5.245	1.562e-07
6	AA_C_95_31347092_L	31347092	P	ADD	4797	0.7622	0.05185	0.6885	0.8437	-5.238	1.623e-07
6	SNP_C_31347093_G	31347093	P	ADD	4797	0.7622	0.05185	0.6885	0.8437	-5.238	1.623e-07
6	rs12193110	30045083	T	ADD	4787	1.265	0.04509	1.158	1.381	5.207	1.922e-07
6	AA_DRB1_26_32660070_L	32660070	P	ADD	4797	1.363	0.05943	1.213	1.531	5.206	1.926e-07
6	AA_C_163_31346888_T	31346888	P	ADD	4797	0.7666	0.05115	0.6935	0.8475	-5.196	2.039e-07
6	SNP_C_31346889_T	31346889	P	ADD	4797	0.7666	0.05115	0.6935	0.8475	-5.196	2.039e-07
6	SNP_C_31346888_G	31346888	P	ADD	4797	0.7666	0.05115	0.6935	0.8475	-5.196	2.039e-07
6	HLA_DPB1_0301	33157346	P	ADD	4797	0.6855	0.0727	0.5945	0.7905	-5.195	2.051e-07
6	HLA_DPB1_03	33157346	P	ADD	4797	0.6855	0.0727	0.5945	0.7905	-5.195	2.051e-07
6	SNP_DRB1_32660056_T	32660056	P	ADD	4797	1.368	0.06051	1.215	1.541	5.183	2.189e-07
6	AA_DRB1_31_32660055_I	32660055	P	ADD	4797	1.368	0.06051	1.215	1.541	5.183	2.189e-07
6	HLA_DQB1_0604	32739039	P	ADD	4797	0.4397	0.1595	0.3217	0.6011	-5.152	2.574e-07
6	rs204990	32269408	A	ADD	4790	0.7545	0.05495	0.6774	0.8402	-5.128	2.933e-07
6	rs1610677	29897150	C	ADD	4788	0.8074	0.04198	0.7436	0.8766	-5.096	3.46e-07
6	SNP_DPB1_33156517	33156517	A	ADD	4797	0.6866	0.07397	0.594	0.7938	-5.082	3.731e-07
6	AA_DPB1_35_33156517_Y	33156517	P	ADD	4797	0.6866	0.07397	0.594	0.7938	-5.082	3.731e-07
6	rs2143461	32443325	A	ADD	4625	0.7451	0.05817	0.6648	0.8351	-5.059	4.221e-07
6	rs760293	31719756	T	ADD	4792	0.7423	0.05893	0.6613	0.8331	-5.058	4.247e-07
6	rs2844463	31723146	A	ADD	4791	0.6931	0.07256	0.6012	0.799	-5.052	4.379e-07
6	SNP_C_31347409	31347409	T	ADD	4797	1.238	0.04241	1.139	1.346	5.039	4.679e-07
6	AA_C_73_31347408	31347408	T	ADD	4797	1.238	0.04241	1.139	1.346	5.039	4.679e-07
6	rs2844780	30312505	T	ADD	4794	1.251	0.0446	1.146	1.365	5.021	5.142e-07
6	AA_DRB1_67_32659947_F	32659947	P	ADD	4797	0.6759	0.07803	0.5801	0.7876	-5.02	5.177e-07
6	SNP_DRB1_32659948_A	32659948	P	ADD	4797	0.6759	0.07803	0.5801	0.7876	-5.02	5.177e-07
6	rs2621416	32849846	C	ADD	4752	1.267	0.04732	1.155	1.391	5.008	5.49e-07
6	SNP_C_31347029_T	31347029	P	ADD	4797	1.295	0.05165	1.17	1.433	5.004	5.622e-07
6	AA_C_116_31347029_Y	31347029	P	ADD	4797	1.295	0.05165	1.17	1.433	5.004	5.622e-07
6	rs3128921	33178727	A	ADD	4791	0.782	0.04924	0.7101	0.8612	-4.994	5.9e-07
6	rs1367731	33093177	T	ADD	4792	1.295	0.05214	1.169	1.435	4.963	6.944e-07
6	rs9268541	32492505	C	ADD	4794	0.5799	0.1098	0.4676	0.7191	-4.962	6.966e-07
6	rs3128930	33183644	T	ADD	4785	0.7851	0.04875	0.7136	0.8639	-4.962	6.978e-07
6	rs17429127	32859592	C	ADD	4791	0.6206	0.09634	0.5138	0.7496	-4.952	7.339e-07
6	rs4148873	32908390	T	ADD	4795	1.322	0.05643	1.183	1.477	4.945	7.606e-07
6	HLA_DPB1_06	33157346	P	ADD	4797	2.028	0.1433	1.531	2.686	4.933	8.088e-07
6	HLA_DPB1_0601	33157346	P	ADD	4797	2.028	0.1433	1.531	2.686	4.933	8.088e-07
6	rs461338	33326158	C	ADD	4781	1.304	0.05427	1.172	1.45	4.891	1.001e-06
6	rs5014418	32827359	C	ADD	4788	0.6446	0.08981	0.5406	0.7687	-4.889	1.014e-06
6	rs3130649	30911233	A	ADD	4785	0.8089	0.04343	0.7429	0.8807	-4.884	1.04e-06
6	rs2523990	30185208	A	ADD	4792	0.8132	0.04238	0.7484	0.8836	-4.879	1.066e-06
6	SNP_C_31347284	31347284	T	ADD	4797	1.286	0.05159	1.162	1.422	4.871	1.109e-06
6	SNP_C_31347314	31347314	A	ADD	4797	1.286	0.05159	1.162	1.422	4.871	1.109e-06
6	rs9276227	32808662	T	ADD	4788	0.7361	0.06296	0.6507	0.8328	-4.866	1.136e-06
6	HLA_B_4402	31431272	P	ADD	4796	1.361	0.06336	1.202	1.541	4.864	1.152e-06
6	SNP_DRB1_32660105	32660105	T	ADD	4797	1.357	0.06289	1.2	1.535	4.855	1.202e-06
6	AA_DRB1_30_32660058_C	32660058	P	ADD	4797	1.357	0.06289	1.2	1.535	4.855	1.202e-06
6	HLA_DRB1_01	32660042	P	ADD	4797	1.357	0.06289	1.2	1.535	4.855	1.202e-06
6	SNP_DRB1_32657421	32657421	A	ADD	4797	1.357	0.06289	1.2	1.535	4.855	1.202e-06
6	AA_DRB1_11_32660115_L	32660115	P	ADD	4797	1.357	0.06289	1.2	1.535	4.855	1.202e-06
6	SNP_DRB1_32657589_C	32657589	P	ADD	4797	1.357	0.06289	1.2	1.535	4.855	1.202e-06
6	AA_DRB1_96_32657590_E	32657590	P	ADD	4797	1.357	0.06289	1.2	1.535	4.855	1.202e-06
6	SNP_DRB1_32657591_C	32657591	P	ADD	4797	1.357	0.06289	1.2	1.535	4.855	1.202e-06
6	AA_DRB1_-25_32665484_x	32665484	P	ADD	4797	0.4957	0.1448	0.3732	0.6584	-4.846	1.258e-06
6	AA_DRB1_-16_32665457_x	32665457	P	ADD	4797	0.4957	0.1448	0.3732	0.6584	-4.846	1.258e-06
6	AA_DRB1_-17_32665460_x	32665460	P	ADD	4797	0.4957	0.1448	0.3732	0.6584	-4.846	1.258e-06
6	AA_DRB1_-24_32665481_x	32665481	P	ADD	4797	0.4957	0.1448	0.3732	0.6584	-4.846	1.258e-06
6	AA_DRB1_-1_32665412_x	32665412	P	ADD	4797	0.4957	0.1448	0.3732	0.6584	-4.846	1.258e-06
6	rs211453	33438109	G	ADD	4793	0.8046	0.04487	0.7369	0.8786	-4.844	1.27e-06
6	AA_DQB1_70_32740627_G	32740627	P	ADD	4797	0.8035	0.04523	0.7353	0.878	-4.837	1.316e-06
6	AA_DQB1_86_32740579_A	32740579	P	ADD	4797	0.8045	0.04502	0.7365	0.8787	-4.832	1.35e-06
6	rs6457710	33137415	G	ADD	4729	0.7964	0.04713	0.7261	0.8734	-4.831	1.356e-06
6	rs3128923	33179300	G	ADD	4794	0.791	0.0486	0.7192	0.8701	-4.823	1.414e-06
6	rs3095350	30925845	A	ADD	4798	0.8086	0.04408	0.7417	0.8815	-4.82	1.433e-06
6	rs6930777	32459544	T	ADD	4785	1.36	0.06391	1.2	1.541	4.81	1.506e-06
6	rs2523467	31565557	T	ADD	4789	0.8016	0.04603	0.7325	0.8773	-4.805	1.551e-06
6	SNP_A_30018583	30018583	A	ADD	4797	1.238	0.04449	1.135	1.351	4.801	1.578e-06
6	rs3117242	33177871	G	ADD	4792	0.7924	0.04856	0.7205	0.8715	-4.791	1.656e-06
6	rs9276712	32867230	C	ADD	4787	0.6295	0.09668	0.5208	0.7608	-4.787	1.689e-06
6	HLA_B_1501	31431272	P	ADD	4796	1.448	0.07743	1.244	1.685	4.778	1.772e-06
6	rs753725	30998850	T	ADD	4794	0.815	0.04286	0.7493	0.8864	-4.774	1.803e-06
6	rs2857212	32848389	G	ADD	4796	1.227	0.04287	1.128	1.334	4.763	1.909e-06
6	SNP_DQB1_32740579_G	32740579	P	ADD	4797	0.8079	0.04494	0.7398	0.8823	-4.747	2.066e-06
6	SNP_B_31430673	31430673	C	ADD	4796	1.355	0.06402	1.195	1.536	4.741	2.128e-06
6	SNP_B_31431044	31431044	C	ADD	4796	1.355	0.06402	1.195	1.536	4.741	2.128e-06
6	rs9276299	32811086	G	ADD	4795	0.7431	0.06291	0.6569	0.8406	-4.72	2.356e-06
6	AA_A_9_30018537_F	30018537	P	ADD	4797	1.236	0.04493	1.132	1.35	4.714	2.423e-06
6	SNP_A_30018537_T	30018537	P	ADD	4797	1.236	0.04493	1.132	1.35	4.714	2.423e-06
6	rs458679	33350470	G	ADD	4787	1.287	0.05358	1.159	1.43	4.712	2.457e-06
6	rs1737076	29833300	G	ADD	4746	0.8168	0.04316	0.7505	0.8888	-4.69	2.727e-06
6	rs9263716	31203795	T	ADD	4796	0.7589	0.05883	0.6762	0.8516	-4.69	2.73e-06
6	AA_DRB1_77_32659917	32659917	N	ADD	4797	0.7365	0.06531	0.648	0.8371	-4.683	2.833e-06
6	SNP_DRB1_32659917	32659917	T	ADD	4797	0.7365	0.06531	0.648	0.8371	-4.683	2.833e-06
6	HLA_DRB1_0301	32660042	P	ADD	4797	0.7365	0.06531	0.648	0.8371	-4.683	2.833e-06
6	HLA_DRB1_03	32660042	P	ADD	4797	0.7365	0.06531	0.648	0.8371	-4.683	2.833e-06
6	SNP_DRB1_32659926_C	32659926	P	ADD	4797	0.7365	0.06531	0.648	0.8371	-4.683	2.833e-06
6	AA_DRB1_74_32659926_R	32659926	P	ADD	4797	0.7365	0.06531	0.648	0.8371	-4.683	2.833e-06
6	SNP_DRB1_32657541	32657541	A	ADD	4797	0.7365	0.06531	0.648	0.8371	-4.683	2.833e-06
6	rs399604	33082992	C	ADD	4792	1.217	0.04205	1.121	1.322	4.671	2.995e-06
6	rs151719	33011878	C	ADD	4792	0.785	0.05183	0.7092	0.869	-4.67	3.014e-06
6	rs2523534	31444328	A	ADD	4789	0.8172	0.04338	0.7506	0.8897	-4.654	3.257e-06
6	HLA_B_4403	31431272	P	ADD	4796	0.6112	0.106	0.4965	0.7524	-4.642	3.447e-06
6	rs365066	33083235	T	ADD	4791	1.215	0.04202	1.119	1.319	4.638	3.517e-06
6	SNP_C_31347029_G	31347029	P	ADD	4797	0.822	0.04226	0.7567	0.893	-4.638	3.523e-06
6	AA_C_116_31347029_S	31347029	P	ADD	4797	0.822	0.04226	0.7567	0.893	-4.638	3.523e-06
6	rs3116985	33208568	A	ADD	4767	1.229	0.04449	1.126	1.341	4.635	3.575e-06
6	SNP_A_30021114	30021114	C	ADD	4797	1.224	0.04372	1.124	1.334	4.631	3.64e-06
6	SNP_A_30019186	30019186	A	ADD	4797	1.224	0.04372	1.124	1.334	4.631	3.64e-06
6	AA_A_145_30019186	30019186	H	ADD	4797	1.224	0.04372	1.124	1.334	4.631	3.64e-06
6	SNP_A_30019567	30019567	A	ADD	4797	1.224	0.04372	1.124	1.334	4.631	3.64e-06
6	SNP_A_30019177	30019177	C	ADD	4797	1.224	0.04372	1.124	1.334	4.631	3.64e-06
6	SNP_A_30020574	30020574	A	ADD	4797	1.224	0.04372	1.124	1.334	4.631	3.64e-06
6	SNP_A_30019924	30019924	A	ADD	4797	1.224	0.04372	1.124	1.334	4.631	3.64e-06
6	SNP_A_30020473	30020473	C	ADD	4797	1.224	0.04372	1.124	1.334	4.631	3.64e-06
6	SNP_A_30020775	30020775	A	ADD	4797	1.224	0.04372	1.124	1.334	4.631	3.64e-06
6	SNP_A_30019888	30019888	A	ADD	4797	1.224	0.04372	1.124	1.334	4.631	3.64e-06
6	SNP_A_30020126	30020126	T	ADD	4797	1.224	0.04372	1.124	1.334	4.631	3.64e-06
6	SNP_A_30019859	30019859	A	ADD	4797	1.224	0.04372	1.124	1.334	4.631	3.64e-06
6	AA_A_142_30019177	30019177	T	ADD	4797	1.224	0.04372	1.124	1.334	4.631	3.64e-06
6	rs6919798	32840868	G	ADD	4789	0.6599	0.09041	0.5527	0.7878	-4.598	4.259e-06
6	rs12528797	32453064	G	ADD	4794	1.339	0.06364	1.182	1.517	4.59	4.428e-06
6	HLA_DQB1_0201	32739039	P	ADD	4797	0.7429	0.06493	0.6541	0.8437	-4.578	4.705e-06
6	rs9263715	31203780	A	ADD	4793	0.7641	0.05878	0.681	0.8574	-4.577	4.724e-06
6	SNP_C_31347136	31347136	G	ADD	4797	0.5727	0.1218	0.4511	0.7272	-4.575	4.77e-06
6	SNP_C_31345236	31345236	T	ADD	4797	0.5727	0.1218	0.4511	0.7272	-4.575	4.77e-06
6	SNP_C_31345744	31345744	A	ADD	4797	0.5727	0.1218	0.4511	0.7272	-4.575	4.77e-06
6	HLA_C_16	31346171	P	ADD	4797	0.5727	0.1218	0.4511	0.7272	-4.575	4.77e-06
6	SNP_C_31346515	31346515	A	ADD	4797	0.5727	0.1218	0.4511	0.7272	-4.575	4.77e-06
6	SNP_C_31346211	31346211	A	ADD	4797	0.5727	0.1218	0.4511	0.7272	-4.575	4.77e-06
6	AA_C_193_31346211	31346211	L	ADD	4797	0.5727	0.1218	0.4511	0.7272	-4.575	4.77e-06
6	SNP_C_31347225	31347225	C	ADD	4797	0.5727	0.1218	0.4511	0.7272	-4.575	4.77e-06
6	SNP_C_31346474	31346474	A	ADD	4797	0.5727	0.1218	0.4511	0.7272	-4.575	4.77e-06
6	SNP_C_31345417	31345417	A	ADD	4797	0.5727	0.1218	0.4511	0.7272	-4.575	4.77e-06
6	rs1063320	29906728	G	ADD	4791	0.8264	0.04173	0.7615	0.8969	-4.568	4.919e-06
6	rs5022119	31451841	T	ADD	4793	0.8162	0.04447	0.748	0.8905	-4.568	4.923e-06
6	rs3094165	29941520	A	ADD	4796	0.8035	0.04796	0.7314	0.8827	-4.561	5.087e-06
6	rs377763	32307122	A	ADD	4792	0.7823	0.0539	0.7039	0.8695	-4.554	5.266e-06
6	SNP_DRB1_32660110_C	32660110	P	ADD	4797	0.5641	0.1262	0.4405	0.7224	-4.538	5.691e-06
6	AA_DRB1_16_32660100	32660100	Y	ADD	4797	0.5641	0.1262	0.4405	0.7224	-4.538	5.691e-06
6	SNP_DRB1_32660101	32660101	A	ADD	4797	0.5641	0.1262	0.4405	0.7224	-4.538	5.691e-06
6	AA_DRB1_13_32660109_G	32660109	P	ADD	4797	0.5641	0.1262	0.4405	0.7224	-4.538	5.691e-06
6	AA_DRB1_189_32656611_x	32656611	P	ADD	4797	0.5106	0.1481	0.3819	0.6826	-4.537	5.696e-06
6	AA_DRB1_231_32656010_x	32656010	P	ADD	4797	0.5106	0.1481	0.3819	0.6826	-4.537	5.696e-06
6	AA_DRB1_233_32656004_x	32656004	P	ADD	4797	0.5106	0.1481	0.3819	0.6826	-4.537	5.696e-06
6	rs5025315	31451583	A	ADD	4789	0.8176	0.04445	0.7494	0.892	-4.53	5.896e-06
6	SNP_C_31347087	31347087	A	ADD	4797	0.7834	0.05419	0.7044	0.8712	-4.505	6.637e-06
6	AA_C_97_31347086	31347086	W	ADD	4797	0.7834	0.05419	0.7044	0.8712	-4.505	6.637e-06
6	rs915668	29906438	G	ADD	4791	0.8287	0.04174	0.7636	0.8993	-4.502	6.718e-06
6	rs211455	33436496	A	ADD	4792	0.8095	0.04713	0.7381	0.8879	-4.483	7.343e-06
6	rs241403	32974970	T	ADD	4796	0.8273	0.0423	0.7615	0.8989	-4.48	7.449e-06
6	SNP_B_31432206	31432206	A	ADD	4796	1.323	0.06259	1.17	1.495	4.47	7.825e-06
6	rs1633085	29823976	T	ADD	4796	1.208	0.0423	1.112	1.312	4.468	7.896e-06
6	AA_C_9_31347600_Y	31347600	P	ADD	4797	1.207	0.04222	1.111	1.311	4.447	8.724e-06
6	AA_DQB1_-10_32742295_x	32742295	P	ADD	4797	0.5331	0.1415	0.404	0.7034	-4.446	8.734e-06
6	AA_DQB1_-4_32742277_x	32742277	P	ADD	4797	0.5331	0.1415	0.404	0.7034	-4.446	8.734e-06
6	AA_DQB1_-5_32742280_x	32742280	P	ADD	4797	0.5331	0.1415	0.404	0.7034	-4.446	8.734e-06
6	AA_DQB1_-17_32742316_x	32742316	P	ADD	4797	0.5331	0.1415	0.404	0.7034	-4.446	8.734e-06
6	AA_DQB1_-18_32742319_x	32742319	P	ADD	4797	0.5331	0.1415	0.404	0.7034	-4.446	8.734e-06
6	AA_DQB1_-21_32742328_x	32742328	P	ADD	4797	0.5331	0.1415	0.404	0.7034	-4.446	8.734e-06
6	AA_DQB1_-9_32742292_x	32742292	P	ADD	4797	0.5331	0.1415	0.404	0.7034	-4.446	8.734e-06
6	AA_DQB1_-6_32742283_x	32742283	P	ADD	4797	0.5331	0.1415	0.404	0.7034	-4.446	8.734e-06
6	AA_DQB1_-27_32742346_x	32742346	P	ADD	4797	0.5331	0.1415	0.404	0.7034	-4.446	8.734e-06
6	rs3132682	30152367	G	ADD	4795	1.207	0.04248	1.111	1.312	4.43	9.403e-06
6	AA_C_156_31346909_Q	31346909	P	ADD	4797	0.5811	0.1226	0.457	0.739	-4.428	9.522e-06
6	SNP_DPB1_33161555	33161555	A	ADD	4797	0.6475	0.09832	0.534	0.7851	-4.421	9.832e-06
6	HLA_DPB1_0101	33157346	P	ADD	4797	0.6475	0.09832	0.534	0.7851	-4.421	9.832e-06
6	HLA_DPB1_01	33157346	P	ADD	4797	0.6475	0.09832	0.534	0.7851	-4.421	9.832e-06
6	AA_DPB1_194_33161555_Q	33161555	P	ADD	4797	0.6475	0.09832	0.534	0.7851	-4.421	9.832e-06
6	AA_DQB1_71_32740624_T	32740624	P	ADD	4797	1.208	0.04294	1.111	1.314	4.408	1.041e-05
6	AA_DQB1_74_32740615_E	32740615	P	ADD	4797	1.208	0.04294	1.111	1.314	4.408	1.041e-05
6	SNP_DQB1_32740613	32740613	C	ADD	4797	0.8276	0.04294	0.7608	0.9002	-4.408	1.041e-05
6	SNP_DQB1_32740615	32740615	G	ADD	4797	0.8276	0.04294	0.7608	0.9002	-4.408	1.041e-05
6	AA_DQB1_75_32740612	32740612	V	ADD	4797	0.8276	0.04294	0.7608	0.9002	-4.408	1.041e-05
6	HLA_C_05	31346171	P	ADD	4797	1.323	0.06378	1.168	1.5	4.394	1.111e-05
6	HLA_C_0501	31346171	P	ADD	4797	1.323	0.06378	1.168	1.5	4.394	1.111e-05
6	rs6457144	30171347	T	ADD	4795	1.205	0.04245	1.109	1.31	4.393	1.116e-05
6	rs2523404	29803692	T	ADD	4795	1.202	0.04194	1.107	1.305	4.393	1.12e-05
6	rs9276448	32823607	G	ADD	4785	0.6755	0.08935	0.567	0.8048	-4.39	1.133e-05
6	rs9261394	30172541	A	ADD	4791	1.205	0.04251	1.109	1.31	4.384	1.166e-05
6	rs376510	31796179	T	ADD	4796	0.6403	0.1018	0.5244	0.7817	-4.379	1.19e-05
6	rs1264344	30908556	T	ADD	4793	1.201	0.04195	1.106	1.304	4.368	1.254e-05
6	SNP_DQB1_32740605_C	32740605	P	ADD	4797	1.594	0.107	1.292	1.966	4.358	1.312e-05
6	rs1611704	29936446	T	ADD	4618	1.215	0.04476	1.113	1.327	4.353	1.344e-05
6	AA_C_90_31347357	31347357	A	ADD	4797	1.202	0.04227	1.106	1.305	4.344	1.398e-05
6	SNP_C_31347357	31347357	G	ADD	4797	1.202	0.04227	1.106	1.305	4.344	1.398e-05
6	rs7757831	32453161	G	ADD	4795	0.5001	0.1597	0.3657	0.6839	-4.34	1.428e-05
6	SNP_DRB1_32659877	32659877	C	ADD	4797	0.5201	0.1507	0.3871	0.6988	-4.339	1.433e-05
6	rs3117229	33164047	A	ADD	4793	0.8034	0.05057	0.7276	0.8871	-4.329	1.499e-05
6	rs2523405	29803284	G	ADD	4790	1.199	0.04198	1.104	1.302	4.321	1.553e-05
6	rs462618	33330141	T	ADD	4779	1.263	0.0541	1.136	1.404	4.318	1.577e-05
6	rs3129248	33217636	G	ADD	4794	0.8289	0.04361	0.761	0.9028	-4.303	1.683e-05
6	rs757260	30223183	T	ADD	4765	1.313	0.06345	1.159	1.487	4.292	1.771e-05
6	rs2857210	32849720	A	ADD	4786	0.8202	0.04624	0.7492	0.898	-4.286	1.822e-05
6	AA_B_156_31432003_L	31432003	P	ADD	4796	0.8363	0.04173	0.7706	0.9076	-4.284	1.835e-05
6	SNP_B_31432003_A	31432003	P	ADD	4796	0.8363	0.04173	0.7706	0.9076	-4.284	1.835e-05
6	SNP_B_31432507_T	31432507	P	ADD	4796	1.253	0.05273	1.13	1.39	4.282	1.851e-05
6	rs4713674	33816147	G	ADD	4784	1.198	0.04236	1.103	1.302	4.27	1.953e-05
6	AA_A_97_30019042_R	30019042	P	ADD	4797	1.204	0.04343	1.106	1.311	4.27	1.957e-05
6	SNP_A_30019042	30019042	G	ADD	4797	1.204	0.04343	1.106	1.311	4.27	1.957e-05
6	rs9261855	30491778	A	ADD	4787	1.263	0.05472	1.134	1.405	4.261	2.039e-05
6	AA_A_294_30020313_F	30020313	P	ADD	4797	1.195	0.04177	1.101	1.297	4.259	2.054e-05
6	AA_A_9_30018537_S	30018537	P	ADD	4797	0.7432	0.06977	0.6482	0.8521	-4.254	2.104e-05
6	rs4711336	33767024	A	ADD	4712	1.199	0.04269	1.103	1.303	4.249	2.146e-05
6	rs9261739	30475514	C	ADD	4639	1.253	0.05306	1.129	1.39	4.244	2.2e-05
6	AA_DQB1_-17_32742316_A	32742316	P	ADD	4797	1.738	0.1305	1.346	2.245	4.238	2.259e-05
6	AA_DRB1_189_32656611_R	32656611	P	ADD	4797	1.812	0.1405	1.376	2.387	4.23	2.333e-05
6	SNP_DRB1_32656610	32656610	A	ADD	4797	0.5518	0.1406	0.4189	0.7268	-4.23	2.336e-05
6	SNP_A_30019323_C	30019323	P	ADD	4797	1.343	0.06978	1.172	1.54	4.229	2.352e-05
6	SNP_B_31432002	31432002	G	ADD	4796	1.212	0.04556	1.108	1.325	4.217	2.479e-05
6	SNP_B_31432004_C	31432004	P	ADD	4796	1.212	0.04556	1.108	1.325	4.217	2.479e-05
6	SNP_B_31432003_T	31432003	P	ADD	4796	1.212	0.04556	1.108	1.325	4.217	2.479e-05
6	AA_B_156_31432003_D	31432003	P	ADD	4796	1.212	0.04556	1.108	1.325	4.217	2.479e-05
6	rs1075496	30766218	A	ADD	4793	0.8363	0.0424	0.7696	0.9088	-4.215	2.496e-05
6	rs9295873	30522214	G	ADD	4789	1.258	0.05449	1.13	1.399	4.206	2.604e-05
6	SNP_C_31347080_T	31347080	P	ADD	4797	1.223	0.04795	1.113	1.344	4.202	2.644e-05
6	AA_C_99_31347080_Y	31347080	P	ADD	4797	1.223	0.04795	1.113	1.344	4.202	2.644e-05
6	rs6931717	30930392	C	ADD	4798	0.7797	0.05928	0.6941	0.8757	-4.198	2.692e-05
6	rs9261854	30491654	C	ADD	4787	1.257	0.0545	1.13	1.399	4.198	2.696e-05
6	rs707915	31818947	A	ADD	4789	0.6527	0.1018	0.5347	0.7969	-4.191	2.783e-05
6	rs3957111	31452469	A	ADD	4703	0.7347	0.07359	0.636	0.8487	-4.19	2.794e-05
6	rs9266774	31460859	T	ADD	4792	1.324	0.06712	1.161	1.511	4.186	2.841e-05
6	rs2596457	31526001	G	ADD	4791	0.6921	0.08797	0.5825	0.8223	-4.184	2.866e-05
6	AA_B_12_31432680	31432680	V	ADD	4796	0.8267	0.0456	0.756	0.904	-4.174	2.996e-05
6	SNP_B_31432681	31432681	C	ADD	4796	0.8267	0.0456	0.756	0.904	-4.174	2.996e-05
6	rs2596517	31468074	G	ADD	4788	0.7872	0.05741	0.7034	0.8809	-4.169	3.064e-05
6	rs2179920	33166852	T	ADD	4797	0.8085	0.05101	0.7316	0.8935	-4.167	3.088e-05
6	HLA_C_1601	31346171	P	ADD	4797	0.5965	0.1241	0.4677	0.7607	-4.164	3.122e-05
6	AA_A_193_30019908	30019908	P	ADD	4797	0.8402	0.04183	0.7741	0.912	-4.162	3.151e-05
6	AA_A_294_30020313_L	30020313	P	ADD	4797	0.8402	0.04183	0.7741	0.912	-4.162	3.151e-05
6	SNP_A_30020312	30020312	T	ADD	4797	1.19	0.04183	1.096	1.292	4.162	3.154e-05
6	SNP_A_30019719	30019719	G	ADD	4797	1.19	0.04183	1.096	1.292	4.162	3.154e-05
6	SNP_A_30019823	30019823	A	ADD	4797	1.19	0.04183	1.096	1.292	4.162	3.154e-05
6	SNP_A_30019872	30019872	T	ADD	4797	1.19	0.04183	1.096	1.292	4.162	3.154e-05
6	AA_A_253_30020088	30020088	Q	ADD	4797	1.19	0.04183	1.096	1.292	4.162	3.154e-05
6	SNP_A_30020087	30020087	C	ADD	4797	1.19	0.04183	1.096	1.292	4.162	3.154e-05
6	SNP_A_30019874	30019874	A	ADD	4797	1.19	0.04183	1.096	1.292	4.162	3.154e-05
6	AA_A_207_30019950	30019950	S	ADD	4797	1.19	0.04183	1.096	1.292	4.162	3.154e-05
6	SNP_A_30021176	30021176	C	ADD	4797	1.19	0.04183	1.096	1.292	4.162	3.154e-05
6	SNP_A_30019806	30019806	A	ADD	4797	1.19	0.04183	1.096	1.292	4.162	3.154e-05
6	SNP_A_30019782	30019782	A	ADD	4797	1.19	0.04183	1.096	1.292	4.162	3.154e-05
6	SNP_A_30019707	30019707	T	ADD	4797	1.19	0.04183	1.096	1.292	4.162	3.154e-05
6	SNP_A_30019769	30019769	C	ADD	4797	1.19	0.04183	1.096	1.292	4.162	3.154e-05
6	SNP_A_30020183	30020183	T	ADD	4797	1.19	0.04183	1.096	1.292	4.162	3.154e-05
6	SNP_A_30019815	30019815	T	ADD	4797	1.19	0.04183	1.096	1.292	4.162	3.154e-05
6	SNP_A_30019907	30019907	G	ADD	4797	1.19	0.04183	1.096	1.292	4.162	3.154e-05
6	SNP_A_30019949	30019949	A	ADD	4797	1.19	0.04183	1.096	1.292	4.162	3.154e-05
6	SNP_A_30019900	30019900	T	ADD	4797	1.19	0.04183	1.096	1.292	4.162	3.154e-05
6	SNP_A_30020436	30020436	G	ADD	4797	1.19	0.04183	1.096	1.292	4.162	3.154e-05
6	SNP_A_30020430	30020430	A	ADD	4797	1.19	0.04183	1.096	1.292	4.162	3.154e-05
6	SNP_A_30020481	30020481	T	ADD	4797	1.19	0.04183	1.096	1.292	4.162	3.154e-05
6	SNP_A_30020377	30020377	G	ADD	4797	1.19	0.04183	1.096	1.292	4.162	3.154e-05
6	SNP_A_30020452	30020452	C	ADD	4797	1.19	0.04183	1.096	1.292	4.162	3.154e-05
6	SNP_A_30020442	30020442	G	ADD	4797	1.19	0.04183	1.096	1.292	4.162	3.154e-05
6	SNP_A_30020636	30020636	T	ADD	4797	1.19	0.04183	1.096	1.292	4.162	3.154e-05
6	SNP_A_30020648	30020648	G	ADD	4797	1.19	0.04183	1.096	1.292	4.162	3.154e-05
6	SNP_A_30020745	30020745	T	ADD	4797	1.19	0.04183	1.096	1.292	4.162	3.154e-05
6	AA_A_194_30019911	30019911	V	ADD	4797	1.19	0.04183	1.096	1.292	4.162	3.154e-05
6	SNP_A_30019910	30019910	G	ADD	4797	1.19	0.04183	1.096	1.292	4.162	3.154e-05
6	SNP_A_30021046	30021046	C	ADD	4797	1.19	0.04183	1.096	1.292	4.162	3.154e-05
6	SNP_A_30019891	30019891	G	ADD	4797	1.19	0.04183	1.096	1.292	4.162	3.154e-05
6	SNP_A_30019858	30019858	G	ADD	4797	1.19	0.04183	1.096	1.292	4.162	3.154e-05
6	SNP_A_30019909	30019909	T	ADD	4797	1.19	0.04183	1.096	1.292	4.162	3.154e-05
6	SNP_A_30020456	30020456	G	ADD	4797	1.19	0.04183	1.096	1.292	4.162	3.154e-05
6	SNP_A_30020733	30020733	A	ADD	4797	1.19	0.04183	1.096	1.292	4.162	3.154e-05
6	HLA_DQB1_0609	32739039	P	ADD	4797	0.3205	0.2735	0.1875	0.5479	-4.159	3.192e-05
6	rs9266775	31461396	G	ADD	4792	1.322	0.06725	1.159	1.509	4.155	3.248e-05
6	rs9295990	31493998	G	ADD	4792	0.6949	0.08781	0.585	0.8254	-4.146	3.389e-05
6	rs2736177	31694073	C	ADD	4791	0.7679	0.06379	0.6777	0.8702	-4.14	3.469e-05
6	rs707937	31838993	G	ADD	4796	0.7959	0.05517	0.7143	0.8867	-4.139	3.493e-05
6	rs17411480	30531096	G	ADD	4789	1.253	0.0545	1.126	1.394	4.137	3.525e-05
6	SNP_DQA1_32717300	32717300	T	ADD	4797	0.4691	0.183	0.3277	0.6715	-4.136	3.536e-05
6	HLA_DQA1_04	32716284	P	ADD	4797	0.4691	0.183	0.3277	0.6715	-4.136	3.536e-05
6	HLA_DQA1_0401	32716284	P	ADD	4797	0.4691	0.183	0.3277	0.6715	-4.136	3.536e-05
6	rs1634717	31080568	T	ADD	4784	0.8385	0.04269	0.7712	0.9117	-4.126	3.69e-05
6	rs2517646	30230554	C	ADD	4787	0.8313	0.04483	0.7614	0.9076	-4.122	3.762e-05
6	SNP_DPB1_33156445	33156445	T	ADD	4797	0.8043	0.05287	0.7251	0.8921	-4.119	3.797e-05
6	AA_DPB1_11_33156445	33156445	L	ADD	4797	0.8043	0.05287	0.7251	0.8921	-4.119	3.797e-05
6	SNP_DPB1_33156444	33156444	T	ADD	4797	0.8043	0.05287	0.7251	0.8921	-4.119	3.797e-05
6	rs1548513	30495666	G	ADD	4794	1.251	0.05446	1.125	1.392	4.118	3.817e-05
6	rs2395485	31467627	C	ADD	4711	0.8267	0.04622	0.7551	0.9051	-4.117	3.834e-05
6	rs9461607	30522553	A	ADD	4785	1.249	0.05417	1.123	1.389	4.108	3.986e-05
6	SNP_C_31346909_T	31346909	P	ADD	4797	0.6603	0.1012	0.5415	0.8052	-4.102	4.096e-05
6	rs9261850	30491391	C	ADD	4797	1.25	0.05445	1.123	1.391	4.098	4.165e-05
6	rs1632854	31083628	A	ADD	4792	0.8399	0.04267	0.7725	0.9131	-4.09	4.314e-05
6	SNP_A-4226034	32778473	T	ADD	4701	1.276	0.05964	1.135	1.434	4.083	4.44e-05
6	rs9261925	30500227	C	ADD	4791	1.249	0.05449	1.122	1.39	4.078	4.536e-05
6	rs3130048	31721718	C	ADD	4792	0.8188	0.04902	0.7438	0.9014	-4.078	4.548e-05
6	rs1548515	30495382	G	ADD	4788	1.249	0.0547	1.122	1.391	4.072	4.666e-05
6	rs3131785	31009874	C	ADD	4792	1.186	0.04183	1.092	1.287	4.071	4.68e-05
6	rs3131784	31011927	C	ADD	4795	1.186	0.04185	1.092	1.287	4.067	4.753e-05
6	SNP_DQA1_32717791	32717791	T	ADD	4797	0.8298	0.04589	0.7584	0.9079	-4.066	4.778e-05
6	SNP_DQA1_32718513	32718513	A	ADD	4797	0.8298	0.04589	0.7584	0.9079	-4.066	4.778e-05
6	SNP_DQA1_32717851	32717851	G	ADD	4797	0.8298	0.04589	0.7584	0.9079	-4.066	4.778e-05
6	AA_DQA1_129_32717850	32717850	Q	ADD	4797	0.8298	0.04589	0.7584	0.9079	-4.066	4.778e-05
6	rs2596437	31447065	G	ADD	4779	0.7927	0.05718	0.7087	0.8868	-4.062	4.87e-05
6	rs411136	33516520	A	ADD	4772	0.8377	0.04362	0.7691	0.9125	-4.06	4.897e-05
6	rs455567	33360093	G	ADD	4796	0.8442	0.04177	0.7778	0.9162	-4.055	5.007e-05
6	SNP_B_31432528	31432528	C	ADD	4796	1.186	0.04217	1.092	1.288	4.042	5.308e-05
6	AA_B_63_31432527	31432527	E	ADD	4796	1.186	0.04217	1.092	1.288	4.042	5.308e-05
6	SNP_B_31432526	31432526	C	ADD	4796	1.186	0.04217	1.092	1.288	4.042	5.308e-05
6	AA_DRB1_-17_32665460_A	32665460	P	ADD	4797	1.205	0.04614	1.101	1.319	4.039	5.375e-05
6	rs2233967	31188807	G	ADD	4750	1.249	0.0551	1.121	1.392	4.037	5.422e-05
6	rs1611699	29935732	A	ADD	4796	0.8431	0.04236	0.7759	0.916	-4.03	5.581e-05
6	SNP_DQB1_32740605_G	32740605	P	ADD	4797	0.4857	0.1793	0.3418	0.6903	-4.027	5.652e-05
6	SNP_DQB1_32740669	32740669	A	ADD	4797	0.4857	0.1793	0.3418	0.6903	-4.027	5.652e-05
6	SNP_DQB1_32740773_G	32740773	P	ADD	4797	0.4857	0.1793	0.3418	0.6903	-4.027	5.652e-05
6	AA_DQB1_56_32740669	32740669	L	ADD	4797	0.4857	0.1793	0.3418	0.6903	-4.027	5.652e-05
6	HLA_DQB1_04	32739039	P	ADD	4797	0.4857	0.1793	0.3418	0.6903	-4.027	5.652e-05
6	SNP_DQB1_32740602	32740602	T	ADD	4797	0.4857	0.1793	0.3418	0.6903	-4.027	5.652e-05
6	SNP_DQB1_32740650	32740650	A	ADD	4797	0.4857	0.1793	0.3418	0.6903	-4.027	5.652e-05
6	rs2523691	31528666	A	ADD	4795	0.7046	0.087	0.5941	0.8356	-4.024	5.714e-05
6	rs2523536	31443979	G	ADD	4787	0.7189	0.08209	0.612	0.8443	-4.021	5.794e-05
6	rs9261926	30500385	A	ADD	4795	1.245	0.05456	1.119	1.386	4.017	5.9e-05
6	rs3749946	31556841	A	ADD	4796	0.6775	0.09694	0.5603	0.8193	-4.016	5.924e-05
6	rs12205634	33719645	G	ADD	4793	1.226	0.05082	1.11	1.355	4.012	6.033e-05
6	SNP_A-2163495	29937087	A	ADD	4796	0.8439	0.04237	0.7767	0.917	-4.005	6.209e-05
6	rs9261821	30487053	C	ADD	4793	1.244	0.05453	1.118	1.384	4.002	6.294e-05
6	rs4713466	31543848	T	ADD	4781	1.261	0.05788	1.125	1.412	4.001	6.313e-05
6	rs4713671	33807877	C	ADD	4787	1.181	0.04162	1.088	1.281	3.992	6.544e-05
6	rs3130267	33414772	T	ADD	4783	0.8458	0.04198	0.779	0.9184	-3.989	6.646e-05
6	rs3117230	33183613	G	ADD	4776	0.8149	0.05137	0.7368	0.9012	-3.986	6.726e-05
6	rs9261799	30484466	T	ADD	4792	1.243	0.0546	1.117	1.383	3.981	6.867e-05
6	HLA_DQB1_0402	32739039	P	ADD	4797	0.4896	0.1794	0.3444	0.6959	-3.98	6.886e-05
6	AA_DRB1_26_32660070_Y	32660070	P	ADD	4797	0.7817	0.06191	0.6924	0.8825	-3.978	6.95e-05
6	SNP_DRB1_32660070	32660070	T	ADD	4797	0.7817	0.06191	0.6924	0.8825	-3.978	6.95e-05
6	rs3997982	31452273	T	ADD	4787	0.7961	0.05734	0.7115	0.8908	-3.976	7.002e-05
6	rs1611710	29936895	T	ADD	4796	0.8451	0.04235	0.7778	0.9182	-3.975	7.049e-05
6	rs3177928	32520413	A	ADD	4780	1.253	0.05667	1.121	1.4	3.974	7.059e-05
6	SNP_DQA1_32717256_A	32717256	P	ADD	4797	0.5085	0.1706	0.364	0.7104	-3.964	7.37e-05
6	SNP_DQA1_32717767	32717767	G	ADD	4797	0.5085	0.1706	0.364	0.7104	-3.964	7.37e-05
6	AA_DQA1_69_32717257_T	32717257	P	ADD	4797	0.5085	0.1706	0.364	0.7104	-3.964	7.37e-05
6	rs9258750	29936951	G	ADD	4796	0.8001	0.05641	0.7163	0.8936	-3.955	7.661e-05
6	rs9295888	30530460	A	ADD	4793	1.241	0.0546	1.115	1.381	3.948	7.867e-05
6	SNP_A_30019219_T	30019219	P	ADD	4797	1.182	0.04245	1.087	1.284	3.93	8.487e-05
6	AA_A_156_30019219_L	30019219	P	ADD	4797	1.182	0.04245	1.087	1.284	3.93	8.487e-05
6	rs2523767	29920786	G	ADD	4758	0.8168	0.05162	0.7382	0.9037	-3.92	8.839e-05
6	rs1233400	29645954	A	ADD	4789	1.254	0.05785	1.12	1.405	3.918	8.946e-05
6	rs2248617	31556512	T	ADD	4790	1.187	0.0438	1.089	1.293	3.904	9.455e-05
6	rs3131621	31533478	G	ADD	4794	1.182	0.04284	1.087	1.285	3.899	9.642e-05
6	rs9394163	33790392	C	ADD	4789	1.179	0.04235	1.086	1.282	3.898	9.699e-05
6	rs10947091	30855195	T	ADD	4786	0.8275	0.04863	0.7523	0.9103	-3.893	9.91e-05
6	rs4713670	33807860	C	ADD	4796	1.179	0.04239	1.085	1.281	3.887	0.0001013
6	rs9391858	32449376	G	ADD	4791	1.245	0.0563	1.115	1.39	3.887	0.0001013
6	rs4713659	33775817	G	ADD	4769	1.18	0.04251	1.085	1.282	3.885	0.0001025
6	rs2734990	29920484	T	ADD	4723	0.8174	0.05201	0.7382	0.9051	-3.876	0.0001062
6	rs3099849	31459394	G	ADD	4792	0.8013	0.05727	0.7162	0.8965	-3.868	0.0001098
6	rs13200022	31206936	T	ADD	4795	0.7927	0.06017	0.7045	0.8919	-3.861	0.000113
6	AA_DRB1_180_32657338_x	32657338	P	ADD	4797	0.4839	0.1881	0.3346	0.6996	-3.858	0.0001141
6	HLA_DRB1_0801	32660042	P	ADD	4797	0.4839	0.1881	0.3346	0.6996	-3.858	0.0001141
6	AA_DRB1_181_32657335_x	32657335	P	ADD	4797	0.4839	0.1881	0.3346	0.6996	-3.858	0.0001141
6	rs2248459	31554689	G	ADD	4783	1.184	0.04371	1.086	1.289	3.855	0.0001158
6	rs3094123	30880357	A	ADD	4793	0.8008	0.05769	0.7152	0.8966	-3.851	0.0001176
6	AA_A_63_30018699_E	30018699	P	ADD	4797	1.286	0.06549	1.131	1.462	3.839	0.0001237
6	SNP_A_30018698_G	30018698	P	ADD	4797	1.286	0.06549	1.131	1.462	3.839	0.0001237
6	rs379464	32294326	T	ADD	4788	0.6361	0.1179	0.5049	0.8014	-3.838	0.0001239
6	rs7759668	33778384	C	ADD	4784	1.176	0.04235	1.082	1.277	3.821	0.0001329
6	rs3869109	31292175	A	ADD	4739	0.8495	0.04277	0.7812	0.9237	-3.815	0.0001364
6	AA_DQB1_74_32740615_S	32740615	P	ADD	4797	1.232	0.0547	1.107	1.371	3.81	0.0001388
6	SNP_DQB1_32740616	32740616	A	ADD	4797	1.232	0.0547	1.107	1.371	3.81	0.0001388
6	SNP_DQB1_32740625	32740625	C	ADD	4797	1.232	0.0547	1.107	1.371	3.81	0.0001388
6	SNP_DQB1_32740759_C	32740759	P	ADD	4797	1.232	0.0547	1.107	1.371	3.81	0.0001388
6	AA_DQB1_26_32740759_G	32740759	P	ADD	4797	1.232	0.0547	1.107	1.371	3.81	0.0001388
6	SNP_DQB1_32740761	32740761	C	ADD	4797	1.232	0.0547	1.107	1.371	3.81	0.0001388
6	SNP_DQB1_32740760_C	32740760	P	ADD	4797	1.232	0.0547	1.107	1.371	3.81	0.0001388
6	rs9295878	30525128	A	ADD	4793	1.22	0.05242	1.101	1.352	3.796	0.0001468
6	rs6931760	33921949	C	ADD	4786	0.8362	0.04715	0.7624	0.9172	-3.793	0.0001488
6	SNP_B_31432352_A	31432352	P	ADD	4796	0.853	0.04199	0.7856	0.9261	-3.788	0.0001521
6	AA_A_70_30018720	30018720	Q	ADD	4797	0.8385	0.04659	0.7653	0.9186	-3.781	0.0001559
6	SNP_A_30018721	30018721	G	ADD	4797	0.8385	0.04659	0.7653	0.9186	-3.781	0.0001559
6	HLA_DRB1_08	32660042	P	ADD	4797	0.5311	0.1679	0.3822	0.7381	-3.768	0.0001643
6	SNP_DRB1_32659926_A	32659926	P	ADD	4797	0.5311	0.1679	0.3822	0.7381	-3.768	0.0001643
6	AA_DRB1_74_32659926_L	32659926	P	ADD	4797	0.5311	0.1679	0.3822	0.7381	-3.768	0.0001643
6	AA_DPB1_65_33156607	33156607	L	ADD	4797	0.8045	0.05779	0.7184	0.901	-3.764	0.0001674
6	SNP_DPB1_33156606	33156606	C	ADD	4797	0.8045	0.05779	0.7184	0.901	-3.764	0.0001674
6	SNP_A_30018840	30018840	G	ADD	4797	0.7852	0.06429	0.6922	0.8906	-3.761	0.0001689
6	rs3818527	33769013	A	ADD	4780	1.171	0.04239	1.078	1.273	3.732	0.0001897
6	AA_B_156_31432003_R	31432003	P	ADD	4796	0.7954	0.06136	0.7053	0.8971	-3.73	0.0001917
6	SNP_A_30019169	30019169	G	ADD	4797	0.8533	0.04257	0.785	0.9276	-3.726	0.0001946
6	rs3130564	31209653	T	ADD	4790	1.19	0.04679	1.086	1.305	3.724	0.0001963
6	rs2523485	31459014	T	ADD	4794	0.8001	0.05994	0.7114	0.8999	-3.72	0.0001992
6	rs2516675	30538499	T	ADD	4792	0.833	0.04913	0.7565	0.9172	-3.719	0.0001997
6	HLA_B_0702	31431272	P	ADD	4796	0.7941	0.06214	0.703	0.897	-3.71	0.0002073
6	HLA_A_31	30019970	P	ADD	4797	1.563	0.1215	1.232	1.983	3.674	0.0002386
6	HLA_A_3101	30019970	P	ADD	4797	1.563	0.1215	1.232	1.983	3.674	0.0002386
6	rs9295881	30525438	T	ADD	4794	1.213	0.05255	1.094	1.345	3.674	0.000239
6	rs6906846	31353715	A	ADD	4794	0.8382	0.0481	0.7628	0.921	-3.67	0.0002423
6	AA_A_282_30020277_I	30020277	P	ADD	4797	1.317	0.07557	1.135	1.527	3.64	0.0002731
6	AA_A_311_30020364_K	30020364	P	ADD	4797	1.317	0.07557	1.135	1.527	3.64	0.0002731
6	rs4713325	30491421	G	ADD	4785	1.212	0.05278	1.093	1.344	3.639	0.0002739
6	rs872956	33184068	A	ADD	4793	0.8317	0.05066	0.7531	0.9185	-3.638	0.000275
6	rs3818530	33769200	G	ADD	4760	1.167	0.04238	1.074	1.268	3.634	0.0002785
6	rs2523841	31138262	A	ADD	4795	0.7867	0.06614	0.6911	0.8956	-3.627	0.0002869
6	SNP_DQB1_32740627	32740627	T	ADD	4797	0.5462	0.1668	0.3939	0.7574	-3.626	0.0002873
6	AA_DQB1_70_32740627_E	32740627	P	ADD	4797	0.5462	0.1668	0.3939	0.7574	-3.626	0.0002873
6	AA_DQB1_71_32740624_D	32740624	P	ADD	4797	0.5462	0.1668	0.3939	0.7574	-3.626	0.0002873
6	rs2894254	32453667	G	ADD	4772	0.7803	0.06844	0.6824	0.8923	-3.624	0.00029
6	SNP_A_30020692	30020692	T	ADD	4797	0.7609	0.07548	0.6562	0.8822	-3.621	0.000294
6	rs376877	33132584	G	ADD	4793	0.8192	0.05512	0.7353	0.9127	-3.618	0.0002972
6	rs2248462	31554775	A	ADD	4790	0.8296	0.05181	0.7495	0.9183	-3.606	0.000311
6	rs3094584	31491827	A	ADD	4790	0.7833	0.06773	0.686	0.8945	-3.605	0.0003116
6	rs3094055	30440125	C	ADD	4792	0.8286	0.05223	0.748	0.9179	-3.599	0.000319
6	rs2077102	31719819	A	ADD	4786	1.233	0.05825	1.1	1.382	3.599	0.0003191
6	rs2157605	30562055	C	ADD	4736	1.222	0.05608	1.095	1.364	3.577	0.000347
6	SNP_B_31432515_G	31432515	P	ADD	4796	1.161	0.04166	1.07	1.259	3.577	0.0003475
6	AA_B_67_31432515_S	31432515	P	ADD	4796	1.161	0.04166	1.07	1.259	3.577	0.0003475
6	rs11758688	30866327	T	ADD	4791	0.8425	0.04807	0.7668	0.9258	-3.565	0.0003644
6	rs2516422	31557248	T	ADD	4790	0.8318	0.05172	0.7516	0.9205	-3.562	0.0003687
6	rs4713328	30491855	T	ADD	4777	1.206	0.05254	1.088	1.336	3.559	0.0003717
6	SNP_A-1863641	29117982	C	ADD	4781	0.6227	0.1332	0.4796	0.8084	-3.557	0.0003757
6	rs9261282	30143436	G	ADD	4792	0.7379	0.08568	0.6238	0.8728	-3.548	0.0003885
6	SNP_B_31432181_T	31432181	P	ADD	4796	1.342	0.0831	1.14	1.579	3.537	0.0004051
6	SNP_A_30018698_A	30018698	P	ADD	4797	0.7615	0.07703	0.6548	0.8856	-3.537	0.0004052
6	AA_A_62_30018696_R	30018696	P	ADD	4797	0.7615	0.07703	0.6548	0.8856	-3.537	0.0004052
6	AA_A_63_30018699_N	30018699	P	ADD	4797	0.7615	0.07703	0.6548	0.8856	-3.537	0.0004052
6	SNP_A_30018700	30018700	C	ADD	4797	0.7615	0.07703	0.6548	0.8856	-3.537	0.0004052
6	rs12527415	30862519	T	ADD	4789	0.8436	0.04809	0.7677	0.927	-3.536	0.0004055
6	rs6917477	30133963	C	ADD	4794	0.7375	0.0861	0.623	0.8731	-3.536	0.0004064
6	rs7768538	32837799	C	ADD	4794	0.8609	0.04238	0.7923	0.9355	-3.533	0.0004101
6	SNP_B_31432173_A	31432173	P	ADD	4796	0.855	0.04446	0.7837	0.9329	-3.522	0.0004275
6	SNP_B_31430761	31430761	C	ADD	4796	0.8522	0.04539	0.7797	0.9315	-3.522	0.0004277
6	SNP_A_30019035_C	30019035	P	ADD	4797	0.778	0.07132	0.6765	0.8947	-3.519	0.0004325
6	AA_A_95_30019036_L	30019036	P	ADD	4797	0.778	0.07132	0.6765	0.8947	-3.519	0.0004325
6	rs2523840	31138404	A	ADD	4790	0.7926	0.06617	0.6962	0.9023	-3.513	0.0004428
6	rs1264704	30173298	A	ADD	4790	0.8448	0.04802	0.7689	0.9282	-3.513	0.0004437
6	AA_B_69_31432509_T	31432509	P	ADD	4796	1.186	0.04855	1.078	1.304	3.51	0.0004476
6	SNP_B_31432510_T	31432510	P	ADD	4796	1.186	0.04855	1.078	1.304	3.51	0.0004476
6	AA_B_70_31432506_N	31432506	P	ADD	4796	1.186	0.04855	1.078	1.304	3.51	0.0004476
6	AA_B_71_31432503	31432503	A	ADD	4796	0.8433	0.04855	0.7668	0.9275	-3.51	0.0004477
6	SNP_B_31432504	31432504	C	ADD	4796	0.8433	0.04855	0.7668	0.9275	-3.51	0.0004477
6	SNP_B_31432684	31432684	A	ADD	4796	0.8483	0.04691	0.7738	0.9299	-3.508	0.0004509
6	AA_B_11_31432683	31432683	S	ADD	4796	0.8483	0.04691	0.7738	0.9299	-3.508	0.0004509
6	rs2242655	31735428	G	ADD	4794	1.226	0.05811	1.094	1.374	3.506	0.0004541
6	rs362525	29651625	G	ADD	4791	0.8115	0.05968	0.7219	0.9121	-3.501	0.0004639
6	HLA_DRB1_1101	32660042	P	ADD	4797	0.6275	0.1332	0.4833	0.8148	-3.497	0.0004699
6	SNP_B_31432173_G	31432173	P	ADD	4796	1.168	0.04446	1.071	1.275	3.496	0.0004726
6	rs3130666	30848139	A	ADD	4792	0.6503	0.1232	0.5109	0.8279	-3.493	0.0004775
6	rs2524089	31374501	G	ADD	4791	0.8614	0.04272	0.7922	0.9367	-3.492	0.0004796
6	HLA_B_07	31431272	P	ADD	4796	0.8061	0.06182	0.7141	0.91	-3.486	0.0004907
6	SNP_B_31432645_A	31432645	P	ADD	4796	0.8614	0.04285	0.792	0.9368	-3.483	0.0004965
6	AA_B_24_31432644_S	31432644	P	ADD	4796	0.8614	0.04285	0.792	0.9368	-3.483	0.0004965
6	AA_B_69_31432509_A	31432509	P	ADD	4796	0.8444	0.04859	0.7677	0.9288	-3.48	0.0005017
6	SNP_B_31432510_C	31432510	P	ADD	4796	0.8444	0.04859	0.7677	0.9288	-3.48	0.0005017
6	SNP_A_30019930	30019930	T	ADD	4797	0.7683	0.07581	0.6622	0.8914	-3.476	0.0005081
6	SNP_A_30020365	30020365	C	ADD	4797	0.7683	0.07581	0.6622	0.8914	-3.476	0.0005081
6	SNP_A_30020541	30020541	G	ADD	4797	0.7683	0.07581	0.6622	0.8914	-3.476	0.0005081
6	SNP_A_30020543	30020543	C	ADD	4797	0.7683	0.07581	0.6622	0.8914	-3.476	0.0005081
6	SNP_A_30018381	30018381	A	ADD	4797	0.7683	0.07581	0.6622	0.8914	-3.476	0.0005081
6	SNP_A_30020628	30020628	C	ADD	4797	0.7683	0.07581	0.6622	0.8914	-3.476	0.0005081
6	SNP_A_30020635	30020635	T	ADD	4797	0.7683	0.07581	0.6622	0.8914	-3.476	0.0005081
6	SNP_A_30020666	30020666	T	ADD	4797	0.7683	0.07581	0.6622	0.8914	-3.476	0.0005081
6	SNP_A_30020659	30020659	G	ADD	4797	0.7683	0.07581	0.6622	0.8914	-3.476	0.0005081
6	AA_A_311_30020364_N	30020364	P	ADD	4797	0.7683	0.07581	0.6622	0.8914	-3.476	0.0005081
6	SNP_A_30018452	30018452	A	ADD	4797	0.7683	0.07581	0.6622	0.8914	-3.476	0.0005081
6	AA_A_282_30020277_V	30020277	P	ADD	4797	0.7683	0.07581	0.6622	0.8914	-3.476	0.0005081
6	SNP_A_30019513	30019513	C	ADD	4797	0.7683	0.07581	0.6622	0.8914	-3.476	0.0005081
6	SNP_A_30018926	30018926	A	ADD	4797	0.7683	0.07581	0.6622	0.8914	-3.476	0.0005081
6	SNP_A_30021180	30021180	G	ADD	4797	0.7683	0.07581	0.6622	0.8914	-3.476	0.0005081
6	SNP_A_30019816	30019816	A	ADD	4797	0.7683	0.07581	0.6622	0.8914	-3.476	0.0005081
6	AA_A_65_30018705	30018705	G	ADD	4797	0.7683	0.07581	0.6622	0.8914	-3.476	0.0005081
6	SNP_A_30018704	30018704	G	ADD	4797	0.7683	0.07581	0.6622	0.8914	-3.476	0.0005081
6	SNP_A_30019048	30019048	T	ADD	4797	0.7683	0.07581	0.6622	0.8914	-3.476	0.0005081
6	SNP_A_30019583	30019583	A	ADD	4797	0.7683	0.07581	0.6622	0.8914	-3.476	0.0005081
6	SNP_A_30019550	30019550	C	ADD	4797	0.7683	0.07581	0.6622	0.8914	-3.476	0.0005081
6	SNP_A_30019524	30019524	A	ADD	4797	0.7683	0.07581	0.6622	0.8914	-3.476	0.0005081
6	SNP_A_30019339	30019339	G	ADD	4797	0.7683	0.07581	0.6622	0.8914	-3.476	0.0005081
6	SNP_A_30019323_A	30019323	P	ADD	4797	0.7683	0.07581	0.6622	0.8914	-3.476	0.0005081
6	AA_A_62_30018696_E	30018696	P	ADD	4797	0.7683	0.07581	0.6622	0.8914	-3.476	0.0005081
6	SNP_A_30020065	30020065	A	ADD	4797	0.7683	0.07581	0.6622	0.8914	-3.476	0.0005081
6	SNP_A_30020077	30020077	A	ADD	4797	0.7683	0.07581	0.6622	0.8914	-3.476	0.0005081
6	AA_A_99_30019048	30019048	F	ADD	4797	0.7683	0.07581	0.6622	0.8914	-3.476	0.0005081
6	SNP_A_30019936	30019936	A	ADD	4797	0.7683	0.07581	0.6622	0.8914	-3.476	0.0005081
6	SNP_A_30020260	30020260	A	ADD	4797	0.7683	0.07581	0.6622	0.8914	-3.476	0.0005081
6	SNP_A_30020276	30020276	G	ADD	4797	0.7683	0.07581	0.6622	0.8914	-3.476	0.0005081
6	SNP_A_30020917	30020917	A	ADD	4797	0.7683	0.07581	0.6622	0.8914	-3.476	0.0005081
6	rs3909134	29807232	G	ADD	4793	1.634	0.142	1.237	2.158	3.456	0.0005476
6	rs10947028	29940846	C	ADD	4781	0.6856	0.1097	0.553	0.8501	-3.44	0.0005812
6	AA_DQB1_57_32740666_A	32740666	P	ADD	4797	1.161	0.04342	1.066	1.264	3.438	0.0005856
6	SNP_DQB1_32740666_G	32740666	P	ADD	4797	1.161	0.04342	1.066	1.264	3.438	0.0005856
6	rs984802	30429340	T	ADD	4795	1.184	0.04916	1.075	1.304	3.436	0.0005901
6	rs9295791	29204012	G	ADD	4774	1.28	0.07203	1.111	1.474	3.426	0.0006134
6	SNP_A_30018871	30018871	G	ADD	4797	1.157	0.04267	1.064	1.258	3.421	0.0006246
6	SNP_A_30020167	30020167	C	ADD	4797	1.157	0.04267	1.064	1.258	3.421	0.0006246
6	SNP_A_30019016	30019016	C	ADD	4797	1.157	0.04267	1.064	1.258	3.421	0.0006246
6	SNP_A_30018416	30018416	T	ADD	4797	1.157	0.04267	1.064	1.258	3.421	0.0006246
6	SNP_A_30018998	30018998	C	ADD	4797	1.157	0.04267	1.064	1.258	3.421	0.0006246
6	rs2395034	31568122	C	ADD	4794	0.8391	0.05143	0.7586	0.928	-3.412	0.0006445
6	rs7453920	32837990	A	ADD	4789	0.8653	0.04241	0.7963	0.9403	-3.411	0.0006479
6	rs3117294	29761308	G	ADD	4781	0.8557	0.04575	0.7823	0.936	-3.406	0.0006599
6	rs9276432	32820362	T	ADD	4792	0.8658	0.04239	0.7968	0.9408	-3.4	0.0006736
6	rs9394128	33131348	C	ADD	4793	0.8353	0.05315	0.7526	0.927	-3.386	0.0007081
6	rs2524095	31374096	A	ADD	4779	0.8654	0.04274	0.7959	0.941	-3.382	0.0007199
6	SNP_B_31431656	31431656	T	ADD	4796	0.7922	0.06893	0.6921	0.9068	-3.38	0.0007254
6	SNP_B_31431546	31431546	A	ADD	4796	0.7922	0.06893	0.6921	0.9068	-3.38	0.0007254
6	rs1737055	29841721	A	ADD	4786	0.8519	0.04748	0.7762	0.935	-3.375	0.0007381
6	rs6902723	32839938	A	ADD	4789	1.152	0.04201	1.061	1.251	3.373	0.0007442
6	rs7743563	33129170	A	ADD	4754	0.8348	0.05357	0.7516	0.9272	-3.371	0.0007493
6	SNP_B_31432721	31432721	T	ADD	4796	0.8123	0.06167	0.7198	0.9167	-3.371	0.0007494
6	rs13215062	33131924	A	ADD	4771	1.152	0.04207	1.061	1.251	3.371	0.0007501
6	rs2244579	31544618	C	ADD	4791	0.8412	0.05137	0.7607	0.9303	-3.366	0.0007638
6	SNP_A_30018471	30018471	T	ADD	4797	0.764	0.07998	0.6532	0.8937	-3.365	0.000765
6	rs3130014	33420286	G	ADD	4789	0.8558	0.04626	0.7817	0.9371	-3.365	0.0007657
6	rs11752362	30368961	T	ADD	4786	0.802	0.06558	0.7053	0.912	-3.364	0.0007688
6	SNP_A_30019008	30019008	T	ADD	4797	0.7636	0.0802	0.6526	0.8936	-3.362	0.000773
6	AA_A_77_30018741_N	30018741	P	ADD	4797	0.8617	0.04428	0.7901	0.9398	-3.362	0.0007741
6	rs7763822	33168406	T	ADD	4796	0.6637	0.1221	0.5224	0.8431	-3.358	0.0007859
6	rs6903130	32840188	A	ADD	4785	1.151	0.0419	1.06	1.249	3.354	0.0007958
6	rs9276429	32820082	G	ADD	4796	0.8676	0.04236	0.7985	0.9427	-3.352	0.0008019
6	rs594223	33775943	G	ADD	4797	0.8237	0.05796	0.7353	0.9228	-3.346	0.000819
6	rs9393945	29216270	G	ADD	4792	1.271	0.07169	1.104	1.462	3.341	0.0008352
6	rs367645	33132477	A	ADD	4783	0.6673	0.1213	0.526	0.8464	-3.334	0.0008556
6	rs7739225	33128755	C	ADD	4753	0.8397	0.0524	0.7578	0.9305	-3.334	0.0008563
6	rs9366826	33727162	C	ADD	4746	1.182	0.05007	1.071	1.303	3.333	0.0008595
6	SNP_B_31432769	31432769	A	ADD	4796	0.8686	0.04226	0.7996	0.9436	-3.332	0.0008609
6	SNP_B_31432767	31432767	T	ADD	4796	0.8686	0.04226	0.7996	0.9436	-3.332	0.0008609
6	AA_DQB1_38_32740723	32740723	V	ADD	4797	0.866	0.04319	0.7957	0.9425	-3.331	0.0008658
6	SNP_DQB1_32740723	32740723	A	ADD	4797	0.866	0.04319	0.7957	0.9425	-3.331	0.0008658
6	AA_DQB1_77_32740606	32740606	R	ADD	4797	0.8657	0.04335	0.7952	0.9424	-3.328	0.0008749
6	SNP_DQB1_32740606	32740606	C	ADD	4797	0.8657	0.04335	0.7952	0.9424	-3.328	0.0008749
6	rs3129302	33082321	T	ADD	4788	0.6587	0.1257	0.5149	0.8427	-3.321	0.0008958
6	AA_A_152_30019207_V	30019207	P	ADD	4797	1.149	0.04187	1.058	1.247	3.31	0.0009332
6	SNP_A_30019207_T	30019207	P	ADD	4797	1.149	0.04187	1.058	1.247	3.31	0.0009332
6	rs7765820	33751536	A	ADD	4795	0.8545	0.04757	0.7784	0.938	-3.307	0.0009445
6	rs9276431	32820225	T	ADD	4794	0.8696	0.04237	0.8003	0.9449	-3.298	0.0009722
6	AA_B_70_31432506_Q	31432506	P	ADD	4796	0.8274	0.05748	0.7392	0.926	-3.297	0.000978
6	SNP_B_31432507_G	31432507	P	ADD	4796	0.8274	0.05748	0.7392	0.926	-3.297	0.000978
6	rs9276440	32822761	A	ADD	4795	0.8697	0.04237	0.8004	0.9451	-3.294	0.0009881
6	rs2596464	31520940	T	ADD	4792	0.8704	0.04216	0.8014	0.9454	-3.292	0.0009937
6	SNP_DRB1_32659913_A	32659913	P	ADD	4797	0.6936	0.1113	0.5576	0.8626	-3.288	0.001009
6	AA_A_77_30018741_D	30018741	P	ADD	4797	1.152	0.04314	1.059	1.254	3.287	0.001013
6	SNP_A_30018738_T	30018738	P	ADD	4797	1.152	0.04314	1.059	1.254	3.287	0.001013
6	AA_A_76_30018738_V	30018738	P	ADD	4797	1.152	0.04314	1.059	1.254	3.287	0.001013
6	SNP_A_30018740	30018740	A	ADD	4797	0.8678	0.04314	0.7974	0.9444	-3.287	0.001014
6	AA_C_152_31346921_A	31346921	P	ADD	4797	0.8679	0.04311	0.7976	0.9444	-3.286	0.001016
6	SNP_C_31346469	31346469	T	ADD	4797	0.8679	0.04311	0.7976	0.9444	-3.286	0.001016
6	rs9261376	30167571	G	ADD	4794	0.8339	0.05535	0.7482	0.9295	-3.281	0.001035
6	rs9261389	30169534	G	ADD	4794	0.8338	0.05544	0.7479	0.9295	-3.279	0.001042
6	rs3117286	29737753	C	ADD	4789	0.6084	0.1518	0.4518	0.8192	-3.274	0.001062
6	AA_A_9_30018537_Y	30018537	P	ADD	4797	0.8228	0.0596	0.732	0.9247	-3.273	0.001063
6	SNP_A_30018537_A	30018537	P	ADD	4797	0.8228	0.0596	0.732	0.9247	-3.273	0.001063
6	SNP_A_30018541_A	30018541	P	ADD	4797	1.215	0.0596	1.081	1.366	3.273	0.001064
6	SNP_B_31432515_T	31432515	P	ADD	4796	0.8291	0.05746	0.7408	0.9279	-3.262	0.001107
6	AA_B_67_31432515_Y	31432515	P	ADD	4796	0.8291	0.05746	0.7408	0.9279	-3.262	0.001107
6	AA_DPB1_57_33156583	33156583	D	ADD	4797	0.8236	0.05952	0.7329	0.9255	-3.261	0.001109
6	SNP_DPB1_33156584	33156584	C	ADD	4797	0.8236	0.05952	0.7329	0.9255	-3.261	0.001109
6	rs3129045	29760555	A	ADD	4790	0.8614	0.04574	0.7876	0.9422	-3.261	0.001112
6	rs2857154	32870594	A	ADD	4764	1.15	0.04289	1.057	1.251	3.256	0.001129
6	SNP_A_30018695	30018695	G	ADD	4797	1.149	0.04263	1.057	1.249	3.254	0.001139
6	SNP_A_30018709	30018709	A	ADD	4797	1.149	0.04263	1.057	1.249	3.254	0.001139
6	AA_A_66_30018708	30018708	K	ADD	4797	1.149	0.04263	1.057	1.249	3.254	0.001139
6	AA_C_152_31346921_E	31346921	P	ADD	4797	1.15	0.04306	1.057	1.252	3.254	0.001139
6	SNP_A_30018506	30018506	T	ADD	4797	1.149	0.04263	1.057	1.249	3.254	0.001139
6	SNP_C_31346921	31346921	G	ADD	4797	0.8693	0.04306	0.7989	0.9458	-3.254	0.001139
6	rs3117016	33203494	A	ADD	4791	1.149	0.04272	1.057	1.249	3.25	0.001153
6	SNP_A_30019035_A	30019035	P	ADD	4797	0.8706	0.04265	0.8008	0.9466	-3.248	0.001163
6	AA_A_95_30019036_I	30019036	P	ADD	4797	0.8706	0.04265	0.8008	0.9466	-3.248	0.001163
6	rs3129249	33217534	T	ADD	4789	0.8467	0.05128	0.7657	0.9362	-3.246	0.001172
6	AA_B_171_31431958_H	31431958	P	ADD	4796	0.8039	0.06731	0.7045	0.9172	-3.243	0.001181
6	SNP_B_31431959	31431959	G	ADD	4796	0.8039	0.06731	0.7045	0.9172	-3.243	0.001181
6	SNP_A_30018696_G	30018696	P	ADD	4797	1.148	0.04254	1.056	1.248	3.241	0.001191
6	rs10947427	33752231	A	ADD	4794	0.8455	0.0518	0.7639	0.9359	-3.24	0.001196
6	rs1614309	29853863	A	ADD	4795	0.8629	0.04552	0.7893	0.9434	-3.24	0.001197
6	AA_A_156_30019219_W	30019219	P	ADD	4797	0.7823	0.0758	0.6743	0.9076	-3.24	0.001197
6	rs6913746	29603794	C	ADD	4796	0.5594	0.1795	0.3935	0.7952	-3.236	0.001211
6	rs12524063	32405288	A	ADD	4795	1.25	0.0692	1.092	1.432	3.227	0.001249
6	SNP_A_30018979_G	30018979	P	ADD	4797	1.146	0.04218	1.055	1.245	3.226	0.001254
6	SNP_A_30021042	30021042	A	ADD	4797	0.4724	0.2334	0.299	0.7464	-3.213	0.001312
6	HLA_A_3001	30019970	P	ADD	4797	0.4724	0.2334	0.299	0.7464	-3.213	0.001312
6	HLA_DRB1_1104	32660042	P	ADD	4797	0.5631	0.1787	0.3967	0.7993	-3.213	0.001312
6	SNP_A_30019206_T	30019206	P	ADD	4797	0.4724	0.2334	0.299	0.7464	-3.213	0.001312
6	AA_A_152_30019207_W	30019207	P	ADD	4797	0.4724	0.2334	0.299	0.7464	-3.213	0.001312
6	rs1736913	29812379	T	ADD	4797	0.865	0.04515	0.7918	0.9451	-3.211	0.001324
6	rs9263794	31237998	G	ADD	4793	1.19	0.05421	1.07	1.323	3.208	0.001335
6	rs7764491	33168818	G	ADD	4796	0.6783	0.121	0.5351	0.8598	-3.208	0.001335
6	rs2233969	31188411	G	ADD	4794	1.186	0.0533	1.069	1.317	3.207	0.001343
6	SNP_B_31432581_G	31432581	P	ADD	4796	0.831	0.05778	0.742	0.9306	-3.205	0.001351
6	AA_B_45_31432581_T	31432581	P	ADD	4796	0.831	0.05778	0.742	0.9306	-3.205	0.001351
6	rs9295965	31287012	C	ADD	4785	1.181	0.05197	1.067	1.308	3.204	0.001354
6	AA_B_171_31431958_Y	31431958	P	ADD	4796	1.24	0.06727	1.087	1.415	3.202	0.001363
6	rs1737031	29845460	T	ADD	4791	0.8644	0.04552	0.7906	0.9451	-3.201	0.001368
6	SNP_B_31432722_G	31432722	P	ADD	4796	1.37	0.09832	1.13	1.661	3.199	0.00138
6	rs1265048	31189388	C	ADD	4792	1.155	0.04493	1.057	1.261	3.199	0.001381
6	AA_DQB1_-27_32742346_A	32742346	P	ADD	4797	0.8414	0.05443	0.7563	0.9361	-3.173	0.00151
6	AA_DQB1_-9_32742292_M	32742292	P	ADD	4797	0.8414	0.05443	0.7563	0.9361	-3.173	0.00151
6	rs9262546	31101107	A	ADD	4626	0.7976	0.07139	0.6934	0.9173	-3.169	0.001531
6	rs2844731	30524964	A	ADD	4783	0.8251	0.06067	0.7326	0.9293	-3.168	0.001533
6	rs3131043	30866445	G	ADD	4795	0.8741	0.04251	0.8042	0.9501	-3.165	0.001551
6	AA_A_114_30019093_H	30019093	P	ADD	4797	1.144	0.04256	1.052	1.243	3.16	0.001577
6	SNP_A_30019094_C	30019094	P	ADD	4797	1.144	0.04256	1.052	1.243	3.16	0.001577
6	SNP_A_30019098_T	30019098	P	ADD	4797	1.144	0.04256	1.052	1.243	3.16	0.001577
6	AA_A_116_30019099_Y	30019099	P	ADD	4797	1.144	0.04256	1.052	1.243	3.16	0.001577
6	rs4098873	29786129	T	ADD	4793	0.5511	0.1888	0.3807	0.7979	-3.156	0.001599
6	SNP_A_30018541_C	30018541	P	ADD	4797	0.8288	0.0597	0.7373	0.9316	-3.146	0.001655
6	rs2395351	33208405	C	ADD	4792	1.144	0.04275	1.052	1.244	3.145	0.001661
6	AA_A_283_30020280_P	30020280	P	ADD	4797	1.804	0.1879	1.248	2.607	3.14	0.001687
6	rs2516478	31606716	A	ADD	4796	1.189	0.05533	1.067	1.325	3.131	0.001745
6	SNP_A-1985598	30475206	A	ADD	4656	1.192	0.05618	1.068	1.331	3.128	0.001758
6	rs398931	29759471	C	ADD	4784	0.5576	0.187	0.3864	0.8045	-3.123	0.00179
6	HLA_DRB1_0405	32660042	P	ADD	4797	1.97	0.2176	1.286	3.018	3.116	0.001835
6	rs7382347	32883664	A	ADD	4792	1.142	0.04281	1.05	1.242	3.109	0.001876
6	rs9261301	30149538	G	ADD	4760	1.141	0.04249	1.05	1.24	3.109	0.001877
6	rs9275765	32797302	A	ADD	4796	1.157	0.04692	1.055	1.269	3.109	0.00188
6	rs378596	29751266	C	ADD	4796	0.556	0.189	0.3839	0.8052	-3.106	0.001895
6	AA_A_184_30019881	30019881	P	ADD	4797	0.878	0.04191	0.8088	0.9532	-3.104	0.001912
6	SNP_A_30019880	30019880	G	ADD	4797	1.139	0.04191	1.049	1.236	3.103	0.001914
6	rs6932033	29845825	G	ADD	4794	0.5637	0.1848	0.3924	0.8097	-3.102	0.001922
6	SNP_B_31432808_C	31432808	P	ADD	4796	1.143	0.04317	1.05	1.244	3.101	0.001929
6	rs387603	29753557	A	ADD	4787	0.5567	0.189	0.3844	0.8063	-3.099	0.001942
6	SNP_C_31345966	31345966	T	ADD	4797	0.7844	0.07864	0.6723	0.9151	-3.088	0.002015
6	AA_C_275_31345841_K	31345841	P	ADD	4797	0.7844	0.07864	0.6723	0.9151	-3.088	0.002015
6	rs2071025	33251734	G	ADD	4791	0.8567	0.05027	0.7763	0.9454	-3.078	0.002087
6	rs9263800	31242578	A	ADD	4793	1.174	0.05206	1.06	1.3	3.073	0.002116
6	SNP_C_31347275	31347275	G	ADD	4797	0.8767	0.04283	0.8061	0.9535	-3.072	0.002126
6	rs3129051	29758101	A	ADD	4781	0.5614	0.1881	0.3883	0.8117	-3.069	0.002149
6	rs10947377	33126437	A	ADD	4793	0.8386	0.05744	0.7493	0.9385	-3.064	0.002183
6	rs7452756	31284581	G	ADD	4746	1.172	0.05195	1.059	1.298	3.059	0.002219
6	rs9276490	32826659	A	ADD	4770	0.8782	0.04251	0.808	0.9545	-3.055	0.002248
6	rs1633030	29853773	C	ADD	4773	0.8694	0.04579	0.7948	0.9511	-3.055	0.00225
6	rs2507976	31459866	A	ADD	4767	0.8703	0.04547	0.7961	0.9514	-3.055	0.002252
6	SNP_C_31347701	31347701	A	ADD	4797	0.8391	0.05744	0.7498	0.9391	-3.053	0.002264
6	rs9275772	32797481	T	ADD	4796	1.154	0.04696	1.052	1.265	3.047	0.002308
6	SNP_C_31347130_C	31347130	P	ADD	4797	1.14	0.04297	1.048	1.24	3.043	0.002345
6	rs2894117	29876780	G	ADD	4791	0.5784	0.1802	0.4062	0.8235	-3.038	0.002385
6	SNP_B_31432626	31432626	C	ADD	4796	0.6943	0.1203	0.5485	0.8789	-3.033	0.002418
6	SNP_B_31432722_A	31432722	P	ADD	4796	0.6943	0.1203	0.5485	0.8789	-3.033	0.002418
6	SNP_B_31430745	31430745	T	ADD	4796	0.6943	0.1203	0.5485	0.8789	-3.033	0.002418
6	AA_B_30_31432626	31432626	G	ADD	4796	0.6943	0.1203	0.5485	0.8789	-3.033	0.002418
6	SNP_B_31432553	31432553	T	ADD	4796	0.6943	0.1203	0.5485	0.8789	-3.033	0.002418
6	HLA_B_1801	31431272	P	ADD	4796	0.6943	0.1203	0.5485	0.8789	-3.033	0.002418
6	HLA_B_18	31431272	P	ADD	4796	0.6943	0.1203	0.5485	0.8789	-3.033	0.002418
6	rs9275793	32798005	G	ADD	4796	1.153	0.04691	1.051	1.264	3.03	0.002443
6	rs2975046	30023128	G	ADD	4790	0.8424	0.0567	0.7538	0.9414	-3.025	0.002482
6	rs3873385	31377287	T	ADD	4752	1.18	0.05475	1.06	1.314	3.026	0.002482
6	rs6908994	31306688	T	ADD	4788	1.17	0.05182	1.057	1.295	3.023	0.002503
6	rs9295967	31291999	G	ADD	4787	1.169	0.05187	1.056	1.294	3.014	0.002575
6	rs29221	29697103	G	ADD	4770	0.8579	0.05085	0.7765	0.9478	-3.013	0.002583
6	rs6937967	31317024	G	ADD	4785	0.8768	0.0437	0.8048	0.9552	-3.009	0.002618
6	rs10807118	33126288	T	ADD	4796	0.8414	0.05739	0.7519	0.9416	-3.009	0.002619
6	rs7382297	31355046	T	ADD	4794	0.8359	0.05961	0.7437	0.9395	-3.007	0.002642
6	rs17627049	33645780	A	ADD	4791	1.147	0.04556	1.049	1.254	3.003	0.00267
6	rs2857129	32884601	A	ADD	4791	1.137	0.04281	1.046	1.237	3.003	0.00267
6	rs7762289	29018214	C	ADD	4788	1.231	0.06935	1.074	1.41	2.996	0.002739
6	rs213208	33285988	T	ADD	4785	0.8608	0.0501	0.7803	0.9496	-2.992	0.002772
6	HLA_DPB1_11	33157346	P	ADD	4797	0.6251	0.1571	0.4595	0.8505	-2.991	0.00278
6	SNP_DPB1_33151843	33151843	T	ADD	4797	0.6251	0.1571	0.4595	0.8505	-2.991	0.00278
6	HLA_DPB1_1101	33157346	P	ADD	4797	0.6251	0.1571	0.4595	0.8505	-2.991	0.00278
6	SNP_DPB1_33151820	33151820	A	ADD	4797	0.6251	0.1571	0.4595	0.8505	-2.991	0.00278
6	rs3818528	33769069	G	ADD	4793	0.8768	0.04402	0.8043	0.9558	-2.987	0.002815
6	SNP_B_31432565	31432565	C	ADD	4796	0.8834	0.04155	0.8143	0.9583	-2.985	0.00284
6	rs7766902	29344624	T	ADD	4793	1.218	0.06616	1.07	1.386	2.979	0.002895
6	rs4394275	31426156	A	ADD	4794	1.156	0.04874	1.051	1.272	2.977	0.002909
6	AA_DQB1_57_32740666_V	32740666	P	ADD	4797	1.188	0.05778	1.06	1.33	2.975	0.002934
6	SNP_DQB1_32740666_A	32740666	P	ADD	4797	1.188	0.05778	1.06	1.33	2.975	0.002934
6	SNP_A_30020020	30020020	T	ADD	4797	0.8453	0.05656	0.7566	0.9444	-2.972	0.002956
6	rs9261151	30095717	A	ADD	4778	0.7259	0.1079	0.5875	0.8969	-2.968	0.002994
6	SNP_C_31344977	31344977	C	ADD	4797	0.838	0.05963	0.7456	0.9419	-2.964	0.003032
6	AA_C_99_31347080_S	31347080	P	ADD	4797	0.838	0.05963	0.7456	0.9419	-2.964	0.003032
6	SNP_C_31347080_G	31347080	P	ADD	4797	0.838	0.05963	0.7456	0.9419	-2.964	0.003032
6	HLA_C_0702	31346171	P	ADD	4797	0.838	0.05963	0.7456	0.9419	-2.964	0.003032
6	SNP_C_31347285	31347285	T	ADD	4797	0.838	0.05963	0.7456	0.9419	-2.964	0.003032
6	rs1264563	30476071	T	ADD	4789	0.8795	0.04333	0.8079	0.9575	-2.963	0.003047
6	rs12199773	31285894	G	ADD	4793	0.8377	0.05987	0.745	0.942	-2.957	0.003103
6	rs3757340	31029861	C	ADD	4789	0.8684	0.04778	0.7908	0.9536	-2.953	0.003143
6	rs9296069	33126935	T	ADD	4790	1.148	0.0468	1.047	1.258	2.951	0.003166
6	rs6905389	30427909	A	ADD	4777	0.7861	0.08182	0.6697	0.9229	-2.941	0.003274
6	AA_C_156_31346909_L	31346909	P	ADD	4797	1.13	0.04167	1.041	1.226	2.926	0.003433
6	SNP_C_31346909_A	31346909	P	ADD	4797	1.13	0.04167	1.041	1.226	2.926	0.003433
6	AA_DPB1_55_33156577_E	33156577	P	ADD	4797	0.6664	0.139	0.5075	0.8751	-2.92	0.003502
6	SNP_DPB1_33156578	33156578	G	ADD	4797	0.6664	0.139	0.5075	0.8751	-2.92	0.003502
6	rs9295957	31265572	A	ADD	4621	1.164	0.05194	1.051	1.288	2.92	0.003503
6	rs2853934	31361907	T	ADD	4753	1.184	0.05793	1.057	1.327	2.918	0.003526
6	HLA_DQB1_0503	32739039	P	ADD	4797	0.6275	0.1598	0.4587	0.8583	-2.916	0.003547
6	rs1233367	29730199	G	ADD	4794	0.8776	0.04487	0.8037	0.9582	-2.91	0.00361
6	HLA_DQB1_0303	32739039	P	ADD	4797	0.7403	0.1034	0.6044	0.9067	-2.907	0.003646
6	rs2535255	29739669	A	ADD	4797	0.5867	0.1837	0.4093	0.8409	-2.903	0.003694
6	SNP_A_30020872	30020872	A	ADD	4797	1.378	0.1105	1.11	1.711	2.903	0.003697
6	SNP_A_30018795	30018795	A	ADD	4797	1.378	0.1105	1.11	1.711	2.903	0.003697
6	SNP_A_30020869	30020869	C	ADD	4797	1.378	0.1105	1.11	1.711	2.903	0.003697
6	SNP_A_30020875	30020875	A	ADD	4797	1.378	0.1105	1.11	1.711	2.903	0.003697
6	SNP_A_30018845	30018845	A	ADD	4797	1.378	0.1105	1.11	1.711	2.903	0.003697
6	SNP_A_30020871	30020871	A	ADD	4797	1.378	0.1105	1.11	1.711	2.903	0.003697
6	SNP_A_30020876	30020876	A	ADD	4797	1.378	0.1105	1.11	1.711	2.903	0.003697
6	SNP_A_30018489	30018489	A	ADD	4797	1.378	0.1105	1.11	1.711	2.903	0.003697
6	SNP_A_30020128	30020128	C	ADD	4797	1.378	0.1105	1.11	1.711	2.903	0.003697
6	SNP_A_30020879	30020879	A	ADD	4797	1.378	0.1105	1.11	1.711	2.903	0.003697
6	SNP_A_30020880	30020880	C	ADD	4797	1.378	0.1105	1.11	1.711	2.903	0.003697
6	SNP_A_30020864	30020864	A	ADD	4797	1.378	0.1105	1.11	1.711	2.903	0.003697
6	SNP_A_30019484	30019484	G	ADD	4797	1.378	0.1105	1.11	1.711	2.903	0.003697
6	SNP_A_30019836	30019836	T	ADD	4797	1.378	0.1105	1.11	1.711	2.903	0.003697
6	rs9368745	32934211	G	ADD	4793	0.6612	0.1429	0.4997	0.8749	-2.895	0.003787
6	rs1061397	30800518	T	ADD	4780	0.6628	0.1422	0.5016	0.8758	-2.893	0.003822
6	SNP_A_30020489	30020489	G	ADD	4797	0.8794	0.04455	0.8059	0.9597	-2.884	0.003924
6	AA_A_73_30018729	30018729	I	ADD	4797	1.372	0.1101	1.106	1.702	2.874	0.004055
6	SNP_A_30018729	30018729	T	ADD	4797	1.372	0.1101	1.106	1.702	2.874	0.004055
6	rs2747445	29761674	A	ADD	4794	0.5739	0.1935	0.3928	0.8386	-2.869	0.004112
6	SNP_B_31432578	31432578	G	ADD	4796	1.19	0.06066	1.057	1.34	2.867	0.00414
6	AA_B_45_31432581_M	31432581	P	ADD	4796	1.19	0.06066	1.057	1.34	2.867	0.00414
6	SNP_B_31432581_A	31432581	P	ADD	4796	1.19	0.06066	1.057	1.34	2.867	0.00414
6	AA_B_46_31432578	31432578	A	ADD	4796	1.19	0.06066	1.057	1.34	2.867	0.00414
6	AA_C_24_31347555	31347555	S	ADD	4797	0.8875	0.04174	0.8178	0.9631	-2.86	0.004232
6	SNP_C_31347556	31347556	A	ADD	4797	0.8875	0.04174	0.8178	0.9631	-2.86	0.004232
6	SNP_A_30018746	30018746	C	ADD	4797	0.8401	0.06108	0.7453	0.9469	-2.853	0.004326
6	AA_A_79_30018747	30018747	R	ADD	4797	0.8401	0.06108	0.7453	0.9469	-2.853	0.004326
6	AA_A_80_30018750	30018750	I	ADD	4797	0.8401	0.06108	0.7453	0.9469	-2.853	0.004326
6	SNP_A_30018750	30018750	T	ADD	4797	0.8401	0.06108	0.7453	0.9469	-2.853	0.004326
6	SNP_A_30018758	30018758	C	ADD	4797	0.8401	0.06108	0.7453	0.9469	-2.853	0.004326
6	AA_A_81_30018753	30018753	A	ADD	4797	0.8401	0.06108	0.7453	0.9469	-2.853	0.004326
6	AA_A_83_30018759	30018759	R	ADD	4797	0.8401	0.06108	0.7453	0.9469	-2.853	0.004326
6	SNP_A_30018753	30018753	C	ADD	4797	0.8401	0.06108	0.7453	0.9469	-2.853	0.004326
6	AA_A_82_30018756	30018756	L	ADD	4797	0.8401	0.06108	0.7453	0.9469	-2.853	0.004326
6	SNP_A_30018756	30018756	T	ADD	4797	0.8401	0.06108	0.7453	0.9469	-2.853	0.004326
6	SNP_A_30018752	30018752	G	ADD	4797	0.8401	0.06108	0.7453	0.9469	-2.853	0.004326
6	AA_A_114_30019093_R	30019093	P	ADD	4797	0.8873	0.04203	0.8172	0.9635	-2.844	0.004461
6	SNP_A_30019093	30019093	G	ADD	4797	0.8873	0.04203	0.8172	0.9635	-2.844	0.004461
6	rs9404964	30455812	C	ADD	4774	1.144	0.04741	1.043	1.256	2.84	0.004506
6	SNP_C_31347660	31347660	A	ADD	4797	0.8871	0.04227	0.8166	0.9638	-2.833	0.004618
6	SNP_C_31347601	31347601	C	ADD	4797	0.8871	0.04227	0.8166	0.9638	-2.833	0.004618
6	AA_C_9_31347600_D	31347600	P	ADD	4797	0.8871	0.04227	0.8166	0.9638	-2.833	0.004618
6	SNP_C_31345066	31345066	A	ADD	4797	0.8296	0.06602	0.7289	0.9442	-2.83	0.004653
6	rs2763979	31902571	T	ADD	4792	0.8816	0.04456	0.8079	0.9621	-2.827	0.004697
6	rs2394999	31508914	G	ADD	4790	0.8312	0.06558	0.7309	0.9452	-2.82	0.004802
6	rs3095250	31316319	C	ADD	4787	0.8828	0.04423	0.8095	0.9628	-2.817	0.004845
6	AA_C_49_31347480	31347480	E	ADD	4797	0.7974	0.08044	0.6811	0.9335	-2.815	0.004879
6	SNP_C_31347721	31347721	C	ADD	4797	0.7974	0.08044	0.6811	0.9335	-2.815	0.004879
6	SNP_C_31347586	31347586	A	ADD	4797	0.7974	0.08044	0.6811	0.9335	-2.815	0.004879
6	SNP_C_31347130_G	31347130	P	ADD	4797	0.7974	0.08044	0.6811	0.9335	-2.815	0.004879
6	SNP_C_31346246	31346246	T	ADD	4797	0.7974	0.08044	0.6811	0.9335	-2.815	0.004879
6	SNP_C_31345758	31345758	T	ADD	4797	0.7974	0.08044	0.6811	0.9335	-2.815	0.004879
6	AA_C_303_31345757	31345757	M	ADD	4797	0.7974	0.08044	0.6811	0.9335	-2.815	0.004879
6	SNP_C_31347061	31347061	C	ADD	4797	0.7974	0.08044	0.6811	0.9335	-2.815	0.004879
6	AA_C_14_31347585	31347585	W	ADD	4797	0.7974	0.08044	0.6811	0.9335	-2.815	0.004879
6	SNP_C_31346517	31346517	C	ADD	4797	0.7974	0.08044	0.6811	0.9335	-2.815	0.004879
6	HLA_C_0401	31346171	P	ADD	4797	0.7974	0.08044	0.6811	0.9335	-2.815	0.004879
6	SNP_C_31346006	31346006	A	ADD	4797	0.7974	0.08044	0.6811	0.9335	-2.815	0.004879
6	SNP_C_31347480	31347480	T	ADD	4797	0.7974	0.08044	0.6811	0.9335	-2.815	0.004879
6	HLA_C_04	31346171	P	ADD	4797	0.7974	0.08044	0.6811	0.9335	-2.815	0.004879
6	SNP_C_31346989	31346989	A	ADD	4797	1.144	0.04797	1.042	1.257	2.813	0.004908
6	SNP_C_31347572	31347572	C	ADD	4797	1.144	0.04797	1.042	1.257	2.813	0.004908
6	HLA_A_2301	30019970	P	ADD	4797	0.5837	0.1914	0.4011	0.8494	-2.812	0.004917
6	SNP_A_30020280	30020280	A	ADD	4797	0.5837	0.1914	0.4011	0.8494	-2.812	0.004917
6	AA_A_283_30020280_H	30020280	P	ADD	4797	0.5837	0.1914	0.4011	0.8494	-2.812	0.004917
6	HLA_A_23	30019970	P	ADD	4797	0.5837	0.1914	0.4011	0.8494	-2.812	0.004917
6	AA_A_156_30019219_Q	30019219	P	ADD	4797	0.8393	0.06234	0.7428	0.9484	-2.81	0.004951
6	SNP_A_30019219_A	30019219	P	ADD	4797	0.8393	0.06234	0.7428	0.9484	-2.81	0.004951
6	rs9262635	31133458	G	ADD	4797	1.148	0.04923	1.043	1.265	2.807	0.004998
6	rs4713630	33580919	T	ADD	4791	0.825	0.06878	0.7209	0.944	-2.798	0.005147
6	rs4081552	31461668	A	ADD	4792	0.8694	0.05006	0.7881	0.959	-2.797	0.005161
6	rs9262636	31133827	G	ADD	4795	1.148	0.04928	1.042	1.264	2.796	0.005171
6	rs2524115	31373533	A	ADD	4789	1.174	0.05774	1.049	1.315	2.78	0.005432
6	rs2097775	30462282	A	ADD	4787	0.8468	0.06	0.7529	0.9525	-2.771	0.005589
6	rs3095238	31269189	T	ADD	4792	0.8472	0.05991	0.7533	0.9528	-2.768	0.005643
6	rs2254071	29914041	C	ADD	4791	0.8777	0.04715	0.8002	0.9626	-2.768	0.005647
6	SNP_C_31347080_A	31347080	P	ADD	4797	0.8086	0.07685	0.6955	0.9401	-2.764	0.005705
6	SNP_C_31347631	31347631	A	ADD	4797	0.8086	0.07685	0.6955	0.9401	-2.764	0.005705
6	SNP_C_31347600_G	31347600	P	ADD	4797	0.8086	0.07685	0.6955	0.9401	-2.764	0.005705
6	AA_C_9_31347600_S	31347600	P	ADD	4797	0.8086	0.07685	0.6955	0.9401	-2.764	0.005705
6	AA_C_99_31347080_F	31347080	P	ADD	4797	0.8086	0.07685	0.6955	0.9401	-2.764	0.005705
6	SNP_C_31347639	31347639	T	ADD	4797	0.8086	0.07685	0.6955	0.9401	-2.764	0.005705
6	rs4713692	33915616	T	ADD	4782	1.129	0.0438	1.036	1.23	2.764	0.005708
6	rs9296073	33150529	T	ADD	4794	0.6887	0.135	0.5285	0.8973	-2.763	0.005732
6	rs9368606	29626644	C	ADD	4794	1.159	0.05356	1.044	1.288	2.76	0.005775
6	rs4713686	33895484	T	ADD	4688	1.128	0.04377	1.035	1.229	2.755	0.005868
6	SNP_C_31347745	31347745	T	ADD	4797	1.172	0.05765	1.047	1.312	2.754	0.005895
6	SNP_C_31346301	31346301	T	ADD	4797	1.172	0.05765	1.047	1.312	2.754	0.005895
6	AA_C_275_31345841_G	31345841	P	ADD	4797	1.172	0.05765	1.047	1.312	2.754	0.005895
6	SNP_C_31345841	31345841	C	ADD	4797	1.172	0.05765	1.047	1.312	2.754	0.005895
6	SNP_C_31347522	31347522	T	ADD	4797	1.172	0.05765	1.047	1.312	2.754	0.005895
6	AA_C_35_31347522	31347522	Q	ADD	4797	1.172	0.05765	1.047	1.312	2.754	0.005895
6	SNP_C_31346995	31346995	A	ADD	4797	1.172	0.05765	1.047	1.312	2.754	0.005895
6	rs6915177	29630567	T	ADD	4795	0.5938	0.1894	0.4097	0.8608	-2.751	0.005939
6	rs9267673	31991658	T	ADD	4793	0.808	0.07757	0.6941	0.9407	-2.748	0.005992
6	SNP_B_31432622	31432622	G	ADD	4796	0.8888	0.04296	0.817	0.9668	-2.745	0.006051
6	SNP_A_30018738_A	30018738	P	ADD	4797	0.8492	0.05957	0.7557	0.9544	-2.743	0.006081
6	AA_A_76_30018738_E	30018738	P	ADD	4797	0.8492	0.05957	0.7557	0.9544	-2.743	0.006081
6	rs3131847	29757084	A	ADD	4798	0.8812	0.04612	0.805	0.9645	-2.743	0.006083
6	rs2524057	31359874	G	ADD	4784	1.158	0.05357	1.043	1.286	2.74	0.00614
6	INS_DQB1_226x227_32736002_PQGPPPAG	32736002	P	ADD	4797	0.6717	0.1453	0.5052	0.8929	-2.74	0.006148
6	rs2295120	33168747	A	ADD	4791	0.7007	0.13	0.5431	0.9041	-2.735	0.006233
6	rs2530699	31061219	T	ADD	4686	0.8353	0.06586	0.7341	0.9503	-2.733	0.006273
6	rs2844615	31350938	T	ADD	4795	1.17	0.05752	1.045	1.31	2.733	0.006276
6	HLA_DPA1_0202	33145064	P	ADD	4798	0.7029	0.129	0.5459	0.9051	-2.733	0.006283
6	SNP_DPA1_33144847	33144847	T	ADD	4798	0.7029	0.129	0.5459	0.9051	-2.733	0.006283
6	SNP_DPA1_33145589	33145589	T	ADD	4798	0.7029	0.129	0.5459	0.9051	-2.733	0.006283
6	rs2253981	29913901	A	ADD	4791	0.879	0.04721	0.8013	0.9642	-2.732	0.006291
6	rs2253802	30792665	T	ADD	4796	0.7235	0.1185	0.5736	0.9126	-2.732	0.006299
6	rs2517823	29944720	A	ADD	4769	0.8902	0.04262	0.8188	0.9677	-2.729	0.006343
6	SNP_DPB1_33156516	33156516	C	ADD	4797	0.6765	0.1433	0.5108	0.8959	-2.727	0.006387
6	AA_DPB1_35_33156517_L	33156517	P	ADD	4797	0.6765	0.1433	0.5108	0.8959	-2.727	0.006387
6	rs4713429	31128996	G	ADD	4795	1.143	0.04917	1.038	1.259	2.721	0.006503
6	SNP_B_31430492	31430492	A	ADD	4796	0.8797	0.04713	0.8021	0.9649	-2.719	0.006547
6	AA_C_138_31346963	31346963	K	ADD	4797	1.17	0.05771	1.045	1.31	2.717	0.006587
6	SNP_C_31346963	31346963	T	ADD	4797	1.17	0.05771	1.045	1.31	2.717	0.006587
6	rs3130113	30471924	T	ADD	4783	1.12	0.04172	1.032	1.215	2.716	0.006615
6	SNP_A_30018537_C	30018537	P	ADD	4797	0.8629	0.05447	0.7755	0.9601	-2.708	0.006777
6	rs2523726	30435732	A	ADD	4797	0.8416	0.0638	0.7426	0.9537	-2.704	0.006858
6	AA_B_32_31432620	31432620	L	ADD	4796	1.128	0.04458	1.034	1.231	2.701	0.006919
6	SNP_B_31432620	31432620	A	ADD	4796	1.128	0.04458	1.034	1.231	2.701	0.006919
6	rs805267	31747736	A	ADD	4791	0.6841	0.1408	0.5191	0.9016	-2.696	0.007022
6	rs9262495	31094506	C	ADD	4781	0.8365	0.06628	0.7346	0.9525	-2.694	0.007057
6	SNP_B_31432181_A	31432181	P	ADD	4796	0.7298	0.117	0.5803	0.9179	-2.692	0.007093
6	AA_B_97_31432180_W	31432180	P	ADD	4796	0.7298	0.117	0.5803	0.9179	-2.692	0.007093
6	rs3897137	29806029	G	ADD	4794	0.8585	0.05675	0.7681	0.9595	-2.689	0.007171
6	AA_A_149_30019198	30019198	T	ADD	4797	0.7493	0.1073	0.6072	0.9248	-2.688	0.007178
6	SNP_A_30019197	30019197	A	ADD	4797	0.7493	0.1073	0.6072	0.9248	-2.688	0.007178
6	AA_DQB1_-18_32742319_V	32742319	P	ADD	4797	1.118	0.04167	1.031	1.213	2.683	0.007286
6	rs408359	32249861	A	ADD	4786	0.7803	0.09276	0.6506	0.9359	-2.674	0.007502
6	rs3131622	31528479	G	ADD	4794	1.119	0.04201	1.03	1.215	2.673	0.007525
6	rs2747442	29761165	G	ADD	4794	0.8839	0.04622	0.8073	0.9677	-2.671	0.007562
6	rs2524202	30471352	C	ADD	4793	0.8466	0.06243	0.7491	0.9568	-2.668	0.007629
6	AA_DPB1_55_33156577_A	33156577	P	ADD	4797	1.118	0.0419	1.03	1.214	2.666	0.007673
6	SNP_DPB1_33156577	33156577	A	ADD	4797	0.8943	0.0419	0.8238	0.9709	-2.666	0.007674
6	SNP_A_30018696_A	30018696	P	ADD	4797	0.8941	0.04205	0.8233	0.9708	-2.664	0.007731
6	rs2524051	31363479	G	ADD	4784	1.168	0.05816	1.042	1.308	2.663	0.007742
6	AA_C_1_31347624	31347624	G	ADD	4797	1.137	0.04824	1.034	1.249	2.655	0.00793
6	SNP_C_31347755	31347755	C	ADD	4797	1.137	0.04824	1.034	1.249	2.655	0.00793
6	SNP_B_31432735	31432735	A	ADD	4796	0.7331	0.117	0.5828	0.9221	-2.653	0.007979
6	HLA_B_14	31431272	P	ADD	4796	0.7331	0.117	0.5828	0.9221	-2.653	0.007979
6	SNP_B_31432250	31432250	C	ADD	4796	0.7331	0.117	0.5828	0.9221	-2.653	0.007979
6	SNP_B_31431646	31431646	A	ADD	4796	0.7331	0.117	0.5828	0.9221	-2.653	0.007979
6	SNP_B_31431459	31431459	A	ADD	4796	0.7331	0.117	0.5828	0.9221	-2.653	0.007979
6	rs9262494	31094483	T	ADD	4786	0.8393	0.06604	0.7374	0.9553	-2.652	0.008003
6	SNP_A_30019103	30019103	T	ADD	4797	0.7522	0.1074	0.6094	0.9284	-2.652	0.00801
6	SNP_A_30020485	30020485	A	ADD	4797	0.7522	0.1074	0.6094	0.9284	-2.652	0.00801
6	rs2071278	32273422	G	ADD	4794	0.8531	0.05999	0.7585	0.9595	-2.649	0.008073
6	rs9258126	29783770	C	ADD	4797	0.855	0.05924	0.7613	0.9603	-2.644	0.0082
6	rs12192713	33076834	A	ADD	4792	0.8759	0.05016	0.7939	0.9664	-2.64	0.008282
6	HLA_A_2402	30019970	P	ADD	4797	0.8056	0.08199	0.686	0.946	-2.636	0.008378
6	rs3132718	29944556	T	ADD	4794	0.8878	0.04514	0.8127	0.97	-2.636	0.008393
6	rs12190787	33075892	C	ADD	4781	0.887	0.04556	0.8112	0.9699	-2.632	0.008497
6	rs3094159	29943813	G	ADD	4784	0.8878	0.04526	0.8125	0.9702	-2.629	0.00857
6	SNP_C_31345682	31345682	A	ADD	4797	1.129	0.04603	1.031	1.235	2.629	0.008576
6	SNP_C_31346134	31346134	A	ADD	4797	1.129	0.04603	1.031	1.235	2.629	0.008576
6	SNP_C_31345944	31345944	C	ADD	4797	1.129	0.04603	1.031	1.235	2.629	0.008576
6	AA_C_219_31346133	31346133	W	ADD	4797	1.129	0.04603	1.031	1.235	2.629	0.008576
6	rs3132712	29949000	A	ADD	4793	0.8883	0.04509	0.8132	0.9704	-2.627	0.00861
6	AA_B_62_31432530	31432530	G	ADD	4796	0.7548	0.1071	0.6119	0.9311	-2.627	0.008624
6	SNP_B_31432531	31432531	C	ADD	4796	0.7548	0.1071	0.6119	0.9311	-2.627	0.008624
6	SNP_B_31432224	31432224	A	ADD	4796	0.8779	0.04959	0.7966	0.9675	-2.626	0.00865
6	rs2523535	31444229	G	ADD	4789	1.117	0.0423	1.028	1.214	2.619	0.008812
6	SNP_B_31430667	31430667	C	ADD	4796	1.119	0.04298	1.029	1.217	2.619	0.008823
6	SNP_B_31430381	31430381	T	ADD	4796	1.119	0.04298	1.029	1.217	2.619	0.008823
6	SNP_B_31430438	31430438	C	ADD	4796	1.119	0.04298	1.029	1.217	2.619	0.008823
6	rs3130112	30471407	G	ADD	4791	1.115	0.04159	1.028	1.21	2.617	0.008872
6	rs9261265	30134329	C	ADD	4793	0.7555	0.1073	0.6122	0.9323	-2.613	0.008968
6	rs259920	30133738	A	ADD	4795	0.7934	0.08862	0.6669	0.9439	-2.611	0.009029
6	rs396038	31380959	T	ADD	4786	1.162	0.0577	1.038	1.302	2.609	0.009081
6	rs2068204	33166696	A	ADD	4783	0.7206	0.1256	0.5634	0.9218	-2.608	0.009112
6	rs1077433	29891043	A	ADD	4786	0.886	0.04649	0.8088	0.9705	-2.604	0.009225
6	rs12191230	33076576	A	ADD	4777	0.8764	0.05089	0.7932	0.9684	-2.592	0.009554
6	rs2284165	30268034	G	ADD	4792	0.8696	0.05394	0.7823	0.9665	-2.591	0.009574
6	rs9380343	33187144	T	ADD	4796	0.7241	0.1251	0.5666	0.9253	-2.581	0.009864
6	SNP_B_31431983_G	31431983	P	ADD	4796	1.115	0.04214	1.026	1.211	2.578	0.009934
6	SNP_B_31431982_A	31431982	P	ADD	4796	1.115	0.04214	1.026	1.211	2.578	0.009934
6	rs16899646	31524899	G	ADD	4768	0.8268	0.0738	0.7155	0.9555	-2.577	0.009976
6	rs9262615	31129140	G	ADD	4785	1.131	0.04784	1.03	1.242	2.576	0.009988
6	rs13215059	33131872	T	ADD	4789	0.8972	0.04213	0.826	0.9744	-2.576	0.00999
6	rs6926599	33958839	A	ADD	4790	0.7374	0.1183	0.5848	0.9297	-2.576	0.009994
6	rs2844678	31058029	A	ADD	4786	0.8474	0.06436	0.747	0.9613	-2.573	0.01009
6	rs1615962	29853705	A	ADD	4696	0.8875	0.04648	0.8102	0.9721	-2.568	0.01023
6	rs9261536	30239328	T	ADD	4785	0.8419	0.06705	0.7382	0.9601	-2.567	0.01025
6	HLA_B_5001	31431272	P	ADD	4796	0.5287	0.2485	0.3249	0.8604	-2.565	0.01031
6	HLA_B_50	31431272	P	ADD	4796	0.5287	0.2485	0.3249	0.8604	-2.565	0.01031
6	SNP_B_31431715	31431715	A	ADD	4796	0.5287	0.2485	0.3249	0.8604	-2.565	0.01031
6	SNP_A_30019206_G	30019206	P	ADD	4797	1.532	0.1662	1.106	2.122	2.565	0.01032
6	SNP_A_30019207_G	30019207	P	ADD	4797	0.6529	0.1662	0.4714	0.9044	-2.565	0.01033
6	rs3807030	30141669	T	ADD	4789	0.7588	0.1078	0.6143	0.9374	-2.56	0.01048
6	rs4711312	32922637	G	ADD	4789	0.8483	0.06441	0.7477	0.9625	-2.554	0.01066
6	rs9257745	29414635	T	ADD	4796	1.171	0.06185	1.037	1.322	2.552	0.01071
6	rs6901216	33915069	C	ADD	4786	1.116	0.04314	1.026	1.215	2.552	0.01072
6	AA_B_163_31431982_L	31431982	P	ADD	4796	1.114	0.04213	1.025	1.209	2.552	0.01072
6	rs10456058	31602717	C	ADD	4793	1.114	0.0423	1.025	1.21	2.549	0.01079
6	rs2516670	30542978	G	ADD	4777	0.8591	0.05962	0.7644	0.9656	-2.547	0.01085
6	rs4713633	33585118	G	ADD	4794	0.8408	0.0681	0.7357	0.9608	-2.547	0.01087
6	AA_B_97_31432180_R	31432180	P	ADD	4796	1.111	0.04144	1.024	1.205	2.544	0.01097
6	rs2523929	31058285	A	ADD	4778	0.8488	0.06446	0.7481	0.9631	-2.543	0.01099
6	rs439205	33281820	A	ADD	4685	0.8798	0.05036	0.7971	0.9711	-2.542	0.01103
6	rs387642	29753613	T	ADD	4798	0.8822	0.04932	0.8009	0.9717	-2.541	0.01105
6	rs9368644	30905062	T	ADD	4791	0.8589	0.0599	0.7638	0.966	-2.538	0.01114
6	rs7382662	33067158	G	ADD	4792	0.8276	0.0746	0.7151	0.9579	-2.536	0.01121
6	rs970269	30455218	G	ADD	4793	1.111	0.04157	1.024	1.205	2.536	0.01122
6	AA_B_66_31432518_I	31432518	P	ADD	4796	1.301	0.1041	1.061	1.596	2.532	0.01135
6	SNP_B_31432518	31432518	T	ADD	4796	0.7684	0.104	0.6267	0.9423	-2.532	0.01135
6	SNP_DPB1_33156520	33156520	T	ADD	4797	0.8993	0.04192	0.8284	0.9764	-2.531	0.01138
6	AA_DPB1_36_33156520	33156520	V	ADD	4797	0.8993	0.04192	0.8284	0.9764	-2.531	0.01138
6	SNP_C_31345837	31345837	C	ADD	4797	1.123	0.04595	1.026	1.229	2.527	0.01149
6	SNP_A_30019207_A	30019207	P	ADD	4797	0.8707	0.05483	0.782	0.9695	-2.525	0.01157
6	AA_A_152_30019207_E	30019207	P	ADD	4797	0.8707	0.05483	0.782	0.9695	-2.525	0.01157
6	AA_DRB1_30_32660058_H	32660058	P	ADD	4797	0.6152	0.1926	0.4218	0.8974	-2.522	0.01168
6	rs12216336	33075719	C	ADD	4792	0.8914	0.04563	0.8152	0.9748	-2.519	0.01176
6	rs2844845	29820738	A	ADD	4794	0.8623	0.05886	0.7684	0.9678	-2.517	0.01185
6	rs7382464	33258246	T	ADD	4787	1.125	0.04706	1.026	1.234	2.512	0.012
6	rs9469615	33924911	C	ADD	4790	1.191	0.06964	1.039	1.365	2.511	0.01204
6	rs3132636	30450491	G	ADD	4792	1.11	0.04158	1.023	1.204	2.506	0.01222
6	SNP_C_31347731_T	31347731	P	ADD	4797	0.901	0.04165	0.8304	0.9777	-2.502	0.01235
6	SNP_C_31347120	31347120	T	ADD	4797	0.901	0.04165	0.8304	0.9777	-2.502	0.01235
6	rs3132644	30448065	C	ADD	4790	1.109	0.04152	1.023	1.203	2.499	0.01246
6	SNP_DQB1_32742291_C	32742291	P	ADD	4797	1.132	0.04961	1.027	1.247	2.496	0.01255
6	SNP_DQB1_32742347_C	32742347	P	ADD	4797	1.132	0.04961	1.027	1.247	2.496	0.01255
6	SNP_DQB1_32742281_G	32742281	P	ADD	4797	1.132	0.04961	1.027	1.247	2.496	0.01255
6	SNP_A_30019094_G	30019094	P	ADD	4797	0.8994	0.0425	0.8275	0.9775	-2.494	0.01262
6	AA_A_116_30019099_D	30019099	P	ADD	4797	0.8994	0.0425	0.8275	0.9775	-2.494	0.01262
6	SNP_A_30019098_G	30019098	P	ADD	4797	0.8994	0.0425	0.8275	0.9775	-2.494	0.01262
6	rs4098859	29885178	G	ADD	4750	0.649	0.1734	0.462	0.9117	-2.493	0.01266
6	SNP_B_31432826	31432826	G	ADD	4796	1.116	0.04423	1.024	1.217	2.487	0.01288
6	rs261948	30378588	T	ADD	4791	0.8755	0.0535	0.7883	0.9723	-2.486	0.01293
6	SNP_B_31432505	31432505	C	ADD	4796	0.8799	0.05151	0.7954	0.9733	-2.485	0.01295
6	rs6936863	32792007	G	ADD	4768	1.124	0.04702	1.025	1.232	2.483	0.01302
6	HLA_A_24	30019970	P	ADD	4797	0.8166	0.08159	0.6959	0.9582	-2.483	0.01303
6	SNP_DPB1_33156542	33156542	A	ADD	4797	0.7214	0.1316	0.5574	0.9338	-2.48	0.01313
6	SNP_DPB1_33156619	33156619	G	ADD	4797	0.7214	0.1316	0.5574	0.9338	-2.48	0.01313
6	AA_DPB1_33_33156511	33156511	Q	ADD	4797	0.7214	0.1316	0.5574	0.9338	-2.48	0.01313
6	SNP_DPB1_33156510	33156510	C	ADD	4797	0.7214	0.1316	0.5574	0.9338	-2.48	0.01313
6	AA_DPB1_69_33156619_R	33156619	P	ADD	4797	0.7214	0.1316	0.5574	0.9338	-2.48	0.01313
6	AA_B_66_31432518_N	31432518	P	ADD	4796	0.7715	0.1047	0.6283	0.9473	-2.477	0.01324
6	AA_B_70_31432506_S	31432506	P	ADD	4796	0.7715	0.1047	0.6283	0.9473	-2.477	0.01324
6	SNP_B_31432502	31432502	C	ADD	4796	0.7715	0.1047	0.6283	0.9473	-2.477	0.01324
6	AA_B_65_31432521	31432521	R	ADD	4796	0.7715	0.1047	0.6283	0.9473	-2.477	0.01324
6	SNP_B_31432506	31432506	G	ADD	4796	0.7715	0.1047	0.6283	0.9473	-2.477	0.01324
6	SNP_B_31432507_A	31432507	P	ADD	4796	0.7715	0.1047	0.6283	0.9473	-2.477	0.01324
6	AA_B_67_31432515_M	31432515	P	ADD	4796	0.7715	0.1047	0.6283	0.9473	-2.477	0.01324
6	SNP_B_31432521	31432521	C	ADD	4796	0.7715	0.1047	0.6283	0.9473	-2.477	0.01324
6	SNP_B_31432514	31432514	C	ADD	4796	0.7715	0.1047	0.6283	0.9473	-2.477	0.01324
6	SNP_B_31432516	31432516	T	ADD	4796	0.7715	0.1047	0.6283	0.9473	-2.477	0.01324
6	rs407238	29914880	C	ADD	4786	0.8985	0.04321	0.8256	0.9779	-2.477	0.01327
6	rs17508548	29671046	G	ADD	4798	0.8463	0.06749	0.7414	0.966	-2.473	0.01339
6	rs6941621	33966177	G	ADD	4795	0.8875	0.04825	0.8074	0.9756	-2.473	0.01341
6	SNP_A_30019133	30019133	A	ADD	4797	1.11	0.04222	1.022	1.205	2.465	0.01371
6	AA_A_127_30019132	30019132	K	ADD	4797	1.11	0.04222	1.022	1.205	2.465	0.01371
6	rs10484544	29103698	C	ADD	4794	0.863	0.0598	0.7676	0.9703	-2.464	0.01375
6	SNP_C_31347485	31347485	G	ADD	4797	0.8406	0.07055	0.732	0.9653	-2.461	0.01385
6	rs259925	30100716	A	ADD	4795	0.8054	0.08795	0.6779	0.9569	-2.461	0.01387
6	HLA_DRB1_1201	32660042	P	ADD	4797	0.6185	0.1952	0.4219	0.9069	-2.46	0.01388
6	SNP_DRB1_32660035	32660035	G	ADD	4797	0.6185	0.1952	0.4219	0.9069	-2.46	0.01388
6	AA_DRB1_37_32660037_L	32660037	P	ADD	4797	0.6185	0.1952	0.4219	0.9069	-2.46	0.01388
6	HLA_DRB1_12	32660042	P	ADD	4797	0.6185	0.1952	0.4219	0.9069	-2.46	0.01388
6	AA_DRB1_38_32660034_L	32660034	P	ADD	4797	0.6185	0.1952	0.4219	0.9069	-2.46	0.01388
6	SNP_DRB1_32660063_C	32660063	P	ADD	4797	0.6185	0.1952	0.4219	0.9069	-2.46	0.01388
6	SNP_DRB1_32660038_G	32660038	P	ADD	4797	0.6185	0.1952	0.4219	0.9069	-2.46	0.01388
6	SNP_DRB1_32660069_T	32660069	P	ADD	4797	0.6185	0.1952	0.4219	0.9069	-2.46	0.01388
6	rs6924453	30393934	A	ADD	4796	0.8858	0.04931	0.8042	0.9757	-2.459	0.01391
6	rs1035798	32259200	A	ADD	4747	1.134	0.0511	1.026	1.253	2.459	0.01394
6	rs12199692	33076907	G	ADD	4792	0.8938	0.04566	0.8173	0.9775	-2.459	0.01394
6	rs2530710	31048366	T	ADD	4792	0.8711	0.05617	0.7803	0.9725	-2.457	0.014
6	SNP_C_31346847	31346847	T	ADD	4797	1.146	0.05551	1.028	1.278	2.456	0.01406
6	AA_C_177_31346846	31346846	K	ADD	4797	1.146	0.05551	1.028	1.278	2.456	0.01406
6	SNP_A_30020047	30020047	G	ADD	4797	0.766	0.1086	0.6192	0.9477	-2.454	0.01411
6	SNP_A_30020947	30020947	G	ADD	4797	0.766	0.1086	0.6192	0.9477	-2.454	0.01411
6	rs9295843	30389213	A	ADD	4795	0.8776	0.05348	0.7903	0.9746	-2.441	0.01466
6	rs356960	30076254	T	ADD	4789	0.8063	0.0883	0.6781	0.9586	-2.439	0.01474
6	rs1059174	29802406	C	ADD	4794	0.8713	0.05652	0.7799	0.9733	-2.438	0.01476
6	rs724078	29597027	A	ADD	4794	0.8953	0.04537	0.8191	0.9786	-2.437	0.01481
6	SNP_DRB1_32659893	32659893	G	ADD	4797	0.6925	0.1508	0.5153	0.9307	-2.437	0.01483
6	AA_DRB1_85_32659893	32659893	A	ADD	4797	0.6925	0.1508	0.5153	0.9307	-2.437	0.01483
6	rs9257453	29076909	G	ADD	4792	1.206	0.07682	1.037	1.402	2.435	0.01489
6	rs3130602	33080185	T	ADD	4792	0.6443	0.1806	0.4522	0.9181	-2.433	0.01497
6	rs16896944	30134125	C	ADD	4790	0.6961	0.149	0.5198	0.9322	-2.431	0.01504
6	rs1264616	30372286	T	ADD	4791	0.8779	0.0536	0.7903	0.9751	-2.43	0.01508
6	rs1610601	29808162	A	ADD	4786	0.8878	0.049	0.8065	0.9773	-2.428	0.0152
6	SNP_C_31345440	31345440	A	ADD	4797	0.856	0.06418	0.7548	0.9707	-2.423	0.0154
6	SNP_C_31347151	31347151	T	ADD	4797	0.856	0.06418	0.7548	0.9707	-2.423	0.0154
6	SNP_C_31347596	31347596	T	ADD	4797	0.856	0.06418	0.7548	0.9707	-2.423	0.0154
6	SNP_C_31345876	31345876	T	ADD	4797	0.856	0.06418	0.7548	0.9707	-2.423	0.0154
6	SNP_C_31346794	31346794	G	ADD	4797	0.856	0.06418	0.7548	0.9707	-2.423	0.0154
6	SNP_C_31347595	31347595	A	ADD	4797	0.856	0.06418	0.7548	0.9707	-2.423	0.0154
6	AA_C_11_31347594	31347594	S	ADD	4797	0.856	0.06418	0.7548	0.9707	-2.423	0.0154
6	SNP_C_31347600_T	31347600	P	ADD	4797	1.168	0.06418	1.03	1.325	2.423	0.01541
6	SNP_B_31430867	31430867	A	ADD	4796	0.8902	0.04806	0.8102	0.9781	-2.42	0.01552
6	rs9258466	29886192	G	ADD	4789	0.8944	0.04627	0.8169	0.9793	-2.412	0.01586
6	rs12660883	30872399	C	ADD	4789	0.8644	0.06041	0.7679	0.9731	-2.412	0.01587
6	SNP_A_30018485	30018485	T	ADD	4797	0.6769	0.1618	0.4929	0.9295	-2.411	0.01589
6	SNP_A_30018560	30018560	A	ADD	4797	0.6769	0.1618	0.4929	0.9295	-2.411	0.01589
6	AA_A_17_30018561	30018561	S	ADD	4797	0.6769	0.1618	0.4929	0.9295	-2.411	0.01589
6	SNP_A_30018562	30018562	T	ADD	4797	0.6769	0.1618	0.4929	0.9295	-2.411	0.01589
6	SNP_A_30018565	30018565	A	ADD	4797	0.6769	0.1618	0.4929	0.9295	-2.411	0.01589
6	rs10755657	30448376	G	ADD	4777	1.106	0.04173	1.019	1.2	2.41	0.01597
6	AA_DRB1_28_32660064_E	32660064	P	ADD	4797	0.8912	0.0478	0.8115	0.9787	-2.41	0.01597
6	SNP_DRB1_32660063_G	32660063	P	ADD	4797	1.122	0.0478	1.022	1.232	2.409	0.01598
6	rs3135196	33105555	A	ADD	4792	0.8683	0.05873	0.7739	0.9742	-2.405	0.01619
6	HLA_C_0802	31346171	P	ADD	4797	0.7547	0.1171	0.6	0.9494	-2.403	0.01625
6	SNP_C_31346486	31346486	T	ADD	4797	0.7547	0.1171	0.6	0.9494	-2.403	0.01625
6	SNP_C_31346687	31346687	A	ADD	4797	0.7547	0.1171	0.6	0.9494	-2.403	0.01625
6	rs1736963	29885962	A	ADD	4778	0.8948	0.0463	0.8172	0.9798	-2.4	0.0164
6	rs10738076	33127951	A	ADD	4795	0.8806	0.05302	0.7937	0.9771	-2.398	0.0165
6	rs4713382	30895154	A	ADD	4796	0.866	0.06002	0.7699	0.9742	-2.396	0.01656
6	AA_B_45_31432581_K	31432581	P	ADD	4796	1.117	0.04634	1.02	1.224	2.395	0.01661
6	SNP_B_31430501	31430501	A	ADD	4796	1.142	0.05528	1.024	1.272	2.395	0.01664
6	rs4713370	30875517	C	ADD	4791	1.117	0.04606	1.02	1.222	2.393	0.01673
6	rs2395301	33076671	T	ADD	4791	0.8967	0.04563	0.82	0.9806	-2.39	0.01684
6	rs1627465	29790880	G	ADD	4784	0.8939	0.04694	0.8153	0.98	-2.39	0.01687
6	rs4713603	33087587	C	ADD	4795	1.105	0.04191	1.018	1.2	2.389	0.01688
6	rs17423649	32465111	T	ADD	4791	1.154	0.06009	1.026	1.299	2.388	0.01693
6	SNP_A_30019250	30019250	C	ADD	4797	0.8934	0.04719	0.8145	0.98	-2.388	0.01694
6	SNP_A_30019251	30019251	G	ADD	4797	0.8934	0.04719	0.8145	0.98	-2.388	0.01694
6	AA_A_167_30019252	30019252	G	ADD	4797	0.8934	0.04719	0.8145	0.98	-2.388	0.01694
6	AA_A_166_30019249	30019249	D	ADD	4797	0.8934	0.04719	0.8145	0.98	-2.388	0.01694
6	rs1737060	29840948	G	ADD	4726	0.873	0.0569	0.7809	0.976	-2.387	0.01698
6	rs3129819	30451230	C	ADD	4787	1.104	0.04163	1.018	1.198	2.387	0.01698
6	SNP_B_31432645_T	31432645	P	ADD	4796	1.111	0.04409	1.019	1.211	2.378	0.0174
6	SNP_B_31432643	31432643	G	ADD	4796	1.111	0.04409	1.019	1.211	2.378	0.0174
6	AA_B_24_31432644_T	31432644	P	ADD	4796	1.111	0.04409	1.019	1.211	2.378	0.0174
6	HLA_C_06	31346171	P	ADD	4797	0.8355	0.0756	0.7204	0.9689	-2.378	0.01743
6	HLA_C_0602	31346171	P	ADD	4797	0.8355	0.0756	0.7204	0.9689	-2.378	0.01743
6	rs7738373	33128264	C	ADD	4795	0.8815	0.05307	0.7944	0.9781	-2.377	0.01747
6	rs2967	33797512	A	ADD	4758	0.8956	0.04648	0.8176	0.981	-2.372	0.01769
6	rs2523386	29819726	A	ADD	4794	0.8687	0.05936	0.7733	0.9759	-2.371	0.01773
6	rs885940	29847036	T	ADD	4795	0.8962	0.04623	0.8186	0.9812	-2.371	0.01776
6	rs1633002	29873026	T	ADD	4797	0.8965	0.0462	0.8189	0.9815	-2.365	0.01804
6	rs1632973	29885150	T	ADD	4793	0.8971	0.04596	0.8198	0.9816	-2.363	0.01812
6	rs2269554	29102968	A	ADD	4787	0.8677	0.06015	0.7712	0.9762	-2.36	0.01829
6	SNP_A_30019094_A	30019094	P	ADD	4797	0.6824	0.162	0.4968	0.9373	-2.36	0.0183
6	SNP_A_30019091	30019091	T	ADD	4797	0.6824	0.162	0.4968	0.9373	-2.36	0.0183
6	SNP_A_30018902_A	30018902	P	ADD	4797	0.6824	0.162	0.4968	0.9373	-2.36	0.0183
6	SNP_A_30018959	30018959	T	ADD	4797	0.6824	0.162	0.4968	0.9373	-2.36	0.0183
6	HLA_A_30	30019970	P	ADD	4797	0.6824	0.162	0.4968	0.9373	-2.36	0.0183
6	SNP_A_30019323_T	30019323	P	ADD	4797	0.6824	0.162	0.4968	0.9373	-2.36	0.0183
6	SNP_A_30019092	30019092	G	ADD	4797	0.6824	0.162	0.4968	0.9373	-2.36	0.0183
6	AA_A_114_30019093_E	30019093	P	ADD	4797	0.6824	0.162	0.4968	0.9373	-2.36	0.0183
6	SNP_A_30019098_C	30019098	P	ADD	4797	0.6824	0.162	0.4968	0.9373	-2.36	0.0183
6	AA_A_116_30019099_H	30019099	P	ADD	4797	0.6824	0.162	0.4968	0.9373	-2.36	0.0183
6	AA_DPA1_11_33145617	33145617	M	ADD	4798	0.7431	0.1261	0.5804	0.9514	-2.355	0.01852
6	SNP_DPA1_33145617	33145617	A	ADD	4798	0.7431	0.1261	0.5804	0.9514	-2.355	0.01852
6	SNP_DPA1_33145618	33145618	T	ADD	4798	0.7431	0.1261	0.5804	0.9514	-2.355	0.01852
6	AA_B_143_31432042_T	31432042	P	ADD	4796	0.8223	0.08312	0.6987	0.9678	-2.354	0.01859
6	AA_B_147_31432030_W	31432030	P	ADD	4796	0.8223	0.08312	0.6987	0.9678	-2.354	0.01859
6	rs3131009	31206811	G	ADD	4792	0.8923	0.04842	0.8115	0.9811	-2.353	0.0186
6	rs261943	30381350	A	ADD	4774	0.8819	0.0534	0.7943	0.9792	-2.353	0.01863
6	rs1050391	33025835	A	ADD	4792	0.839	0.07459	0.7249	0.9711	-2.353	0.01863
6	rs1610637	29847885	G	ADD	4779	0.897	0.04624	0.8193	0.9821	-2.351	0.01874
6	HLA_B_40	31431272	P	ADD	4796	1.203	0.07892	1.031	1.405	2.346	0.01896
6	rs9257725	29403873	T	ADD	4770	1.156	0.06186	1.024	1.305	2.343	0.01915
6	SNP_A-1801644	29786499	A	ADD	4792	0.8963	0.04679	0.8178	0.9824	-2.339	0.01933
6	rs753544	29888508	T	ADD	4795	0.8976	0.04624	0.8198	0.9828	-2.336	0.01948
6	SNP_DRB1_32665461	32665461	T	ADD	4797	0.895	0.04749	0.8155	0.9823	-2.335	0.01953
6	rs9261700	30457273	A	ADD	4788	1.102	0.04166	1.016	1.196	2.335	0.01953
6	SNP_DRB1_32660116_G	32660116	P	ADD	4797	0.895	0.04749	0.8155	0.9823	-2.335	0.01953
6	AA_DRB1_-17_32665460_T	32665460	P	ADD	4797	0.895	0.04749	0.8155	0.9823	-2.335	0.01953
6	AA_DRB1_37_32660037_S	32660037	P	ADD	4797	0.895	0.04749	0.8155	0.9823	-2.335	0.01953
6	SNP_DRB1_32665456	32665456	C	ADD	4797	0.895	0.04749	0.8155	0.9823	-2.335	0.01953
6	SNP_DRB1_32660037_G	32660037	P	ADD	4797	0.895	0.04749	0.8155	0.9823	-2.335	0.01953
6	rs2735096	30023730	G	ADD	4786	0.9068	0.04199	0.8351	0.9845	-2.331	0.01976
6	rs1473102	30393384	A	ADD	4790	0.8825	0.05369	0.7943	0.9804	-2.329	0.01986
6	rs1611388	29788768	C	ADD	4794	0.8965	0.04693	0.8177	0.9829	-2.327	0.01995
6	rs9348876	31683255	T	ADD	4792	0.8185	0.08612	0.6914	0.969	-2.326	0.02002
6	rs805268	31746157	C	ADD	4793	0.7247	0.1385	0.5524	0.9507	-2.325	0.02008
6	rs1611356	29786995	C	ADD	4796	0.8966	0.04693	0.8178	0.983	-2.325	0.02008
6	rs3094045	30468581	A	ADD	4788	1.102	0.04166	1.015	1.195	2.323	0.02018
6	HLA_B_1402	31431272	P	ADD	4796	0.7181	0.1426	0.543	0.9497	-2.322	0.02023
6	rs1233391	29658597	C	ADD	4791	1.131	0.05297	1.019	1.255	2.32	0.02032
6	rs1736921	29804188	G	ADD	4796	0.8774	0.05636	0.7857	0.9799	-2.32	0.02033
6	AA_A_321_30020836_S	30020836	P	ADD	4797	1.103	0.04225	1.015	1.198	2.315	0.0206
6	AA_A_276_30020259_P	30020259	P	ADD	4797	1.103	0.04225	1.015	1.198	2.315	0.0206
6	rs3094623	30457180	A	ADD	4784	1.101	0.04161	1.015	1.195	2.313	0.0207
6	rs1632953	29800284	A	ADD	4788	0.877	0.05672	0.7848	0.9802	-2.313	0.02071
6	rs1233397	29653694	G	ADD	4794	1.124	0.05046	1.018	1.241	2.313	0.02075
6	HLA_C_08	31346171	P	ADD	4797	0.765	0.1159	0.6096	0.9601	-2.311	0.02084
6	rs4587207	30874924	G	ADD	4792	0.8699	0.06034	0.7728	0.9791	-2.311	0.02086
6	rs2905760	30034440	C	ADD	4593	0.8575	0.06654	0.7527	0.977	-2.31	0.0209
6	AA_A_97_30019042_I	30019042	P	ADD	4797	0.907	0.04229	0.8348	0.9854	-2.308	0.02098
6	SNP_A_30019043	30019043	A	ADD	4797	0.907	0.04229	0.8348	0.9854	-2.308	0.02098
6	rs1737070	29838525	C	ADD	4706	0.8779	0.05642	0.786	0.9806	-2.308	0.021
6	AA_B_147_31432030_L	31432030	P	ADD	4796	1.212	0.08334	1.029	1.427	2.308	0.02102
6	SNP_B_31432030	31432030	A	ADD	4796	1.212	0.08334	1.029	1.427	2.308	0.02102
6	AA_B_143_31432042_S	31432042	P	ADD	4796	1.212	0.08334	1.029	1.427	2.308	0.02102
6	SNP_B_31432043	31432043	A	ADD	4796	1.212	0.08334	1.029	1.427	2.308	0.02102
6	rs29273	29718968	C	ADD	4792	0.8754	0.05773	0.7817	0.9802	-2.306	0.0211
6	rs4713209	29395268	T	ADD	4772	1.165	0.06632	1.023	1.327	2.306	0.02111
6	AA_B_103_31432162_L	31432162	P	ADD	4796	0.8695	0.06081	0.7718	0.9795	-2.3	0.02143
6	SNP_B_31432163_G	31432163	P	ADD	4796	0.8695	0.06081	0.7718	0.9795	-2.3	0.02143
6	rs4711332	33703377	A	ADD	4797	0.8784	0.0566	0.7862	0.9815	-2.291	0.02198
6	rs3101942	32978035	G	ADD	4794	0.9063	0.04296	0.8331	0.9859	-2.29	0.022
6	SNP_B_31432808_G	31432808	P	ADD	4796	0.9037	0.0442	0.8287	0.9855	-2.29	0.02202
6	SNP_B_31432809	31432809	G	ADD	4796	0.9037	0.0442	0.8287	0.9855	-2.29	0.02202
6	AA_B_-23_31432910	31432910	L	ADD	4796	0.9037	0.0442	0.8287	0.9855	-2.29	0.02202
6	SNP_B_31432910	31432910	A	ADD	4796	0.9037	0.0442	0.8287	0.9855	-2.29	0.02202
6	rs2255741	31713146	A	ADD	4788	0.7226	0.1419	0.5472	0.9542	-2.29	0.02202
6	SNP_DQB1_32740605_T	32740605	P	ADD	4797	0.7362	0.1339	0.5663	0.9571	-2.287	0.02217
6	SNP_A-2309851	29783594	A	ADD	4789	0.8983	0.04689	0.8195	0.9848	-2.287	0.02221
6	SNP_DPB1_33161587	33161587	A	ADD	4797	0.6982	0.1572	0.513	0.9501	-2.285	0.02229
6	AA_DPB1_205_33161588_M	33161588	P	ADD	4797	0.6982	0.1572	0.513	0.9501	-2.285	0.02229
6	rs1611381	29788471	T	ADD	4793	0.8984	0.04693	0.8194	0.9849	-2.283	0.02242
6	rs9394169	33886942	A	ADD	4796	0.9088	0.04195	0.837	0.9866	-2.281	0.02256
6	rs1633070	29832126	T	ADD	4780	0.8794	0.05635	0.7875	0.9821	-2.28	0.02263
6	rs1610613	29818942	T	ADD	4793	0.8798	0.05625	0.788	0.9824	-2.276	0.02285
6	rs1615251	29853740	A	ADD	4781	0.9047	0.044	0.83	0.9862	-2.276	0.02286
6	rs6933050	31451611	C	ADD	4787	1.131	0.05411	1.017	1.257	2.272	0.02306
6	rs4565335	29083766	T	ADD	4790	1.116	0.04854	1.015	1.228	2.264	0.0236
6	AA_B_-21_31432904	31432904	M	ADD	4796	0.9048	0.0442	0.8297	0.9867	-2.264	0.0236
6	SNP_B_31432904	31432904	A	ADD	4796	0.9048	0.0442	0.8297	0.9867	-2.264	0.0236
6	rs1736916	29812062	C	ADD	4794	0.8806	0.05621	0.7888	0.9832	-2.261	0.02374
6	rs3130558	31205162	C	ADD	4782	0.8957	0.04889	0.8139	0.9858	-2.252	0.02432
6	rs9380197	30886182	A	ADD	4791	1.109	0.04577	1.013	1.213	2.251	0.02437
6	rs10947374	33126355	T	ADD	4794	0.9101	0.04191	0.8383	0.988	-2.249	0.02453
6	SNP_B_31432163_C	31432163	P	ADD	4796	1.146	0.0607	1.018	1.291	2.248	0.0246
6	rs2394403	30875848	T	ADD	4794	0.8721	0.06094	0.7739	0.9827	-2.246	0.02471
6	SNP_B_31432352_G	31432352	P	ADD	4796	1.11	0.04632	1.013	1.215	2.245	0.02477
6	rs3130975	31189817	T	ADD	4785	1.103	0.04369	1.013	1.202	2.245	0.02479
6	rs6912771	30392354	A	ADD	4794	0.8951	0.04942	0.8124	0.9861	-2.243	0.02493
6	rs2530705	31052961	C	ADD	4783	0.8668	0.06385	0.7648	0.9823	-2.239	0.02516
6	rs7752270	29161977	A	ADD	4570	1.208	0.08451	1.024	1.426	2.238	0.02525
6	rs6914501	29104156	G	ADD	4789	1.204	0.08294	1.023	1.416	2.237	0.02528
6	rs6910516	31451806	G	ADD	4793	1.128	0.05395	1.015	1.254	2.234	0.02547
6	SNP_B_31432354_G	31432354	P	ADD	4796	0.8297	0.08365	0.7043	0.9776	-2.231	0.02566
6	rs17495612	32467409	C	ADD	4798	1.141	0.05923	1.016	1.282	2.231	0.02566
6	rs9266409	31444547	C	ADD	4793	1.128	0.054	1.014	1.254	2.225	0.02609
6	SNP_B_31430669	31430669	G	ADD	4796	0.7768	0.1138	0.6215	0.9709	-2.219	0.02648
6	SNP_B_31431095	31431095	T	ADD	4796	0.7768	0.1138	0.6215	0.9709	-2.219	0.02648
6	SNP_B_31432180_A	31432180	P	ADD	4796	0.7768	0.1138	0.6215	0.9709	-2.219	0.02648
6	AA_B_97_31432180_V	31432180	P	ADD	4796	0.7768	0.1138	0.6215	0.9709	-2.219	0.02648
6	SNP_B_31431434	31431434	G	ADD	4796	0.7768	0.1138	0.6215	0.9709	-2.219	0.02648
6	SNP_B_31432355	31432355	T	ADD	4796	0.7768	0.1138	0.6215	0.9709	-2.219	0.02648
6	SNP_B_31432808_T	31432808	P	ADD	4796	0.7768	0.1138	0.6215	0.9709	-2.219	0.02648
6	SNP_B_31430966	31430966	T	ADD	4796	0.7768	0.1138	0.6215	0.9709	-2.219	0.02648
6	HLA_B_57	31431272	P	ADD	4796	0.7768	0.1138	0.6215	0.9709	-2.219	0.02648
6	SNP_B_31430590	31430590	T	ADD	4796	0.7768	0.1138	0.6215	0.9709	-2.219	0.02648
6	SNP_B_31432181_C	31432181	P	ADD	4796	0.7768	0.1138	0.6215	0.9709	-2.219	0.02648
6	SNP_B_31432798	31432798	T	ADD	4796	0.7768	0.1138	0.6215	0.9709	-2.219	0.02648
6	SNP_B_31432248	31432248	T	ADD	4796	0.7768	0.1138	0.6215	0.9709	-2.219	0.02648
6	rs2517808	30058990	T	ADD	4793	0.7626	0.1222	0.6001	0.969	-2.218	0.02656
6	rs2743937	29915902	C	ADD	4793	0.8925	0.05132	0.8071	0.987	-2.216	0.0267
6	rs9380192	30880323	G	ADD	4795	1.107	0.04586	1.012	1.211	2.215	0.02675
6	rs4248149	30875606	C	ADD	4793	0.8736	0.061	0.7752	0.9846	-2.215	0.02676
6	SNP_A_30020647	30020647	T	ADD	4797	0.9106	0.04232	0.8381	0.9893	-2.214	0.0268
6	AA_A_276_30020259_L	30020259	P	ADD	4797	0.9106	0.04232	0.8381	0.9893	-2.214	0.0268
6	SNP_A_30018457	30018457	G	ADD	4797	0.9106	0.04232	0.8381	0.9893	-2.214	0.0268
6	SNP_A_30020831	30020831	T	ADD	4797	0.9106	0.04232	0.8381	0.9893	-2.214	0.0268
6	SNP_A_30018487	30018487	A	ADD	4797	0.9106	0.04232	0.8381	0.9893	-2.214	0.0268
6	SNP_A_30018436	30018436	T	ADD	4797	0.9106	0.04232	0.8381	0.9893	-2.214	0.0268
6	SNP_A_30020259	30020259	T	ADD	4797	0.9106	0.04232	0.8381	0.9893	-2.214	0.0268
6	SNP_A_30018461_G	30018461	P	ADD	4797	0.9106	0.04232	0.8381	0.9893	-2.214	0.0268
6	SNP_A_30019517	30019517	G	ADD	4797	0.9106	0.04232	0.8381	0.9893	-2.214	0.0268
6	SNP_A_30020835	30020835	A	ADD	4797	0.9106	0.04232	0.8381	0.9893	-2.214	0.0268
6	SNP_A_30020347	30020347	C	ADD	4797	0.9106	0.04232	0.8381	0.9893	-2.214	0.0268
6	SNP_A_30021171	30021171	G	ADD	4797	0.9106	0.04232	0.8381	0.9893	-2.214	0.0268
6	SNP_A_30019706	30019706	T	ADD	4797	0.9106	0.04232	0.8381	0.9893	-2.214	0.0268
6	AA_A_321_30020836_T	30020836	P	ADD	4797	0.9106	0.04232	0.8381	0.9893	-2.214	0.0268
6	SNP_A_30021170	30021170	T	ADD	4797	0.9106	0.04232	0.8381	0.9893	-2.214	0.0268
6	SNP_A_30018501	30018501	G	ADD	4797	0.9106	0.04232	0.8381	0.9893	-2.214	0.0268
6	SNP_A_30021150	30021150	G	ADD	4797	0.9106	0.04232	0.8381	0.9893	-2.214	0.0268
6	SNP_A_30019219_G	30019219	P	ADD	4797	0.9011	0.04704	0.8218	0.9882	-2.213	0.02688
6	rs2508037	30026415	T	ADD	4797	0.9106	0.04231	0.8381	0.9893	-2.213	0.02689
6	rs2517446	31048924	G	ADD	4798	0.8684	0.06377	0.7664	0.984	-2.213	0.0269
6	rs2523747	30336917	C	ADD	4793	0.8891	0.05316	0.8011	0.9867	-2.211	0.02702
6	AA_B_103_31432162_V	31432162	P	ADD	4796	1.144	0.06067	1.015	1.288	2.21	0.02709
6	rs6930903	29089223	G	ADD	4796	1.113	0.0485	1.012	1.224	2.208	0.02724
6	SNP_B_31432123_A	31432123	P	ADD	4796	0.8798	0.05799	0.7853	0.9857	-2.208	0.02726
6	rs9266406	31444397	A	ADD	4796	1.126	0.05393	1.013	1.252	2.207	0.02728
6	rs261947	30379123	C	ADD	4792	0.897	0.04942	0.8142	0.9882	-2.2	0.02783
6	rs2517411	31068246	C	ADD	4794	0.8692	0.06385	0.767	0.9851	-2.195	0.02815
6	SNP_A_30019218	30019218	C	ADD	4797	0.9066	0.04476	0.8304	0.9897	-2.191	0.02847
6	rs11757379	33650639	T	ADD	4788	1.114	0.04936	1.011	1.227	2.19	0.02852
6	rs7749435	29115826	G	ADD	4775	1.114	0.04944	1.011	1.228	2.189	0.0286
6	rs1610630	29837265	C	ADD	4790	0.8843	0.05628	0.7919	0.9874	-2.185	0.02889
6	rs1737068	29838902	C	ADD	4792	0.8842	0.05637	0.7917	0.9874	-2.184	0.02895
6	rs417162	30024484	C	ADD	4794	0.9118	0.04234	0.8392	0.9907	-2.18	0.02923
6	rs1633069	29832180	C	ADD	4797	0.8849	0.05624	0.7925	0.988	-2.175	0.02966
6	SNP_C_31346910_G	31346910	P	ADD	4797	1.13	0.05645	1.012	1.262	2.165	0.0304
6	SNP_B_31430295	31430295	C	ADD	4796	1.199	0.08383	1.017	1.413	2.164	0.03043
6	SNP_B_31432843_C	31432843	P	ADD	4796	1.199	0.08383	1.017	1.413	2.164	0.03043
6	SNP_B_31432354_T	31432354	P	ADD	4796	1.199	0.08383	1.017	1.413	2.164	0.03043
6	HLA_B_4001	31431272	P	ADD	4796	1.199	0.08383	1.017	1.413	2.164	0.03043
6	SNP_B_31430432	31430432	C	ADD	4796	1.199	0.08383	1.017	1.413	2.164	0.03043
6	rs3129303	33081856	C	ADD	4788	0.8813	0.05844	0.7859	0.9882	-2.163	0.03057
6	rs1610586	29784295	T	ADD	4792	0.9039	0.04686	0.8245	0.9908	-2.157	0.03102
6	rs6899874	31270307	A	ADD	4793	1.11	0.04873	1.009	1.222	2.146	0.03187
6	AA_B_116_31432123_F	31432123	P	ADD	4796	0.849	0.07645	0.7308	0.9862	-2.142	0.03221
6	rs7776164	29066437	A	ADD	4622	1.186	0.07982	1.014	1.387	2.14	0.03239
6	rs2844673	31069905	T	ADD	4796	0.8729	0.06356	0.7707	0.9887	-2.139	0.03244
6	rs1610585	29783655	C	ADD	4796	0.9047	0.04683	0.8254	0.9917	-2.138	0.0325
6	rs6924824	29118132	T	ADD	4790	1.111	0.04942	1.009	1.224	2.133	0.03291
6	rs2524132	31372891	A	ADD	4743	1.131	0.05757	1.01	1.266	2.133	0.03295
6	rs436376	31080369	T	ADD	4786	0.8731	0.06372	0.7706	0.9893	-2.129	0.03323
6	rs2256514	31080450	A	ADD	4788	0.8734	0.06363	0.771	0.9894	-2.128	0.03337
6	rs6933349	31109992	A	ADD	4793	1.113	0.05039	1.008	1.229	2.125	0.03356
6	rs2530690	31075181	A	ADD	4793	0.8735	0.06372	0.771	0.9898	-2.122	0.03387
6	AA_A_97_30019042_M	30019042	P	ADD	4797	0.901	0.04915	0.8182	0.9921	-2.121	0.03389
6	rs1265074	31221193	A	ADD	4789	1.115	0.05158	1.008	1.234	2.116	0.03435
6	SNP_DRB1_32659977_G	32659977	P	ADD	4797	0.7146	0.1588	0.5235	0.9756	-2.116	0.03436
6	AA_DRB1_60_32659968_H	32659968	P	ADD	4797	0.7146	0.1588	0.5235	0.9756	-2.116	0.03436
6	SNP_DRB1_32657535	32657535	C	ADD	4797	0.7146	0.1588	0.5235	0.9756	-2.116	0.03436
6	SNP_DRB1_32659969	32659969	G	ADD	4797	0.7146	0.1588	0.5235	0.9756	-2.116	0.03436
6	AA_DRB1_57_32659977_A	32659977	P	ADD	4797	0.7146	0.1588	0.5235	0.9756	-2.116	0.03436
6	HLA_DRB1_14	32660042	P	ADD	4797	0.7146	0.1588	0.5235	0.9756	-2.116	0.03436
6	rs12189725	33811372	T	ADD	4754	0.8884	0.05595	0.7962	0.9914	-2.114	0.03448
6	rs2516687	30472566	T	ADD	4784	0.7735	0.1215	0.6096	0.9814	-2.114	0.03449
6	rs2252925	31074261	G	ADD	4789	0.874	0.06387	0.7712	0.9906	-2.108	0.03506
6	SNP_B_31432348	31432348	G	ADD	4796	1.11	0.04958	1.007	1.223	2.107	0.03508
6	SNP_B_31432352_x	31432352	P	ADD	4796	1.11	0.04958	1.007	1.223	2.107	0.03508
6	rs1610603	29816201	T	ADD	4789	0.8879	0.05644	0.7949	0.9918	-2.107	0.03515
6	SNP_B_31432155	31432155	G	ADD	4796	0.8615	0.07085	0.7498	0.9899	-2.104	0.03541
6	rs707921	31733520	A	ADD	4780	0.7421	0.1419	0.562	0.98	-2.103	0.0355
6	rs6933763	32830830	G	ADD	4764	0.8485	0.07849	0.7275	0.9896	-2.093	0.03635
6	rs241428	32912048	G	ADD	4797	0.7838	0.1165	0.6238	0.9847	-2.092	0.03644
6	rs4959068	31451823	A	ADD	4696	0.8094	0.1014	0.6635	0.9874	-2.085	0.03708
6	HLA_DPB1_23	33157346	P	ADD	4797	9.502	1.081	1.143	78.98	2.084	0.03719
6	HLA_DPB1_2301	33157346	P	ADD	4797	9.502	1.081	1.143	78.98	2.084	0.03719
6	HLA_DRB1_1401	32660042	P	ADD	4797	0.7108	0.164	0.5154	0.9803	-2.081	0.03741
6	SNP_DRB1_32657543	32657543	A	ADD	4797	0.7108	0.164	0.5154	0.9803	-2.081	0.03741
6	AA_DRB1_112_32657542	32657542	Y	ADD	4797	0.7108	0.164	0.5154	0.9803	-2.081	0.03741
6	rs3130981	31191792	T	ADD	4797	0.9033	0.04901	0.8206	0.9944	-2.074	0.03806
6	rs6924600	30965521	A	ADD	4793	0.8882	0.05719	0.794	0.9935	-2.074	0.03811
6	rs261950	30377540	T	ADD	4794	0.9031	0.04922	0.82	0.9946	-2.071	0.03837
6	rs6920363	33084550	A	ADD	4797	0.6698	0.1937	0.4582	0.9791	-2.069	0.03857
6	SNP_B_31430991	31430991	A	ADD	4796	1.108	0.04962	1.005	1.221	2.067	0.03874
6	HLA_B_5701	31431272	P	ADD	4796	0.7896	0.1144	0.631	0.988	-2.066	0.03885
6	rs6930572	31536148	G	ADD	4789	0.6929	0.1778	0.489	0.9818	-2.063	0.0391
6	rs1634718	31080844	G	ADD	4787	0.9056	0.0481	0.8241	0.9951	-2.062	0.03916
6	rs1150753	32167845	G	ADD	4796	0.8732	0.06582	0.7675	0.9935	-2.06	0.03942
6	HLA_DPB1_05	33157346	P	ADD	4797	0.7144	0.1638	0.5183	0.9848	-2.053	0.04003
6	HLA_DPB1_0501	33157346	P	ADD	4797	0.7144	0.1638	0.5183	0.9848	-2.053	0.04003
6	rs2252926	31074283	G	ADD	4792	0.8774	0.0638	0.7743	0.9943	-2.05	0.04039
6	HLA_DRB1_1103	32660042	P	ADD	4797	0.4761	0.3622	0.2341	0.9683	-2.049	0.04046
6	SNP_C_31346910_A	31346910	P	ADD	4797	0.887	0.05858	0.7908	0.9949	-2.047	0.04068
6	AA_C_156_31346909_W	31346909	P	ADD	4797	0.887	0.05858	0.7908	0.9949	-2.047	0.04068
6	rs3128965	33163877	A	ADD	4789	0.8915	0.05626	0.7984	0.9954	-2.042	0.04113
6	rs11965547	31944130	A	ADD	4788	1.156	0.071	1.006	1.329	2.041	0.04121
6	rs1894407	32895014	A	ADD	4797	1.093	0.04375	1.003	1.191	2.036	0.04171
6	rs1799964	31650287	C	ADD	4794	1.109	0.05111	1.004	1.226	2.031	0.04226
6	SNP_A_30020384	30020384	A	ADD	4797	0.8767	0.06487	0.772	0.9955	-2.029	0.04246
6	rs10807124	33512042	A	ADD	4750	1.102	0.04771	1.003	1.21	2.028	0.04252
6	rs1408711	33727986	G	ADD	4791	1.109	0.05118	1.003	1.226	2.026	0.04278
6	rs6903989	29410009	A	ADD	4794	0.9057	0.04906	0.8226	0.9971	-2.02	0.04341
6	AA_B_41_31432593	31432593	T	ADD	4796	1.096	0.04552	1.002	1.198	2.012	0.04421
6	SNP_B_31432594	31432594	T	ADD	4796	1.096	0.04552	1.002	1.198	2.012	0.04421
6	rs6457282	30965967	C	ADD	4789	0.8904	0.05772	0.7952	0.9971	-2.011	0.04432
6	rs3128966	33163924	A	ADD	4797	0.8931	0.05629	0.7998	0.9973	-2.008	0.04463
6	rs877187	33814189	T	ADD	4792	0.8966	0.05442	0.8059	0.9975	-2.006	0.04488
6	AA_DRB1_30_32660058_Y	32660058	P	ADD	4797	1.099	0.04699	1.002	1.205	2.004	0.04502
6	HLA_A_68	30019970	P	ADD	4797	0.7921	0.1164	0.6305	0.995	-2.003	0.04518
6	AA_A_245_30020064	30020064	V	ADD	4797	0.7921	0.1164	0.6305	0.995	-2.003	0.04518
6	SNP_A_30020064	30020064	T	ADD	4797	0.7921	0.1164	0.6305	0.995	-2.003	0.04518
[truncated: 1,354 more rows]
