# Supplementary material for: Accurate imputation of human leukocyte antigens with CookHLA
Source: Nat Commun. 2021 Feb 24;12:1264. doi: 10.1038/s41467-021-21541-5 (PMC7904773; doi:10.1038/s41467-021-21541-5)
Supplement: Supplementary file 10 — Supplementary Data 7 [file 41467_2021_21541_MOESM10_ESM.xlsx]

## Sheet: Data S7. T1D-SNP2HLA
CHR	SNP	BP	A1	TEST	NMISS	OR	SE	L95	U95	STAT	P
6	SNP_DQB1_32740666_G	32740666	P	ADD	4901	4.958	0.05116	4.485	5.48	31.29	6.136e-215
6	AA_DQB1_57_32740666_A	32740666	P	ADD	4901	4.958	0.05116	4.485	5.48	31.29	6.136e-215
6	SNP_DQB1_32740666_T	32740666	P	ADD	4901	0.1595	0.05949	0.142	0.1793	-30.85	5.214e-209
6	AA_DQB1_57_32740666_D	32740666	P	ADD	4901	0.1595	0.05949	0.142	0.1793	-30.85	5.214e-209
6	AA_DRB1_67_32659947_L	32659947	P	ADD	4899	5.235	0.05446	4.705	5.825	30.4	6.378e-203
6	SNP_DRB1_32659948_G	32659948	P	ADD	4899	5.235	0.05446	4.705	5.825	30.4	6.378e-203
6	AA_DRB1_71_32659935_K	32659935	P	ADD	4899	4.549	0.05136	4.114	5.031	29.5	3.192e-191
6	SNP_DQB1_32742309_C	32742309	P	ADD	4901	4.496	0.05099	4.068	4.968	29.48	5.849e-191
6	SNP_DQB1_32737867	32737867	G	ADD	4901	0.2252	0.05088	0.2039	0.2489	-29.3	1.139e-188
6	AA_DQA1_52_32717206_R	32717206	P	ADD	4899	4.809	0.05386	4.327	5.344	29.16	6.851e-187
6	SNP_DRB1_32659948_T	32659948	P	ADD	4899	0.1811	0.05967	0.1611	0.2035	-28.64	2.253e-180
6	AA_DRB1_67_32659947_I	32659947	P	ADD	4899	0.1811	0.05967	0.1611	0.2035	-28.64	2.253e-180
6	SNP_DQA1_32718414	32718414	T	ADD	4899	0.1624	0.06433	0.1432	0.1842	-28.26	1.199e-175
6	HLA_DQB1_0302	32739039	P	ADD	4901	5.719	0.06181	5.067	6.456	28.21	4.244e-175
6	SNP_DRB1_32660037_T	32660037	P	ADD	4899	4.223	0.05444	3.796	4.699	26.46	2.65e-154
6	SNP_DRB1_32659935_T	32659935	P	ADD	4899	3.339	0.04758	3.041	3.665	25.34	1.239e-141
6	SNP_DRB1_32660125	32660125	G	ADD	4899	0.1425	0.07878	0.1221	0.1663	-24.73	4.773e-135
6	AA_DRB1_9_32660121_W	32660121	P	ADD	4899	0.264	0.05455	0.2373	0.2938	-24.41	1.248e-131
6	SNP_DRB1_32660122_A	32660122	P	ADD	4899	0.264	0.05455	0.2373	0.2938	-24.41	1.248e-131
6	SNP_DRB1_32660121	32660121	C	ADD	4899	0.264	0.05455	0.2373	0.2938	-24.41	1.248e-131
6	SNP_DQB1_32742280_G	32742280	P	ADD	4901	7.734	0.08447	6.554	9.127	24.22	1.449e-129
6	SNP_DRB1_32660122_C	32660122	P	ADD	4899	3.557	0.05284	3.207	3.945	24.01	2.1e-127
6	AA_DRB1_9_32660121_E	32660121	P	ADD	4899	3.557	0.05284	3.207	3.945	24.01	2.1e-127
6	SNP_DRB1_32657459	32657459	C	ADD	4899	0.2812	0.05284	0.2535	0.3118	-24.01	2.114e-127
6	AA_DRB1_140_32657458	32657458	A	ADD	4899	0.2812	0.05284	0.2535	0.3118	-24.01	2.114e-127
6	SNP_DRB1_32659976	32659976	G	ADD	4899	0.2562	0.05798	0.2287	0.287	-23.49	5.413e-122
6	rs9272346	32712350	G	ADD	4899	0.2741	0.05521	0.246	0.3054	-23.44	1.553e-121
6	AA_DQB1_221_32737116_H	32737116	P	ADD	4901	3.624	0.05518	3.252	4.038	23.33	2.049e-120
6	AA_DQB1_220_32737119_H	32737119	P	ADD	4901	3.624	0.05518	3.252	4.038	23.33	2.049e-120
6	rs3916765	32793528	A	ADD	4892	3.892	0.05828	3.472	4.363	23.32	3.037e-120
6	AA_DQB1_221_32737116_Q	32737116	P	ADD	4901	0.275	0.0554	0.2467	0.3065	-23.3	3.95e-120
6	AA_DQB1_90_32740567_I	32740567	P	ADD	4901	0.275	0.0554	0.2467	0.3065	-23.3	3.95e-120
6	AA_DQB1_84_32740585_E	32740585	P	ADD	4901	0.275	0.0554	0.2467	0.3065	-23.3	3.95e-120
6	AA_DQB1_220_32737119_R	32737119	P	ADD	4901	0.275	0.0554	0.2467	0.3065	-23.3	3.95e-120
6	AA_DQB1_85_32740582_V	32740582	P	ADD	4901	0.275	0.0554	0.2467	0.3065	-23.3	3.95e-120
6	AA_DQB1_89_32740570_G	32740570	P	ADD	4901	0.275	0.0554	0.2467	0.3065	-23.3	3.95e-120
6	SNP_DQB1_32742284_T	32742284	P	ADD	4901	3.625	0.05526	3.253	4.039	23.3	4.11e-120
6	SNP_DQB1_32740556	32740556	T	ADD	4901	0.2762	0.05525	0.2479	0.3078	-23.29	6.208e-120
6	AA_DQB1_53_32740678	32740678	Q	ADD	4901	0.2762	0.05525	0.2479	0.3078	-23.29	6.208e-120
6	SNP_DQB1_32740586	32740586	C	ADD	4901	0.2762	0.05525	0.2479	0.3078	-23.29	6.208e-120
6	SNP_DQB1_32740577	32740577	A	ADD	4901	0.2762	0.05525	0.2479	0.3078	-23.29	6.208e-120
6	SNP_DQB1_32740571	32740571	C	ADD	4901	0.2762	0.05525	0.2479	0.3078	-23.29	6.208e-120
6	SNP_DQB1_32740570	32740570	C	ADD	4901	0.2762	0.05525	0.2479	0.3078	-23.29	6.208e-120
6	SNP_DQB1_32740678	32740678	T	ADD	4901	0.2762	0.05525	0.2479	0.3078	-23.29	6.208e-120
6	SNP_DQB1_32737115	32737115	T	ADD	4901	0.2762	0.05525	0.2479	0.3078	-23.29	6.208e-120
6	SNP_DQB1_32740567	32740567	A	ADD	4901	0.2762	0.05525	0.2479	0.3078	-23.29	6.208e-120
6	SNP_DQB1_32740583	32740583	C	ADD	4901	0.2762	0.05525	0.2479	0.3078	-23.29	6.208e-120
6	SNP_DQB1_32737913	32737913	C	ADD	4901	0.2762	0.05525	0.2479	0.3078	-23.29	6.208e-120
6	SNP_DQB1_32736000	32736000	A	ADD	4901	0.2762	0.05525	0.2479	0.3078	-23.29	6.208e-120
6	SNP_DQB1_32740559	32740559	T	ADD	4901	0.2762	0.05525	0.2479	0.3078	-23.29	6.208e-120
6	SNP_DQB1_32737119	32737119	C	ADD	4901	0.2762	0.05525	0.2479	0.3078	-23.29	6.208e-120
6	AA_DQB1_84_32740585_Q	32740585	P	ADD	4901	3.62	0.05525	3.249	4.035	23.29	6.283e-120
6	SNP_DQB1_32742328_C	32742328	P	ADD	4901	3.62	0.05525	3.249	4.035	23.29	6.283e-120
6	AA_DQB1_86_32740579_E	32740579	P	ADD	4901	3.62	0.05525	3.249	4.035	23.29	6.283e-120
6	SNP_DQB1_32740579_T	32740579	P	ADD	4901	3.62	0.05525	3.249	4.035	23.29	6.283e-120
6	AA_DQB1_87_32740576_L	32740576	P	ADD	4901	3.62	0.05525	3.249	4.035	23.29	6.283e-120
6	AA_DQB1_89_32740570_T	32740570	P	ADD	4901	3.62	0.05525	3.249	4.035	23.29	6.283e-120
6	AA_DQB1_125_32737913_A	32737913	P	ADD	4901	3.62	0.05525	3.249	4.035	23.29	6.283e-120
6	SNP_DQB1_32742278_C	32742278	P	ADD	4901	3.62	0.05525	3.249	4.035	23.29	6.283e-120
6	AA_DQB1_90_32740567_T	32740567	P	ADD	4901	3.62	0.05525	3.249	4.035	23.29	6.283e-120
6	AA_DQB1_85_32740582_L	32740582	P	ADD	4901	3.62	0.05525	3.249	4.035	23.29	6.283e-120
6	SNP_DQA1_32717104	32717104	T	ADD	4899	0.2765	0.05526	0.2481	0.3081	-23.26	1.055e-119
6	AA_DQA1_18_32717104	32717104	F	ADD	4899	0.2765	0.05526	0.2481	0.3081	-23.26	1.055e-119
6	SNP_DQA1_32717083	32717083	G	ADD	4899	0.2765	0.05526	0.2481	0.3081	-23.26	1.055e-119
6	SNP_DQA1_32718473	32718473	A	ADD	4899	0.2765	0.05526	0.2481	0.3081	-23.26	1.055e-119
6	AA_DQA1_218_32718473	32718473	Q	ADD	4899	0.2765	0.05526	0.2481	0.3081	-23.26	1.055e-119
6	AA_DQA1_11_32717083	32717083	C	ADD	4899	0.2765	0.05526	0.2481	0.3081	-23.26	1.055e-119
6	AA_DQA1_45_32717185	32717185	A	ADD	4899	0.2765	0.05526	0.2481	0.3081	-23.26	1.055e-119
6	SNP_DQA1_32717214	32717214	G	ADD	4899	0.2765	0.05526	0.2481	0.3081	-23.26	1.055e-119
6	AA_DQA1_175_32717988_Q	32717988	P	ADD	4899	0.2765	0.05526	0.2481	0.3081	-23.26	1.055e-119
6	AA_DQA1_55_32717215	32717215	G	ADD	4899	0.2765	0.05526	0.2481	0.3081	-23.26	1.055e-119
6	SNP_DQA1_32717217_G	32717217	P	ADD	4899	0.2765	0.05526	0.2481	0.3081	-23.26	1.055e-119
6	AA_DQA1_56_32717218_G	32717218	P	ADD	4899	0.2765	0.05526	0.2481	0.3081	-23.26	1.055e-119
6	SNP_DQA1_32717219_T	32717219	P	ADD	4899	0.2765	0.05526	0.2481	0.3081	-23.26	1.055e-119
6	SNP_DQA1_32717231	32717231	G	ADD	4899	0.2765	0.05526	0.2481	0.3081	-23.26	1.055e-119
6	SNP_DQA1_32717232	32717232	G	ADD	4899	0.2765	0.05526	0.2481	0.3081	-23.26	1.055e-119
6	AA_DQA1_61_32717233	32717233	G	ADD	4899	0.2765	0.05526	0.2481	0.3081	-23.26	1.055e-119
6	SNP_DQA1_32717233	32717233	G	ADD	4899	0.2765	0.05526	0.2481	0.3081	-23.26	1.055e-119
6	AA_DQA1_64_32717242	32717242	R	ADD	4899	0.2765	0.05526	0.2481	0.3081	-23.26	1.055e-119
6	SNP_DQA1_32717242	32717242	G	ADD	4899	0.2765	0.05526	0.2481	0.3081	-23.26	1.055e-119
6	HLA_DQA1_01	32716284	P	ADD	4899	0.2765	0.05526	0.2481	0.3081	-23.26	1.055e-119
6	AA_DQA1_66_32717248	32717248	M	ADD	4899	0.2765	0.05526	0.2481	0.3081	-23.26	1.055e-119
6	SNP_DQA1_32717249	32717249	G	ADD	4899	0.2765	0.05526	0.2481	0.3081	-23.26	1.055e-119
6	AA_DQA1_52_32717206_S	32717206	P	ADD	4899	0.2765	0.05526	0.2481	0.3081	-23.26	1.055e-119
6	AA_DQA1_53_32717209_K	32717209	P	ADD	4899	0.2765	0.05526	0.2481	0.3081	-23.26	1.055e-119
6	SNP_DQA1_32717256_G	32717256	P	ADD	4899	0.2765	0.05526	0.2481	0.3081	-23.26	1.055e-119
6	AA_DQA1_48_32717194	32717194	W	ADD	4899	0.2765	0.05526	0.2481	0.3081	-23.26	1.055e-119
6	SNP_DQA1_32717987_C	32717987	P	ADD	4899	0.2765	0.05526	0.2481	0.3081	-23.26	1.055e-119
6	SNP_DQA1_32717290	32717290	A	ADD	4899	0.2765	0.05526	0.2481	0.3081	-23.26	1.055e-119
6	AA_DQA1_80_32717290	32717290	Y	ADD	4899	0.2765	0.05526	0.2481	0.3081	-23.26	1.055e-119
6	AA_DQA1_76_32717278_M	32717278	P	ADD	4899	0.2765	0.05526	0.2481	0.3081	-23.26	1.055e-119
6	AA_DQA1_47_32717191_R	32717191	P	ADD	4899	0.2765	0.05526	0.2481	0.3081	-23.26	1.055e-119
6	SNP_DQA1_32713252	32713252	T	ADD	4899	0.2765	0.05526	0.2481	0.3081	-23.26	1.055e-119
6	SNP_DQA1_32717277_A	32717277	P	ADD	4899	0.2765	0.05526	0.2481	0.3081	-23.26	1.055e-119
6	SNP_DQA1_32717185	32717185	C	ADD	4899	0.2765	0.05526	0.2481	0.3081	-23.26	1.055e-119
6	SNP_DQA1_32717194	32717194	G	ADD	4899	0.2765	0.05526	0.2481	0.3081	-23.26	1.055e-119
6	AA_DQA1_50_32717200_E	32717200	P	ADD	4899	0.2765	0.05526	0.2481	0.3081	-23.26	1.055e-119
6	SNP_DQA1_32717200	32717200	A	ADD	4899	0.2765	0.05526	0.2481	0.3081	-23.26	1.055e-119
6	AA_DQA1_69_32717257_A	32717257	P	ADD	4899	0.2765	0.05526	0.2481	0.3081	-23.26	1.055e-119
6	AA_DQB1_-6_32742283_S	32742283	P	ADD	4901	0.2559	0.05882	0.228	0.2872	-23.17	8.95e-119
6	AA_DQB1_-4_32742277_L	32742277	P	ADD	4901	0.2559	0.05882	0.228	0.2872	-23.17	8.95e-119
6	AA_DQB1_-21_32742328_D	32742328	P	ADD	4901	0.2559	0.05882	0.228	0.2872	-23.17	8.95e-119
6	AA_DQB1_-6_32742283_T	32742283	P	ADD	4901	3.595	0.05526	3.226	4.006	23.15	1.364e-118
6	AA_DQB1_203_32737170_I	32737170	P	ADD	4901	3.591	0.05525	3.222	4.001	23.14	1.998e-118
6	AA_DQB1_-5_32742280_P	32742280	P	ADD	4901	3.591	0.05525	3.222	4.001	23.14	1.998e-118
6	AA_DQB1_-4_32742277_V	32742277	P	ADD	4901	3.591	0.05525	3.222	4.001	23.14	1.998e-118
6	AA_DQB1_-21_32742328_G	32742328	P	ADD	4901	3.591	0.05525	3.222	4.001	23.14	1.998e-118
6	AA_DQB1_203_32737170_V	32737170	P	ADD	4901	0.2775	0.05548	0.2489	0.3093	-23.11	3.833e-118
6	SNP_DQB1_32737780	32737780	A	ADD	4901	0.2788	0.05533	0.2501	0.3107	-23.09	6.102e-118
6	SNP_DQB1_32737139	32737139	A	ADD	4901	0.2788	0.05533	0.2501	0.3107	-23.09	6.102e-118
6	SNP_DQB1_32737171	32737171	C	ADD	4901	0.2788	0.05533	0.2501	0.3107	-23.09	6.102e-118
6	SNP_DQB1_32737882	32737882	A	ADD	4901	0.2788	0.05533	0.2501	0.3107	-23.09	6.102e-118
6	SNP_DRB1_32659973_G	32659973	P	ADD	4899	12.05	0.1085	9.744	14.91	22.94	1.68e-116
6	SNP_DQA1_32717257	32717257	C	ADD	4899	0.3004	0.05273	0.2709	0.3331	-22.81	3.848e-115
6	SNP_DQA1_32717264	32717264	C	ADD	4899	0.3004	0.05273	0.2709	0.3331	-22.81	3.848e-115
6	AA_DQA1_-16_32713236	32713236	L	ADD	4899	0.3004	0.05273	0.2709	0.3331	-22.81	3.848e-115
6	SNP_DQA1_32713235	32713235	C	ADD	4899	0.3004	0.05273	0.2709	0.3331	-22.81	3.848e-115
6	SNP_DQA1_32717256_C	32717256	P	ADD	4899	3.329	0.05273	3.002	3.692	22.81	3.888e-115
6	AA_DQA1_69_32717257_L	32717257	P	ADD	4899	3.329	0.05273	3.002	3.692	22.81	3.888e-115
6	AA_DRB1_70_32659938_Q	32659938	P	ADD	4899	3.268	0.05203	2.952	3.619	22.76	1.037e-114
6	HLA_DQB1_06	32739039	P	ADD	4901	0.1433	0.08546	0.1212	0.1694	-22.73	2.09e-114
6	AA_DQB1_125_32737913_G	32737913	P	ADD	4901	0.1433	0.08546	0.1212	0.1694	-22.73	2.09e-114
6	AA_DQB1_55_32740672_R	32740672	P	ADD	4901	0.3028	0.05263	0.2731	0.3357	-22.7	4.364e-114
6	SNP_DQB1_32740672_C	32740672	P	ADD	4901	0.3028	0.05263	0.2731	0.3357	-22.7	4.364e-114
6	rs9275418	32778222	G	ADD	4897	3.094	0.0498	2.806	3.411	22.68	7.361e-114
6	AA_DQB1_86_32740579_A	32740579	P	ADD	4901	0.2631	0.05904	0.2343	0.2953	-22.62	2.813e-113
6	SNP_DQB1_32740579_G	32740579	P	ADD	4901	0.2649	0.05881	0.236	0.2972	-22.59	5.43e-113
6	SNP_DQB1_32737825	32737825	A	ADD	4901	0.1428	0.08629	0.1206	0.1691	-22.56	1.193e-112
6	SNP_DQB1_32737733	32737733	A	ADD	4901	3.364	0.0539	3.027	3.739	22.51	3.451e-112
6	SNP_DQB1_32742279_C	32742279	P	ADD	4901	3.364	0.0539	3.027	3.739	22.51	3.451e-112
6	AA_DQB1_185_32737733_I	32737733	P	ADD	4901	3.364	0.0539	3.027	3.739	22.51	3.451e-112
6	SNP_DQB1_32742333_A	32742333	P	ADD	4901	3.364	0.0539	3.027	3.739	22.51	3.451e-112
6	SNP_DRB1_32659936	32659936	C	ADD	4899	0.2022	0.07113	0.1759	0.2324	-22.48	7.108e-112
6	AA_DQB1_185_32737733_T	32737733	P	ADD	4901	0.2993	0.05374	0.2694	0.3326	-22.45	1.421e-111
6	AA_DQB1_70_32740627_G	32740627	P	ADD	4901	0.2648	0.05922	0.2358	0.2974	-22.44	1.668e-111
6	HLA_DQB1_0201	32739039	P	ADD	4901	3.352	0.05463	3.011	3.731	22.14	1.291e-108
6	HLA_DRB1_03	32660042	P	ADD	4899	3.336	0.05474	2.997	3.714	22.01	2.478e-107
6	SNP_DRB1_32659926_C	32659926	P	ADD	4899	3.336	0.05474	2.997	3.714	22.01	2.478e-107
6	HLA_DRB1_0301	32660042	P	ADD	4899	3.336	0.05474	2.997	3.714	22.01	2.478e-107
6	AA_DRB1_74_32659926_R	32659926	P	ADD	4899	3.336	0.05474	2.997	3.714	22.01	2.478e-107
6	SNP_DRB1_32657541	32657541	A	ADD	4899	3.336	0.05474	2.997	3.714	22.01	2.478e-107
6	AA_DRB1_77_32659917	32659917	N	ADD	4899	3.336	0.05474	2.997	3.714	22.01	2.478e-107
6	SNP_DRB1_32659917	32659917	T	ADD	4899	3.336	0.05474	2.997	3.714	22.01	2.478e-107
6	SNP_DRB1_32660110_G	32660110	P	ADD	4899	3.201	0.05327	2.884	3.553	21.84	8.889e-106
6	SNP_DRB1_32657591_A	32657591	P	ADD	4899	3.201	0.05327	2.884	3.553	21.84	8.889e-106
6	HLA_DRB1_04	32660042	P	ADD	4899	3.201	0.05327	2.884	3.553	21.84	8.889e-106
6	AA_DRB1_33_32660049	32660049	H	ADD	4899	3.201	0.05327	2.884	3.553	21.84	8.889e-106
6	SNP_DRB1_32660050	32660050	G	ADD	4899	3.201	0.05327	2.884	3.553	21.84	8.889e-106
6	AA_DRB1_13_32660109_H	32660109	P	ADD	4899	3.201	0.05327	2.884	3.553	21.84	8.889e-106
6	AA_DRB1_-24_32665481_F	32665481	P	ADD	4899	3.201	0.05327	2.884	3.553	21.84	8.889e-106
6	AA_DRB1_180_32657338_L	32657338	P	ADD	4899	3.201	0.05327	2.884	3.553	21.84	8.889e-106
6	SNP_DRB1_32657339	32657339	G	ADD	4899	3.201	0.05327	2.884	3.553	21.84	8.889e-106
6	SNP_DRB1_32665482	32665482	A	ADD	4899	3.201	0.05327	2.884	3.553	21.84	8.889e-106
6	AA_DRB1_96_32657590_Y	32657590	P	ADD	4899	3.201	0.05327	2.884	3.553	21.84	8.889e-106
6	SNP_DRB1_32660111	32660111	T	ADD	4899	3.201	0.05327	2.884	3.553	21.84	8.889e-106
6	AA_DQB1_70_32740627_R	32740627	P	ADD	4901	3.314	0.05519	2.974	3.693	21.71	1.687e-104
6	SNP_DQB1_32740628	32740628	C	ADD	4901	0.3017	0.05519	0.2708	0.3362	-21.71	1.71e-104
6	SNP_DRB1_32660070	32660070	T	ADD	4899	3.17	0.05326	2.856	3.519	21.66	4.896e-104
6	AA_DRB1_26_32660070_Y	32660070	P	ADD	4899	3.17	0.05326	2.856	3.519	21.66	4.896e-104
6	SNP_DRB1_32657518	32657518	T	ADD	4899	3.145	0.05298	2.835	3.489	21.63	9.711e-104
6	AA_DRB1_11_32660115_V	32660115	P	ADD	4899	3.145	0.05298	2.835	3.489	21.63	9.711e-104
6	AA_DRB1_120_32657518	32657518	N	ADD	4899	3.145	0.05298	2.835	3.489	21.63	9.711e-104
6	SNP_DQA1_32717108	32717108	T	ADD	4899	3.124	0.05288	2.816	3.465	21.54	6.63e-103
6	AA_DQA1_47_32717191_Q	32717191	P	ADD	4899	3.124	0.05288	2.816	3.465	21.54	6.63e-103
6	SNP_DQA1_32717128	32717128	G	ADD	4899	3.124	0.05288	2.816	3.465	21.54	6.63e-103
6	SNP_DQA1_32717120	32717120	G	ADD	4899	3.124	0.05288	2.816	3.465	21.54	6.63e-103
6	AA_DQA1_26_32717128	32717128	S	ADD	4899	3.124	0.05288	2.816	3.465	21.54	6.63e-103
6	AA_DQA1_187_32718380	32718380	T	ADD	4899	3.124	0.05288	2.816	3.465	21.54	6.63e-103
6	AA_DQA1_56_32717218_R	32717218	P	ADD	4899	3.124	0.05288	2.816	3.465	21.54	6.63e-103
6	SNP_DQA1_32717217_A	32717217	P	ADD	4899	3.124	0.05288	2.816	3.465	21.54	6.63e-103
6	SNP_DQA1_32718379	32718379	A	ADD	4899	3.124	0.05288	2.816	3.465	21.54	6.63e-103
6	AA_DQA1_76_32717278_V	32717278	P	ADD	4899	3.124	0.05288	2.816	3.465	21.54	6.63e-103
6	HLA_DQA1_03	32716284	P	ADD	4899	3.124	0.05288	2.816	3.465	21.54	6.63e-103
6	HLA_DQA1_0301	32716284	P	ADD	4899	3.124	0.05288	2.816	3.465	21.54	6.63e-103
6	SNP_DQA1_32717219_A	32717219	P	ADD	4899	3.124	0.05288	2.816	3.465	21.54	6.63e-103
6	SNP_DQA1_32717277_G	32717277	P	ADD	4899	3.124	0.05288	2.816	3.465	21.54	6.63e-103
6	SNP_DQB1_32740665	32740665	A	ADD	4901	0.2996	0.0562	0.2684	0.3345	-21.44	5.418e-102
6	AA_DRB1_180_32657338_V	32657338	P	ADD	4899	0.33	0.05177	0.2981	0.3652	-21.42	9.503e-102
6	AA_DRB1_70_32659938_D	32659938	P	ADD	4899	0.3199	0.05325	0.2882	0.3551	-21.4	1.218e-101
6	SNP_DRB1_32659937	32659937	G	ADD	4899	0.3199	0.05325	0.2882	0.3551	-21.4	1.218e-101
6	SNP_DRB1_32659939	32659939	C	ADD	4899	0.3199	0.05325	0.2882	0.3551	-21.4	1.218e-101
6	rs3135377	32493377	A	ADD	4891	0.1476	0.08939	0.1239	0.1759	-21.4	1.272e-101
6	AA_DQB1_-5_32742280_L	32742280	P	ADD	4901	0.06144	0.1337	0.04728	0.07984	-20.87	1.02e-96
6	rs3132959	32406920	G	ADD	4898	0.2007	0.0772	0.1725	0.2335	-20.8	4.145e-96
6	rs3129932	32444105	G	ADD	4891	0.2008	0.07723	0.1726	0.2337	-20.79	5.845e-96
6	AA_DQB1_87_32740576_F	32740576	P	ADD	4901	0.0588	0.1401	0.04468	0.07738	-20.23	5.724e-91
6	AA_DRB1_-24_32665481_L	32665481	P	ADD	4899	0.3608	0.05047	0.3268	0.3983	-20.2	9.586e-91
6	SNP_DQB1_32740692	32740692	G	ADD	4901	0.05572	0.145	0.04194	0.07403	-19.92	2.954e-88
6	SNP_DQA1_32718513	32718513	A	ADD	4899	0.3284	0.05625	0.2941	0.3667	-19.79	3.448e-87
6	SNP_DQA1_32717791	32717791	T	ADD	4899	0.3284	0.05625	0.2941	0.3667	-19.79	3.448e-87
6	AA_DQA1_129_32717850	32717850	Q	ADD	4899	0.3284	0.05625	0.2941	0.3667	-19.79	3.448e-87
6	SNP_DQA1_32717851	32717851	G	ADD	4899	0.3284	0.05625	0.2941	0.3667	-19.79	3.448e-87
6	SNP_DQB1_32740695	32740695	A	ADD	4901	2.757	0.0516	2.492	3.051	19.66	4.844e-86
6	SNP_DQA1_32718439	32718439	A	ADD	4899	0.1706	0.09014	0.143	0.2036	-19.62	1.095e-85
6	AA_DQA1_207_32718440	32718440	M	ADD	4899	0.1706	0.09014	0.143	0.2036	-19.62	1.095e-85
6	HLA_DQA1_0102	32716284	P	ADD	4899	0.1706	0.09014	0.143	0.2036	-19.62	1.095e-85
6	SNP_DRB1_32660109_C	32660109	P	ADD	4899	0.1736	0.09037	0.1455	0.2073	-19.37	1.276e-83
6	AA_DRB1_-1_32665412_A	32665412	P	ADD	4899	7.143	0.102	5.848	8.724	19.27	1.023e-82
6	rs9268230	32395545	G	ADD	4853	0.3491	0.05512	0.3133	0.3889	-19.1	2.706e-81
6	rs9275134	32758590	G	ADD	4898	2.562	0.0493	2.326	2.822	19.08	3.515e-81
6	rs2856688	32762618	T	ADD	4894	2.563	0.04934	2.327	2.823	19.07	4.101e-81
6	rs6936863	32792007	G	ADD	4873	2.438	0.04724	2.222	2.675	18.86	2.227e-79
6	HLA_DRB1_0401	32660042	P	ADD	4899	2.929	0.0573	2.618	3.278	18.76	1.709e-78
6	SNP_DRB1_32657591_G	32657591	P	ADD	4899	0.4258	0.0465	0.3887	0.4665	-18.36	2.809e-75
6	SNP_DRB1_32656559	32656559	G	ADD	4899	2.348	0.0465	2.144	2.572	18.36	2.811e-75
6	SNP_DQA1_32717125	32717125	T	ADD	4899	0.2409	0.07758	0.2069	0.2804	-18.35	3.398e-75
6	AA_DQA1_25_32717125	32717125	F	ADD	4899	0.2409	0.07758	0.2069	0.2804	-18.35	3.398e-75
6	rs377763	32307122	A	ADD	4893	2.432	0.04859	2.211	2.675	18.29	9.192e-75
6	SNP_DRB1_32660115_A	32660115	P	ADD	4899	2.328	0.04641	2.125	2.549	18.21	4.653e-74
6	rs3129934	32444165	T	ADD	4898	0.1432	0.1072	0.1161	0.1766	-18.14	1.596e-73
6	rs9268877	32539125	A	ADD	4896	0.4021	0.05028	0.3644	0.4438	-18.12	2.298e-73
6	rs3129900	32413957	G	ADD	4898	0.1446	0.1068	0.1173	0.1782	-18.12	2.393e-73
6	SNP_DRB1_32657589_A	32657589	P	ADD	4899	2.988	0.06058	2.653	3.365	18.07	5.535e-73
6	AA_DRB1_-17_32665460_A	32665460	P	ADD	4899	2.757	0.05619	2.469	3.078	18.05	8.349e-73
6	SNP_DQB1_32740810	32740810	A	ADD	4901	0.148	0.1061	0.1202	0.1822	-18	1.991e-72
6	AA_DQB1_9_32740810_Y	32740810	P	ADD	4901	6.756	0.1061	5.487	8.318	18	1.995e-72
6	SNP_DRB1_32660037_G	32660037	P	ADD	4899	0.3373	0.06066	0.2995	0.3799	-17.91	9.103e-72
6	SNP_DRB1_32665456	32665456	C	ADD	4899	0.3373	0.06066	0.2995	0.3799	-17.91	9.103e-72
6	AA_DRB1_-17_32665460_T	32665460	P	ADD	4899	0.3373	0.06066	0.2995	0.3799	-17.91	9.103e-72
6	AA_DRB1_37_32660037_S	32660037	P	ADD	4899	0.3373	0.06066	0.2995	0.3799	-17.91	9.103e-72
6	SNP_DRB1_32665461	32665461	T	ADD	4899	0.3373	0.06066	0.2995	0.3799	-17.91	9.103e-72
6	SNP_DRB1_32660116_G	32660116	P	ADD	4899	0.3373	0.06066	0.2995	0.3799	-17.91	9.103e-72
6	AA_DQB1_9_32740810_F	32740810	P	ADD	4901	0.1461	0.108	0.1182	0.1806	-17.81	6.212e-71
6	rs1046089	31710946	A	ADD	4895	2.145	0.04353	1.969	2.336	17.52	9.285e-69
6	rs805301	31726100	C	ADD	4887	2.142	0.04371	1.966	2.334	17.43	5.105e-68
6	SNP_DRB1_32657589_T	32657589	P	ADD	4899	0.05654	0.1661	0.04083	0.0783	-17.3	5.064e-67
6	AA_DRB1_96_32657590_Q	32657590	P	ADD	4899	0.05654	0.1661	0.04083	0.0783	-17.3	5.064e-67
6	AA_DRB1_26_32660070_F	32660070	P	ADD	4899	0.448	0.0466	0.4089	0.4908	-17.23	1.479e-66
6	SNP_DRB1_32660037_A	32660037	P	ADD	4899	0.2523	0.08095	0.2153	0.2957	-17.01	7.028e-65
6	AA_DRB1_11_32660115_P	32660115	P	ADD	4899	0.05209	0.1747	0.03698	0.07336	-16.91	3.713e-64
6	SNP_DRB1_32657574	32657574	T	ADD	4899	0.05209	0.1747	0.03698	0.07336	-16.91	3.713e-64
6	SNP_DRB1_32660110_T	32660110	P	ADD	4899	0.05209	0.1747	0.03698	0.07336	-16.91	3.713e-64
6	SNP_DRB1_32657453	32657453	T	ADD	4899	0.05209	0.1747	0.03698	0.07336	-16.91	3.713e-64
6	AA_DRB1_142_32657452	32657452	M	ADD	4899	0.05209	0.1747	0.03698	0.07336	-16.91	3.713e-64
6	SNP_DRB1_32659973_A	32659973	P	ADD	4899	0.05209	0.1747	0.03698	0.07336	-16.91	3.713e-64
6	SNP_DRB1_32657379	32657379	T	ADD	4899	0.05209	0.1747	0.03698	0.07336	-16.91	3.713e-64
6	AA_DRB1_13_32660109_R	32660109	P	ADD	4899	0.05209	0.1747	0.03698	0.07336	-16.91	3.713e-64
6	SNP_DRB1_32660108	32660108	C	ADD	4899	0.05209	0.1747	0.03698	0.07336	-16.91	3.713e-64
6	SNP_DRB1_32657479	32657479	A	ADD	4899	0.05209	0.1747	0.03698	0.07336	-16.91	3.713e-64
6	AA_DRB1_133_32657479	32657479	L	ADD	4899	0.05209	0.1747	0.03698	0.07336	-16.91	3.713e-64
6	rs3101942	32978035	G	ADD	4897	0.4479	0.04753	0.4081	0.4917	-16.9	4.667e-64
6	SNP_DQB1_32742284_A	32742284	P	ADD	4901	0.3563	0.06146	0.3158	0.4019	-16.79	2.712e-63
6	SNP_DQB1_32742278_G	32742278	P	ADD	4901	0.3563	0.06146	0.3158	0.4019	-16.79	2.712e-63
6	SNP_DQB1_32742309_G	32742309	P	ADD	4901	0.3563	0.06146	0.3158	0.4019	-16.79	2.712e-63
6	SNP_DQB1_32742328_T	32742328	P	ADD	4901	0.3563	0.06146	0.3158	0.4019	-16.79	2.712e-63
6	SNP_DRB1_32659926_T	32659926	P	ADD	4899	0.2917	0.07436	0.2521	0.3374	-16.57	1.158e-61
6	rs3131294	32288124	A	ADD	4899	0.1528	0.1137	0.1223	0.1909	-16.52	2.455e-61
6	AA_DRB1_60_32659968_Y	32659968	P	ADD	4899	3.345	0.07366	2.895	3.864	16.39	2.218e-60
6	rs2763979	31902571	T	ADD	4891	2.039	0.04376	1.872	2.222	16.28	1.272e-59
6	AA_DRB1_37_32660037_F	32660037	P	ADD	4899	0.2512	0.08499	0.2126	0.2967	-16.26	2.009e-59
6	SNP_DRB1_32659913_G	32659913	P	ADD	4899	3.134	0.07042	2.73	3.598	16.22	3.423e-59
6	rs2894254	32453667	G	ADD	4882	2.515	0.05685	2.25	2.811	16.22	3.57e-59
6	rs9268645	32516505	G	ADD	4887	2.063	0.04521	1.888	2.255	16.02	8.929e-58
6	rs241427	32912392	A	ADD	4894	0.4444	0.0508	0.4023	0.4909	-15.97	2.163e-57
6	rs3130287	32158522	C	ADD	4894	0.2158	0.09653	0.1786	0.2607	-15.89	7.719e-57
6	SNP_DQA1_32717072	32717072	T	ADD	4899	2.12	0.04738	1.932	2.326	15.86	1.261e-56
6	rs2248459	31554689	G	ADD	4890	1.956	0.04271	1.799	2.127	15.71	1.232e-55
6	rs2248617	31556512	T	ADD	4894	1.96	0.04286	1.802	2.131	15.7	1.577e-55
6	SNP_DQB1_32740759_A	32740759	P	ADD	4901	2.104	0.04856	1.913	2.314	15.32	5.779e-53
6	SNP_DQB1_32740760_G	32740760	P	ADD	4901	2.104	0.04856	1.913	2.314	15.32	5.779e-53
6	AA_DQB1_26_32740759_L	32740759	P	ADD	4901	2.104	0.04856	1.913	2.314	15.32	5.779e-53
6	rs1150753	32167845	G	ADD	4899	2.357	0.05598	2.112	2.63	15.32	5.888e-53
6	SNP_DRB1_32660059_G	32660059	P	ADD	4899	0.2873	0.08155	0.2449	0.3371	-15.29	8.554e-53
6	SNP_DQB1_32740759_T	32740759	P	ADD	4901	0.3421	0.07041	0.298	0.3927	-15.24	2.026e-52
6	SNP_DQB1_32740760_A	32740760	P	ADD	4901	0.3421	0.07041	0.298	0.3927	-15.24	2.026e-52
6	AA_DQB1_167_32737787_H	32737787	P	ADD	4901	0.3421	0.07041	0.298	0.3927	-15.24	2.026e-52
6	AA_DQB1_13_32740798	32740798	A	ADD	4901	0.3421	0.07041	0.298	0.3927	-15.24	2.026e-52
6	SNP_DQB1_32740798	32740798	G	ADD	4901	0.3421	0.07041	0.298	0.3927	-15.24	2.026e-52
6	SNP_DQB1_32737787	32737787	T	ADD	4901	0.3421	0.07041	0.298	0.3927	-15.24	2.026e-52
6	AA_DQB1_26_32740759_Y	32740759	P	ADD	4901	0.3421	0.07041	0.298	0.3927	-15.24	2.026e-52
6	AA_DQB1_167_32737787_R	32737787	P	ADD	4901	2.899	0.06997	2.528	3.326	15.21	2.876e-52
6	rs3130484	31823861	C	ADD	4895	2.318	0.05595	2.077	2.586	15.02	5.273e-51
6	SNP_DQB1_32740702	32740702	T	ADD	4901	0.3465	0.07078	0.3016	0.3981	-14.97	1.105e-50
6	SNP_DQB1_32742309_A	32742309	P	ADD	4901	0.3465	0.07078	0.3016	0.3981	-14.97	1.105e-50
6	AA_DQB1_45_32740702	32740702	E	ADD	4901	0.3465	0.07078	0.3016	0.3981	-14.97	1.105e-50
6	SNP_DQB1_32737148	32737148	G	ADD	4901	0.3465	0.07078	0.3016	0.3981	-14.97	1.105e-50
6	AA_DRB1_37_32660037_Y	32660037	P	ADD	4899	2.017	0.04685	1.84	2.211	14.97	1.124e-50
6	HLA_DQB1_0301	32739039	P	ADD	4901	0.3458	0.07114	0.3008	0.3975	-14.93	2.218e-50
6	SNP_DQB1_32740748_T	32740748	P	ADD	4901	2.023	0.04725	1.844	2.22	14.91	2.657e-50
6	AA_DQB1_30_32740747_S	32740747	P	ADD	4901	2.023	0.04725	1.844	2.22	14.91	2.657e-50
6	SNP_DQB1_32740699	32740699	T	ADD	4901	2.023	0.04725	1.844	2.22	14.91	2.657e-50
6	SNP_DQB1_32740727_T	32740727	P	ADD	4901	2.023	0.04725	1.844	2.22	14.91	2.657e-50
6	SNP_DQB1_32737205	32737205	T	ADD	4901	2.023	0.04725	1.844	2.22	14.91	2.657e-50
6	SNP_DQB1_32740726	32740726	A	ADD	4901	2.023	0.04725	1.844	2.22	14.91	2.657e-50
6	SNP_DQB1_32740747	32740747	C	ADD	4901	2.023	0.04725	1.844	2.22	14.91	2.657e-50
6	AA_DQB1_46_32740699	32740699	E	ADD	4901	2.023	0.04725	1.844	2.22	14.91	2.657e-50
6	AA_DQB1_55_32740672_L	32740672	P	ADD	4901	2.023	0.04725	1.844	2.22	14.91	2.657e-50
6	SNP_DQB1_32740753	32740753	C	ADD	4901	2.023	0.04725	1.844	2.22	14.91	2.657e-50
6	AA_DQB1_71_32740624_K	32740624	P	ADD	4901	2.023	0.04725	1.844	2.22	14.91	2.657e-50
6	SNP_DQB1_32740623	32740623	T	ADD	4901	2.023	0.04725	1.844	2.22	14.91	2.657e-50
6	AA_DQB1_74_32740615_A	32740615	P	ADD	4901	2.023	0.04725	1.844	2.22	14.91	2.657e-50
6	SNP_DQB1_32740672_A	32740672	P	ADD	4901	2.023	0.04725	1.844	2.22	14.91	2.657e-50
6	AA_DQB1_-10_32742295_S	32742295	P	ADD	4901	2.023	0.04725	1.844	2.22	14.91	2.657e-50
6	AA_DQB1_52_32740681	32740681	L	ADD	4901	2.023	0.04725	1.844	2.22	14.91	2.657e-50
6	AA_DQB1_28_32740753	32740753	S	ADD	4901	2.023	0.04725	1.844	2.22	14.91	2.657e-50
6	SNP_DQB1_32740773_T	32740773	P	ADD	4901	2.023	0.04725	1.844	2.22	14.91	2.657e-50
6	SNP_DQB1_32742296_A	32742296	P	ADD	4901	2.023	0.04725	1.844	2.22	14.91	2.657e-50
6	SNP_DQB1_32740681	32740681	A	ADD	4901	2.023	0.04725	1.844	2.22	14.91	2.657e-50
6	AA_DQB1_47_32740696	32740696	F	ADD	4901	2.023	0.04725	1.844	2.22	14.91	2.657e-50
6	SNP_DQB1_32740696	32740696	A	ADD	4901	2.023	0.04725	1.844	2.22	14.91	2.657e-50
6	HLA_DQB1_02	32739039	P	ADD	4901	2.023	0.04725	1.844	2.22	14.91	2.657e-50
6	AA_DQB1_37_32740726_I	32740726	P	ADD	4901	2.023	0.04725	1.844	2.22	14.91	2.657e-50
6	SNP_DQB1_32740731	32740731	T	ADD	4901	2.02	0.04721	1.842	2.216	14.89	3.639e-50
6	SNP_DQB1_32740773_C	32740773	P	ADD	4901	0.502	0.04653	0.4582	0.5499	-14.81	1.236e-49
6	SNP_DQB1_32740624	32740624	T	ADD	4901	1.99	0.04651	1.817	2.18	14.79	1.584e-49
6	rs3131379	31829012	A	ADD	4886	2.288	0.05599	2.05	2.553	14.78	1.912e-49
6	SNP_DRB1_32660038_T	32660038	P	ADD	4899	1.985	0.04653	1.812	2.175	14.74	3.653e-49
6	AA_DRB1_37_32660037_N	32660037	P	ADD	4899	1.985	0.04653	1.812	2.175	14.74	3.653e-49
6	AA_DRB1_-1_32665412_S	32665412	P	ADD	4899	0.02433	0.254	0.01479	0.04003	-14.63	1.883e-48
6	HLA_DRB1_15	32660042	P	ADD	4899	0.02433	0.254	0.01479	0.04003	-14.63	1.883e-48
6	SNP_DRB1_32665413	32665413	A	ADD	4899	0.02433	0.254	0.01479	0.04003	-14.63	1.883e-48
6	SNP_DRB1_32659935_G	32659935	P	ADD	4899	0.02433	0.254	0.01479	0.04003	-14.63	1.883e-48
6	AA_DRB1_71_32659935_A	32659935	P	ADD	4899	0.02433	0.254	0.01479	0.04003	-14.63	1.883e-48
6	SNP_DRB1_32660059_A	32660059	P	ADD	4899	2.95	0.0741	2.551	3.411	14.6	2.84e-48
6	AA_DQB1_37_32740726_Y	32740726	P	ADD	4901	0.5044	0.04698	0.46	0.553	-14.57	4.298e-48
6	SNP_DQB1_32740727_A	32740727	P	ADD	4901	0.5044	0.04698	0.46	0.553	-14.57	4.298e-48
6	AA_DQB1_66_32740639	32740639	D	ADD	4901	1.953	0.04628	1.784	2.139	14.47	1.975e-47
6	AA_DQB1_67_32740636	32740636	I	ADD	4901	1.953	0.04628	1.784	2.139	14.47	1.975e-47
6	SNP_DQB1_32740637	32740637	T	ADD	4901	1.953	0.04628	1.784	2.139	14.47	1.975e-47
6	SNP_DQB1_32740638	32740638	G	ADD	4901	1.953	0.04628	1.784	2.139	14.47	1.975e-47
6	rs2857212	32848389	G	ADD	4896	0.5055	0.04741	0.4606	0.5547	-14.39	5.921e-47
6	SNP_DRB1_32659968	32659968	G	ADD	4899	0.3424	0.07447	0.2959	0.3963	-14.39	5.944e-47
6	AA_DRB1_57_32659977_V	32659977	P	ADD	4899	0.3424	0.07447	0.2959	0.3963	-14.39	5.944e-47
6	SNP_DRB1_32659977_A	32659977	P	ADD	4899	0.3424	0.07447	0.2959	0.3963	-14.39	5.944e-47
6	AA_DRB1_60_32659968_S	32659968	P	ADD	4899	0.3424	0.07447	0.2959	0.3963	-14.39	5.944e-47
6	SNP_DRB1_32659940	32659940	T	ADD	4899	0.4245	0.05991	0.3775	0.4774	-14.3	2.095e-46
6	AA_DRB1_25_32660073	32660073	Q	ADD	4899	0.2907	0.08649	0.2454	0.3444	-14.28	2.791e-46
6	SNP_DRB1_32660058_A	32660058	P	ADD	4899	0.2907	0.08649	0.2454	0.3444	-14.28	2.791e-46
6	SNP_DRB1_32660073	32660073	T	ADD	4899	0.2907	0.08649	0.2454	0.3444	-14.28	2.791e-46
6	AA_DRB1_14_32660106	32660106	K	ADD	4899	0.2907	0.08649	0.2454	0.3444	-14.28	2.791e-46
6	AA_DRB1_13_32660109_Y	32660109	P	ADD	4899	0.2907	0.08649	0.2454	0.3444	-14.28	2.791e-46
6	SNP_DRB1_32660107	32660107	T	ADD	4899	0.2907	0.08649	0.2454	0.3444	-14.28	2.791e-46
6	AA_DRB1_11_32660115_G	32660115	P	ADD	4899	0.2907	0.08649	0.2454	0.3444	-14.28	2.791e-46
6	AA_DRB1_30_32660058_L	32660058	P	ADD	4899	0.2907	0.08649	0.2454	0.3444	-14.28	2.791e-46
6	HLA_DRB1_07	32660042	P	ADD	4899	0.2907	0.08649	0.2454	0.3444	-14.28	2.791e-46
6	HLA_DRB1_0701	32660042	P	ADD	4899	0.2907	0.08649	0.2454	0.3444	-14.28	2.791e-46
6	SNP_DRB1_32660115_C	32660115	P	ADD	4899	0.2907	0.08649	0.2454	0.3444	-14.28	2.791e-46
6	AA_DRB1_74_32659926_Q	32659926	P	ADD	4899	0.2907	0.08649	0.2454	0.3444	-14.28	2.791e-46
6	SNP_DRB1_32659988	32659988	T	ADD	4899	0.2907	0.08649	0.2454	0.3444	-14.28	2.791e-46
6	SNP_DRB1_32656528	32656528	A	ADD	4899	0.2907	0.08649	0.2454	0.3444	-14.28	2.791e-46
6	AA_DQA1_47_32717191_K	32717191	P	ADD	4899	0.2921	0.08631	0.2467	0.346	-14.26	3.968e-46
6	SNP_DQA1_32717211	32717211	C	ADD	4899	0.2921	0.08631	0.2467	0.346	-14.26	3.968e-46
6	HLA_DQA1_0201	32716284	P	ADD	4899	0.2921	0.08631	0.2467	0.346	-14.26	3.968e-46
6	HLA_DQA1_02	32716284	P	ADD	4899	0.2921	0.08631	0.2467	0.346	-14.26	3.968e-46
6	SNP_DQA1_32717206	32717206	A	ADD	4899	0.2921	0.08631	0.2467	0.346	-14.26	3.968e-46
6	AA_DQA1_52_32717206_H	32717206	P	ADD	4899	0.2921	0.08631	0.2467	0.346	-14.26	3.968e-46
6	AA_DQA1_54_32717212	32717212	L	ADD	4899	0.2921	0.08631	0.2467	0.346	-14.26	3.968e-46
6	SNP_DQA1_32717190_A	32717190	P	ADD	4899	0.2921	0.08631	0.2467	0.346	-14.26	3.968e-46
6	rs241403	32974970	T	ADD	4900	0.5384	0.04344	0.4944	0.5862	-14.25	4.267e-46
6	SNP_DRB1_32660063_G	32660063	P	ADD	4899	2.179	0.05497	1.956	2.426	14.16	1.519e-45
6	AA_DRB1_28_32660064_E	32660064	P	ADD	4899	0.459	0.05497	0.4121	0.5112	-14.16	1.522e-45
6	SNP_DRB1_32659977_T	32659977	P	ADD	4899	2.328	0.05993	2.07	2.619	14.1	3.639e-45
6	AA_DRB1_57_32659977_D	32659977	P	ADD	4899	2.328	0.05993	2.07	2.619	14.1	3.639e-45
6	AA_DQB1_-10_32742295_A	32742295	P	ADD	4901	0.526	0.04562	0.481	0.5752	-14.08	4.853e-45
6	SNP_DQB1_32742278_x	32742278	P	ADD	4901	0.2891	0.08827	0.2432	0.3437	-14.06	6.866e-45
6	SNP_DQB1_32742328_x	32742328	P	ADD	4901	0.2891	0.08827	0.2432	0.3437	-14.06	6.866e-45
6	SNP_DQB1_32742347_x	32742347	P	ADD	4901	0.2891	0.08827	0.2432	0.3437	-14.06	6.866e-45
6	SNP_DQB1_32742291_x	32742291	P	ADD	4901	0.2891	0.08827	0.2432	0.3437	-14.06	6.866e-45
6	SNP_DQB1_32742284_x	32742284	P	ADD	4901	0.2891	0.08827	0.2432	0.3437	-14.06	6.866e-45
6	SNP_DQB1_32742319_x	32742319	P	ADD	4901	0.2891	0.08827	0.2432	0.3437	-14.06	6.866e-45
6	SNP_DQB1_32742296_x	32742296	P	ADD	4901	0.2891	0.08827	0.2432	0.3437	-14.06	6.866e-45
6	SNP_DQB1_32742333_x	32742333	P	ADD	4901	0.2891	0.08827	0.2432	0.3437	-14.06	6.866e-45
6	SNP_DQB1_32742281_x	32742281	P	ADD	4901	0.2891	0.08827	0.2432	0.3437	-14.06	6.866e-45
6	SNP_DQB1_32742280_x	32742280	P	ADD	4901	0.2891	0.08827	0.2432	0.3437	-14.06	6.866e-45
6	SNP_DQB1_32742279_x	32742279	P	ADD	4901	0.2891	0.08827	0.2432	0.3437	-14.06	6.866e-45
6	SNP_DQB1_32742309_x	32742309	P	ADD	4901	0.2891	0.08827	0.2432	0.3437	-14.06	6.866e-45
6	SNP_DQB1_32742351_x	32742351	P	ADD	4901	0.2891	0.08827	0.2432	0.3437	-14.06	6.866e-45
6	SNP_DRB1_32659935_C	32659935	P	ADD	4899	0.5311	0.04515	0.4861	0.5803	-14.01	1.264e-44
6	AA_DRB1_71_32659935_R	32659935	P	ADD	4899	0.5311	0.04515	0.4861	0.5803	-14.01	1.264e-44
6	SNP_DQA1_32717987_A	32717987	P	ADD	4899	1.961	0.04817	1.785	2.156	13.99	1.9e-44
6	AA_DQA1_75_32717275	32717275	S	ADD	4899	1.961	0.04817	1.785	2.156	13.99	1.9e-44
6	AA_DQA1_107_32717784	32717784	I	ADD	4899	1.961	0.04817	1.785	2.156	13.99	1.9e-44
6	SNP_DQA1_32717952	32717952	G	ADD	4899	1.961	0.04817	1.785	2.156	13.99	1.9e-44
6	AA_DQA1_161_32717946	32717946	E	ADD	4899	1.961	0.04817	1.785	2.156	13.99	1.9e-44
6	SNP_DQA1_32717275	32717275	G	ADD	4899	1.961	0.04817	1.785	2.156	13.99	1.9e-44
6	AA_DQA1_156_32717931	32717931	L	ADD	4899	1.961	0.04817	1.785	2.156	13.99	1.9e-44
6	SNP_DQA1_32717930	32717930	C	ADD	4899	1.961	0.04817	1.785	2.156	13.99	1.9e-44
6	SNP_DQA1_32717947	32717947	G	ADD	4899	1.961	0.04817	1.785	2.156	13.99	1.9e-44
6	SNP_DQA1_32717784	32717784	T	ADD	4899	1.961	0.04817	1.785	2.156	13.99	1.9e-44
6	SNP_DQA1_32717276	32717276	T	ADD	4899	1.961	0.04817	1.785	2.156	13.99	1.9e-44
6	AA_DQA1_175_32717988_K	32717988	P	ADD	4899	1.961	0.04817	1.785	2.156	13.99	1.9e-44
6	SNP_DQA1_32717075	32717075	C	ADD	4899	1.961	0.04817	1.785	2.156	13.99	1.9e-44
6	SNP_DQA1_32717255	32717255	C	ADD	4899	1.961	0.04817	1.785	2.156	13.99	1.9e-44
6	HLA_DQA1_05	32716284	P	ADD	4899	1.961	0.04817	1.785	2.156	13.99	1.9e-44
6	AA_DQA1_163_32717952	32717952	S	ADD	4899	1.961	0.04817	1.785	2.156	13.99	1.9e-44
6	HLA_DQA1_0501	32716284	P	ADD	4899	1.961	0.04817	1.785	2.156	13.99	1.9e-44
6	rs9276431	32820225	T	ADD	4894	1.814	0.04259	1.669	1.972	13.99	1.923e-44
6	rs9268557	32497283	T	ADD	4899	0.5407	0.04407	0.4959	0.5895	-13.95	2.942e-44
6	rs9276490	32826659	A	ADD	4875	1.817	0.04283	1.671	1.977	13.95	3.119e-44
6	rs9276429	32820082	G	ADD	4900	1.809	0.04254	1.664	1.966	13.94	3.777e-44
6	rs9276432	32820362	T	ADD	4897	1.808	0.04255	1.663	1.965	13.92	5.038e-44
6	rs2736177	31694073	C	ADD	4897	0.3066	0.08497	0.2596	0.3622	-13.91	5.302e-44
6	rs2071278	32273422	G	ADD	4895	2.07	0.05231	1.869	2.294	13.91	5.443e-44
6	AA_DRB1_30_32660058_Y	32660058	P	ADD	4899	2.089	0.05327	1.882	2.319	13.83	1.698e-43
6	rs7453920	32837990	A	ADD	4895	1.8	0.04253	1.656	1.956	13.82	2.003e-43
6	rs9272219	32710247	T	ADD	4900	1.924	0.04737	1.753	2.111	13.81	2.075e-43
6	rs9276440	32822761	A	ADD	4898	1.8	0.04259	1.656	1.957	13.8	2.513e-43
6	rs7768538	32837799	C	ADD	4896	1.796	0.04252	1.652	1.952	13.77	4.091e-43
6	SNP_DQA1_32717201	32717201	T	ADD	4899	1.919	0.04737	1.748	2.105	13.76	4.702e-43
6	SNP_DQA1_32713249	32713249	T	ADD	4899	1.919	0.04737	1.748	2.105	13.76	4.702e-43
6	SNP_DQA1_32717202	32717202	C	ADD	4899	1.919	0.04737	1.748	2.105	13.76	4.702e-43
6	AA_DQA1_51_32717203	32717203	L	ADD	4899	1.919	0.04737	1.748	2.105	13.76	4.702e-43
6	SNP_DQA1_32717190_T	32717190	P	ADD	4899	1.919	0.04737	1.748	2.105	13.76	4.702e-43
6	SNP_DQA1_32717192	32717192	T	ADD	4899	1.919	0.04737	1.748	2.105	13.76	4.702e-43
6	AA_DQA1_53_32717209_Q	32717209	P	ADD	4899	1.919	0.04737	1.748	2.105	13.76	4.702e-43
6	AA_DQA1_50_32717200_V	32717200	P	ADD	4899	1.919	0.04737	1.748	2.105	13.76	4.702e-43
6	SNP_DQA1_32717170	32717170	G	ADD	4899	1.919	0.04737	1.748	2.105	13.76	4.702e-43
6	AA_DQA1_40_32717170	32717170	G	ADD	4899	1.919	0.04737	1.748	2.105	13.76	4.702e-43
6	SNP_DQA1_32717207	32717207	A	ADD	4899	1.919	0.04737	1.748	2.105	13.76	4.702e-43
6	SNP_DQA1_32717208	32717208	C	ADD	4899	1.919	0.04737	1.748	2.105	13.76	4.702e-43
6	SNP_DQA1_32718423	32718423	A	ADD	4899	1.919	0.04737	1.748	2.105	13.76	4.702e-43
6	AA_DQA1_47_32717191_C	32717191	P	ADD	4899	1.919	0.04737	1.748	2.105	13.76	4.702e-43
6	AA_DRB1_28_32660064_D	32660064	P	ADD	4899	2.079	0.05323	1.873	2.307	13.75	5.381e-43
6	SNP_DRB1_32657335	32657335	A	ADD	4899	0.3472	0.0771	0.2985	0.4038	-13.72	7.42e-43
6	AA_DRB1_181_32657335_M	32657335	P	ADD	4899	0.3472	0.0771	0.2985	0.4038	-13.72	7.42e-43
6	rs3099844	31556955	A	ADD	4892	2.103	0.05423	1.891	2.339	13.71	8.989e-43
6	AA_B_9_31432689_Y	31432689	P	ADD	4898	0.5521	0.04339	0.5071	0.6011	-13.69	1.165e-42
6	SNP_B_31432690_A	31432690	P	ADD	4898	0.5521	0.04339	0.5071	0.6011	-13.69	1.165e-42
6	HLA_B_08	31431272	P	ADD	4898	2.101	0.05432	1.889	2.337	13.67	1.53e-42
6	HLA_B_0801	31431272	P	ADD	4898	2.101	0.05432	1.889	2.337	13.67	1.53e-42
6	AA_B_9_31432689_D	31432689	P	ADD	4898	2.101	0.05432	1.889	2.337	13.67	1.53e-42
6	SNP_B_31432690_C	31432690	P	ADD	4898	2.101	0.05432	1.889	2.337	13.67	1.53e-42
6	SNP_B_31431983_T	31431983	P	ADD	4898	1.845	0.04494	1.69	2.015	13.63	2.539e-42
6	SNP_B_31431982_G	31431982	P	ADD	4898	1.845	0.04494	1.69	2.015	13.63	2.539e-42
6	AA_B_163_31431982_T	31431982	P	ADD	4898	1.845	0.04494	1.69	2.015	13.63	2.539e-42
6	SNP_DRB1_32660038_A	32660038	P	ADD	4899	0.5351	0.04595	0.489	0.5855	-13.61	3.458e-42
6	AA_DRB1_4_32665400	32665400	Q	ADD	4899	0.3491	0.07756	0.2999	0.4064	-13.57	6.203e-42
6	SNP_DRB1_32659914	32659914	A	ADD	4899	0.3491	0.07756	0.2999	0.4064	-13.57	6.203e-42
6	SNP_DRB1_32665400	32665400	T	ADD	4899	0.3491	0.07756	0.2999	0.4064	-13.57	6.203e-42
6	SNP_DRB1_32657370	32657370	T	ADD	4899	0.3491	0.07756	0.2999	0.4064	-13.57	6.203e-42
6	SNP_DRB1_32659915	32659915	C	ADD	4899	0.3491	0.07756	0.2999	0.4064	-13.57	6.203e-42
6	SNP_DRB1_32657559	32657559	A	ADD	4899	0.3491	0.07756	0.2999	0.4064	-13.57	6.203e-42
6	SNP_DRB1_32659913_C	32659913	P	ADD	4899	0.3491	0.07756	0.2999	0.4064	-13.57	6.203e-42
6	AA_DRB1_78_32659914	32659914	V	ADD	4899	0.3491	0.07756	0.2999	0.4064	-13.57	6.203e-42
6	SNP_DRB1_32657565	32657565	G	ADD	4899	0.3491	0.07756	0.2999	0.4064	-13.57	6.203e-42
6	SNP_B_31432507_T	31432507	P	ADD	4898	2.282	0.06081	2.025	2.571	13.57	6.438e-42
6	SNP_B_31431485	31431485	T	ADD	4898	2.066	0.05367	1.859	2.295	13.52	1.243e-41
6	SNP_B_31430769	31430769	A	ADD	4898	2.066	0.05367	1.859	2.295	13.52	1.243e-41
6	SNP_B_31431395	31431395	C	ADD	4898	2.066	0.05367	1.859	2.295	13.52	1.243e-41
6	rs2523638	31452252	T	ADD	4895	0.5509	0.04429	0.5051	0.6009	-13.46	2.664e-41
6	rs760293	31719756	T	ADD	4895	0.3875	0.07052	0.3375	0.445	-13.44	3.416e-41
6	SNP_B_31432510_C	31432510	P	ADD	4898	0.4814	0.05456	0.4325	0.5357	-13.4	6.048e-41
6	AA_B_69_31432509_A	31432509	P	ADD	4898	0.4814	0.05456	0.4325	0.5357	-13.4	6.048e-41
6	AA_B_70_31432506_N	31432506	P	ADD	4898	2.074	0.05446	1.864	2.307	13.39	6.771e-41
6	SNP_B_31432510_T	31432510	P	ADD	4898	2.074	0.05446	1.864	2.307	13.39	6.771e-41
6	AA_B_69_31432509_T	31432509	P	ADD	4898	2.074	0.05446	1.864	2.307	13.39	6.771e-41
6	AA_B_71_31432503	31432503	A	ADD	4898	0.4823	0.05446	0.4334	0.5366	-13.39	6.787e-41
6	SNP_B_31432504	31432504	C	ADD	4898	0.4823	0.05446	0.4334	0.5366	-13.39	6.787e-41
6	rs2227127	32819760	G	ADD	4889	0.5353	0.04669	0.4885	0.5866	-13.39	7.363e-41
6	HLA_DRB1_1501	32660042	P	ADD	4899	0.01734	0.3049	0.009539	0.03152	-13.3	2.428e-40
6	SNP_DRB1_32660063_T	32660063	P	ADD	4899	0.4773	0.0557	0.428	0.5324	-13.28	3.149e-40
6	rs9461799	32797507	C	ADD	4882	0.5443	0.04653	0.4968	0.5962	-13.07	4.746e-39
6	rs9469240	32797979	T	ADD	4836	0.543	0.04675	0.4954	0.5951	-13.06	5.27e-39
6	SNP_DRB1_32660058_T	32660058	P	ADD	4899	2	0.05388	1.799	2.223	12.86	7.14e-38
6	SNP_DRB1_32657340	32657340	A	ADD	4899	0.5	0.05388	0.4499	0.5557	-12.86	7.143e-38
6	SNP_DRB1_32659973_C	32659973	P	ADD	4899	0.1758	0.1356	0.1348	0.2294	-12.82	1.231e-37
6	AA_DRB1_181_32657335_T	32657335	P	ADD	4899	2.395	0.06815	2.095	2.737	12.81	1.395e-37
6	SNP_DRB1_32660045	32660045	C	ADD	4899	0.571	0.04391	0.5239	0.6223	-12.76	2.643e-37
6	rs9296044	32844122	A	ADD	4898	0.5591	0.04556	0.5113	0.6113	-12.76	2.692e-37
6	SNP_B_31432173_A	31432173	P	ADD	4898	0.5444	0.04818	0.4953	0.5983	-12.62	1.609e-36
6	SNP_B_31432173_G	31432173	P	ADD	4898	1.837	0.04818	1.671	2.019	12.62	1.612e-36
6	rs9268403	32449451	C	ADD	4899	1.773	0.04559	1.621	1.938	12.56	3.704e-36
6	rs12201454	32451664	C	ADD	4899	1.772	0.04555	1.62	1.937	12.55	3.741e-36
6	rs2596571	31456001	G	ADD	4895	0.5096	0.05371	0.4586	0.5661	-12.55	3.831e-36
6	rs9268480	32471822	T	ADD	4899	1.768	0.04556	1.617	1.933	12.51	6.846e-36
6	rs3763307	32482600	T	ADD	4898	1.765	0.04556	1.614	1.929	12.46	1.172e-35
6	rs6930933	32491388	T	ADD	4897	1.891	0.05116	1.71	2.09	12.45	1.384e-35
6	rs2395167	32496286	T	ADD	4885	1.886	0.051	1.706	2.084	12.44	1.6e-35
6	rs2395161	32495730	C	ADD	4896	1.889	0.05119	1.708	2.088	12.42	1.996e-35
6	rs2001097	32491836	T	ADD	4897	1.888	0.05118	1.708	2.087	12.42	2.129e-35
6	rs3135378	32493077	A	ADD	4899	1.883	0.05113	1.704	2.082	12.38	3.357e-35
6	rs3135376	32493448	G	ADD	4898	1.882	0.0511	1.702	2.08	12.37	3.772e-35
6	rs2524067	31353800	G	ADD	4888	1.869	0.05059	1.693	2.064	12.37	3.937e-35
6	HLA_C_0701	31346171	P	ADD	4896	1.867	0.05055	1.691	2.061	12.35	4.946e-35
6	rs3135366	32496687	C	ADD	4888	1.878	0.0512	1.699	2.076	12.31	7.957e-35
6	rs2213580	32496552	C	ADD	4890	1.876	0.05116	1.697	2.074	12.3	8.928e-35
6	rs9268560	32497490	C	ADD	4884	0.5832	0.04411	0.5349	0.6358	-12.23	2.244e-34
6	rs2523534	31444328	A	ADD	4892	0.5724	0.04566	0.5234	0.626	-12.22	2.415e-34
6	rs2001099	32491611	C	ADD	4898	1.863	0.05101	1.686	2.059	12.2	3.186e-34
6	rs3130544	31166319	A	ADD	4894	1.925	0.05381	1.732	2.139	12.17	4.658e-34
6	SNP_C_31347428	31347428	G	ADD	4896	1.816	0.04907	1.649	1.999	12.16	5.243e-34
6	AA_C_66_31347429	31347429	N	ADD	4896	1.816	0.04907	1.649	1.999	12.16	5.243e-34
6	rs3130048	31721718	C	ADD	4893	1.724	0.04487	1.579	1.883	12.14	6.385e-34
6	rs2395164	32495838	T	ADD	4889	1.86	0.05114	1.682	2.056	12.13	7.09e-34
6	SNP_DQB1_32742291_C	32742291	P	ADD	4901	1.954	0.0553	1.753	2.177	12.11	9.249e-34
6	SNP_DQB1_32742281_G	32742281	P	ADD	4901	1.954	0.0553	1.753	2.177	12.11	9.249e-34
6	SNP_DQB1_32742347_C	32742347	P	ADD	4901	1.954	0.0553	1.753	2.177	12.11	9.249e-34
6	HLA_DQB1_0602	32739039	P	ADD	4901	0.01337	0.3566	0.006646	0.02689	-12.1	1.061e-33
6	SNP_DQB1_32742280_A	32742280	P	ADD	4901	0.01337	0.3566	0.006646	0.02689	-12.1	1.061e-33
6	SNP_DQB1_32742333_G	32742333	P	ADD	4901	0.576	0.0458	0.5265	0.6301	-12.05	2.061e-33
6	SNP_DQB1_32742279_T	32742279	P	ADD	4901	0.576	0.0458	0.5265	0.6301	-12.05	2.061e-33
6	rs424232	32316302	T	ADD	4883	1.712	0.04498	1.568	1.87	11.96	5.751e-33
6	SNP_B_31432004_G	31432004	P	ADD	4898	0.5999	0.04273	0.5517	0.6523	-11.96	5.832e-33
6	AA_B_95_31432186_I	31432186	P	ADD	4898	0.5477	0.05035	0.4962	0.6045	-11.96	5.957e-33
6	SNP_B_31432187_T	31432187	P	ADD	4898	0.5477	0.05035	0.4962	0.6045	-11.96	5.957e-33
6	rs9271208	32686981	C	ADD	4900	1.74	0.04656	1.588	1.906	11.89	1.32e-32
6	rs2071474	32890560	T	ADD	4894	0.5349	0.05293	0.4822	0.5934	-11.82	3.051e-32
6	rs3135393	32516820	G	ADD	4895	1.806	0.05001	1.637	1.991	11.82	3.235e-32
6	rs9268429	32453030	G	ADD	4893	1.682	0.04466	1.541	1.836	11.65	2.419e-31
6	rs1051336	32520570	A	ADD	4894	1.798	0.0505	1.628	1.985	11.62	3.433e-31
6	rs9266774	31460859	T	ADD	4892	2.042	0.06195	1.809	2.306	11.53	9.699e-31
6	rs9266775	31461396	G	ADD	4896	2.039	0.06195	1.806	2.302	11.5	1.289e-30
6	rs9275765	32797302	A	ADD	4897	1.72	0.04772	1.567	1.889	11.37	5.909e-30
6	rs9275772	32797481	T	ADD	4899	1.713	0.04769	1.56	1.88	11.28	1.623e-29
6	AA_DRB1_32_32660052	32660052	H	ADD	4899	1.673	0.04563	1.53	1.829	11.27	1.792e-29
6	SNP_DRB1_32660053	32660053	G	ADD	4899	1.673	0.04563	1.53	1.829	11.27	1.792e-29
6	rs9275793	32798005	G	ADD	4898	1.711	0.04765	1.558	1.878	11.27	1.85e-29
6	SNP_DQB1_32740755	32740755	T	ADD	4901	0.3589	0.0915	0.2999	0.4294	-11.2	4.061e-29
6	rs5025315	31451583	A	ADD	4893	0.5959	0.04626	0.5442	0.6524	-11.19	4.522e-29
6	rs5022119	31451841	T	ADD	4897	0.5963	0.04626	0.5446	0.6529	-11.18	5.37e-29
6	rs2596437	31447065	G	ADD	4881	0.4868	0.0648	0.4287	0.5527	-11.11	1.109e-28
6	rs6903130	32840188	A	ADD	4892	0.6224	0.04282	0.5723	0.6769	-11.07	1.682e-28
6	rs3997982	31452273	T	ADD	4892	0.489	0.06476	0.4307	0.5552	-11.05	2.302e-28
6	SNP_B_31432189	31432189	A	ADD	4898	0.5699	0.0509	0.5158	0.6297	-11.05	2.303e-28
6	AA_B_94_31432189	31432189	I	ADD	4898	0.5699	0.0509	0.5158	0.6297	-11.05	2.303e-28
6	rs2596517	31468074	G	ADD	4895	0.4906	0.06456	0.4323	0.5568	-11.03	2.75e-28
6	AA_DRB1_98_32657584	32657584	E	ADD	4899	1.651	0.04548	1.51	1.805	11.03	2.813e-28
6	SNP_DRB1_32657585	32657585	C	ADD	4899	1.651	0.04548	1.51	1.805	11.03	2.813e-28
6	AA_DRB1_104_32657566	32657566	A	ADD	4899	1.651	0.04548	1.51	1.805	11.03	2.813e-28
6	SNP_DRB1_32657567	32657567	C	ADD	4899	1.651	0.04548	1.51	1.805	11.03	2.813e-28
6	rs2523485	31459014	T	ADD	4894	0.4672	0.06906	0.408	0.5349	-11.02	3.013e-28
6	rs6902723	32839938	A	ADD	4895	0.6232	0.04291	0.573	0.6779	-11.02	3.131e-28
6	HLA_DRB1_13	32660042	P	ADD	4899	0.3756	0.08905	0.3154	0.4472	-11	3.893e-28
6	rs9268858	32537736	C	ADD	4897	1.644	0.04523	1.504	1.796	10.99	4.33e-28
6	rs3131631	31592662	G	ADD	4890	0.548	0.05483	0.4922	0.6102	-10.97	5.416e-28
6	rs9268853	32537621	C	ADD	4894	1.643	0.0453	1.504	1.796	10.96	5.739e-28
6	SNP_DRB1_32660109_T	32660109	P	ADD	4899	1.649	0.04561	1.508	1.803	10.96	5.812e-28
6	rs3099849	31459394	G	ADD	4894	0.4927	0.06467	0.434	0.5592	-10.95	6.857e-28
6	rs3094050	30466570	G	ADD	4899	1.823	0.05501	1.636	2.03	10.91	1.018e-27
6	HLA_DQB1_0603	32739039	P	ADD	4901	0.1718	0.1616	0.1251	0.2358	-10.9	1.172e-27
6	AA_B_80_31432476_N	31432476	P	ADD	4898	1.654	0.04622	1.51	1.81	10.88	1.424e-27
6	SNP_B_31432476_T	31432476	P	ADD	4898	1.654	0.04622	1.51	1.81	10.88	1.424e-27
6	SNP_B_31432470	31432470	A	ADD	4898	0.6048	0.04622	0.5524	0.6621	-10.88	1.429e-27
6	AA_B_82_31432470	31432470	L	ADD	4898	0.6048	0.04622	0.5524	0.6621	-10.88	1.429e-27
6	SNP_B_31432485	31432485	T	ADD	4898	0.6048	0.04622	0.5524	0.6621	-10.88	1.429e-27
6	SNP_B_31432468	31432468	G	ADD	4898	0.6048	0.04622	0.5524	0.6621	-10.88	1.429e-27
6	AA_B_83_31432467	31432467	R	ADD	4898	0.6048	0.04622	0.5524	0.6621	-10.88	1.429e-27
6	SNP_DQB1_32740613	32740613	C	ADD	4901	1.618	0.04423	1.484	1.765	10.88	1.442e-27
6	SNP_DQB1_32740615	32740615	G	ADD	4901	1.618	0.04423	1.484	1.765	10.88	1.442e-27
6	AA_DQB1_75_32740612	32740612	V	ADD	4901	1.618	0.04423	1.484	1.765	10.88	1.442e-27
6	AA_DQB1_71_32740624_T	32740624	P	ADD	4901	0.618	0.04423	0.5667	0.674	-10.88	1.445e-27
6	AA_DQB1_74_32740615_E	32740615	P	ADD	4901	0.618	0.04423	0.5667	0.674	-10.88	1.445e-27
6	rs3094703	30466936	T	ADD	4893	1.82	0.05504	1.633	2.027	10.88	1.516e-27
6	SNP_DRB1_32660116_C	32660116	P	ADD	4899	1.638	0.04542	1.499	1.791	10.87	1.678e-27
6	SNP_DRB1_32660090	32660090	G	ADD	4899	1.638	0.04542	1.499	1.791	10.87	1.678e-27
6	SNP_DQA1_32717191	32717191	A	ADD	4899	1.637	0.04554	1.497	1.79	10.82	2.66e-27
6	SNP_DQA1_32718381	32718381	A	ADD	4899	1.637	0.04554	1.497	1.79	10.82	2.66e-27
6	SNP_DQA1_32717209	32717209	G	ADD	4899	1.637	0.04554	1.497	1.79	10.82	2.66e-27
6	SNP_DQA1_32717084	32717084	C	ADD	4899	1.637	0.04554	1.497	1.79	10.82	2.66e-27
6	SNP_DQA1_32718459	32718459	C	ADD	4899	1.637	0.04554	1.497	1.79	10.82	2.66e-27
6	SNP_DQA1_32718465	32718465	G	ADD	4899	1.637	0.04554	1.497	1.79	10.82	2.66e-27
6	SNP_DQA1_32713273	32713273	T	ADD	4899	1.637	0.04554	1.497	1.79	10.82	2.66e-27
6	AA_DQA1_215_32718464	32718464	L	ADD	4899	1.637	0.04554	1.497	1.79	10.82	2.66e-27
6	SNP_DQA1_32718456	32718456	G	ADD	4899	1.637	0.04554	1.497	1.79	10.82	2.66e-27
6	SNP_DQA1_32717199	32717199	C	ADD	4899	1.637	0.04554	1.497	1.79	10.82	2.66e-27
6	AA_DQA1_50_32717200_L	32717200	P	ADD	4899	1.637	0.04554	1.497	1.79	10.82	2.66e-27
6	SNP_DQA1_32717205	32717205	C	ADD	4899	1.637	0.04554	1.497	1.79	10.82	2.66e-27
6	SNP_DQA1_32717159	32717159	T	ADD	4899	1.637	0.04554	1.497	1.79	10.82	2.66e-27
6	SNP_DQA1_32717833	32717833	C	ADD	4899	1.637	0.04554	1.497	1.79	10.82	2.66e-27
6	SNP_DQA1_32717986	32717986	T	ADD	4899	1.637	0.04554	1.497	1.79	10.82	2.66e-27
6	AA_DQA1_53_32717209_R	32717209	P	ADD	4899	1.637	0.04554	1.497	1.79	10.82	2.66e-27
6	AA_B_77_31432485_S	31432485	P	ADD	4898	1.645	0.04616	1.503	1.801	10.79	3.896e-27
6	SNP_DQB1_32740606	32740606	C	ADD	4901	1.612	0.04428	1.478	1.759	10.79	3.984e-27
6	AA_DQB1_77_32740606	32740606	R	ADD	4901	1.612	0.04428	1.478	1.759	10.79	3.984e-27
6	rs3094127	30805426	G	ADD	4897	1.665	0.04726	1.517	1.826	10.78	4.141e-27
6	rs3129818	30450945	T	ADD	4898	1.81	0.05501	1.625	2.016	10.78	4.176e-27
6	AA_DQB1_30_32740747_H	32740747	P	ADD	4901	0.5472	0.05608	0.4903	0.6108	-10.75	5.943e-27
6	SNP_DQB1_32740748_G	32740748	P	ADD	4901	0.5472	0.05608	0.4903	0.6108	-10.75	5.943e-27
6	SNP_C_31346909_A	31346909	P	ADD	4896	1.561	0.04164	1.439	1.694	10.7	1.019e-26
6	AA_C_156_31346909_L	31346909	P	ADD	4896	1.561	0.04164	1.439	1.694	10.7	1.019e-26
6	SNP_DQA1_32717987_G	32717987	P	ADD	4899	1.615	0.0449	1.479	1.763	10.67	1.334e-26
6	SNP_DQA1_32717147	32717147	C	ADD	4899	1.615	0.0449	1.479	1.763	10.67	1.334e-26
6	AA_DQA1_175_32717988_E	32717988	P	ADD	4899	1.615	0.0449	1.479	1.763	10.67	1.334e-26
6	AA_B_95_31432186_L	31432186	P	ADD	4898	1.589	0.04355	1.459	1.73	10.63	2.164e-26
6	SNP_B_31432187_G	31432187	P	ADD	4898	1.589	0.04355	1.459	1.73	10.63	2.164e-26
6	SNP_C_31347731_T	31347731	P	ADD	4896	0.6415	0.04176	0.5911	0.6962	-10.63	2.172e-26
6	SNP_C_31347120	31347120	T	ADD	4896	0.6415	0.04176	0.5911	0.6962	-10.63	2.172e-26
6	AA_B_70_31432506_Q	31432506	P	ADD	4898	0.5009	0.06527	0.4408	0.5693	-10.59	3.219e-26
6	SNP_B_31432507_G	31432507	P	ADD	4898	0.5009	0.06527	0.4408	0.5693	-10.59	3.219e-26
6	SNP_DRB1_32659929	32659929	C	ADD	4899	1.618	0.04544	1.48	1.768	10.58	3.566e-26
6	AA_DRB1_73_32659929	32659929	G	ADD	4899	1.618	0.04544	1.48	1.768	10.58	3.566e-26
6	SNP_B_31432515_T	31432515	P	ADD	4898	0.5024	0.06521	0.4421	0.5708	-10.56	4.672e-26
6	AA_B_67_31432515_Y	31432515	P	ADD	4898	0.5024	0.06521	0.4421	0.5708	-10.56	4.672e-26
6	rs8233	30800944	A	ADD	4894	1.655	0.04776	1.507	1.818	10.55	4.927e-26
6	rs9268831	32535726	C	ADD	4897	0.6368	0.04297	0.5854	0.6928	-10.5	8.449e-26
6	SNP_DQB1_32740723	32740723	A	ADD	4901	1.589	0.04415	1.457	1.732	10.48	1.025e-25
6	AA_DQB1_38_32740723	32740723	V	ADD	4901	1.589	0.04415	1.457	1.732	10.48	1.025e-25
6	SNP_B_31432505	31432505	C	ADD	4898	0.55	0.05712	0.4917	0.6151	-10.47	1.206e-25
6	HLA_DQA1_0103	32716284	P	ADD	4899	0.1907	0.1588	0.1397	0.2603	-10.43	1.761e-25
6	SNP_DQA1_32717173	32717173	A	ADD	4899	0.1907	0.1588	0.1397	0.2603	-10.43	1.761e-25
6	AA_DQA1_41_32717173	32717173	K	ADD	4899	0.1907	0.1588	0.1397	0.2603	-10.43	1.761e-25
6	SNP_DQA1_32717852	32717852	G	ADD	4899	0.1907	0.1588	0.1397	0.2603	-10.43	1.761e-25
6	AA_DQA1_130_32717853	32717853	A	ADD	4899	0.1907	0.1588	0.1397	0.2603	-10.43	1.761e-25
6	SNP_DRB1_32659927	32659927	G	ADD	4899	1.596	0.0448	1.462	1.742	10.43	1.766e-25
6	AA_DRB1_58_32659974	32659974	E	ADD	4899	0.2269	0.1426	0.1716	0.3001	-10.4	2.459e-25
6	SNP_DRB1_32659974	32659974	T	ADD	4899	0.2269	0.1426	0.1716	0.3001	-10.4	2.459e-25
6	HLA_DRB1_11	32660042	P	ADD	4899	0.2269	0.1426	0.1716	0.3001	-10.4	2.459e-25
6	rs3095329	30801795	G	ADD	4889	1.64	0.04759	1.494	1.8	10.39	2.685e-25
6	SNP_B_31432181_T	31432181	P	ADD	4898	3.105	0.1093	2.507	3.847	10.37	3.484e-25
6	rs2248462	31554775	A	ADD	4894	0.5627	0.05584	0.5044	0.6278	-10.3	7.346e-25
6	rs2395034	31568122	C	ADD	4899	0.5646	0.05553	0.5064	0.6295	-10.3	7.415e-25
6	rs2516422	31557248	T	ADD	4891	0.5632	0.05584	0.5048	0.6283	-10.28	8.522e-25
6	rs2647015	32772071	G	ADD	4890	0.4034	0.08835	0.3392	0.4796	-10.28	9.051e-25
6	AA_B_156_31432003_R	31432003	P	ADD	4898	0.4922	0.06965	0.4294	0.5642	-10.18	2.519e-24
6	rs2596464	31520940	T	ADD	4894	0.648	0.04273	0.5959	0.7046	-10.16	3.128e-24
6	AA_B_-11_31432874	31432874	W	ADD	4898	0.6527	0.04206	0.6011	0.7088	-10.14	3.571e-24
6	SNP_B_31432874	31432874	C	ADD	4898	0.6527	0.04206	0.6011	0.7088	-10.14	3.571e-24
6	rs2858308	32777978	T	ADD	4896	0.4114	0.08778	0.3464	0.4887	-10.12	4.638e-24
6	AA_C_97_31347086	31347086	W	ADD	4896	0.5572	0.05788	0.4974	0.6241	-10.11	5.22e-24
6	SNP_C_31347087	31347087	A	ADD	4896	0.5572	0.05788	0.4974	0.6241	-10.11	5.22e-24
6	HLA_B_0702	31431272	P	ADD	4898	0.4907	0.07075	0.4271	0.5637	-10.06	7.992e-24
6	HLA_DQB1_0202	32739039	P	ADD	4901	0.4031	0.0905	0.3376	0.4814	-10.04	1.029e-23
6	SNP_DQB1_32737883	32737883	C	ADD	4901	0.4031	0.0905	0.3376	0.4814	-10.04	1.029e-23
6	AA_DQB1_135_32737883_G	32737883	P	ADD	4901	0.4031	0.0905	0.3376	0.4814	-10.04	1.029e-23
6	AA_DQB1_135_32737883_D	32737883	P	ADD	4901	2.443	0.08939	2.05	2.91	9.991	1.673e-23
6	rs204990	32269408	A	ADD	4891	1.625	0.04873	1.477	1.788	9.964	2.193e-23
6	rs615672	32682149	C	ADD	4892	1.558	0.04453	1.428	1.7	9.956	2.37e-23
6	HLA_DRB1_1301	32660042	P	ADD	4899	0.1988	0.1625	0.1446	0.2734	-9.939	2.82e-23
6	rs4148873	32908390	T	ADD	4899	0.5014	0.06948	0.4376	0.5745	-9.936	2.912e-23
6	SNP_C_31347080_T	31347080	P	ADD	4896	1.641	0.04996	1.488	1.81	9.912	3.676e-23
6	AA_C_99_31347080_Y	31347080	P	ADD	4896	1.641	0.04996	1.488	1.81	9.912	3.676e-23
6	HLA_B_07	31431272	P	ADD	4898	0.4988	0.0702	0.4347	0.5724	-9.908	3.832e-23
6	rs406936	32041140	A	ADD	4887	0.4698	0.07625	0.4046	0.5456	-9.906	3.909e-23
6	rs9268861	32537872	A	ADD	4899	1.636	0.04971	1.484	1.803	9.898	4.265e-23
6	rs204991	32269344	C	ADD	4894	1.616	0.04865	1.469	1.778	9.87	5.627e-23
6	SNP_B_31432721	31432721	T	ADD	4898	0.5011	0.07007	0.4368	0.5748	-9.861	6.135e-23
6	AA_B_77_31432485_N	31432485	P	ADD	4898	0.6181	0.04939	0.5611	0.6809	-9.742	1.991e-22
6	AA_B_81_31432473	31432473	A	ADD	4898	0.6181	0.04939	0.5611	0.6809	-9.742	1.991e-22
6	SNP_B_31432473	31432473	G	ADD	4898	0.6181	0.04939	0.5611	0.6809	-9.742	1.991e-22
6	SNP_B_31432474	31432474	C	ADD	4898	0.6181	0.04939	0.5611	0.6809	-9.742	1.991e-22
6	SNP_B_31432394	31432394	C	ADD	4898	1.614	0.04927	1.466	1.778	9.72	2.469e-22
6	rs3132581	31021437	A	ADD	4889	1.675	0.05324	1.509	1.859	9.688	3.381e-22
6	rs492899	32041497	C	ADD	4891	1.939	0.06848	1.695	2.217	9.667	4.156e-22
6	SNP_DQB1_32737933	32737933	T	ADD	4901	1.538	0.04505	1.408	1.68	9.551	1.285e-21
6	SNP_DQB1_32737869	32737869	T	ADD	4901	1.538	0.04505	1.408	1.68	9.551	1.285e-21
6	AA_DQB1_140_32737868_T	32737868	P	ADD	4901	1.538	0.04505	1.408	1.68	9.551	1.285e-21
6	SNP_DQB1_32737742	32737742	T	ADD	4901	1.538	0.04505	1.408	1.68	9.551	1.285e-21
6	AA_DQB1_182_32737742_N	32737742	P	ADD	4901	1.538	0.04505	1.408	1.68	9.551	1.285e-21
6	SNP_DQB1_32737124	32737124	A	ADD	4901	1.538	0.04505	1.408	1.68	9.551	1.285e-21
6	AA_DQB1_140_32737868_A	32737868	P	ADD	4901	0.651	0.04502	0.5961	0.7111	-9.534	1.507e-21
6	AA_DQB1_182_32737742_S	32737742	P	ADD	4901	0.651	0.04502	0.5961	0.7111	-9.534	1.507e-21
6	HLA_DQB1_03	32739039	P	ADD	4901	1.544	0.04555	1.412	1.688	9.531	1.555e-21
6	AA_DQB1_55_32740672_P	32740672	P	ADD	4901	1.544	0.04555	1.412	1.688	9.531	1.555e-21
6	SNP_DQB1_32740672_G	32740672	P	ADD	4901	1.544	0.04555	1.412	1.688	9.531	1.555e-21
6	SNP_DQB1_32740722	32740722	T	ADD	4901	1.544	0.04555	1.412	1.688	9.531	1.555e-21
6	rs3129877	32516575	A	ADD	4893	1.527	0.04517	1.397	1.668	9.369	7.342e-21
6	rs2844507	31544560	T	ADD	4888	0.6175	0.05148	0.5582	0.683	-9.366	7.547e-21
6	rs3094034	30471330	T	ADD	4889	1.715	0.05775	1.531	1.92	9.339	9.764e-21
6	rs2523467	31565557	T	ADD	4891	0.6401	0.0478	0.5829	0.703	-9.332	1.034e-20
6	SNP_B_31432867	31432867	T	ADD	4898	0.6745	0.04237	0.6207	0.7329	-9.295	1.472e-20
6	AA_B_-8_31432865	31432865	V	ADD	4898	0.6745	0.04237	0.6207	0.7329	-9.295	1.472e-20
6	SNP_B_31432866	31432866	C	ADD	4898	0.6745	0.04237	0.6207	0.7329	-9.295	1.472e-20
6	rs3131060	30871270	A	ADD	4893	1.65	0.05401	1.484	1.834	9.268	1.904e-20
6	rs3135342	32504593	T	ADD	4896	1.515	0.04506	1.387	1.655	9.226	2.804e-20
6	rs3131050	30868004	C	ADD	4890	1.642	0.05387	1.477	1.825	9.203	3.481e-20
6	rs7775228	32766057	C	ADD	4898	0.5055	0.07427	0.437	0.5847	-9.184	4.138e-20
6	rs3130564	31209653	T	ADD	4891	1.522	0.04577	1.392	1.665	9.182	4.224e-20
6	SNP_B_31432133	31432133	A	ADD	4898	0.6455	0.04783	0.5877	0.7089	-9.152	5.583e-20
6	AA_B_113_31432132_Y	31432132	P	ADD	4898	0.6455	0.04783	0.5877	0.7089	-9.152	5.583e-20
6	AA_B_113_31432132_H	31432132	P	ADD	4898	1.549	0.04783	1.411	1.701	9.152	5.598e-20
6	rs3129872	32515131	T	ADD	4898	1.511	0.04509	1.383	1.65	9.151	5.648e-20
6	rs5000563	32512113	G	ADD	4896	1.51	0.0451	1.383	1.65	9.143	6.052e-20
6	AA_B_114_31432129_N	31432129	P	ADD	4898	1.473	0.04236	1.355	1.6	9.136	6.482e-20
6	SNP_B_31432130_T	31432130	P	ADD	4898	1.473	0.04236	1.355	1.6	9.136	6.482e-20
6	rs910050	32423632	C	ADD	4888	1.48	0.04298	1.36	1.61	9.121	7.442e-20
6	AA_DRB1_71_32659935_E	32659935	P	ADD	4899	0.5013	0.07578	0.4321	0.5815	-9.114	7.965e-20
6	rs2523865	31126427	C	ADD	4898	1.469	0.04224	1.353	1.596	9.11	8.221e-20
6	rs3806156	32481676	T	ADD	4893	1.486	0.04365	1.364	1.618	9.07	1.189e-19
6	rs3094694	30559883	C	ADD	4897	1.555	0.04897	1.412	1.711	9.009	2.084e-19
6	rs3094057	30437945	A	ADD	4887	1.669	0.05698	1.492	1.866	8.986	2.555e-19
6	SNP_B_31432224	31432224	A	ADD	4898	0.6239	0.05254	0.5629	0.6916	-8.979	2.736e-19
6	rs3130351	30436171	T	ADD	4898	1.667	0.05695	1.491	1.864	8.97	2.958e-19
6	rs2395485	31467627	C	ADD	4841	0.6507	0.04792	0.5923	0.7147	-8.968	3.012e-19
6	rs3129933	32444139	A	ADD	4897	1.567	0.05023	1.42	1.729	8.936	4.04e-19
6	SNP_DRB1_32657334	32657334	T	ADD	4899	0.6768	0.04371	0.6213	0.7374	-8.93	4.276e-19
6	SNP_DRB1_32660115_G	32660115	P	ADD	4899	0.6768	0.04371	0.6213	0.7374	-8.93	4.276e-19
6	rs3130350	30435818	T	ADD	4895	1.661	0.0569	1.486	1.857	8.919	4.687e-19
6	rs3130352	30436336	T	ADD	4868	1.666	0.05725	1.489	1.864	8.916	4.816e-19
6	rs2143461	32443325	A	ADD	4741	1.574	0.05094	1.425	1.739	8.907	5.261e-19
6	HLA_DQB1_0303	32739039	P	ADD	4901	0.2819	0.1426	0.2131	0.3728	-8.878	6.819e-19
6	AA_B_67_31432515_F	31432515	P	ADD	4898	1.509	0.04652	1.377	1.653	8.843	9.338e-19
6	SNP_C_31346909_C	31346909	P	ADD	4896	0.6887	0.04219	0.634	0.7481	-8.84	9.553e-19
6	rs539703	32396440	C	ADD	4896	1.453	0.04284	1.336	1.581	8.729	2.58e-18
6	HLA_B_39	31431272	P	ADD	4898	3.224	0.1342	2.478	4.194	8.724	2.68e-18
6	rs17429127	32859592	C	ADD	4896	0.3703	0.1143	0.296	0.4633	-8.693	3.515e-18
6	rs574710	32396168	C	ADD	4897	1.45	0.04284	1.334	1.577	8.68	3.965e-18
6	rs1265777	32381136	C	ADD	4893	1.451	0.04292	1.334	1.579	8.679	3.99e-18
6	rs9276712	32867230	C	ADD	4888	0.3686	0.1152	0.2941	0.462	-8.665	4.5e-18
6	rs4959093	32421075	C	ADD	4894	1.449	0.04289	1.332	1.576	8.64	5.628e-18
6	SNP_B_31430761	31430761	C	ADD	4898	0.6683	0.04667	0.6099	0.7323	-8.636	5.808e-18
6	rs2844670	31113705	G	ADD	4874	0.5714	0.06483	0.5032	0.6488	-8.632	6.025e-18
6	rs2530710	31048366	T	ADD	4896	0.5917	0.0608	0.5252	0.6666	-8.631	6.081e-18
6	rs1012411	30440534	G	ADD	4897	1.448	0.04306	1.331	1.576	8.601	7.892e-18
6	SNP_B_31432003_T	31432003	P	ADD	4898	1.468	0.04473	1.345	1.603	8.589	8.783e-18
6	SNP_B_31432004_C	31432004	P	ADD	4898	1.468	0.04473	1.345	1.603	8.589	8.783e-18
6	AA_B_156_31432003_D	31432003	P	ADD	4898	1.468	0.04473	1.345	1.603	8.589	8.783e-18
6	SNP_B_31432002	31432002	G	ADD	4898	1.468	0.04473	1.345	1.603	8.589	8.783e-18
6	HLA_B_3906	31431272	P	ADD	4898	4.506	0.1753	3.196	6.354	8.586	9e-18
6	rs1634718	31080844	G	ADD	4888	1.473	0.0451	1.348	1.609	8.581	9.401e-18
6	rs3094055	30440125	C	ADD	4893	0.6261	0.05477	0.5623	0.697	-8.551	1.224e-17
6	SNP_A-1941639	30260446	T	ADD	4897	1.626	0.05692	1.455	1.818	8.543	1.306e-17
6	rs9784858	32895153	C	ADD	4900	1.779	0.06761	1.559	2.032	8.525	1.532e-17
6	rs6906846	31353715	A	ADD	4899	0.6578	0.04948	0.597	0.7247	-8.467	2.521e-17
6	rs9296069	33126935	T	ADD	4893	1.471	0.04577	1.344	1.609	8.426	3.586e-17
6	rs9348876	31683255	T	ADD	4896	0.4117	0.1057	0.3347	0.5065	-8.396	4.605e-17
6	rs707915	31818947	A	ADD	4888	1.911	0.07715	1.643	2.223	8.396	4.625e-17
6	rs9268207	32388440	T	ADD	4857	1.5	0.04835	1.365	1.649	8.391	4.807e-17
6	rs10484565	32903010	A	ADD	4897	1.803	0.07033	1.57	2.069	8.378	5.399e-17
6	rs13200022	31206936	T	ADD	4897	0.5818	0.06473	0.5125	0.6605	-8.367	5.925e-17
6	rs3115631	30094303	A	ADD	4900	1.617	0.05745	1.445	1.81	8.365	5.988e-17
6	SNP_B_31432130_C	31432130	P	ADD	4898	0.704	0.04217	0.6481	0.7646	-8.324	8.501e-17
6	AA_B_114_31432129_D	31432129	P	ADD	4898	0.704	0.04217	0.6481	0.7646	-8.324	8.501e-17
6	rs1559873	32351107	C	ADD	4893	1.489	0.04782	1.356	1.635	8.324	8.505e-17
6	rs9268862	32538145	C	ADD	4857	1.483	0.04736	1.352	1.627	8.323	8.592e-17
6	rs3130375	30429711	A	ADD	4858	1.59	0.05576	1.425	1.774	8.317	9.05e-17
6	SNP_B_31430501	31430501	A	ADD	4898	1.546	0.05237	1.395	1.713	8.316	9.118e-17
6	HLA_DPB1_0402	33157346	P	ADD	4898	0.5167	0.07951	0.4422	0.6039	-8.304	1.007e-16
6	SNP_DPB1_33160959	33160959	A	ADD	4898	0.5167	0.07951	0.4422	0.6039	-8.304	1.007e-16
6	AA_DPB1_178_33160960_M	33160960	P	ADD	4898	0.5167	0.07951	0.4422	0.6039	-8.304	1.007e-16
6	SNP_DRB1_32659913_A	32659913	P	ADD	4899	0.2946	0.1472	0.2208	0.3931	-8.304	1.01e-16
6	rs12195469	30897587	A	ADD	4896	1.598	0.05655	1.43	1.785	8.287	1.161e-16
6	rs3094061	30429168	C	ADD	4898	1.583	0.05554	1.42	1.766	8.276	1.279e-16
6	AA_DPB1_178_33160960_L	33160960	P	ADD	4898	1.927	0.07939	1.649	2.251	8.26	1.452e-16
6	AA_B_62_31432530	31432530	G	ADD	4898	0.2969	0.1473	0.2225	0.3963	-8.244	1.664e-16
6	SNP_B_31432531	31432531	C	ADD	4898	0.2969	0.1473	0.2225	0.3963	-8.244	1.664e-16
6	rs3130374	30429315	T	ADD	4898	1.577	0.05537	1.415	1.758	8.229	1.885e-16
6	rs3094627	30429461	C	ADD	4896	1.576	0.05542	1.414	1.757	8.206	2.283e-16
6	rs4713376	30881293	C	ADD	4888	1.592	0.05669	1.425	1.779	8.205	2.312e-16
6	rs2244579	31544618	C	ADD	4894	0.6436	0.05375	0.5792	0.7151	-8.199	2.433e-16
6	rs9391858	32449376	G	ADD	4895	0.582	0.06617	0.5112	0.6626	-8.18	2.83e-16
6	rs1018433	32389488	T	ADD	4874	1.476	0.04765	1.345	1.621	8.174	2.972e-16
6	SNP_B_31430669	31430669	G	ADD	4898	0.2447	0.1723	0.1745	0.343	-8.17	3.094e-16
6	SNP_B_31431434	31431434	G	ADD	4898	0.2447	0.1723	0.1745	0.343	-8.17	3.094e-16
6	HLA_B_57	31431272	P	ADD	4898	0.2447	0.1723	0.1745	0.343	-8.17	3.094e-16
6	SNP_B_31430966	31430966	T	ADD	4898	0.2447	0.1723	0.1745	0.343	-8.17	3.094e-16
6	SNP_B_31431095	31431095	T	ADD	4898	0.2447	0.1723	0.1745	0.343	-8.17	3.094e-16
6	SNP_B_31432808_T	31432808	P	ADD	4898	0.2447	0.1723	0.1745	0.343	-8.17	3.094e-16
6	SNP_B_31432181_C	31432181	P	ADD	4898	0.2447	0.1723	0.1745	0.343	-8.17	3.094e-16
6	SNP_B_31432180_A	31432180	P	ADD	4898	0.2447	0.1723	0.1745	0.343	-8.17	3.094e-16
6	AA_B_97_31432180_V	31432180	P	ADD	4898	0.2447	0.1723	0.1745	0.343	-8.17	3.094e-16
6	SNP_B_31432355	31432355	T	ADD	4898	0.2447	0.1723	0.1745	0.343	-8.17	3.094e-16
6	SNP_B_31432248	31432248	T	ADD	4898	0.2447	0.1723	0.1745	0.343	-8.17	3.094e-16
6	SNP_B_31432798	31432798	T	ADD	4898	0.2447	0.1723	0.1745	0.343	-8.17	3.094e-16
6	SNP_B_31430590	31430590	T	ADD	4898	0.2447	0.1723	0.1745	0.343	-8.17	3.094e-16
6	rs376510	31796179	T	ADD	4895	1.876	0.07706	1.613	2.181	8.161	3.315e-16
6	rs3132649	30429036	A	ADD	4898	1.572	0.05562	1.41	1.753	8.134	4.149e-16
6	rs9269186	32556394	G	ADD	4891	1.468	0.04747	1.337	1.611	8.085	6.208e-16
6	HLA_B_5701	31431272	P	ADD	4898	0.2477	0.1727	0.1766	0.3474	-8.084	6.269e-16
6	AA_B_158_31431997_A	31431997	P	ADD	4898	0.3894	0.1173	0.3094	0.49	-8.043	8.793e-16
6	SNP_B_31431864	31431864	T	ADD	4898	2.568	0.1173	2.041	3.232	8.042	8.814e-16
6	AA_B_158_31431997_T	31431997	P	ADD	4898	2.568	0.1173	2.041	3.232	8.042	8.814e-16
6	SNP_B_31431998	31431998	T	ADD	4898	2.568	0.1173	2.041	3.232	8.042	8.814e-16
6	rs480092	31872878	C	ADD	4880	1.535	0.05334	1.382	1.704	8.028	9.896e-16
6	rs6457617	32771829	C	ADD	4892	0.7078	0.04329	0.6502	0.7705	-7.983	1.425e-15
6	SNP_B_31432502	31432502	C	ADD	4898	0.331	0.1385	0.2523	0.4342	-7.982	1.436e-15
6	AA_B_70_31432506_S	31432506	P	ADD	4898	0.331	0.1385	0.2523	0.4342	-7.982	1.436e-15
6	SNP_B_31432506	31432506	G	ADD	4898	0.331	0.1385	0.2523	0.4342	-7.982	1.436e-15
6	SNP_B_31432507_A	31432507	P	ADD	4898	0.331	0.1385	0.2523	0.4342	-7.982	1.436e-15
6	SNP_B_31432514	31432514	C	ADD	4898	0.331	0.1385	0.2523	0.4342	-7.982	1.436e-15
6	AA_B_67_31432515_M	31432515	P	ADD	4898	0.331	0.1385	0.2523	0.4342	-7.982	1.436e-15
6	SNP_B_31432521	31432521	C	ADD	4898	0.331	0.1385	0.2523	0.4342	-7.982	1.436e-15
6	SNP_B_31432516	31432516	T	ADD	4898	0.331	0.1385	0.2523	0.4342	-7.982	1.436e-15
6	AA_B_65_31432521	31432521	R	ADD	4898	0.331	0.1385	0.2523	0.4342	-7.982	1.436e-15
6	AA_B_66_31432518_N	31432518	P	ADD	4898	0.331	0.1385	0.2523	0.4342	-7.982	1.436e-15
6	HLA_DPB1_0202	33157346	P	ADD	4898	4.063	0.1759	2.878	5.736	7.969	1.594e-15
6	rs406511	29484364	G	ADD	4898	1.581	0.05758	1.413	1.77	7.961	1.711e-15
6	rs1559874	32351133	A	ADD	4861	1.462	0.04773	1.332	1.605	7.959	1.733e-15
6	AA_B_66_31432518_I	31432518	P	ADD	4898	2.944	0.1359	2.256	3.843	7.945	1.945e-15
6	SNP_B_31432518	31432518	T	ADD	4898	0.3396	0.1359	0.2602	0.4433	-7.944	1.952e-15
6	rs9268878	32539270	A	ADD	4897	1.454	0.04715	1.326	1.595	7.943	1.966e-15
6	rs7747521	32539083	G	ADD	4884	1.454	0.04718	1.325	1.594	7.929	2.209e-15
6	rs3095340	30834918	C	ADD	4889	1.501	0.05125	1.358	1.66	7.925	2.274e-15
6	rs9268856	32537697	A	ADD	4895	1.453	0.0472	1.325	1.594	7.921	2.363e-15
6	rs7766843	32538707	T	ADD	4896	1.452	0.04715	1.324	1.592	7.905	2.674e-15
6	rs3130975	31189817	T	ADD	4883	1.404	0.04306	1.291	1.528	7.888	3.081e-15
6	rs151719	33011878	C	ADD	4899	0.6588	0.05323	0.5935	0.7312	-7.841	4.461e-15
6	rs376877	33132584	G	ADD	4896	1.473	0.04949	1.337	1.624	7.832	4.787e-15
6	rs3763308	32482618	A	ADD	4901	0.2458	0.1793	0.173	0.3493	-7.825	5.088e-15
6	rs2507976	31459866	A	ADD	4878	1.402	0.04326	1.288	1.526	7.814	5.523e-15
6	AA_DRB1_67_32659947_F	32659947	P	ADD	4899	0.5251	0.08309	0.4462	0.618	-7.752	9.011e-15
6	SNP_DRB1_32659948_A	32659948	P	ADD	4899	0.5251	0.08309	0.4462	0.618	-7.752	9.011e-15
6	rs1634717	31080568	T	ADD	4889	1.381	0.04169	1.273	1.499	7.744	9.616e-15
6	AA_DRB1_74_32659926_E	32659926	P	ADD	4899	0.3594	0.1323	0.2773	0.4658	-7.734	1.038e-14
6	AA_B_24_31432644_S	31432644	P	ADD	4898	1.381	0.04173	1.272	1.498	7.73	1.078e-14
6	SNP_B_31432645_A	31432645	P	ADD	4898	1.381	0.04173	1.272	1.498	7.73	1.078e-14
6	rs3095350	30925845	A	ADD	4900	0.7131	0.044	0.6542	0.7774	-7.683	1.549e-14
6	rs1632854	31083628	A	ADD	4893	1.378	0.04172	1.27	1.495	7.683	1.551e-14
6	SNP_B_31430745	31430745	T	ADD	4898	2.001	0.09051	1.676	2.39	7.664	1.803e-14
6	AA_B_30_31432626	31432626	G	ADD	4898	2.001	0.09051	1.676	2.39	7.664	1.803e-14
6	HLA_B_18	31431272	P	ADD	4898	2.001	0.09051	1.676	2.39	7.664	1.803e-14
6	SNP_B_31432553	31432553	T	ADD	4898	2.001	0.09051	1.676	2.39	7.664	1.803e-14
6	SNP_B_31432626	31432626	C	ADD	4898	2.001	0.09051	1.676	2.39	7.664	1.803e-14
6	SNP_B_31432722_A	31432722	P	ADD	4898	2.001	0.09051	1.676	2.39	7.664	1.803e-14
6	HLA_B_1801	31431272	P	ADD	4898	2.001	0.09051	1.676	2.39	7.664	1.803e-14
6	rs11758688	30866327	T	ADD	4897	0.6861	0.04923	0.623	0.7556	-7.651	1.997e-14
6	rs3177928	32520413	A	ADD	4884	0.605	0.06599	0.5316	0.6885	-7.616	2.617e-14
6	rs12527415	30862519	T	ADD	4892	0.687	0.04929	0.6238	0.7567	-7.615	2.643e-14
6	rs10947091	30855195	T	ADD	4888	0.6856	0.04965	0.622	0.7556	-7.604	2.879e-14
6	SNP_DQB1_32740605_T	32740605	P	ADD	4901	0.1891	0.219	0.1231	0.2905	-7.604	2.882e-14
6	SNP_C_31347600_T	31347600	P	ADD	4896	1.704	0.07013	1.485	1.955	7.599	2.988e-14
6	SNP_C_31345440	31345440	A	ADD	4896	0.5869	0.07014	0.5115	0.6734	-7.599	2.993e-14
6	SNP_C_31345876	31345876	T	ADD	4896	0.5869	0.07014	0.5115	0.6734	-7.599	2.993e-14
6	SNP_C_31347595	31347595	A	ADD	4896	0.5869	0.07014	0.5115	0.6734	-7.599	2.993e-14
6	SNP_C_31346794	31346794	G	ADD	4896	0.5869	0.07014	0.5115	0.6734	-7.599	2.993e-14
6	AA_C_11_31347594	31347594	S	ADD	4896	0.5869	0.07014	0.5115	0.6734	-7.599	2.993e-14
6	SNP_C_31347151	31347151	T	ADD	4896	0.5869	0.07014	0.5115	0.6734	-7.599	2.993e-14
6	SNP_C_31347596	31347596	T	ADD	4896	0.5869	0.07014	0.5115	0.6734	-7.599	2.993e-14
6	rs2076533	32471505	C	ADD	4896	0.7253	0.04233	0.6676	0.788	-7.588	3.25e-14
6	rs3749971	29450754	A	ADD	4881	1.575	0.05988	1.4	1.771	7.583	3.386e-14
6	rs9405050	31179526	A	ADD	4896	0.7263	0.04223	0.6686	0.789	-7.572	3.685e-14
6	HLA_DRB1_1101	32660042	P	ADD	4899	0.2432	0.1871	0.1685	0.3509	-7.556	4.144e-14
6	rs1233491	29569709	C	ADD	4850	1.569	0.05967	1.396	1.764	7.552	4.278e-14
6	rs379464	32294326	T	ADD	4896	1.928	0.08694	1.626	2.286	7.552	4.297e-14
6	rs17501267	32890127	A	ADD	4898	0.3517	0.1387	0.2679	0.4615	-7.533	4.953e-14
6	rs17508548	29671046	G	ADD	4901	0.5768	0.07358	0.4993	0.6663	-7.479	7.483e-14
6	rs17429458	32895315	T	ADD	4899	0.3543	0.1388	0.2699	0.4651	-7.474	7.772e-14
6	SNP_C_31345066	31345066	A	ADD	4896	0.5859	0.07172	0.509	0.6743	-7.455	8.986e-14
6	rs3130649	30911233	A	ADD	4895	0.7246	0.04321	0.6658	0.7887	-7.455	9.02e-14
6	rs2523535	31444229	G	ADD	4894	1.367	0.04196	1.259	1.484	7.449	9.44e-14
6	rs13215059	33131872	T	ADD	4887	1.362	0.04151	1.256	1.478	7.444	9.748e-14
6	rs408359	32249861	A	ADD	4894	1.752	0.07537	1.511	2.03	7.437	1.033e-13
6	INS_DQB1_226x227_32736002_PQGPPPAG	32736002	P	ADD	4901	0.07791	0.3436	0.03973	0.1528	-7.427	1.109e-13
6	rs2394390	30709800	C	ADD	4889	2.271	0.1106	1.828	2.821	7.415	1.218e-13
6	rs1233493	29566220	G	ADD	4896	1.542	0.05844	1.375	1.729	7.41	1.264e-13
6	rs241428	32912048	G	ADD	4899	1.959	0.09075	1.64	2.34	7.409	1.275e-13
6	rs1269851	32200185	C	ADD	4900	0.3872	0.1282	0.3012	0.4977	-7.404	1.322e-13
6	AA_B_80_31432476_T	31432476	P	ADD	4898	0.6864	0.05095	0.6212	0.7585	-7.386	1.518e-13
6	SNP_B_31432476_G	31432476	P	ADD	4898	0.6864	0.05095	0.6212	0.7585	-7.386	1.518e-13
6	HLA_C_0602	31346171	P	ADD	4896	0.5323	0.08554	0.4501	0.6294	-7.372	1.683e-13
6	HLA_C_06	31346171	P	ADD	4896	0.5323	0.08554	0.4501	0.6294	-7.372	1.683e-13
6	rs3132928	32341993	A	ADD	4892	1.415	0.04722	1.29	1.553	7.358	1.865e-13
6	rs805292	31797988	A	ADD	4898	1.434	0.04906	1.303	1.579	7.348	2.012e-13
6	SNP_DQA1_32717151	32717151	C	ADD	4899	0.7264	0.0435	0.667	0.7911	-7.347	2.026e-13
6	AA_DQA1_34_32717152	32717152	Q	ADD	4899	0.7264	0.0435	0.667	0.7911	-7.347	2.026e-13
6	SNP_B_31432427	31432427	A	ADD	4898	1.691	0.07149	1.47	1.945	7.346	2.036e-13
6	SNP_B_31431745	31431745	T	ADD	4898	0.6693	0.05467	0.6013	0.745	-7.343	2.09e-13
6	SNP_B_31431983_C	31431983	P	ADD	4898	0.6987	0.04889	0.6349	0.769	-7.333	2.258e-13
6	SNP_B_31431982_T	31431982	P	ADD	4898	0.6987	0.04889	0.6349	0.769	-7.333	2.258e-13
6	AA_B_163_31431982_E	31431982	P	ADD	4898	0.6987	0.04889	0.6349	0.769	-7.333	2.258e-13
6	HLA_B_15	31431272	P	ADD	4898	1.685	0.07139	1.465	1.938	7.311	2.644e-13
6	rs2076530	32471794	T	ADD	4894	0.7339	0.04238	0.6754	0.7975	-7.301	2.864e-13
6	rs6457282	30965967	C	ADD	4896	0.6385	0.06155	0.566	0.7204	-7.288	3.135e-13
6	rs9295931	30977693	T	ADD	4886	0.6386	0.06159	0.566	0.7206	-7.281	3.303e-13
6	rs7767325	32341864	C	ADD	4898	1.409	0.04715	1.285	1.546	7.278	3.399e-13
6	rs6930444	30871611	G	ADD	4898	2.458	0.1237	1.929	3.132	7.27	3.604e-13
6	SNP_B_31432870	31432870	T	ADD	4898	1.676	0.07107	1.458	1.927	7.266	3.699e-13
6	SNP_B_31430682	31430682	T	ADD	4898	1.676	0.07107	1.458	1.927	7.266	3.699e-13
6	SNP_B_31432327	31432327	T	ADD	4898	1.676	0.07107	1.458	1.927	7.266	3.699e-13
6	SNP_B_31430466	31430466	A	ADD	4898	1.676	0.07107	1.458	1.927	7.266	3.699e-13
6	SNP_B_31431700	31431700	C	ADD	4898	1.676	0.07107	1.458	1.927	7.266	3.699e-13
6	SNP_B_31431704	31431704	C	ADD	4898	1.676	0.07107	1.458	1.927	7.266	3.699e-13
6	rs2074508	30984417	A	ADD	4899	0.6423	0.06096	0.57	0.7238	-7.262	3.816e-13
6	rs2074512	30986898	C	ADD	4892	0.6418	0.06109	0.5693	0.7234	-7.261	3.844e-13
6	rs1541269	30211339	A	ADD	4895	1.485	0.05449	1.335	1.653	7.261	3.855e-13
6	rs3218815	30986748	T	ADD	4898	0.6429	0.06096	0.5705	0.7245	-7.247	4.257e-13
6	rs1233396	29654778	A	ADD	4897	1.51	0.05685	1.35	1.688	7.245	4.316e-13
6	rs3117425	29368410	T	ADD	4897	1.527	0.0585	1.362	1.713	7.238	4.547e-13
6	rs6924600	30965521	A	ADD	4894	0.6444	0.06088	0.5719	0.726	-7.219	5.235e-13
6	rs3117230	33183613	G	ADD	4882	1.405	0.04709	1.281	1.541	7.218	5.275e-13
6	rs12660883	30872399	C	ADD	4896	0.6297	0.0641	0.5554	0.714	-7.216	5.347e-13
6	rs3131622	31528479	G	ADD	4894	1.353	0.04195	1.246	1.469	7.202	5.947e-13
6	HLA_C_0304	31346171	P	ADD	4896	1.611	0.0665	1.414	1.836	7.173	7.329e-13
6	SNP_C_31346738	31346738	T	ADD	4896	0.7409	0.04186	0.6825	0.8042	-7.165	7.798e-13
6	rs3129788	29165618	A	ADD	4897	1.531	0.05953	1.363	1.721	7.16	8.07e-13
6	rs3094121	30838939	T	ADD	4895	1.408	0.04782	1.282	1.546	7.155	8.39e-13
6	AA_A_152_30019207_R	30019207	P	ADD	4898	3.626	0.18	2.548	5.16	7.154	8.404e-13
6	HLA_A_3002	30019970	P	ADD	4898	3.626	0.18	2.548	5.16	7.154	8.404e-13
6	SNP_A_30019206_C	30019206	P	ADD	4898	3.626	0.18	2.548	5.16	7.154	8.404e-13
6	rs3130113	30471924	T	ADD	4887	1.345	0.04148	1.24	1.459	7.151	8.607e-13
6	rs3094123	30880357	A	ADD	4891	0.6509	0.06005	0.5786	0.7322	-7.151	8.642e-13
6	rs3117143	29139121	A	ADD	4889	1.534	0.05984	1.364	1.725	7.147	8.84e-13
6	SNP_C_31347485	31347485	G	ADD	4896	0.5746	0.07752	0.4936	0.6689	-7.147	8.864e-13
6	AA_DPB1_9_33156439_Y	33156439	P	ADD	4898	1.395	0.04661	1.273	1.528	7.14	9.311e-13
6	rs926552	29656068	A	ADD	4891	1.5	0.05681	1.342	1.677	7.14	9.366e-13
6	HLA_B_1501	31431272	P	ADD	4898	1.695	0.07402	1.466	1.959	7.127	1.027e-12
6	rs13215062	33131924	A	ADD	4876	0.7423	0.04192	0.6838	0.8059	-7.108	1.178e-12
6	rs3116830	29275554	A	ADD	4899	1.526	0.05946	1.358	1.715	7.108	1.181e-12
6	SNP_A_30018439	30018439	C	ADD	4898	0.6682	0.05672	0.5979	0.7468	-7.107	1.184e-12
6	rs1265052	31188450	T	ADD	4899	0.7418	0.04208	0.6831	0.8056	-7.097	1.276e-12
6	rs3094584	31491827	A	ADD	4895	0.6001	0.07203	0.5211	0.6911	-7.089	1.348e-12
6	SNP_B_31432622	31432622	G	ADD	4898	0.7392	0.04269	0.6798	0.8037	-7.08	1.437e-12
6	SNP_A_30020577	30020577	A	ADD	4898	3.505	0.1771	2.477	4.96	7.08	1.439e-12
6	SNP_A_30018796	30018796	C	ADD	4898	3.505	0.1771	2.477	4.96	7.08	1.439e-12
6	SNP_A_30019489	30019489	T	ADD	4898	3.505	0.1771	2.477	4.96	7.08	1.439e-12
6	SNP_A_30021078	30021078	A	ADD	4898	3.505	0.1771	2.477	4.96	7.08	1.439e-12
6	rs2179920	33166852	T	ADD	4898	1.391	0.04663	1.269	1.524	7.074	1.506e-12
6	rs3094122	30836339	G	ADD	4898	1.394	0.04706	1.272	1.529	7.066	1.598e-12
6	SNP_B_31432065	31432065	G	ADD	4898	0.7027	0.04996	0.6371	0.7749	-7.063	1.631e-12
6	SNP_DRB1_32659926_G	32659926	P	ADD	4899	0.7368	0.04339	0.6767	0.8022	-7.041	1.914e-12
6	AA_DRB1_74_32659926_A	32659926	P	ADD	4899	0.7368	0.04339	0.6767	0.8022	-7.041	1.914e-12
6	rs707918	31762711	A	ADD	4864	1.38	0.0458	1.261	1.509	7.03	2.072e-12
6	rs2395351	33208405	C	ADD	4895	0.7346	0.04392	0.674	0.8007	-7.021	2.202e-12
6	AA_A_70_30018720	30018720	Q	ADD	4898	0.7176	0.0473	0.654	0.7873	-7.016	2.286e-12
6	SNP_A_30018721	30018721	G	ADD	4898	0.7176	0.0473	0.654	0.7873	-7.016	2.286e-12
6	AA_B_156_31432003_W	31432003	P	ADD	4898	1.676	0.07358	1.451	1.935	7.015	2.301e-12
6	SNP_B_31432004_A	31432004	P	ADD	4898	1.676	0.07358	1.451	1.935	7.015	2.301e-12
6	AA_C_156_31346909_W	31346909	P	ADD	4896	0.6448	0.06268	0.5702	0.729	-7.002	2.518e-12
6	SNP_C_31346910_A	31346910	P	ADD	4896	0.6448	0.06268	0.5702	0.729	-7.002	2.518e-12
6	rs2248880	31341489	C	ADD	4879	1.381	0.04609	1.261	1.511	6.999	2.58e-12
6	rs3130112	30471407	G	ADD	4895	1.334	0.04138	1.23	1.447	6.97	3.168e-12
6	SNP_C_31346910_G	31346910	P	ADD	4896	1.516	0.05973	1.348	1.704	6.965	3.275e-12
6	rs3132636	30450491	G	ADD	4896	1.331	0.04137	1.227	1.443	6.906	4.999e-12
6	AA_B_152_31432015_V	31432015	P	ADD	4898	1.368	0.04547	1.251	1.495	6.89	5.566e-12
6	AA_B_152_31432015_E	31432015	P	ADD	4898	0.731	0.04547	0.6687	0.7992	-6.89	5.573e-12
6	SNP_B_31432015	31432015	T	ADD	4898	0.731	0.04547	0.6687	0.7992	-6.89	5.573e-12
6	HLA_DPB1_04	33157346	P	ADD	4898	0.7498	0.04183	0.6908	0.8139	-6.884	5.833e-12
6	rs3094045	30468581	A	ADD	4897	1.329	0.04137	1.226	1.442	6.883	5.881e-12
6	rs2523742	30312378	G	ADD	4864	1.449	0.05388	1.303	1.61	6.879	6.045e-12
6	rs3095324	31195112	T	ADD	4866	1.336	0.04215	1.23	1.451	6.87	6.437e-12
6	rs1265181	31263764	C	ADD	4893	1.369	0.04571	1.252	1.497	6.868	6.499e-12
6	rs3132644	30448065	C	ADD	4891	1.327	0.04126	1.224	1.439	6.864	6.695e-12
6	SNP_B_31431388	31431388	T	ADD	4898	0.6848	0.05517	0.6146	0.763	-6.863	6.743e-12
6	AA_B_178_31431937_K	31431937	P	ADD	4898	0.6848	0.05517	0.6146	0.763	-6.863	6.743e-12
6	SNP_B_31431924	31431924	A	ADD	4898	0.6848	0.05517	0.6146	0.763	-6.863	6.743e-12
6	SNP_B_31431937	31431937	T	ADD	4898	0.6848	0.05517	0.6146	0.763	-6.863	6.743e-12
6	SNP_B_31431817	31431817	C	ADD	4898	0.6848	0.05517	0.6146	0.763	-6.863	6.743e-12
6	SNP_B_31431275	31431275	A	ADD	4898	0.6848	0.05517	0.6146	0.763	-6.863	6.743e-12
6	SNP_B_31430683	31430683	A	ADD	4898	0.6848	0.05517	0.6146	0.763	-6.863	6.743e-12
6	AA_B_178_31431937_T	31431937	P	ADD	4898	1.46	0.05517	1.311	1.627	6.863	6.745e-12
6	rs970269	30455218	G	ADD	4896	1.328	0.04134	1.225	1.44	6.861	6.845e-12
6	SNP_B_31430999	31430999	C	ADD	4898	0.6342	0.06664	0.5566	0.7227	-6.832	8.348e-12
6	SNP_B_31430641	31430641	A	ADD	4898	0.6342	0.06664	0.5566	0.7227	-6.832	8.348e-12
6	SNP_A_30020384	30020384	A	ADD	4898	0.6193	0.07022	0.5397	0.7107	-6.823	8.889e-12
6	rs2523990	30185208	A	ADD	4900	0.7507	0.04203	0.6914	0.8152	-6.821	9.035e-12
6	HLA_DRB1_0404	32660042	P	ADD	4899	1.793	0.08569	1.516	2.121	6.814	9.487e-12
6	AA_B_80_31432476_I	31432476	P	ADD	4898	0.5984	0.07546	0.5162	0.6938	-6.805	1.014e-11
6	SNP_B_31432476_A	31432476	P	ADD	4898	0.5984	0.07546	0.5162	0.6938	-6.805	1.014e-11
6	rs3129819	30451230	C	ADD	4893	1.325	0.04137	1.222	1.437	6.799	1.051e-11
6	rs9261700	30457273	A	ADD	4897	1.323	0.04134	1.22	1.434	6.766	1.322e-11
6	SNP_B_31431983_G	31431983	P	ADD	4898	0.7485	0.0428	0.6883	0.8141	-6.766	1.323e-11
6	AA_B_163_31431982_L	31431982	P	ADD	4898	0.7485	0.0428	0.6883	0.8141	-6.766	1.323e-11
6	SNP_B_31431982_A	31431982	P	ADD	4898	0.7485	0.0428	0.6883	0.8141	-6.766	1.323e-11
6	rs7194	32520458	G	ADD	4897	0.7403	0.04448	0.6785	0.8077	-6.761	1.372e-11
6	SNP_B_31430449	31430449	C	ADD	4898	0.6916	0.0546	0.6214	0.7697	-6.754	1.434e-11
6	AA_DRB1_13_32660109_S	32660109	P	ADD	4899	1.349	0.04439	1.237	1.472	6.743	1.553e-11
6	SNP_DRB1_32660109_G	32660109	P	ADD	4899	1.349	0.04439	1.237	1.472	6.743	1.553e-11
6	SNP_C_31345428	31345428	T	ADD	4896	1.334	0.0427	1.226	1.45	6.741	1.573e-11
6	SNP_C_31346830	31346830	T	ADD	4896	1.334	0.0427	1.226	1.45	6.741	1.573e-11
6	rs1611350	29806800	C	ADD	4896	1.342	0.04364	1.232	1.462	6.74	1.582e-11
6	rs2517618	30266106	A	ADD	4892	1.433	0.05341	1.291	1.591	6.736	1.627e-11
6	rs2734973	29941927	T	ADD	4892	0.6192	0.07127	0.5385	0.7121	-6.724	1.763e-11
6	rs872956	33184068	A	ADD	4894	1.37	0.04681	1.25	1.501	6.722	1.794e-11
6	rs3094623	30457180	A	ADD	4888	1.32	0.04136	1.218	1.432	6.72	1.817e-11
6	HLA_B_4403	31431272	P	ADD	4898	0.4624	0.1148	0.3692	0.5791	-6.717	1.855e-11
6	HLA_DRB1_0405	32660042	P	ADD	4899	3.659	0.1934	2.505	5.345	6.708	1.967e-11
6	rs7757831	32453161	G	ADD	4896	0.2474	0.2085	0.1644	0.3722	-6.701	2.072e-11
6	rs10947374	33126355	T	ADD	4897	1.319	0.04139	1.217	1.431	6.698	2.117e-11
6	rs3130284	32248465	C	ADD	4896	1.374	0.04748	1.251	1.508	6.684	2.32e-11
6	rs17508331	32973316	C	ADD	4891	1.613	0.07163	1.402	1.856	6.675	2.464e-11
6	rs3129248	33217636	G	ADD	4893	0.7483	0.04346	0.6872	0.8149	-6.67	2.551e-11
6	rs10755657	30448376	G	ADD	4882	1.318	0.04146	1.215	1.43	6.667	2.612e-11
6	rs4711247	31003659	T	ADD	4892	0.6567	0.06312	0.5803	0.7432	-6.662	2.695e-11
6	rs3129705	30342700	A	ADD	4876	1.411	0.05182	1.275	1.562	6.648	2.966e-11
6	rs4081552	31461668	A	ADD	4894	0.708	0.05234	0.6389	0.7845	-6.598	4.171e-11
6	rs17840186	33046177	A	ADD	4898	0.4676	0.1153	0.373	0.5861	-6.593	4.314e-11
6	rs9267954	32321030	T	ADD	4899	1.346	0.04505	1.232	1.47	6.592	4.335e-11
6	rs9276435	32821845	T	ADD	4892	1.392	0.05035	1.261	1.537	6.573	4.925e-11
6	HLA_DQB1_0503	32739039	P	ADD	4901	0.05066	0.456	0.02072	0.1238	-6.541	6.121e-11
6	rs3130348	32248255	A	ADD	4873	1.364	0.04751	1.243	1.498	6.54	6.151e-11
6	rs9295990	31493998	G	ADD	4893	0.5444	0.09344	0.4533	0.6538	-6.508	7.615e-11
6	HLA_DRB1_14	32660042	P	ADD	4899	0.06576	0.4185	0.02895	0.1494	-6.503	7.871e-11
6	SNP_C_31345643	31345643	C	ADD	4896	1.317	0.0424	1.212	1.431	6.5	8.052e-11
6	AA_C_305_31345751	31345751	T	ADD	4896	1.317	0.0424	1.212	1.431	6.5	8.052e-11
6	SNP_C_31345442	31345442	C	ADD	4896	1.317	0.0424	1.212	1.431	6.5	8.052e-11
6	SNP_C_31345750	31345750	G	ADD	4896	1.317	0.0424	1.212	1.431	6.5	8.052e-11
6	SNP_C_31345752	31345752	T	ADD	4896	1.317	0.0424	1.212	1.431	6.5	8.052e-11
6	AA_C_307_31345745	31345745	M	ADD	4896	1.317	0.0424	1.212	1.431	6.5	8.052e-11
6	SNP_C_31345542	31345542	C	ADD	4896	1.317	0.0424	1.212	1.431	6.5	8.052e-11
6	SNP_C_31345571	31345571	A	ADD	4896	1.317	0.0424	1.212	1.431	6.5	8.052e-11
6	SNP_C_31345027	31345027	A	ADD	4896	1.317	0.0424	1.212	1.431	6.5	8.052e-11
6	SNP_C_31345416	31345416	T	ADD	4896	1.317	0.0424	1.212	1.431	6.5	8.052e-11
6	SNP_C_31345706	31345706	T	ADD	4896	1.317	0.0424	1.212	1.431	6.5	8.052e-11
6	AA_C_339_31345102	31345102	T	ADD	4896	1.317	0.0424	1.212	1.431	6.5	8.052e-11
6	SNP_C_31345103	31345103	T	ADD	4896	1.317	0.0424	1.212	1.431	6.5	8.052e-11
6	AA_C_326_31345141	31345141	C	ADD	4896	1.317	0.0424	1.212	1.431	6.5	8.052e-11
6	SNP_C_31345384	31345384	C	ADD	4896	1.317	0.0424	1.212	1.431	6.5	8.052e-11
6	SNP_C_31345639	31345639	A	ADD	4896	1.317	0.0424	1.212	1.431	6.5	8.052e-11
6	SNP_C_31345141	31345141	C	ADD	4896	1.317	0.0424	1.212	1.431	6.5	8.052e-11
6	SNP_C_31345209	31345209	A	ADD	4896	1.317	0.0424	1.212	1.431	6.5	8.052e-11
6	SNP_C_31345302	31345302	A	ADD	4896	1.317	0.0424	1.212	1.431	6.5	8.052e-11
6	SNP_C_31345312	31345312	T	ADD	4896	1.317	0.0424	1.212	1.431	6.5	8.052e-11
6	SNP_C_31345332	31345332	T	ADD	4896	1.317	0.0424	1.212	1.431	6.5	8.052e-11
6	SNP_C_31345702	31345702	G	ADD	4896	1.317	0.0424	1.212	1.431	6.5	8.052e-11
6	SNP_C_31345954	31345954	T	ADD	4896	1.317	0.0424	1.212	1.431	6.5	8.052e-11
6	AA_C_295_31345781	31345781	V	ADD	4896	1.317	0.0424	1.212	1.431	6.5	8.052e-11
6	SNP_C_31347258	31347258	T	ADD	4896	1.317	0.0424	1.212	1.431	6.5	8.052e-11
6	SNP_C_31347184	31347184	C	ADD	4896	1.317	0.0424	1.212	1.431	6.5	8.052e-11
6	SNP_C_31347130_A	31347130	P	ADD	4896	1.317	0.0424	1.212	1.431	6.5	8.052e-11
6	AA_C_194_31346208	31346208	L	ADD	4896	1.317	0.0424	1.212	1.431	6.5	8.052e-11
6	SNP_C_31346209	31346209	G	ADD	4896	1.317	0.0424	1.212	1.431	6.5	8.052e-11
6	SNP_C_31346213	31346213	G	ADD	4896	1.317	0.0424	1.212	1.431	6.5	8.052e-11
6	AA_C_184_31346238_P	31346238	P	ADD	4896	1.317	0.0424	1.212	1.431	6.5	8.052e-11
6	HLA_C_07	31346171	P	ADD	4896	1.317	0.0424	1.212	1.431	6.5	8.052e-11
6	SNP_C_31346238_G	31346238	P	ADD	4896	1.317	0.0424	1.212	1.431	6.5	8.052e-11
6	SNP_C_31346287	31346287	G	ADD	4896	1.317	0.0424	1.212	1.431	6.5	8.052e-11
6	SNP_C_31346351	31346351	C	ADD	4896	1.317	0.0424	1.212	1.431	6.5	8.052e-11
6	SNP_C_31346471	31346471	C	ADD	4896	1.317	0.0424	1.212	1.431	6.5	8.052e-11
6	SNP_C_31346592	31346592	A	ADD	4896	1.317	0.0424	1.212	1.431	6.5	8.052e-11
6	SNP_C_31346641	31346641	A	ADD	4896	1.317	0.0424	1.212	1.431	6.5	8.052e-11
6	SNP_C_31346707	31346707	G	ADD	4896	1.317	0.0424	1.212	1.431	6.5	8.052e-11
6	SNP_C_31346741	31346741	T	ADD	4896	1.317	0.0424	1.212	1.431	6.5	8.052e-11
6	SNP_C_31346276	31346276	C	ADD	4896	1.317	0.0424	1.212	1.431	6.5	8.052e-11
6	SNP_C_31345765	31345765	A	ADD	4896	1.317	0.0424	1.212	1.431	6.5	8.052e-11
6	SNP_C_31346117	31346117	C	ADD	4896	1.317	0.0424	1.212	1.431	6.5	8.052e-11
6	SNP_C_31346008	31346008	T	ADD	4896	1.317	0.0424	1.212	1.431	6.5	8.052e-11
6	SNP_C_31345781	31345781	A	ADD	4896	1.317	0.0424	1.212	1.431	6.5	8.052e-11
6	AA_C_285_31345811_M	31345811	P	ADD	4896	1.317	0.0424	1.212	1.431	6.5	8.052e-11
6	SNP_C_31345812_T	31345812	P	ADD	4896	1.317	0.0424	1.212	1.431	6.5	8.052e-11
6	SNP_C_31347781	31347781	C	ADD	4896	1.317	0.0424	1.212	1.431	6.5	8.052e-11
6	AA_C_-9_31347781	31347781	G	ADD	4896	1.317	0.0424	1.212	1.431	6.5	8.052e-11
6	SNP_C_31345855	31345855	A	ADD	4896	1.317	0.0424	1.212	1.431	6.5	8.052e-11
6	SNP_C_31347731_C	31347731	P	ADD	4896	1.317	0.0424	1.212	1.431	6.5	8.052e-11
6	SNP_C_31346114	31346114	G	ADD	4896	1.317	0.0424	1.212	1.431	6.5	8.052e-11
6	SNP_C_31345929	31345929	T	ADD	4896	1.317	0.0424	1.212	1.431	6.5	8.052e-11
6	SNP_C_31345939	31345939	G	ADD	4896	1.317	0.0424	1.212	1.431	6.5	8.052e-11
6	SNP_C_31345941	31345941	T	ADD	4896	1.317	0.0424	1.212	1.431	6.5	8.052e-11
6	SNP_C_31345942	31345942	G	ADD	4896	1.317	0.0424	1.212	1.431	6.5	8.052e-11
6	SNP_C_31345950	31345950	C	ADD	4896	1.317	0.0424	1.212	1.431	6.5	8.052e-11
6	SNP_C_31345970	31345970	G	ADD	4896	1.317	0.0424	1.212	1.431	6.5	8.052e-11
6	AA_C_273_31345971	31345971	S	ADD	4896	1.317	0.0424	1.212	1.431	6.5	8.052e-11
6	AA_C_261_31346007	31346007	M	ADD	4896	1.317	0.0424	1.212	1.431	6.5	8.052e-11
6	SNP_C_31345934	31345934	T	ADD	4896	1.317	0.0424	1.212	1.431	6.5	8.052e-11
6	SNP_C_31344993	31344993	G	ADD	4896	1.317	0.0424	1.212	1.431	6.5	8.052e-11
6	SNP_C_31345746	31345746	T	ADD	4896	1.317	0.0424	1.212	1.431	6.5	8.052e-11
6	rs3115576	32324828	A	ADD	4895	1.309	0.04151	1.207	1.42	6.488	8.72e-11
6	SNP_A_30018541_A	30018541	P	ADD	4898	1.497	0.06228	1.325	1.692	6.483	9.009e-11
6	AA_A_9_30018537_Y	30018537	P	ADD	4898	0.6678	0.06228	0.5911	0.7545	-6.482	9.026e-11
6	SNP_A_30018537_A	30018537	P	ADD	4898	0.6678	0.06228	0.5911	0.7545	-6.482	9.026e-11
6	rs2106074	31241488	G	ADD	4883	0.74	0.04647	0.6756	0.8105	-6.481	9.132e-11
6	SNP_A_30020904	30020904	G	ADD	4898	0.6687	0.06214	0.592	0.7553	-6.477	9.364e-11
6	SNP_A_30020980	30020980	C	ADD	4898	0.6687	0.06214	0.592	0.7553	-6.477	9.364e-11
6	SNP_A_30021016	30021016	A	ADD	4898	0.6687	0.06214	0.592	0.7553	-6.477	9.364e-11
6	AA_A_299_30020328_A	30020328	P	ADD	4898	0.6687	0.06214	0.592	0.7553	-6.477	9.364e-11
6	AA_A_334_30021017_M	30021017	P	ADD	4898	0.6687	0.06214	0.592	0.7553	-6.477	9.364e-11
6	AA_A_246_30020067	30020067	S	ADD	4898	0.6687	0.06214	0.592	0.7553	-6.477	9.364e-11
6	SNP_A_30020327	30020327	G	ADD	4898	0.6687	0.06214	0.592	0.7553	-6.477	9.364e-11
6	SNP_A_30021090	30021090	G	ADD	4898	0.6687	0.06214	0.592	0.7553	-6.477	9.364e-11
6	SNP_A_30020066	30020066	T	ADD	4898	0.6687	0.06214	0.592	0.7553	-6.477	9.364e-11
6	SNP_A_30021158	30021158	T	ADD	4898	0.6687	0.06214	0.592	0.7553	-6.477	9.364e-11
6	rs10947261	32481210	T	ADD	4892	0.5237	0.09987	0.4306	0.637	-6.477	9.387e-11
6	rs206015	32290737	A	ADD	4894	0.6425	0.06839	0.5619	0.7346	-6.469	9.876e-11
6	AA_A_299_30020328_T	30020328	P	ADD	4898	1.492	0.0619	1.322	1.685	6.468	9.927e-11
6	AA_A_334_30021017_V	30021017	P	ADD	4898	1.492	0.0619	1.322	1.685	6.468	9.927e-11
6	rs2904776	31557060	G	ADD	4898	0.7533	0.04388	0.6912	0.8209	-6.457	1.069e-10
6	rs17495612	32467409	C	ADD	4899	0.6523	0.06624	0.5729	0.7427	-6.45	1.119e-10
6	SNP_DQB1_32742319_A	32742319	P	ADD	4901	1.321	0.04316	1.214	1.437	6.445	1.156e-10
6	SNP_DQB1_32742351_C	32742351	P	ADD	4901	1.321	0.04316	1.214	1.437	6.445	1.156e-10
6	rs9261376	30167571	G	ADD	4897	0.6947	0.05653	0.6218	0.7761	-6.445	1.159e-10
6	rs3135363	32497626	G	ADD	4899	1.342	0.0456	1.227	1.467	6.442	1.175e-10
6	AA_DQB1_87_32740576_Y	32740576	P	ADD	4901	0.6865	0.05847	0.6122	0.7699	-6.433	1.251e-10
6	rs3116985	33208568	A	ADD	4875	1.327	0.04402	1.217	1.447	6.428	1.294e-10
6	rs3130311	32325345	G	ADD	4894	1.306	0.04149	1.204	1.416	6.427	1.298e-10
6	rs9267971	32325163	C	ADD	4892	1.306	0.04154	1.204	1.416	6.42	1.364e-10
6	SNP_DQB1_32740565	32740565	G	ADD	4901	0.6881	0.05823	0.6139	0.7713	-6.419	1.368e-10
6	SNP_DQB1_32740576	32740576	T	ADD	4901	0.6881	0.05823	0.6139	0.7713	-6.419	1.368e-10
6	rs3130404	30340229	G	ADD	4879	1.393	0.05177	1.259	1.542	6.402	1.535e-10
6	rs3134926	32308125	G	ADD	4894	0.7372	0.04768	0.6715	0.8094	-6.394	1.615e-10
6	AA_B_167_31431970_W	31431970	P	ADD	4898	1.459	0.05911	1.3	1.638	6.393	1.625e-10
6	AA_B_167_31431970_S	31431970	P	ADD	4898	0.6853	0.05911	0.6103	0.7695	-6.393	1.625e-10
6	SNP_B_31431970	31431970	G	ADD	4898	0.6853	0.05911	0.6103	0.7695	-6.393	1.625e-10
6	rs3130405	30342131	T	ADD	4892	1.392	0.05184	1.258	1.541	6.384	1.721e-10
6	SNP_A_30019094_G	30019094	P	ADD	4898	0.7657	0.04184	0.7055	0.8312	-6.378	1.789e-10
6	AA_A_116_30019099_D	30019099	P	ADD	4898	0.7657	0.04184	0.7055	0.8312	-6.378	1.789e-10
6	SNP_A_30019098_G	30019098	P	ADD	4898	0.7657	0.04184	0.7055	0.8312	-6.378	1.789e-10
6	rs9261389	30169534	G	ADD	4897	0.6973	0.05654	0.6241	0.779	-6.378	1.795e-10
6	rs3094070	30339808	C	ADD	4884	1.391	0.05173	1.257	1.539	6.377	1.81e-10
6	rs3094629	30340932	A	ADD	4889	1.391	0.05181	1.257	1.54	6.377	1.811e-10
6	rs2596457	31526001	G	ADD	4894	0.5532	0.09285	0.4612	0.6637	-6.375	1.824e-10
6	SNP_DRB1_32657535	32657535	C	ADD	4899	0.05477	0.4566	0.02238	0.134	-6.361	2.004e-10
6	SNP_DRB1_32659969	32659969	G	ADD	4899	0.05477	0.4566	0.02238	0.134	-6.361	2.004e-10
6	AA_DRB1_57_32659977_A	32659977	P	ADD	4899	0.05477	0.4566	0.02238	0.134	-6.361	2.004e-10
6	AA_DRB1_60_32659968_H	32659968	P	ADD	4899	0.05477	0.4566	0.02238	0.134	-6.361	2.004e-10
6	AA_DRB1_233_32656004_R	32656004	P	ADD	4899	1.324	0.04415	1.214	1.444	6.361	2.004e-10
6	SNP_DRB1_32659977_G	32659977	P	ADD	4899	0.05477	0.4566	0.02238	0.134	-6.361	2.004e-10
6	SNP_DRB1_32656004	32656004	C	ADD	4899	1.324	0.04415	1.214	1.444	6.361	2.004e-10
6	SNP_A_30018541_C	30018541	P	ADD	4898	0.6725	0.06238	0.5951	0.76	-6.36	2.019e-10
6	rs3130267	33414772	T	ADD	4883	0.7658	0.04207	0.7051	0.8316	-6.344	2.244e-10
6	rs2523691	31528666	A	ADD	4899	0.5582	0.0922	0.4659	0.6687	-6.324	2.552e-10
6	AA_C_253_31346031	31346031	Q	ADD	4896	1.305	0.04219	1.201	1.417	6.31	2.797e-10
6	SNP_C_31346297	31346297	G	ADD	4896	1.305	0.04219	1.201	1.417	6.31	2.797e-10
6	SNP_C_31346640	31346640	G	ADD	4896	1.305	0.04219	1.201	1.417	6.31	2.797e-10
6	AA_C_-17_31347805	31347805	A	ADD	4896	1.305	0.04219	1.201	1.417	6.31	2.797e-10
6	SNP_C_31347206	31347206	C	ADD	4896	1.305	0.04219	1.201	1.417	6.31	2.797e-10
6	SNP_C_31347806	31347806	C	ADD	4896	1.305	0.04219	1.201	1.417	6.31	2.797e-10
6	SNP_C_31346793	31346793	T	ADD	4896	1.305	0.04219	1.201	1.417	6.31	2.797e-10
6	AA_C_267_31345989	31345989	Q	ADD	4896	1.305	0.04219	1.201	1.417	6.31	2.797e-10
6	SNP_C_31345989	31345989	T	ADD	4896	1.305	0.04219	1.201	1.417	6.31	2.797e-10
6	SNP_C_31346503	31346503	G	ADD	4896	1.305	0.04219	1.201	1.417	6.31	2.797e-10
6	SNP_C_31346032	31346032	G	ADD	4896	1.305	0.04219	1.201	1.417	6.31	2.797e-10
6	SNP_C_31345212	31345212	A	ADD	4896	1.305	0.04219	1.201	1.417	6.31	2.797e-10
6	SNP_C_31346936	31346936	A	ADD	4896	1.305	0.04219	1.201	1.417	6.31	2.797e-10
6	AA_C_147_31346936	31346936	L	ADD	4896	1.305	0.04219	1.201	1.417	6.31	2.797e-10
6	SNP_C_31345753	31345753	G	ADD	4896	1.305	0.04219	1.201	1.417	6.31	2.797e-10
6	SNP_C_31345006	31345006	C	ADD	4896	1.305	0.04219	1.201	1.417	6.31	2.797e-10
6	SNP_C_31345748	31345748	G	ADD	4896	1.305	0.04219	1.201	1.417	6.31	2.797e-10
6	AA_C_306_31345748	31345748	A	ADD	4896	1.305	0.04219	1.201	1.417	6.31	2.797e-10
6	SNP_C_31344996	31344996	C	ADD	4896	1.305	0.04219	1.201	1.417	6.31	2.797e-10
6	SNP_C_31346514	31346514	T	ADD	4896	1.305	0.04219	1.201	1.417	6.31	2.797e-10
6	SNP_C_31346238_T	31346238	P	ADD	4896	0.7663	0.04218	0.7055	0.8324	-6.31	2.798e-10
6	AA_C_184_31346238_H	31346238	P	ADD	4896	0.7663	0.04218	0.7055	0.8324	-6.31	2.798e-10
6	AA_C_285_31345811_V	31345811	P	ADD	4896	0.7663	0.04218	0.7055	0.8324	-6.31	2.798e-10
6	SNP_C_31345812_C	31345812	P	ADD	4896	0.7663	0.04218	0.7055	0.8324	-6.31	2.798e-10
6	SNP_C_31347600_G	31347600	P	ADD	4896	0.5933	0.08279	0.5044	0.6979	-6.305	2.881e-10
6	SNP_C_31347080_A	31347080	P	ADD	4896	0.5933	0.08279	0.5044	0.6979	-6.305	2.881e-10
6	AA_C_9_31347600_S	31347600	P	ADD	4896	0.5933	0.08279	0.5044	0.6979	-6.305	2.881e-10
6	SNP_C_31347639	31347639	T	ADD	4896	0.5933	0.08279	0.5044	0.6979	-6.305	2.881e-10
6	AA_C_99_31347080_F	31347080	P	ADD	4896	0.5933	0.08279	0.5044	0.6979	-6.305	2.881e-10
6	SNP_C_31347631	31347631	A	ADD	4896	0.5933	0.08279	0.5044	0.6979	-6.305	2.881e-10
6	AA_C_275_31345841_K	31345841	P	ADD	4896	0.5881	0.08434	0.4985	0.6939	-6.293	3.11e-10
6	SNP_C_31345966	31345966	T	ADD	4896	0.5881	0.08434	0.4985	0.6939	-6.293	3.11e-10
6	rs241429	32911818	A	ADD	4894	1.297	0.04145	1.196	1.407	6.278	3.427e-10
6	rs2070121	32889532	A	ADD	4900	0.5605	0.09223	0.4678	0.6716	-6.277	3.453e-10
6	AA_A_114_30019093_Q	30019093	P	ADD	4898	0.6363	0.07204	0.5525	0.7328	-6.275	3.485e-10
6	SNP_B_31432124	31432124	C	ADD	4898	0.7148	0.05351	0.6436	0.7938	-6.274	3.511e-10
6	AA_B_116_31432123_D	31432123	P	ADD	4898	0.7148	0.05351	0.6436	0.7938	-6.274	3.511e-10
6	AA_DRB1_-16_32665457_V	32665457	P	ADD	4899	1.317	0.04391	1.208	1.435	6.267	3.678e-10
6	AA_DRB1_-25_32665484_R	32665484	P	ADD	4899	1.317	0.04391	1.208	1.435	6.267	3.678e-10
6	SNP_C_31345234	31345234	G	ADD	4896	1.298	0.04178	1.196	1.409	6.248	4.153e-10
6	AA_B_97_31432180_W	31432180	P	ADD	4898	0.4205	0.1397	0.3198	0.5529	-6.202	5.558e-10
6	SNP_B_31432181_A	31432181	P	ADD	4898	0.4205	0.1397	0.3198	0.5529	-6.202	5.558e-10
6	SNP_B_31432206	31432206	A	ADD	4898	1.454	0.06063	1.291	1.638	6.178	6.485e-10
6	SNP_B_31432250	31432250	C	ADD	4898	0.4224	0.1397	0.3212	0.5555	-6.167	6.953e-10
6	HLA_B_14	31431272	P	ADD	4898	0.4224	0.1397	0.3212	0.5555	-6.167	6.953e-10
6	SNP_B_31431646	31431646	A	ADD	4898	0.4224	0.1397	0.3212	0.5555	-6.167	6.953e-10
6	SNP_B_31432735	31432735	A	ADD	4898	0.4224	0.1397	0.3212	0.5555	-6.167	6.953e-10
6	SNP_B_31431459	31431459	A	ADD	4898	0.4224	0.1397	0.3212	0.5555	-6.167	6.953e-10
6	rs455567	33360093	G	ADD	4898	0.7722	0.04196	0.7112	0.8384	-6.162	7.183e-10
6	SNP_B_31432722_G	31432722	P	ADD	4898	0.6122	0.07968	0.5237	0.7157	-6.158	7.361e-10
6	SNP_C_31347800	31347800	G	ADD	4896	1.29	0.04133	1.189	1.398	6.152	7.643e-10
6	AA_C_-15_31347799	31347799	L	ADD	4896	1.29	0.04133	1.189	1.398	6.152	7.643e-10
6	SNP_B_31430991	31430991	A	ADD	4898	0.7234	0.05264	0.6525	0.802	-6.152	7.644e-10
6	SNP_C_31347480	31347480	T	ADD	4896	0.5868	0.08665	0.4952	0.6954	-6.152	7.674e-10
6	SNP_C_31346246	31346246	T	ADD	4896	0.5868	0.08665	0.4952	0.6954	-6.152	7.674e-10
6	SNP_C_31346517	31346517	C	ADD	4896	0.5868	0.08665	0.4952	0.6954	-6.152	7.674e-10
6	HLA_C_0401	31346171	P	ADD	4896	0.5868	0.08665	0.4952	0.6954	-6.152	7.674e-10
6	HLA_C_04	31346171	P	ADD	4896	0.5868	0.08665	0.4952	0.6954	-6.152	7.674e-10
6	AA_C_14_31347585	31347585	W	ADD	4896	0.5868	0.08665	0.4952	0.6954	-6.152	7.674e-10
6	SNP_C_31347586	31347586	A	ADD	4896	0.5868	0.08665	0.4952	0.6954	-6.152	7.674e-10
6	SNP_C_31347721	31347721	C	ADD	4896	0.5868	0.08665	0.4952	0.6954	-6.152	7.674e-10
6	SNP_C_31345758	31345758	T	ADD	4896	0.5868	0.08665	0.4952	0.6954	-6.152	7.674e-10
6	AA_C_49_31347480	31347480	E	ADD	4896	0.5868	0.08665	0.4952	0.6954	-6.152	7.674e-10
6	AA_C_303_31345757	31345757	M	ADD	4896	0.5868	0.08665	0.4952	0.6954	-6.152	7.674e-10
6	SNP_C_31346006	31346006	A	ADD	4896	0.5868	0.08665	0.4952	0.6954	-6.152	7.674e-10
6	SNP_C_31347130_G	31347130	P	ADD	4896	0.5868	0.08665	0.4952	0.6954	-6.152	7.674e-10
6	SNP_C_31347061	31347061	C	ADD	4896	0.5868	0.08665	0.4952	0.6954	-6.152	7.674e-10
6	rs2517524	31133692	A	ADD	4884	0.7732	0.04183	0.7123	0.8392	-6.15	7.751e-10
6	rs3130391	30298619	T	ADD	4852	1.297	0.04228	1.194	1.409	6.148	7.842e-10
6	HLA_C_08	31346171	P	ADD	4896	0.4208	0.1409	0.3193	0.5547	-6.142	8.143e-10
6	SNP_C_31346126	31346126	G	ADD	4896	0.7625	0.04421	0.6992	0.8315	-6.134	8.547e-10
6	rs1736913	29812379	T	ADD	4900	0.7547	0.0459	0.6898	0.8257	-6.132	8.699e-10
6	SNP_B_31431044	31431044	C	ADD	4898	1.465	0.06238	1.297	1.656	6.123	9.168e-10
6	SNP_B_31430673	31430673	C	ADD	4898	1.465	0.06238	1.297	1.656	6.123	9.168e-10
6	rs2621382	32868423	G	ADD	4897	0.7722	0.04233	0.7107	0.839	-6.108	1.011e-09
6	rs1063635	31487910	A	ADD	4894	0.7697	0.0429	0.7076	0.8372	-6.102	1.046e-09
6	rs887465	31251631	G	ADD	4899	1.33	0.04674	1.213	1.457	6.098	1.075e-09
6	HLA_DRB1_1104	32660042	P	ADD	4899	0.1958	0.2675	0.1159	0.3307	-6.097	1.081e-09
6	rs3132671	30286266	T	ADD	4890	1.291	0.04207	1.189	1.402	6.08	1.2e-09
6	SNP_DRB1_32659938	32659938	C	ADD	4899	0.4116	0.1462	0.3091	0.5482	-6.073	1.253e-09
6	AA_DRB1_70_32659938_R	32659938	P	ADD	4899	0.4116	0.1462	0.3091	0.5482	-6.073	1.253e-09
6	rs3130602	33080185	T	ADD	4893	2.184	0.1287	1.697	2.811	6.071	1.269e-09
6	AA_B_-10_31432871	31432871	A	ADD	4898	1.286	0.04149	1.186	1.395	6.068	1.295e-09
6	SNP_B_31432871	31432871	G	ADD	4898	1.286	0.04149	1.186	1.395	6.068	1.295e-09
6	rs16870880	32889996	T	ADD	4894	0.5703	0.09266	0.4756	0.6838	-6.062	1.347e-09
6	SNP_C_31345040	31345040	C	ADD	4896	1.29	0.04202	1.188	1.401	6.061	1.349e-09
6	SNP_B_31432478	31432478	G	ADD	4898	0.708	0.05698	0.6332	0.7917	-6.06	1.362e-09
6	AA_DRB1_47_32660007	32660007	F	ADD	4899	0.7693	0.04333	0.7066	0.8375	-6.053	1.418e-09
6	SNP_DRB1_32660007	32660007	A	ADD	4899	0.7693	0.04333	0.7066	0.8375	-6.053	1.418e-09
6	rs7740137	32963253	G	ADD	4881	1.488	0.06574	1.308	1.693	6.05	1.449e-09
6	SNP_B_31432348	31432348	G	ADD	4898	0.7278	0.05255	0.6566	0.8068	-6.046	1.482e-09
6	SNP_B_31432352_x	31432352	P	ADD	4898	0.7278	0.05255	0.6566	0.8068	-6.046	1.482e-09
6	rs17423649	32465111	T	ADD	4897	0.6681	0.06678	0.5861	0.7615	-6.04	1.54e-09
6	SNP_C_31346854	31346854	A	ADD	4896	1.392	0.05478	1.25	1.55	6.037	1.575e-09
6	SNP_C_31346324	31346324	C	ADD	4896	1.392	0.05478	1.25	1.55	6.037	1.575e-09
6	HLA_C_03	31346171	P	ADD	4896	1.392	0.05478	1.25	1.55	6.037	1.575e-09
6	SNP_C_31347069	31347069	C	ADD	4896	1.392	0.05478	1.25	1.55	6.037	1.575e-09
6	AA_C_103_31347068	31347068	V	ADD	4896	1.392	0.05478	1.25	1.55	6.037	1.575e-09
6	SNP_C_31346611	31346611	T	ADD	4896	1.392	0.05478	1.25	1.55	6.037	1.575e-09
6	SNP_C_31347731_A	31347731	P	ADD	4896	1.392	0.05478	1.25	1.55	6.037	1.575e-09
6	SNP_C_31345321	31345321	T	ADD	4896	1.392	0.05478	1.25	1.55	6.037	1.575e-09
6	SNP_C_31345896	31345896	T	ADD	4896	1.392	0.05478	1.25	1.55	6.037	1.575e-09
6	AA_C_173_31346858	31346858	K	ADD	4896	1.392	0.05478	1.25	1.55	6.037	1.575e-09
6	SNP_C_31346859	31346859	T	ADD	4896	1.392	0.05478	1.25	1.55	6.037	1.575e-09
6	AA_C_163_31346888_L	31346888	P	ADD	4896	1.392	0.05478	1.25	1.55	6.037	1.575e-09
6	SNP_C_31346888_A	31346888	P	ADD	4896	1.392	0.05478	1.25	1.55	6.037	1.575e-09
6	SNP_C_31344981	31344981	C	ADD	4896	1.392	0.05478	1.25	1.55	6.037	1.575e-09
6	SNP_C_31346105	31346105	A	ADD	4896	1.392	0.05478	1.25	1.55	6.037	1.575e-09
6	SNP_C_31346889_G	31346889	P	ADD	4896	1.392	0.05478	1.25	1.55	6.037	1.575e-09
6	SNP_C_31346687	31346687	A	ADD	4896	0.4268	0.1411	0.3237	0.5627	-6.035	1.592e-09
6	HLA_C_0802	31346171	P	ADD	4896	0.4268	0.1411	0.3237	0.5627	-6.035	1.592e-09
6	SNP_C_31346486	31346486	T	ADD	4896	0.4268	0.1411	0.3237	0.5627	-6.035	1.592e-09
6	rs1013518	30307491	A	ADD	4893	1.288	0.04208	1.186	1.399	6.024	1.704e-09
6	AA_DPB1_57_33156583	33156583	D	ADD	4898	1.379	0.05332	1.242	1.531	6.023	1.716e-09
6	SNP_DPB1_33156584	33156584	C	ADD	4898	1.379	0.05332	1.242	1.531	6.023	1.716e-09
6	SNP_B_31432565	31432565	C	ADD	4898	1.283	0.04143	1.183	1.392	6.018	1.767e-09
6	SNP_DRB1_32657543	32657543	A	ADD	4899	0.04678	0.5089	0.01725	0.1268	-6.018	1.771e-09
6	AA_DRB1_112_32657542	32657542	Y	ADD	4899	0.04678	0.5089	0.01725	0.1268	-6.018	1.771e-09
6	HLA_DRB1_1401	32660042	P	ADD	4899	0.04678	0.5089	0.01725	0.1268	-6.018	1.771e-09
6	rs3132666	30301492	G	ADD	4900	1.287	0.04204	1.186	1.398	6.011	1.849e-09
6	AA_C_94_31347095	31347095	I	ADD	4896	1.374	0.05292	1.238	1.524	5.998	2.002e-09
6	SNP_C_31347095	31347095	A	ADD	4896	1.374	0.05292	1.238	1.524	5.998	2.002e-09
6	SNP_B_31430667	31430667	C	ADD	4898	1.29	0.04264	1.187	1.403	5.979	2.245e-09
6	SNP_B_31430438	31430438	C	ADD	4898	1.29	0.04264	1.187	1.403	5.979	2.245e-09
6	SNP_B_31430381	31430381	T	ADD	4898	1.29	0.04264	1.187	1.403	5.979	2.245e-09
6	rs4248149	30875606	C	ADD	4894	0.6853	0.06362	0.605	0.7764	-5.939	2.865e-09
6	SNP_C_31347093_T	31347093	P	ADD	4896	1.367	0.05265	1.233	1.515	5.935	2.934e-09
6	AA_C_95_31347092_I	31347092	P	ADD	4896	1.367	0.05265	1.233	1.515	5.935	2.934e-09
6	rs10807124	33512042	A	ADD	4867	1.317	0.04645	1.202	1.442	5.928	3.071e-09
6	rs9268541	32492505	C	ADD	4896	1.625	0.08197	1.384	1.908	5.922	3.176e-09
6	rs3117294	29761308	G	ADD	4885	0.7647	0.04549	0.6995	0.836	-5.898	3.686e-09
6	rs2905747	31559455	A	ADD	4898	0.7263	0.05425	0.653	0.8077	-5.896	3.735e-09
6	HLA_B_44	31431272	P	ADD	4898	0.7027	0.05994	0.6248	0.7903	-5.887	3.928e-09
6	AA_B_199_31431300_V	31431300	P	ADD	4898	0.7027	0.05994	0.6248	0.7903	-5.887	3.928e-09
6	SNP_B_31432799	31432799	T	ADD	4898	0.7027	0.05994	0.6248	0.7903	-5.887	3.928e-09
6	SNP_B_31431300	31431300	A	ADD	4898	0.7027	0.05994	0.6248	0.7903	-5.887	3.928e-09
6	AA_B_199_31431300_A	31431300	P	ADD	4898	1.423	0.05993	1.265	1.6	5.887	3.933e-09
6	rs10947260	32481163	C	ADD	4893	0.5526	0.1009	0.4534	0.6735	-5.876	4.208e-09
6	rs2596477	31435702	A	ADD	4879	0.7103	0.05836	0.6335	0.7964	-5.862	4.58e-09
6	rs3094572	29588972	T	ADD	4890	0.7767	0.04335	0.7134	0.8456	-5.829	5.568e-09
6	HLA_DRB1_0402	32660042	P	ADD	4899	5.518	0.2933	3.105	9.806	5.823	5.796e-09
6	AA_B_194_31431315_I	31431315	P	ADD	4898	1.515	0.07156	1.317	1.743	5.805	6.444e-09
6	SNP_B_31431447	31431447	T	ADD	4898	0.6601	0.07157	0.5737	0.7595	-5.805	6.455e-09
6	SNP_B_31431316	31431316	C	ADD	4898	0.6601	0.07157	0.5737	0.7595	-5.805	6.455e-09
6	AA_B_194_31431315_V	31431315	P	ADD	4898	0.6601	0.07157	0.5737	0.7595	-5.805	6.455e-09
6	rs3117242	33177871	G	ADD	4892	1.298	0.045	1.189	1.418	5.798	6.697e-09
6	rs2394403	30875848	T	ADD	4897	0.693	0.0633	0.6121	0.7845	-5.793	6.899e-09
6	AA_DPB1_9_33156439_F	33156439	P	ADD	4898	0.7713	0.04484	0.7064	0.8422	-5.79	7.043e-09
6	SNP_DPB1_33156437	33156437	G	ADD	4898	1.296	0.04484	1.187	1.416	5.79	7.049e-09
6	SNP_DPB1_33156435	33156435	G	ADD	4898	1.296	0.04484	1.187	1.416	5.79	7.049e-09
6	AA_DPB1_8_33156436	33156436	V	ADD	4898	1.296	0.04484	1.187	1.416	5.79	7.049e-09
6	SNP_DPB1_33156439	33156439	A	ADD	4898	1.296	0.04484	1.187	1.416	5.79	7.049e-09
6	rs3135196	33105555	A	ADD	4893	0.7021	0.0612	0.6228	0.7916	-5.778	7.537e-09
6	SNP_B_31432163_G	31432163	P	ADD	4898	0.6916	0.06384	0.6102	0.7838	-5.777	7.61e-09
6	AA_B_103_31432162_L	31432162	P	ADD	4898	0.6916	0.06384	0.6102	0.7838	-5.777	7.61e-09
6	rs259940	30119913	G	ADD	4892	1.294	0.0446	1.185	1.412	5.773	7.795e-09
6	rs3128923	33179300	G	ADD	4898	1.296	0.04498	1.187	1.416	5.771	7.885e-09
6	rs3130813	29302990	C	ADD	4894	1.268	0.04116	1.17	1.374	5.764	8.205e-09
6	rs1318638	30235852	T	ADD	4897	1.564	0.07766	1.343	1.821	5.759	8.486e-09
6	rs3129063	29753592	A	ADD	4897	1.312	0.04725	1.196	1.439	5.747	9.101e-09
6	SNP_B_31430374	31430374	G	ADD	4898	0.7133	0.05931	0.635	0.8013	-5.696	1.228e-08
6	rs4587207	30874924	G	ADD	4894	0.7014	0.06236	0.6207	0.7926	-5.687	1.291e-08
6	rs3129045	29760555	A	ADD	4888	0.7721	0.0455	0.7062	0.8441	-5.686	1.299e-08
6	rs3129303	33081856	C	ADD	4886	0.7065	0.06112	0.6268	0.7964	-5.684	1.316e-08
6	SNP_DPB1_33156606	33156606	C	ADD	4898	1.341	0.05183	1.211	1.484	5.656	1.548e-08
6	AA_DPB1_65_33156607	33156607	L	ADD	4898	1.341	0.05183	1.211	1.484	5.656	1.548e-08
6	rs3117295	29761356	C	ADD	4891	1.301	0.04662	1.188	1.426	5.649	1.618e-08
6	AA_A_63_30018699_E	30018699	P	ADD	4898	1.459	0.06694	1.28	1.664	5.648	1.623e-08
6	SNP_A_30018698_G	30018698	P	ADD	4898	1.459	0.06694	1.28	1.664	5.648	1.623e-08
6	AA_B_103_31432162_V	31432162	P	ADD	4898	1.431	0.06357	1.264	1.621	5.641	1.695e-08
6	SNP_B_31432163_C	31432163	P	ADD	4898	1.431	0.06357	1.264	1.621	5.641	1.695e-08
6	SNP_DPB1_33156639	33156639	G	ADD	4898	1.314	0.04845	1.195	1.445	5.632	1.784e-08
6	AA_DPB1_76_33156640_V	33156640	P	ADD	4898	1.314	0.04845	1.195	1.445	5.632	1.784e-08
6	rs9368644	30905062	T	ADD	4893	0.7067	0.06167	0.6262	0.7975	-5.629	1.807e-08
6	SNP_B_31430492	31430492	A	ADD	4898	0.7656	0.04757	0.6974	0.8404	-5.616	1.959e-08
6	rs2248373	31554525	T	ADD	4884	0.7781	0.04469	0.7128	0.8493	-5.615	1.965e-08
6	rs12212935	29467091	A	ADD	4870	0.7879	0.04247	0.7249	0.8562	-5.614	1.973e-08
6	rs3131621	31533478	G	ADD	4900	1.269	0.04239	1.168	1.379	5.614	1.982e-08
6	SNP_B_31432079	31432079	G	ADD	4898	1.267	0.04222	1.167	1.377	5.612	1.998e-08
6	AA_B_131_31432078_R	31432078	P	ADD	4898	1.267	0.04222	1.167	1.377	5.612	1.998e-08
6	AA_B_131_31432078_S	31432078	P	ADD	4898	0.7891	0.04222	0.7264	0.8571	-5.612	1.999e-08
6	rs9296073	33150529	T	ADD	4898	0.4086	0.1597	0.2988	0.5588	-5.604	2.096e-08
6	AA_B_180_31431931_E	31431931	P	ADD	4898	1.266	0.04239	1.165	1.376	5.572	2.512e-08
6	AA_B_180_31431931_Q	31431931	P	ADD	4898	0.7896	0.04239	0.7267	0.858	-5.572	2.512e-08
6	SNP_B_31431939	31431939	G	ADD	4898	1.266	0.04239	1.165	1.376	5.572	2.512e-08
6	SNP_B_31431932	31431932	C	ADD	4898	1.266	0.04239	1.165	1.376	5.572	2.512e-08
6	AA_B_177_31431940_E	31431940	P	ADD	4898	0.7896	0.04239	0.7267	0.858	-5.572	2.512e-08
6	AA_B_177_31431940_D	31431940	P	ADD	4898	1.266	0.04239	1.165	1.376	5.572	2.512e-08
6	AA_A_166_30019249	30019249	D	ADD	4898	1.282	0.04472	1.174	1.399	5.548	2.893e-08
6	SNP_A_30019251	30019251	G	ADD	4898	1.282	0.04472	1.174	1.399	5.548	2.893e-08
6	SNP_A_30019250	30019250	C	ADD	4898	1.282	0.04472	1.174	1.399	5.548	2.893e-08
6	AA_A_167_30019252	30019252	G	ADD	4898	1.282	0.04472	1.174	1.399	5.548	2.893e-08
6	SNP_C_31347701	31347701	A	ADD	4896	0.72	0.05922	0.6411	0.8086	-5.547	2.906e-08
6	AA_DRB1_233_32656004_T	32656004	P	ADD	4899	0.7844	0.0438	0.7199	0.8547	-5.545	2.933e-08
6	rs2621383	32867313	C	ADD	4885	0.7838	0.04398	0.7191	0.8544	-5.538	3.057e-08
6	rs3129304	33081721	C	ADD	4883	0.7117	0.06144	0.631	0.8028	-5.534	3.126e-08
6	AA_C_95_31347092_L	31347092	P	ADD	4896	0.7533	0.05118	0.6814	0.8328	-5.534	3.134e-08
6	SNP_C_31347093_G	31347093	P	ADD	4896	0.7533	0.05118	0.6814	0.8328	-5.534	3.134e-08
6	rs9257834	29472594	T	ADD	4849	0.7901	0.04258	0.7269	0.8589	-5.532	3.165e-08
6	rs6933763	32830830	G	ADD	4862	0.6279	0.08417	0.5324	0.7405	-5.53	3.21e-08
6	rs4713382	30895154	A	ADD	4901	0.7114	0.06172	0.6303	0.8028	-5.518	3.43e-08
6	AA_DRB1_149_32657431	32657431	H	ADD	4899	1.272	0.04377	1.167	1.386	5.49	4.013e-08
6	SNP_DRB1_32657475	32657475	A	ADD	4899	1.272	0.04377	1.167	1.386	5.49	4.013e-08
6	SNP_DRB1_32660116_A	32660116	P	ADD	4899	1.272	0.04377	1.167	1.386	5.49	4.013e-08
6	AA_DRB1_10_32660118_Y	32660118	P	ADD	4899	1.272	0.04377	1.167	1.386	5.49	4.013e-08
6	SNP_DRB1_32660119_A	32660119	P	ADD	4899	1.272	0.04377	1.167	1.386	5.49	4.013e-08
6	SNP_DRB1_32660112	32660112	G	ADD	4899	1.272	0.04377	1.167	1.386	5.49	4.013e-08
6	AA_DRB1_11_32660115_S	32660115	P	ADD	4899	1.272	0.04377	1.167	1.386	5.49	4.013e-08
6	AA_DRB1_12_32660112	32660112	T	ADD	4899	1.272	0.04377	1.167	1.386	5.49	4.013e-08
6	SNP_DRB1_32660117	32660117	G	ADD	4899	1.272	0.04377	1.167	1.386	5.49	4.013e-08
6	SNP_DRB1_32657430	32657430	G	ADD	4899	1.272	0.04377	1.167	1.386	5.49	4.013e-08
6	rs7382297	31355046	T	ADD	4899	0.714	0.06138	0.633	0.8052	-5.489	4.035e-08
6	SNP_DQB1_32737837	32737837	A	ADD	4901	0.7902	0.043	0.7263	0.8596	-5.478	4.305e-08
6	rs3128921	33178727	A	ADD	4895	1.281	0.04527	1.172	1.4	5.474	4.397e-08
6	SNP_C_31347593	31347593	A	ADD	4896	1.314	0.0499	1.192	1.449	5.471	4.463e-08
6	SNP_C_31347564	31347564	T	ADD	4896	1.314	0.0499	1.192	1.449	5.471	4.463e-08
6	AA_C_21_31347564	31347564	H	ADD	4896	1.314	0.0499	1.192	1.449	5.471	4.463e-08
6	HLA_DPA1_0202	33145064	P	ADD	4900	0.44	0.1501	0.3279	0.5906	-5.469	4.525e-08
6	SNP_DPA1_33144847	33144847	T	ADD	4900	0.44	0.1501	0.3279	0.5906	-5.469	4.525e-08
6	SNP_C_31347285	31347285	T	ADD	4896	0.7148	0.06146	0.6336	0.8063	-5.463	4.67e-08
6	SNP_C_31344977	31344977	C	ADD	4896	0.7148	0.06146	0.6336	0.8063	-5.463	4.67e-08
6	HLA_C_0702	31346171	P	ADD	4896	0.7148	0.06146	0.6336	0.8063	-5.463	4.67e-08
6	SNP_C_31347080_G	31347080	P	ADD	4896	0.7148	0.06146	0.6336	0.8063	-5.463	4.67e-08
6	AA_C_99_31347080_S	31347080	P	ADD	4896	0.7148	0.06146	0.6336	0.8063	-5.463	4.67e-08
6	SNP_DQB1_32740605_C	32740605	P	ADD	4901	1.824	0.1101	1.47	2.264	5.461	4.73e-08
6	HLA_DRB1_0407	32660042	P	ADD	4899	0.1476	0.351	0.07418	0.2937	-5.451	5.014e-08
6	rs7382662	33067158	G	ADD	4895	0.6529	0.07837	0.5599	0.7613	-5.44	5.338e-08
6	rs3129046	29778631	A	ADD	4900	1.282	0.0458	1.172	1.403	5.426	5.755e-08
6	rs1610742	29785931	C	ADD	4894	1.282	0.04584	1.172	1.403	5.426	5.77e-08
6	rs9257616	29288700	A	ADD	4894	0.8013	0.04106	0.7394	0.8685	-5.394	6.885e-08
6	rs3131009	31206811	G	ADD	4897	0.7681	0.04892	0.6978	0.8454	-5.394	6.904e-08
6	SNP_DPA1_33145589	33145589	T	ADD	4900	0.4476	0.1491	0.3342	0.5995	-5.391	6.993e-08
6	SNP_DPA1_33145618	33145618	T	ADD	4900	0.4502	0.148	0.3368	0.6018	-5.391	7.02e-08
6	SNP_DPA1_33145617	33145617	A	ADD	4900	0.4502	0.148	0.3368	0.6018	-5.391	7.02e-08
6	AA_DPA1_11_33145617	33145617	M	ADD	4900	0.4502	0.148	0.3368	0.6018	-5.391	7.02e-08
6	rs3128965	33163877	A	ADD	4879	1.323	0.05189	1.195	1.464	5.39	7.061e-08
6	HLA_DPB1_06	33157346	P	ADD	4898	2.121	0.14	1.612	2.791	5.37	7.862e-08
6	HLA_DPB1_0601	33157346	P	ADD	4898	2.121	0.14	1.612	2.791	5.37	7.862e-08
6	SNP_A_30018902_C	30018902	P	ADD	4898	0.7693	0.04885	0.6991	0.8466	-5.369	7.912e-08
6	rs2233969	31188411	G	ADD	4895	0.7354	0.05729	0.6573	0.8228	-5.364	8.121e-08
6	rs3128966	33163924	A	ADD	4898	1.321	0.05189	1.193	1.462	5.364	8.126e-08
6	SNP_DQB1_32740748_A	32740748	P	ADD	4901	0.7914	0.04365	0.7265	0.8621	-5.358	8.397e-08
6	AA_DQB1_30_32740747_Y	32740747	P	ADD	4901	0.7914	0.04365	0.7265	0.8621	-5.358	8.397e-08
6	rs16894900	29503478	G	ADD	4897	2.27	0.1531	1.682	3.065	5.357	8.478e-08
6	rs1799964	31650287	C	ADD	4895	1.3	0.04901	1.181	1.431	5.355	8.575e-08
6	AA_A_62_30018696_R	30018696	P	ADD	4898	0.6544	0.07928	0.5602	0.7644	-5.348	8.89e-08
6	SNP_A_30018700	30018700	C	ADD	4898	0.6544	0.07928	0.5602	0.7644	-5.348	8.89e-08
6	SNP_A_30018698_A	30018698	P	ADD	4898	0.6544	0.07928	0.5602	0.7644	-5.348	8.89e-08
6	AA_A_63_30018699_N	30018699	P	ADD	4898	0.6544	0.07928	0.5602	0.7644	-5.348	8.89e-08
6	rs2073151	29472930	A	ADD	4898	0.7976	0.04233	0.7341	0.8666	-5.343	9.131e-08
6	SNP_A_30018471	30018471	T	ADD	4898	0.6419	0.08303	0.5455	0.7553	-5.34	9.279e-08
6	SNP_B_31432208	31432208	C	ADD	4898	0.6573	0.07864	0.5634	0.7669	-5.335	9.53e-08
6	SNP_B_31432352_G	31432352	P	ADD	4898	1.272	0.04517	1.165	1.39	5.333	9.644e-08
6	SNP_B_31430867	31430867	A	ADD	4898	0.7717	0.04867	0.7015	0.8489	-5.325	1.009e-07
6	rs1265048	31189388	C	ADD	4895	1.262	0.04372	1.158	1.375	5.32	1.037e-07
6	AA_DRB1_-16_32665457_A	32665457	P	ADD	4899	0.7929	0.04363	0.7279	0.8637	-5.319	1.046e-07
6	AA_DRB1_10_32660118_Q	32660118	P	ADD	4899	0.7929	0.04363	0.7279	0.8637	-5.319	1.046e-07
6	SNP_DRB1_32665484	32665484	C	ADD	4899	1.261	0.04363	1.158	1.374	5.319	1.046e-07
6	AA_DRB1_-25_32665484_K	32665484	P	ADD	4899	0.7929	0.04363	0.7279	0.8637	-5.319	1.046e-07
6	SNP_DRB1_32660119_G	32660119	P	ADD	4899	0.7929	0.04363	0.7279	0.8637	-5.319	1.046e-07
6	SNP_DRB1_32665457	32665457	A	ADD	4899	1.261	0.04363	1.158	1.374	5.319	1.046e-07
6	SNP_DRB1_32657526	32657526	A	ADD	4899	1.261	0.04363	1.158	1.374	5.319	1.046e-07
6	rs2523536	31443979	G	ADD	4891	0.6424	0.08336	0.5456	0.7565	-5.308	1.108e-07
6	SNP_C_31347497	31347497	T	ADD	4896	0.7929	0.04383	0.7277	0.864	-5.294	1.197e-07
6	AA_A_152_30019207_E	30019207	P	ADD	4898	0.7446	0.05571	0.6676	0.8305	-5.293	1.205e-07
6	SNP_A_30019207_A	30019207	P	ADD	4898	0.7446	0.05571	0.6676	0.8305	-5.293	1.205e-07
6	SNP_A_30019008	30019008	T	ADD	4898	0.6448	0.08305	0.5479	0.7587	-5.284	1.262e-07
6	rs12199773	31285894	G	ADD	4897	0.723	0.06141	0.641	0.8154	-5.282	1.275e-07
6	HLA_DPB1_0301	33157346	P	ADD	4898	1.377	0.06062	1.223	1.551	5.281	1.286e-07
6	HLA_DPB1_03	33157346	P	ADD	4898	1.377	0.06062	1.223	1.551	5.281	1.286e-07
6	rs1610601	29808162	A	ADD	4885	1.277	0.04631	1.166	1.398	5.279	1.296e-07
6	SNP_C_31346515	31346515	A	ADD	4896	0.5205	0.1239	0.4083	0.6636	-5.27	1.362e-07
6	SNP_C_31345236	31345236	T	ADD	4896	0.5205	0.1239	0.4083	0.6636	-5.27	1.362e-07
6	SNP_C_31346474	31346474	A	ADD	4896	0.5205	0.1239	0.4083	0.6636	-5.27	1.362e-07
6	SNP_C_31345417	31345417	A	ADD	4896	0.5205	0.1239	0.4083	0.6636	-5.27	1.362e-07
6	SNP_C_31346211	31346211	A	ADD	4896	0.5205	0.1239	0.4083	0.6636	-5.27	1.362e-07
6	AA_C_193_31346211	31346211	L	ADD	4896	0.5205	0.1239	0.4083	0.6636	-5.27	1.362e-07
6	SNP_C_31347136	31347136	G	ADD	4896	0.5205	0.1239	0.4083	0.6636	-5.27	1.362e-07
6	HLA_C_16	31346171	P	ADD	4896	0.5205	0.1239	0.4083	0.6636	-5.27	1.362e-07
6	SNP_C_31345744	31345744	A	ADD	4896	0.5205	0.1239	0.4083	0.6636	-5.27	1.362e-07
6	SNP_C_31347225	31347225	C	ADD	4896	0.5205	0.1239	0.4083	0.6636	-5.27	1.362e-07
6	SNP_A_30019182	30019182	C	ADD	4898	0.75	0.05472	0.6737	0.8349	-5.258	1.456e-07
6	AA_A_144_30019183	30019183	Q	ADD	4898	0.75	0.05472	0.6737	0.8349	-5.258	1.456e-07
6	rs2394895	31314958	C	ADD	4897	1.272	0.04583	1.163	1.392	5.258	1.46e-07
6	rs2394894	31314899	C	ADD	4899	1.273	0.04609	1.163	1.394	5.244	1.571e-07
6	rs9261151	30095717	A	ADD	4879	0.5432	0.1165	0.4323	0.6826	-5.238	1.624e-07
6	SNP_C_31346889_T	31346889	P	ADD	4896	0.7664	0.05089	0.6937	0.8468	-5.227	1.72e-07
6	SNP_C_31346888_G	31346888	P	ADD	4896	0.7664	0.05089	0.6937	0.8468	-5.227	1.72e-07
6	AA_C_163_31346888_T	31346888	P	ADD	4896	0.7664	0.05089	0.6937	0.8468	-5.227	1.72e-07
6	HLA_B_35	31431272	P	ADD	4898	0.605	0.09625	0.501	0.7306	-5.221	1.777e-07
6	SNP_DRB1_32665401	32665401	T	ADD	4899	1.258	0.04391	1.154	1.371	5.221	1.778e-07
6	rs3135322	29054899	T	ADD	4896	0.8081	0.04084	0.7459	0.8754	-5.218	1.81e-07
6	rs2097775	30462282	A	ADD	4886	0.7259	0.0614	0.6436	0.8188	-5.217	1.823e-07
6	HLA_C_1601	31346171	P	ADD	4896	0.5107	0.1288	0.3967	0.6574	-5.215	1.838e-07
6	rs7382464	33258246	T	ADD	4893	1.269	0.04579	1.16	1.388	5.202	1.973e-07
6	rs3131847	29757084	A	ADD	4899	0.7884	0.04572	0.7209	0.8623	-5.2	1.996e-07
6	SNP_B_31432910	31432910	A	ADD	4898	1.247	0.04254	1.147	1.356	5.193	2.073e-07
6	SNP_B_31432809	31432809	G	ADD	4898	1.247	0.04254	1.147	1.356	5.193	2.073e-07
6	SNP_B_31432808_G	31432808	P	ADD	4898	1.247	0.04254	1.147	1.356	5.193	2.073e-07
6	AA_B_-21_31432904	31432904	M	ADD	4898	1.247	0.04254	1.147	1.356	5.193	2.073e-07
6	AA_B_-23_31432910	31432910	L	ADD	4898	1.247	0.04254	1.147	1.356	5.193	2.073e-07
6	SNP_B_31432904	31432904	A	ADD	4898	1.247	0.04254	1.147	1.356	5.193	2.073e-07
6	rs3134762	31318845	C	ADD	4890	1.27	0.04608	1.161	1.39	5.191	2.094e-07
6	rs6933050	31451611	C	ADD	4892	1.309	0.05199	1.182	1.449	5.175	2.277e-07
6	AA_DQB1_-27_32742346_A	32742346	P	ADD	4901	1.356	0.05892	1.209	1.523	5.174	2.286e-07
6	AA_DQB1_-9_32742292_M	32742292	P	ADD	4901	1.356	0.05892	1.209	1.523	5.174	2.286e-07
6	rs1050391	33025835	A	ADD	4897	0.6683	0.07796	0.5736	0.7786	-5.17	2.336e-07
6	SNP_B_31432515_A	31432515	P	ADD	4898	1.259	0.04462	1.154	1.374	5.167	2.374e-07
6	rs2523969	30046756	T	ADD	4865	0.7273	0.06181	0.6443	0.8209	-5.152	2.572e-07
6	rs2516688	30472503	T	ADD	4898	0.8016	0.04294	0.7369	0.872	-5.149	2.623e-07
6	rs3129126	29229610	A	ADD	4807	0.8092	0.04119	0.7464	0.8772	-5.141	2.737e-07
6	SNP_DQB1_32742296_C	32742296	P	ADD	4901	0.8	0.0434	0.7348	0.8711	-5.141	2.738e-07
6	SNP_DPB1_33156641	33156641	A	ADD	4898	1.275	0.04723	1.162	1.398	5.138	2.772e-07
6	AA_DPB1_76_33156640_M	33156640	P	ADD	4898	0.7845	0.04723	0.7152	0.8606	-5.138	2.778e-07
6	AA_DQB1_224_32737107_Q	32737107	P	ADD	4901	1.389	0.06414	1.225	1.575	5.127	2.941e-07
6	rs2517646	30230554	C	ADD	4891	0.7966	0.04436	0.7303	0.869	-5.126	2.957e-07
6	AA_C_156_31346909_Q	31346909	P	ADD	4896	0.5281	0.1247	0.4136	0.6742	-5.121	3.033e-07
6	rs9266409	31444547	C	ADD	4896	1.305	0.05194	1.178	1.444	5.12	3.052e-07
6	rs3128930	33183644	T	ADD	4898	1.261	0.04539	1.154	1.379	5.114	3.159e-07
6	rs6910516	31451806	G	ADD	4895	1.304	0.0519	1.178	1.443	5.108	3.251e-07
6	SNP_A_30018695	30018695	G	ADD	4898	1.241	0.0422	1.142	1.347	5.107	3.268e-07
6	SNP_A_30018506	30018506	T	ADD	4898	1.241	0.0422	1.142	1.347	5.107	3.268e-07
6	SNP_A_30018709	30018709	A	ADD	4898	1.241	0.0422	1.142	1.347	5.107	3.268e-07
6	AA_A_66_30018708	30018708	K	ADD	4898	1.241	0.0422	1.142	1.347	5.107	3.268e-07
6	rs3131091	29181073	G	ADD	4896	0.8119	0.04083	0.7495	0.8795	-5.104	3.332e-07
6	rs9368745	32934211	G	ADD	4900	0.4395	0.1616	0.3202	0.6033	-5.087	3.641e-07
6	SNP_A_30018984	30018984	A	ADD	4898	0.6009	0.1002	0.4938	0.7312	-5.085	3.678e-07
6	SNP_A_30020389	30020389	A	ADD	4898	0.6009	0.1002	0.4938	0.7312	-5.085	3.678e-07
6	SNP_A_30020593	30020593	A	ADD	4898	0.6009	0.1002	0.4938	0.7312	-5.085	3.678e-07
6	SNP_A_30018990	30018990	T	ADD	4898	0.6009	0.1002	0.4938	0.7312	-5.085	3.678e-07
6	SNP_A_30018844	30018844	G	ADD	4898	0.6009	0.1002	0.4938	0.7312	-5.085	3.678e-07
6	HLA_A_11	30019970	P	ADD	4898	0.6009	0.1002	0.4938	0.7312	-5.085	3.678e-07
6	rs2206040	29286493	C	ADD	4900	0.8127	0.04085	0.7501	0.8804	-5.078	3.811e-07
6	SNP_B_31432056	31432056	C	ADD	4898	0.7994	0.04413	0.7331	0.8716	-5.075	3.87e-07
6	SNP_A_30019035_A	30019035	P	ADD	4898	0.8072	0.04221	0.7431	0.8768	-5.075	3.875e-07
6	AA_A_95_30019036_I	30019036	P	ADD	4898	0.8072	0.04221	0.7431	0.8768	-5.075	3.875e-07
6	rs9258205	29811802	C	ADD	4899	0.7039	0.06921	0.6146	0.8061	-5.074	3.886e-07
6	rs29254	29731573	C	ADD	4878	0.595	0.1024	0.4868	0.7272	-5.072	3.943e-07
6	SNP_A_30019094_C	30019094	P	ADD	4898	1.238	0.0421	1.139	1.344	5.061	4.168e-07
6	AA_A_116_30019099_Y	30019099	P	ADD	4898	1.238	0.0421	1.139	1.344	5.061	4.168e-07
6	AA_A_114_30019093_H	30019093	P	ADD	4898	1.238	0.0421	1.139	1.344	5.061	4.168e-07
6	SNP_A_30019098_T	30019098	P	ADD	4898	1.238	0.0421	1.139	1.344	5.061	4.168e-07
6	AA_DQB1_-5_32742280_S	32742280	P	ADD	4901	0.7207	0.06472	0.6349	0.8182	-5.061	4.175e-07
6	AA_DQB1_71_32740624_A	32740624	P	ADD	4901	0.7207	0.06472	0.6349	0.8182	-5.061	4.175e-07
6	AA_DQB1_-9_32742292_I	32742292	P	ADD	4901	0.7207	0.06472	0.6349	0.8182	-5.061	4.175e-07
6	AA_DQB1_116_32737940_I	32737940	P	ADD	4901	0.7207	0.06472	0.6349	0.8182	-5.061	4.175e-07
6	AA_DQB1_224_32737107_R	32737107	P	ADD	4901	0.7207	0.06472	0.6349	0.8182	-5.061	4.175e-07
6	AA_DQB1_-27_32742346_S	32742346	P	ADD	4901	0.7207	0.06472	0.6349	0.8182	-5.061	4.175e-07
6	AA_DQB1_125_32737913_S	32737913	P	ADD	4901	0.7207	0.06472	0.6349	0.8182	-5.061	4.175e-07
6	SNP_B_31432180_C	31432180	P	ADD	4898	1.334	0.05702	1.193	1.492	5.058	4.227e-07
6	rs9266406	31444397	A	ADD	4898	1.3	0.05192	1.174	1.439	5.052	4.371e-07
6	rs2859090	32808811	A	ADD	4893	1.278	0.04864	1.162	1.406	5.046	4.516e-07
6	SNP_DQB1_32737914	32737914	T	ADD	4901	0.7229	0.06432	0.6373	0.82	-5.045	4.546e-07
6	HLA_DQB1_05	32739039	P	ADD	4901	0.7229	0.06432	0.6373	0.82	-5.045	4.546e-07
6	AA_DQB1_14_32740795	32740795	L	ADD	4901	0.7229	0.06432	0.6373	0.82	-5.045	4.546e-07
6	SNP_DQB1_32737846	32737846	G	ADD	4901	0.7229	0.06432	0.6373	0.82	-5.045	4.546e-07
6	SNP_DQB1_32737941	32737941	T	ADD	4901	0.7229	0.06432	0.6373	0.82	-5.045	4.546e-07
6	SNP_DQB1_32737133	32737133	A	ADD	4901	0.7229	0.06432	0.6373	0.82	-5.045	4.546e-07
6	SNP_DQB1_32737107	32737107	C	ADD	4901	0.7229	0.06432	0.6373	0.82	-5.045	4.546e-07
6	SNP_DQB1_32740796	32740796	G	ADD	4901	0.7229	0.06432	0.6373	0.82	-5.045	4.546e-07
6	AA_DQB1_116_32737940_V	32737940	P	ADD	4901	1.383	0.06432	1.219	1.569	5.044	4.547e-07
6	rs10484549	30134269	C	ADD	4897	0.6027	0.1004	0.495	0.7337	-5.044	4.556e-07
6	AA_A_77_30018741_N	30018741	P	ADD	4898	1.24	0.04278	1.141	1.349	5.037	4.721e-07
6	SNP_A_30020047	30020047	G	ADD	4898	0.55	0.1189	0.4357	0.6944	-5.027	4.992e-07
6	SNP_A_30020947	30020947	G	ADD	4898	0.55	0.1189	0.4357	0.6944	-5.027	4.992e-07
6	rs3130558	31205162	C	ADD	4886	0.781	0.04927	0.7091	0.8601	-5.018	5.22e-07
6	AA_B_156_31432003_L	31432003	P	ADD	4898	0.8129	0.04132	0.7497	0.8815	-5.013	5.359e-07
6	SNP_B_31432003_A	31432003	P	ADD	4898	0.8129	0.04132	0.7497	0.8815	-5.013	5.359e-07
6	rs1894407	32895014	A	ADD	4900	0.8003	0.0445	0.7334	0.8732	-5.007	5.523e-07
6	HLA_A_24	30019970	P	ADD	4898	1.428	0.07132	1.242	1.642	4.997	5.821e-07
6	HLA_A_2402	30019970	P	ADD	4898	1.428	0.07132	1.242	1.642	4.997	5.821e-07
6	SNP_B_31432528	31432528	C	ADD	4898	0.8116	0.04183	0.7477	0.8809	-4.991	5.992e-07
6	AA_B_63_31432527	31432527	E	ADD	4898	0.8116	0.04183	0.7477	0.8809	-4.991	5.992e-07
6	SNP_B_31432526	31432526	C	ADD	4898	0.8116	0.04183	0.7477	0.8809	-4.991	5.992e-07
6	SNP_DRB1_32660110_A	32660110	P	ADD	4899	0.802	0.04437	0.7352	0.8749	-4.973	6.602e-07
6	rs4084097	29919729	C	ADD	4897	0.6072	0.1006	0.4985	0.7396	-4.958	7.132e-07
6	SNP_C_31346962_G	31346962	P	ADD	4896	1.231	0.04189	1.134	1.336	4.956	7.186e-07
6	HLA_A_1101	30019970	P	ADD	4898	0.6084	0.1003	0.4998	0.7405	-4.956	7.198e-07
6	SNP_A_30019197	30019197	A	ADD	4898	0.5639	0.1157	0.4495	0.7073	-4.954	7.287e-07
6	AA_A_149_30019198	30019198	T	ADD	4898	0.5639	0.1157	0.4495	0.7073	-4.954	7.287e-07
6	rs12193110	30045083	T	ADD	4889	1.25	0.04504	1.144	1.365	4.947	7.518e-07
6	HLA_DQB1_0609	32739039	P	ADD	4901	0.1906	0.3355	0.09874	0.3678	-4.941	7.763e-07
6	rs9258215	29815286	G	ADD	4899	0.7111	0.06911	0.621	0.8143	-4.932	8.12e-07
6	AA_DPB1_170_33160936_T	33160936	P	ADD	4898	0.8055	0.0439	0.7391	0.8779	-4.926	8.373e-07
6	AA_DPB1_96_33160714_R	33160714	P	ADD	4898	0.8055	0.0439	0.7391	0.8779	-4.926	8.373e-07
6	rs3130944	31304650	G	ADD	4894	1.253	0.04588	1.145	1.371	4.918	8.727e-07
6	SNP_A_30020485	30020485	A	ADD	4898	0.566	0.1157	0.4512	0.7101	-4.918	8.732e-07
6	SNP_A_30019103	30019103	T	ADD	4898	0.566	0.1157	0.4512	0.7101	-4.918	8.732e-07
6	rs2517538	31121520	C	ADD	4898	0.8052	0.04408	0.7385	0.8778	-4.916	8.821e-07
6	rs1431403	33155009	C	ADD	4900	1.244	0.04448	1.14	1.357	4.907	9.24e-07
6	SNP_A_30019323_C	30019323	P	ADD	4898	0.7425	0.06067	0.6593	0.8363	-4.907	9.243e-07
6	SNP_B_31431546	31431546	A	ADD	4898	1.347	0.06079	1.196	1.518	4.903	9.462e-07
6	SNP_B_31431656	31431656	T	ADD	4898	1.347	0.06079	1.196	1.518	4.903	9.462e-07
6	AA_DPB1_96_33160714_K	33160714	P	ADD	4898	1.24	0.04389	1.138	1.351	4.9	9.592e-07
6	AA_DPB1_170_33160936_I	33160936	P	ADD	4898	1.24	0.04389	1.138	1.351	4.9	9.592e-07
6	rs2747442	29761165	G	ADD	4896	0.7995	0.04575	0.7309	0.8745	-4.892	1e-06
6	AA_A_9_30018537_S	30018537	P	ADD	4898	1.345	0.06065	1.194	1.514	4.882	1.049e-06
6	rs9261265	30134329	C	ADD	4894	0.5705	0.1151	0.4553	0.7149	-4.876	1.085e-06
6	rs3807030	30141669	T	ADD	4897	0.5693	0.1156	0.4539	0.714	-4.874	1.096e-06
6	rs10947377	33126437	A	ADD	4897	0.7529	0.05833	0.6716	0.8441	-4.866	1.141e-06
6	rs3095238	31269189	T	ADD	4895	0.7428	0.06114	0.6589	0.8373	-4.863	1.155e-06
6	rs10807118	33126288	T	ADD	4898	0.7532	0.05833	0.6719	0.8445	-4.858	1.183e-06
6	rs3749946	31556841	A	ADD	4898	0.6218	0.09791	0.5132	0.7533	-4.853	1.218e-06
6	rs7754075	29315549	T	ADD	4897	0.82	0.04094	0.7568	0.8885	-4.847	1.255e-06
6	rs4483030	30875108	T	ADD	4895	0.7484	0.05995	0.6655	0.8418	-4.833	1.345e-06
6	rs1233495	29552100	A	ADD	4897	1.243	0.04506	1.138	1.358	4.832	1.352e-06
6	SNP_C_31346909_T	31346909	P	ADD	4896	0.6086	0.1028	0.4976	0.7444	-4.832	1.354e-06
6	rs3130713	31313596	T	ADD	4885	1.247	0.04575	1.14	1.364	4.823	1.415e-06
6	rs2072898	29800708	G	ADD	4896	0.7176	0.06903	0.6268	0.8215	-4.808	1.524e-06
6	rs2855459	33262634	A	ADD	4893	1.308	0.0559	1.172	1.459	4.797	1.613e-06
6	SNP_DPB1_33160964	33160964	C	ADD	4898	1.236	0.04412	1.133	1.347	4.796	1.619e-06
6	SNP_DPB1_33160714	33160714	A	ADD	4898	1.236	0.04412	1.133	1.347	4.796	1.619e-06
6	SNP_DPB1_33160721	33160721	C	ADD	4898	1.236	0.04412	1.133	1.347	4.796	1.619e-06
6	SNP_DPB1_33160746	33160746	C	ADD	4898	1.236	0.04412	1.133	1.347	4.796	1.619e-06
6	SNP_DPB1_33160928	33160928	C	ADD	4898	1.236	0.04412	1.133	1.347	4.796	1.619e-06
6	SNP_DPB1_33160936	33160936	T	ADD	4898	1.236	0.04412	1.133	1.347	4.796	1.619e-06
6	SNP_DPB1_33160781	33160781	A	ADD	4898	1.236	0.04412	1.133	1.347	4.796	1.619e-06
6	rs16896081	29919688	T	ADD	4894	0.6207	0.09946	0.5108	0.7543	-4.795	1.629e-06
6	rs9267673	31991658	T	ADD	4894	1.381	0.06748	1.21	1.576	4.784	1.716e-06
6	rs2517823	29944720	A	ADD	4871	0.8152	0.04271	0.7497	0.8864	-4.784	1.716e-06
6	AA_DRB1_38_32660034_V	32660034	P	ADD	4899	2.867	0.2202	1.862	4.415	4.784	1.72e-06
6	SNP_DRB1_32657442	32657442	C	ADD	4899	0.3487	0.2202	0.2265	0.537	-4.783	1.726e-06
6	rs2844731	30524964	A	ADD	4885	0.7451	0.06162	0.6604	0.8408	-4.774	1.806e-06
6	SNP_C_31346962_C	31346962	P	ADD	4896	0.8219	0.04136	0.7579	0.8913	-4.741	2.126e-06
6	SNP_A_30018583	30018583	A	ADD	4898	1.233	0.04425	1.131	1.345	4.732	2.225e-06
6	HLA_DQA1_0101	32716284	P	ADD	4899	0.7302	0.06662	0.6408	0.8321	-4.719	2.371e-06
6	rs241432	32910181	G	ADD	4889	0.8196	0.04229	0.7544	0.8904	-4.706	2.532e-06
6	rs3130981	31191792	T	ADD	4899	0.7929	0.04931	0.7199	0.8734	-4.705	2.533e-06
6	rs3117330	29333774	T	ADD	4897	1.219	0.04207	1.122	1.324	4.705	2.538e-06
6	rs3130000	30736061	A	ADD	4890	0.686	0.08009	0.5864	0.8026	-4.705	2.539e-06
6	rs6936204	32325070	T	ADD	4900	0.8129	0.04406	0.7456	0.8862	-4.702	2.577e-06
6	HLA_A_26	30019970	P	ADD	4898	0.4721	0.1598	0.3452	0.6458	-4.696	2.651e-06
6	HLA_A_2601	30019970	P	ADD	4898	0.4721	0.1598	0.3452	0.6458	-4.696	2.651e-06
6	rs9501161	32032306	A	ADD	4897	0.674	0.08422	0.5715	0.795	-4.684	2.816e-06
6	rs3132676	30224057	A	ADD	4897	0.7556	0.05995	0.6718	0.8498	-4.675	2.937e-06
6	SNP_A_30018741	30018741	G	ADD	4898	0.6095	0.106	0.4952	0.7502	-4.672	2.976e-06
6	AA_A_77_30018741_S	30018741	P	ADD	4898	0.6095	0.106	0.4952	0.7502	-4.672	2.976e-06
6	AA_C_80_31347387	31347387	K	ADD	4896	0.8121	0.0446	0.7441	0.8862	-4.668	3.042e-06
6	SNP_C_31347386	31347386	T	ADD	4896	0.8121	0.0446	0.7441	0.8862	-4.668	3.042e-06
6	SNP_C_31347396	31347396	T	ADD	4896	0.8121	0.0446	0.7441	0.8862	-4.668	3.042e-06
6	AA_C_77_31347396	31347396	N	ADD	4896	0.8121	0.0446	0.7441	0.8862	-4.668	3.042e-06
6	rs9258223	29820154	G	ADD	4879	0.7236	0.06951	0.6314	0.8292	-4.655	3.237e-06
6	rs2744537	33270193	A	ADD	4899	1.235	0.04538	1.13	1.35	4.649	3.329e-06
6	rs6941621	33966177	G	ADD	4897	1.236	0.04571	1.131	1.352	4.644	3.416e-06
6	rs2844463	31723146	A	ADD	4895	1.33	0.06145	1.179	1.501	4.644	3.417e-06
6	AA_A_297_30020322_M	30020322	P	ADD	4898	0.5559	0.1266	0.4337	0.7125	-4.637	3.536e-06
6	SNP_A_30020321	30020321	A	ADD	4898	0.5559	0.1266	0.4337	0.7125	-4.637	3.536e-06
6	SNP_A_30020187	30020187	C	ADD	4898	0.5559	0.1266	0.4337	0.7125	-4.637	3.536e-06
6	AA_DPB1_84_33156664_G	33156664	P	ADD	4898	0.8164	0.04375	0.7493	0.8895	-4.637	3.536e-06
6	HLA_A_32	30019970	P	ADD	4898	0.5559	0.1266	0.4337	0.7125	-4.637	3.536e-06
6	SNP_DPB1_33156664_G	33156664	P	ADD	4898	0.8164	0.04375	0.7493	0.8895	-4.637	3.536e-06
6	HLA_A_3201	30019970	P	ADD	4898	0.5559	0.1266	0.4337	0.7125	-4.637	3.536e-06
6	AA_A_109_30019078	30019078	L	ADD	4898	0.5559	0.1266	0.4337	0.7125	-4.637	3.536e-06
6	SNP_A_30019077	30019077	C	ADD	4898	0.5559	0.1266	0.4337	0.7125	-4.637	3.536e-06
6	rs1611631	29943633	T	ADD	4887	0.6692	0.08665	0.5646	0.793	-4.636	3.545e-06
6	HLA_B_3501	31431272	P	ADD	4898	0.5911	0.1136	0.4732	0.7385	-4.63	3.66e-06
6	AA_DRB1_30_32660058_H	32660058	P	ADD	4899	0.3323	0.238	0.2084	0.5298	-4.63	3.665e-06
6	rs9394128	33131348	C	ADD	4898	0.782	0.05323	0.7045	0.868	-4.62	3.839e-06
6	SNP_A_30018619	30018619	T	ADD	4898	0.6752	0.08512	0.5715	0.7978	-4.614	3.945e-06
6	rs9277542	33163225	C	ADD	4897	1.225	0.04401	1.124	1.335	4.611	3.998e-06
6	rs1233487	29576788	G	ADD	4870	1.232	0.04535	1.127	1.347	4.603	4.162e-06
6	rs2517672	30045241	G	ADD	4896	1.224	0.04403	1.123	1.335	4.595	4.318e-06
6	rs2242655	31735428	G	ADD	4895	1.297	0.05669	1.161	1.45	4.592	4.384e-06
6	HLA_B_1401	31431272	P	ADD	4898	0.2274	0.3229	0.1208	0.4281	-4.587	4.49e-06
6	AA_A_297_30020322_V	30020322	P	ADD	4898	1.764	0.1238	1.384	2.248	4.584	4.57e-06
6	rs2077102	31719819	A	ADD	4891	1.298	0.05692	1.161	1.451	4.582	4.599e-06
6	SNP_B_31432155	31432155	G	ADD	4898	0.7132	0.07379	0.6172	0.8242	-4.579	4.662e-06
6	rs238872	29459852	C	ADD	4884	1.208	0.04129	1.114	1.309	4.568	4.915e-06
6	HLA_C_0501	31346171	P	ADD	4896	1.328	0.06231	1.175	1.5	4.551	5.336e-06
6	HLA_C_05	31346171	P	ADD	4896	1.328	0.06231	1.175	1.5	4.551	5.336e-06
6	rs1884123	29364399	A	ADD	4897	1.209	0.04195	1.114	1.313	4.531	5.861e-06
6	rs6937967	31317024	G	ADD	4892	0.8215	0.04347	0.7545	0.8946	-4.522	6.119e-06
6	SNP_DQB1_32740759_C	32740759	P	ADD	4901	0.765	0.05928	0.6811	0.8592	-4.519	6.205e-06
6	SNP_DQB1_32740616	32740616	A	ADD	4901	0.765	0.05928	0.6811	0.8592	-4.519	6.205e-06
6	SNP_DQB1_32740625	32740625	C	ADD	4901	0.765	0.05928	0.6811	0.8592	-4.519	6.205e-06
6	AA_DQB1_26_32740759_G	32740759	P	ADD	4901	0.765	0.05928	0.6811	0.8592	-4.519	6.205e-06
6	SNP_DQB1_32740761	32740761	C	ADD	4901	0.765	0.05928	0.6811	0.8592	-4.519	6.205e-06
6	SNP_DQB1_32740760_C	32740760	P	ADD	4901	0.765	0.05928	0.6811	0.8592	-4.519	6.205e-06
6	AA_DQB1_74_32740615_S	32740615	P	ADD	4901	0.765	0.05928	0.6811	0.8592	-4.519	6.205e-06
6	AA_C_156_31346909_R	31346909	P	ADD	4896	0.8085	0.04711	0.7372	0.8868	-4.511	6.444e-06
6	rs6931717	30930392	C	ADD	4899	0.7682	0.05853	0.6849	0.8616	-4.506	6.613e-06
6	rs2517611	30277306	G	ADD	4883	1.242	0.04818	1.13	1.365	4.504	6.674e-06
6	SNP_B_31432643	31432643	G	ADD	4898	0.8191	0.04436	0.7509	0.8935	-4.499	6.829e-06
6	SNP_B_31432645_T	31432645	P	ADD	4898	0.8191	0.04436	0.7509	0.8935	-4.499	6.829e-06
6	AA_B_24_31432644_T	31432644	P	ADD	4898	0.8191	0.04436	0.7509	0.8935	-4.499	6.829e-06
6	SNP_DRB1_32660038_G	32660038	P	ADD	4899	0.3433	0.2387	0.215	0.548	-4.48	7.463e-06
6	AA_DRB1_37_32660037_L	32660037	P	ADD	4899	0.3433	0.2387	0.215	0.548	-4.48	7.463e-06
6	HLA_DRB1_1201	32660042	P	ADD	4899	0.3433	0.2387	0.215	0.548	-4.48	7.463e-06
6	AA_DRB1_38_32660034_L	32660034	P	ADD	4899	0.3433	0.2387	0.215	0.548	-4.48	7.463e-06
6	HLA_DRB1_12	32660042	P	ADD	4899	0.3433	0.2387	0.215	0.548	-4.48	7.463e-06
6	SNP_DRB1_32660035	32660035	G	ADD	4899	0.3433	0.2387	0.215	0.548	-4.48	7.463e-06
6	SNP_DRB1_32660069_T	32660069	P	ADD	4899	0.3433	0.2387	0.215	0.548	-4.48	7.463e-06
6	rs1003979	33222149	T	ADD	4889	1.203	0.04128	1.109	1.304	4.475	7.629e-06
6	rs3094674	30026517	G	ADD	4898	0.6844	0.08475	0.5796	0.808	-4.475	7.646e-06
6	rs9276825	32937692	A	ADD	4819	1.205	0.04184	1.11	1.308	4.465	8.019e-06
6	rs1150743	30100240	T	ADD	4897	1.347	0.0667	1.182	1.535	4.461	8.161e-06
6	rs11752362	30368961	T	ADD	4892	0.7472	0.0656	0.657	0.8497	-4.443	8.871e-06
6	HLA_B_37	31431272	P	ADD	4898	0.3467	0.2389	0.2171	0.5537	-4.434	9.231e-06
6	AA_B_99_31432174_S	31432174	P	ADD	4898	0.3467	0.2389	0.2171	0.5537	-4.434	9.231e-06
6	SNP_B_31432174_G	31432174	P	ADD	4898	0.3467	0.2389	0.2171	0.5537	-4.434	9.231e-06
6	HLA_B_3701	31431272	P	ADD	4898	0.3467	0.2389	0.2171	0.5537	-4.434	9.231e-06
6	SNP_B_31431006	31431006	T	ADD	4898	0.3467	0.2389	0.2171	0.5537	-4.434	9.231e-06
6	AA_C_152_31346921_A	31346921	P	ADD	4896	1.203	0.0417	1.108	1.305	4.423	9.738e-06
6	SNP_C_31346469	31346469	T	ADD	4896	1.203	0.0417	1.108	1.305	4.423	9.738e-06
6	rs3130501	31244432	A	ADD	4894	0.8035	0.04953	0.7291	0.8854	-4.417	9.998e-06
6	rs2073723	31238057	T	ADD	4882	0.8037	0.04953	0.7293	0.8856	-4.413	1.021e-05
6	SNP_B_31432681	31432681	C	ADD	4898	0.8195	0.0451	0.7502	0.8953	-4.413	1.021e-05
6	AA_B_12_31432680	31432680	V	ADD	4898	0.8195	0.0451	0.7502	0.8953	-4.413	1.021e-05
6	rs3129683	29394649	G	ADD	4897	1.261	0.05266	1.138	1.398	4.407	1.046e-05
6	rs387642	29753613	T	ADD	4899	1.227	0.04656	1.12	1.344	4.393	1.116e-05
6	rs3749970	29450804	A	ADD	4893	0.8346	0.04121	0.7698	0.9048	-4.388	1.144e-05
6	rs2107191	29542274	C	ADD	4896	0.8292	0.04274	0.7626	0.9017	-4.382	1.174e-05
6	SNP_C_31346501	31346501	T	ADD	4896	0.8118	0.04768	0.7394	0.8913	-4.373	1.228e-05
6	SNP_C_31345584	31345584	A	ADD	4896	0.8118	0.04768	0.7394	0.8913	-4.373	1.228e-05
6	SNP_C_31346921	31346921	G	ADD	4896	1.2	0.04166	1.106	1.302	4.369	1.246e-05
6	AA_C_152_31346921_E	31346921	P	ADD	4896	0.8336	0.04166	0.7682	0.9045	-4.369	1.246e-05
6	SNP_DRB1_32660063_C	32660063	P	ADD	4899	0.3591	0.2345	0.2268	0.5686	-4.368	1.254e-05
6	rs6531	33271429	G	ADD	4875	1.22	0.04552	1.116	1.334	4.365	1.274e-05
6	rs3132524	31244693	T	ADD	4898	0.8067	0.04932	0.7324	0.8885	-4.356	1.324e-05
6	rs2844764	30342647	A	ADD	4860	1.206	0.04304	1.109	1.312	4.355	1.333e-05
6	rs7743563	33129170	A	ADD	4866	0.7923	0.0535	0.7134	0.8799	-4.352	1.349e-05
6	rs9263804	31243685	C	ADD	4896	0.807	0.0493	0.7327	0.8889	-4.35	1.364e-05
6	rs7772297	31436805	G	ADD	4681	0.8019	0.05095	0.7257	0.8861	-4.333	1.474e-05
6	rs3128963	33163758	T	ADD	4894	1.21	0.04405	1.11	1.319	4.328	1.508e-05
6	SNP_B_31432179_G	31432179	P	ADD	4898	1.209	0.04396	1.109	1.318	4.324	1.535e-05
6	AA_B_97_31432180_S	31432180	P	ADD	4898	1.209	0.04396	1.109	1.318	4.324	1.535e-05
6	AA_DPB1_86_33156670	33156670	P	ADD	4898	0.8274	0.04391	0.7591	0.9017	-4.316	1.587e-05
6	SNP_DPB1_33156664_A	33156664	P	ADD	4898	1.209	0.04391	1.109	1.317	4.316	1.588e-05
6	SNP_DPB1_33156667	33156667	A	ADD	4898	1.209	0.04391	1.109	1.317	4.316	1.588e-05
6	SNP_DPB1_33156669	33156669	G	ADD	4898	1.209	0.04391	1.109	1.317	4.316	1.588e-05
6	SNP_DPB1_33156672	33156672	G	ADD	4898	1.209	0.04391	1.109	1.317	4.316	1.588e-05
6	AA_DPB1_87_33156673	33156673	V	ADD	4898	1.209	0.04391	1.109	1.317	4.316	1.588e-05
6	AA_DPB1_85_33156667	33156667	E	ADD	4898	1.209	0.04391	1.109	1.317	4.316	1.588e-05
6	AA_DPB1_84_33156664_D	33156664	P	ADD	4898	1.209	0.04391	1.109	1.317	4.316	1.588e-05
6	rs6905157	30079527	G	ADD	4883	0.7185	0.07664	0.6183	0.835	-4.313	1.607e-05
6	rs16895757	29870157	T	ADD	4842	0.6448	0.102	0.5279	0.7875	-4.301	1.702e-05
6	rs12529313	32925108	G	ADD	4886	1.263	0.05428	1.135	1.404	4.295	1.748e-05
6	rs3130955	31162490	A	ADD	4896	1.198	0.04214	1.103	1.302	4.295	1.748e-05
6	SNP_DRB1_32656012	32656012	G	ADD	4899	0.134	0.468	0.05354	0.3353	-4.295	1.749e-05
6	HLA_DRB1_1303	32660042	P	ADD	4899	0.134	0.468	0.05354	0.3353	-4.295	1.749e-05
6	SNP_A_30020305	30020305	A	ADD	4898	0.7378	0.07087	0.6421	0.8478	-4.29	1.783e-05
6	SNP_A_30020324	30020324	T	ADD	4898	0.7378	0.07087	0.6421	0.8478	-4.29	1.783e-05
6	AA_A_307_30020352_R	30020352	P	ADD	4898	0.7378	0.07087	0.6421	0.8478	-4.29	1.783e-05
6	AA_A_298_30020325_F	30020325	P	ADD	4898	0.7378	0.07087	0.6421	0.8478	-4.29	1.783e-05
6	SNP_A_30018461_T	30018461	P	ADD	4898	0.7378	0.07087	0.6421	0.8478	-4.29	1.783e-05
6	AA_A_-11_30018350_L	30018350	P	ADD	4898	0.7378	0.07087	0.6421	0.8478	-4.29	1.783e-05
6	SNP_A_30019009	30019009	T	ADD	4898	0.7378	0.07087	0.6421	0.8478	-4.29	1.783e-05
6	SNP_A_30018350	30018350	T	ADD	4898	0.7378	0.07087	0.6421	0.8478	-4.29	1.783e-05
6	SNP_A_30018398	30018398	T	ADD	4898	0.7378	0.07087	0.6421	0.8478	-4.29	1.783e-05
6	SNP_A_30018982	30018982	A	ADD	4898	0.7378	0.07087	0.6421	0.8478	-4.29	1.783e-05
6	SNP_A_30020352	30020352	G	ADD	4898	0.7378	0.07087	0.6421	0.8478	-4.29	1.783e-05
6	SNP_A_30019128	30019128	T	ADD	4898	0.7378	0.07087	0.6421	0.8478	-4.29	1.783e-05
6	rs2523650	31557001	T	ADD	4860	0.821	0.04599	0.7502	0.8984	-4.29	1.79e-05
6	AA_A_156_30019219_W	30019219	P	ADD	4898	0.7204	0.0765	0.6201	0.8369	-4.288	1.803e-05
6	rs2894066	29001906	A	ADD	4897	1.195	0.04149	1.101	1.296	4.288	1.805e-05
6	rs9261536	30239328	T	ADD	4891	0.7478	0.06786	0.6547	0.8542	-4.282	1.852e-05
6	AA_A_-11_30018350_S	30018350	P	ADD	4898	1.352	0.07044	1.178	1.552	4.282	1.856e-05
6	AA_A_298_30020325_I	30020325	P	ADD	4898	1.352	0.07044	1.178	1.552	4.282	1.856e-05
6	AA_A_307_30020352_M	30020352	P	ADD	4898	1.352	0.07044	1.178	1.552	4.282	1.856e-05
6	HLA_DPB1_05	33157346	P	ADD	4898	0.4426	0.1908	0.3045	0.6434	-4.27	1.951e-05
6	HLA_DPB1_0501	33157346	P	ADD	4898	0.4426	0.1908	0.3045	0.6434	-4.27	1.951e-05
6	SNP_B_31432620	31432620	A	ADD	4898	0.8249	0.04511	0.7551	0.9011	-4.268	1.974e-05
6	AA_B_32_31432620	31432620	L	ADD	4898	0.8249	0.04511	0.7551	0.9011	-4.268	1.974e-05
6	rs10447393	29424831	T	ADD	4897	1.195	0.04171	1.101	1.297	4.266	1.986e-05
6	rs1367731	33093177	T	ADD	4896	0.7868	0.05622	0.7047	0.8785	-4.265	2.003e-05
6	rs3129047	29778552	T	ADD	4898	1.212	0.04519	1.109	1.324	4.256	2.083e-05
6	rs6456951	29534182	A	ADD	4893	1.69	0.1235	1.327	2.152	4.249	2.148e-05
6	rs2516675	30538499	T	ADD	4892	0.8155	0.04827	0.7419	0.8964	-4.225	2.388e-05
6	rs9261282	30143436	G	ADD	4896	0.6982	0.08534	0.5906	0.8253	-4.21	2.553e-05
6	SNP_DRB1_32659931_C	32659931	P	ADD	4899	2.07	0.1731	1.475	2.907	4.205	2.615e-05
6	rs4098873	29786129	T	ADD	4898	0.426	0.203	0.2861	0.6341	-4.204	2.625e-05
6	rs2844762	30344733	C	ADD	4872	1.196	0.0426	1.1	1.3	4.201	2.652e-05
6	rs362540	29618304	G	ADD	4898	0.8396	0.04164	0.7738	0.911	-4.198	2.694e-05
6	AA_DRB1_96_32657590_H	32657590	P	ADD	4899	0.8356	0.04282	0.7683	0.9088	-4.194	2.741e-05
6	SNP_A_30019207_G	30019207	P	ADD	4898	1.689	0.1252	1.321	2.158	4.185	2.849e-05
6	SNP_A_30019206_G	30019206	P	ADD	4898	0.5922	0.1252	0.4634	0.7569	-4.185	2.849e-05
6	rs398931	29759471	C	ADD	4889	0.429	0.2023	0.2886	0.6378	-4.183	2.875e-05
6	HLA_B_1402	31431272	P	ADD	4898	0.5212	0.156	0.3839	0.7076	-4.176	2.962e-05
6	AA_DRB1_26_32660070_L	32660070	P	ADD	4899	0.7601	0.06568	0.6683	0.8645	-4.176	2.967e-05
6	rs734960	29583121	T	ADD	4790	0.7635	0.06463	0.6727	0.8666	-4.175	2.979e-05
6	AA_C_304_31345754	31345754	M	ADD	4896	0.8226	0.04689	0.7504	0.9018	-4.164	3.127e-05
6	SNP_C_31345755	31345755	T	ADD	4896	0.8226	0.04689	0.7504	0.9018	-4.164	3.127e-05
6	rs2535255	29739669	A	ADD	4896	0.4308	0.2023	0.2898	0.6405	-4.162	3.148e-05
6	rs734961	29583018	T	ADD	4810	0.7635	0.06484	0.6724	0.867	-4.161	3.166e-05
6	rs415929	32297010	C	ADD	4896	0.822	0.04712	0.7495	0.9015	-4.16	3.176e-05
6	rs2516670	30542978	G	ADD	4875	0.7791	0.06004	0.6926	0.8764	-4.157	3.218e-05
6	rs387603	29753557	A	ADD	4894	0.4298	0.2032	0.2886	0.6401	-4.155	3.246e-05
6	rs6906897	29523615	T	ADD	4893	1.641	0.1192	1.299	2.073	4.153	3.28e-05
6	rs378596	29751266	C	ADD	4897	0.4306	0.2032	0.2891	0.6413	-4.146	3.384e-05
6	rs2747445	29761674	A	ADD	4898	0.4104	0.2148	0.2694	0.6253	-4.146	3.386e-05
6	SNP_A_30019133	30019133	A	ADD	4898	1.188	0.04162	1.095	1.289	4.14	3.475e-05
6	AA_A_127_30019132	30019132	K	ADD	4898	1.188	0.04162	1.095	1.289	4.14	3.475e-05
6	SNP_A_30019218	30019218	C	ADD	4898	1.195	0.04314	1.098	1.301	4.133	3.586e-05
6	rs429916	33086565	A	ADD	4896	1.325	0.06811	1.159	1.514	4.13	3.63e-05
6	rs3129051	29758101	A	ADD	4891	0.4338	0.2025	0.2917	0.6451	-4.125	3.713e-05
6	HLA_A_30	30019970	P	ADD	4898	1.668	0.1241	1.308	2.127	4.123	3.734e-05
6	SNP_A_30019323_T	30019323	P	ADD	4898	1.668	0.1241	1.308	2.127	4.123	3.734e-05
6	SNP_A_30018902_A	30018902	P	ADD	4898	1.668	0.1241	1.308	2.127	4.123	3.734e-05
6	SNP_A_30019098_C	30019098	P	ADD	4898	1.668	0.1241	1.308	2.127	4.123	3.734e-05
6	SNP_A_30019094_A	30019094	P	ADD	4898	1.668	0.1241	1.308	2.127	4.123	3.734e-05
6	AA_A_114_30019093_E	30019093	P	ADD	4898	1.668	0.1241	1.308	2.127	4.123	3.734e-05
6	SNP_A_30019092	30019092	G	ADD	4898	1.668	0.1241	1.308	2.127	4.123	3.734e-05
6	SNP_A_30019091	30019091	T	ADD	4898	1.668	0.1241	1.308	2.127	4.123	3.734e-05
6	SNP_A_30018959	30018959	T	ADD	4898	1.668	0.1241	1.308	2.127	4.123	3.734e-05
6	AA_A_116_30019099_H	30019099	P	ADD	4898	1.668	0.1241	1.308	2.127	4.123	3.734e-05
6	SNP_B_31432826	31432826	G	ADD	4898	1.196	0.04348	1.098	1.303	4.12	3.789e-05
6	rs9260968	30069418	A	ADD	4887	0.7313	0.0761	0.63	0.8489	-4.112	3.916e-05
6	rs2299851	31826581	A	ADD	4900	1.314	0.06656	1.154	1.498	4.108	3.996e-05
6	rs9261216	30118118	G	ADD	4887	0.7319	0.07609	0.6305	0.8496	-4.102	4.092e-05
6	SNP_B_31432645_C	31432645	P	ADD	4898	0.8175	0.04913	0.7424	0.9001	-4.102	4.097e-05
6	AA_B_24_31432644_A	31432644	P	ADD	4898	0.8175	0.04913	0.7424	0.9001	-4.102	4.097e-05
6	AA_B_116_31432123_Y	31432123	P	ADD	4898	1.185	0.04152	1.093	1.286	4.093	4.252e-05
6	rs10456058	31602717	C	ADD	4894	0.8403	0.04252	0.7732	0.9134	-4.091	4.299e-05
6	rs6917477	30133963	C	ADD	4898	0.7052	0.08539	0.5966	0.8337	-4.09	4.323e-05
6	rs7739225	33128755	C	ADD	4866	0.8083	0.05216	0.7297	0.8953	-4.081	4.484e-05
6	rs176248	33073920	A	ADD	4896	1.199	0.04447	1.099	1.308	4.079	4.531e-05
6	SNP_A_30018565	30018565	A	ADD	4898	1.655	0.1238	1.298	2.109	4.068	4.744e-05
6	SNP_A_30018562	30018562	T	ADD	4898	1.655	0.1238	1.298	2.109	4.068	4.744e-05
6	SNP_A_30018560	30018560	A	ADD	4898	1.655	0.1238	1.298	2.109	4.068	4.744e-05
6	SNP_A_30018485	30018485	T	ADD	4898	1.655	0.1238	1.298	2.109	4.068	4.744e-05
6	AA_A_17_30018561	30018561	S	ADD	4898	1.655	0.1238	1.298	2.109	4.068	4.744e-05
6	rs3095250	31316319	C	ADD	4892	0.8366	0.04388	0.7676	0.9117	-4.067	4.765e-05
6	rs3869068	30112031	T	ADD	4899	0.7377	0.07483	0.6371	0.8543	-4.065	4.808e-05
6	SNP_DPB1_33161587	33161587	A	ADD	4898	0.4906	0.1752	0.348	0.6916	-4.064	4.817e-05
6	AA_DPB1_205_33161588_M	33161588	P	ADD	4898	0.4906	0.1752	0.348	0.6916	-4.064	4.817e-05
6	SNP_B_31432890	31432890	G	ADD	4898	0.8339	0.04483	0.7638	0.9105	-4.051	5.097e-05
6	AA_B_-16_31432889	31432889	L	ADD	4898	0.8339	0.04483	0.7638	0.9105	-4.051	5.097e-05
6	rs6932033	29845825	G	ADD	4896	0.4542	0.1957	0.3095	0.6666	-4.033	5.513e-05
6	SNP_C_31347029_T	31347029	P	ADD	4896	1.229	0.05147	1.111	1.36	4.013	6e-05
6	AA_C_116_31347029_Y	31347029	P	ADD	4896	1.229	0.05147	1.111	1.36	4.013	6e-05
6	rs3899471	31323016	C	ADD	4782	0.7816	0.06155	0.6928	0.8818	-4.004	6.23e-05
6	rs1419643	29499915	G	ADD	4896	1.182	0.04196	1.089	1.284	3.993	6.524e-05
6	SNP_B_31432900	31432900	T	ADD	4898	0.7931	0.05821	0.7076	0.8889	-3.983	6.8e-05
6	rs2233967	31188807	G	ADD	4840	0.7911	0.05885	0.7049	0.8878	-3.982	6.834e-05
6	HLA_A_0101	30019970	P	ADD	4898	1.226	0.05119	1.109	1.355	3.979	6.932e-05
6	rs2894117	29876780	G	ADD	4895	0.4702	0.1904	0.3238	0.6829	-3.963	7.392e-05
6	SNP_C_31347712	31347712	T	ADD	4896	0.615	0.1227	0.4835	0.7822	-3.962	7.442e-05
6	SNP_C_31347080_C	31347080	P	ADD	4896	0.615	0.1227	0.4835	0.7822	-3.962	7.442e-05
6	AA_C_99_31347080_C	31347080	P	ADD	4896	0.615	0.1227	0.4835	0.7822	-3.962	7.442e-05
6	AA_C_6_31347609	31347609	K	ADD	4896	0.615	0.1227	0.4835	0.7822	-3.962	7.442e-05
6	HLA_C_0102	31346171	P	ADD	4896	0.615	0.1227	0.4835	0.7822	-3.962	7.442e-05
6	SNP_C_31347706	31347706	A	ADD	4896	0.615	0.1227	0.4835	0.7822	-3.962	7.442e-05
6	SNP_C_31347581	31347581	A	ADD	4896	0.615	0.1227	0.4835	0.7822	-3.962	7.442e-05
6	SNP_C_31347600_A	31347600	P	ADD	4896	0.615	0.1227	0.4835	0.7822	-3.962	7.442e-05
6	AA_C_9_31347600_F	31347600	P	ADD	4896	0.615	0.1227	0.4835	0.7822	-3.962	7.442e-05
6	SNP_C_31346780	31346780	G	ADD	4896	0.615	0.1227	0.4835	0.7822	-3.962	7.442e-05
6	AA_C_248_31346046	31346046	M	ADD	4896	0.615	0.1227	0.4835	0.7822	-3.962	7.442e-05
6	HLA_C_01	31346171	P	ADD	4896	0.615	0.1227	0.4835	0.7822	-3.962	7.442e-05
6	SNP_C_31346047	31346047	T	ADD	4896	0.615	0.1227	0.4835	0.7822	-3.962	7.442e-05
6	SNP_C_31347609	31347609	T	ADD	4896	0.615	0.1227	0.4835	0.7822	-3.962	7.442e-05
6	rs7738373	33128264	C	ADD	4899	0.8088	0.05361	0.7281	0.8984	-3.959	7.534e-05
6	rs1264704	30173298	A	ADD	4895	0.8292	0.04733	0.7557	0.9098	-3.958	7.551e-05
6	HLA_A_01	30019970	P	ADD	4898	1.225	0.05119	1.108	1.354	3.958	7.567e-05
6	rs1264563	30476071	T	ADD	4897	1.182	0.04232	1.088	1.285	3.956	7.615e-05
6	rs3117016	33203494	A	ADD	4893	1.181	0.04208	1.087	1.282	3.952	7.745e-05
6	rs9258865	29944442	T	ADD	4813	1.226	0.05169	1.108	1.357	3.945	7.969e-05
6	rs2516478	31606716	A	ADD	4898	1.238	0.05425	1.113	1.377	3.941	8.098e-05
6	rs10738076	33127951	A	ADD	4899	0.8098	0.05351	0.7292	0.8994	-3.941	8.109e-05
6	SNP_A_30021077	30021077	T	ADD	4898	1.223	0.05119	1.106	1.352	3.937	8.253e-05
6	AA_A_150_30019201	30019201	V	ADD	4898	1.223	0.05119	1.106	1.352	3.937	8.253e-05
6	SNP_A_30019201	30019201	T	ADD	4898	1.223	0.05119	1.106	1.352	3.937	8.253e-05
6	SNP_A_30018902_T	30018902	P	ADD	4898	1.223	0.05119	1.106	1.352	3.937	8.253e-05
6	AA_A_156_30019219_R	30019219	P	ADD	4898	1.223	0.05119	1.106	1.352	3.937	8.253e-05
6	SNP_A_30018889	30018889	T	ADD	4898	1.223	0.05119	1.106	1.352	3.937	8.253e-05
6	AA_A_158_30019225	30019225	V	ADD	4898	1.223	0.05119	1.106	1.352	3.937	8.253e-05
6	SNP_A_30019225	30019225	T	ADD	4898	1.223	0.05119	1.106	1.352	3.937	8.253e-05
6	SNP_A_30021116	30021116	G	ADD	4898	1.223	0.05119	1.106	1.352	3.937	8.253e-05
6	AA_A_67_30018711	30018711	M	ADD	4898	1.223	0.05119	1.106	1.352	3.937	8.253e-05
6	SNP_A_30018642	30018642	A	ADD	4898	1.223	0.05119	1.106	1.352	3.937	8.253e-05
6	SNP_A_30018710	30018710	A	ADD	4898	1.223	0.05119	1.106	1.352	3.937	8.253e-05
6	AA_A_44_30018642	30018642	K	ADD	4898	1.223	0.05119	1.106	1.352	3.937	8.253e-05
6	SNP_DRB1_32659893	32659893	G	ADD	4899	0.5274	0.163	0.3832	0.7258	-3.926	8.626e-05
6	AA_DRB1_85_32659893	32659893	A	ADD	4899	0.5274	0.163	0.3832	0.7258	-3.926	8.626e-05
6	rs9261217	30118487	C	ADD	4889	0.7441	0.07535	0.6419	0.8625	-3.923	8.736e-05
6	SNP_B_31432843_G	31432843	P	ADD	4898	0.8132	0.05273	0.7333	0.9017	-3.922	8.785e-05
6	rs9261013	30072927	G	ADD	4901	0.7462	0.0748	0.6444	0.864	-3.914	9.069e-05
6	rs16894932	29523054	G	ADD	4893	1.585	0.1177	1.258	1.996	3.911	9.204e-05
6	rs9261189	30108259	T	ADD	4897	0.7465	0.07482	0.6447	0.8644	-3.908	9.323e-05
6	rs2905760	30034440	C	ADD	4726	0.7689	0.0675	0.6736	0.8777	-3.893	9.89e-05
6	rs10947427	33752231	A	ADD	4897	1.204	0.04784	1.096	1.322	3.882	0.0001035
6	SNP_B_31432594	31432594	T	ADD	4898	0.8359	0.04617	0.7636	0.9151	-3.881	0.0001042
6	AA_B_41_31432593	31432593	T	ADD	4898	0.8359	0.04617	0.7636	0.9151	-3.881	0.0001042
6	rs9404964	30455812	C	ADD	4884	0.8294	0.04825	0.7546	0.9117	-3.876	0.000106
6	HLA_B_5501	31431272	P	ADD	4898	0.4875	0.1855	0.339	0.7013	-3.873	0.0001073
6	HLA_B_55	31431272	P	ADD	4898	0.4875	0.1855	0.339	0.7013	-3.873	0.0001073
6	SNP_DRB1_32659931_G	32659931	P	ADD	4899	0.4959	0.1814	0.3475	0.7076	-3.867	0.0001104
6	rs9262615	31129140	G	ADD	4888	0.8266	0.04933	0.7504	0.9105	-3.861	0.0001131
6	AA_A_283_30020280_H	30020280	P	ADD	4898	0.4508	0.2064	0.3008	0.6755	-3.861	0.0001131
6	HLA_A_2301	30019970	P	ADD	4898	0.4508	0.2064	0.3008	0.6755	-3.861	0.0001131
6	SNP_A_30020280	30020280	A	ADD	4898	0.4508	0.2064	0.3008	0.6755	-3.861	0.0001131
6	HLA_A_23	30019970	P	ADD	4898	0.4508	0.2064	0.3008	0.6755	-3.861	0.0001131
6	rs6931776	30094406	G	ADD	4894	0.7494	0.07492	0.6471	0.8679	-3.85	0.000118
6	SNP_C_31347284	31347284	T	ADD	4896	1.219	0.05144	1.102	1.348	3.845	0.0001207
6	SNP_C_31347314	31347314	A	ADD	4896	1.219	0.05144	1.102	1.348	3.845	0.0001207
6	rs2074482	30144450	A	ADD	4895	0.749	0.07519	0.6464	0.868	-3.843	0.0001215
6	SNP_DRB1_32660069_G	32660069	P	ADD	4899	1.271	0.06247	1.124	1.436	3.836	0.0001249
6	rs4713466	31543848	T	ADD	4879	0.7882	0.06216	0.6978	0.8904	-3.828	0.0001293
6	rs259945	30127185	A	ADD	4865	0.7411	0.07835	0.6356	0.8641	-3.825	0.0001309
6	SNP_DPB1_33161555	33161555	A	ADD	4898	1.356	0.07957	1.16	1.585	3.825	0.000131
6	SNP_A-2129977	29936414	G	ADD	4874	1.215	0.05139	1.099	1.344	3.797	0.0001465
6	rs9257879	29590998	G	ADD	4899	0.7928	0.0612	0.7032	0.8939	-3.793	0.000149
6	AA_DPB1_194_33161555_Q	33161555	P	ADD	4898	1.351	0.07962	1.156	1.579	3.779	0.0001576
6	HLA_DPB1_01	33157346	P	ADD	4898	1.351	0.07962	1.156	1.579	3.779	0.0001576
6	HLA_DPB1_0101	33157346	P	ADD	4898	1.351	0.07962	1.156	1.579	3.779	0.0001576
6	rs2621384	32867251	C	ADD	4898	0.8489	0.04336	0.7797	0.9242	-3.779	0.0001577
6	rs3828886	31548531	G	ADD	4874	0.822	0.0519	0.7425	0.9101	-3.775	0.0001597
6	rs9295844	30389381	C	ADD	4898	0.7925	0.0617	0.7022	0.8944	-3.77	0.0001635
6	SNP_B_31430538	31430538	G	ADD	4898	0.8511	0.04278	0.7827	0.9256	-3.768	0.0001644
6	rs1736921	29804188	G	ADD	4899	0.8076	0.05671	0.7227	0.9026	-3.768	0.0001647
6	SNP_A-2077850	29937386	A	ADD	4898	1.212	0.05118	1.096	1.34	3.751	0.0001758
6	SNP_DPB1_33156618	33156618	G	ADD	4898	1.201	0.04887	1.091	1.322	3.75	0.000177
6	AA_DPB1_69_33156619_E	33156619	P	ADD	4898	1.201	0.04887	1.091	1.322	3.75	0.000177
6	AA_A_283_30020280_P	30020280	P	ADD	4898	2.063	0.1935	1.412	3.015	3.743	0.0001818
6	rs2734970	29942451	T	ADD	4878	1.214	0.05191	1.096	1.344	3.733	0.0001894
6	rs367645	33132477	A	ADD	4888	0.6369	0.1212	0.5022	0.8077	-3.722	0.0001979
6	rs6934993	29445479	G	ADD	4897	1.187	0.04612	1.084	1.299	3.713	0.000205
6	rs16894909	29510666	T	ADD	4898	1.537	0.1161	1.225	1.93	3.706	0.0002106
6	rs1655900	30024597	A	ADD	4871	1.21	0.05159	1.094	1.339	3.703	0.0002134
6	rs16894948	29548236	A	ADD	4862	1.558	0.1199	1.232	1.971	3.701	0.0002147
6	rs1611701	29935935	T	ADD	4703	1.216	0.05291	1.096	1.349	3.695	0.0002197
6	rs1059174	29802406	C	ADD	4895	0.8114	0.05666	0.7261	0.9067	-3.688	0.000226
6	rs365066	33083235	T	ADD	4895	1.165	0.04148	1.074	1.264	3.685	0.0002285
6	rs740882	29683435	T	ADD	4896	0.7617	0.07394	0.6589	0.8805	-3.681	0.000232
6	rs29224	29689322	T	ADD	4883	0.7635	0.07332	0.6613	0.8815	-3.68	0.0002335
6	rs3116996	33205942	A	ADD	4899	1.221	0.05438	1.098	1.359	3.675	0.0002375
6	SNP_B_31432003_C	31432003	P	ADD	4898	0.8259	0.05206	0.7458	0.9146	-3.675	0.0002383
6	AA_DPB1_11_33156445	33156445	L	ADD	4898	1.196	0.04892	1.087	1.317	3.665	0.0002476
6	SNP_DPB1_33156444	33156444	T	ADD	4898	1.196	0.04892	1.087	1.317	3.665	0.0002476
6	rs2508052	29927981	A	ADD	4889	1.207	0.05129	1.091	1.334	3.665	0.0002476
6	SNP_DPB1_33156445	33156445	T	ADD	4898	1.196	0.04892	1.087	1.317	3.665	0.0002476
6	rs211455	33436496	A	ADD	4898	0.8436	0.04642	0.7702	0.924	-3.664	0.0002487
6	SNP_A_30019035_C	30019035	P	ADD	4898	1.26	0.0632	1.113	1.426	3.658	0.0002543
6	AA_A_95_30019036_L	30019036	P	ADD	4898	1.26	0.0632	1.113	1.426	3.658	0.0002543
6	rs4098859	29885178	G	ADD	4856	0.5097	0.185	0.3547	0.7325	-3.643	0.0002697
6	SNP_A-4301298	29715408	G	ADD	4884	1.192	0.04829	1.084	1.31	3.633	0.0002798
6	rs7452890	31285073	A	ADD	4873	1.178	0.04518	1.078	1.287	3.632	0.0002808
6	rs29228	29731718	A	ADD	4893	1.192	0.04852	1.084	1.311	3.624	0.0002899
6	rs1632953	29800284	A	ADD	4891	0.8137	0.05691	0.7279	0.9098	-3.621	0.0002929
6	rs399604	33082992	C	ADD	4898	1.162	0.04149	1.071	1.26	3.619	0.0002953
6	rs9501063	31241873	C	ADD	4892	0.5707	0.1551	0.4211	0.7734	-3.617	0.0002976
6	AA_B_99_31432174_Y	31432174	P	ADD	4898	2.006	0.1926	1.375	2.926	3.615	0.0002999
6	SNP_B_31432174_T	31432174	P	ADD	4898	2.006	0.1926	1.375	2.926	3.615	0.0002999
6	rs211457	33473618	T	ADD	4894	0.787	0.06638	0.691	0.8964	-3.608	0.0003088
6	AA_B_77_31432485_D	31432485	P	ADD	4898	0.7141	0.09333	0.5947	0.8575	-3.608	0.000309
6	rs29225	29689020	G	ADD	4898	0.766	0.07398	0.6626	0.8856	-3.603	0.0003149
6	rs29226	29688990	G	ADD	4894	0.7672	0.07382	0.6639	0.8867	-3.589	0.0003314
6	rs984802	30429340	T	ADD	4898	0.8335	0.05078	0.7545	0.9207	-3.587	0.000334
6	rs753725	30998850	T	ADD	4899	1.161	0.04171	1.07	1.26	3.582	0.0003404
6	rs1737070	29838525	C	ADD	4801	0.8161	0.05676	0.7302	0.9121	-3.58	0.0003435
6	SNP_DQB1_32740579_C	32740579	P	ADD	4901	0.6675	0.1131	0.5348	0.8331	-3.574	0.000351
6	AA_DQB1_86_32740579_G	32740579	P	ADD	4901	0.6675	0.1131	0.5348	0.8331	-3.574	0.000351
6	AA_DQB1_130_32737898_Q	32737898	P	ADD	4901	0.6675	0.1131	0.5348	0.8331	-3.574	0.000351
6	SNP_DQB1_32737898	32737898	T	ADD	4901	0.6675	0.1131	0.5348	0.8331	-3.574	0.000351
6	SNP_A-1985598	30475206	A	ADD	4781	1.22	0.05566	1.094	1.361	3.571	0.0003549
6	rs2523767	29920786	G	ADD	4854	0.8333	0.05113	0.7538	0.9211	-3.567	0.0003612
6	rs17842396	29694363	C	ADD	4900	0.7692	0.07365	0.6658	0.8887	-3.563	0.0003673
6	rs12528797	32453064	G	ADD	4897	0.7796	0.06988	0.6799	0.8941	-3.562	0.0003676
6	rs1655927	30007472	C	ADD	4786	1.204	0.0521	1.087	1.333	3.558	0.0003732
6	AA_B_45_31432581_K	31432581	P	ADD	4898	0.8457	0.04717	0.771	0.9276	-3.553	0.0003807
6	AA_DQB1_130_32737898_R	32737898	P	ADD	4901	1.483	0.1112	1.193	1.844	3.545	0.0003928
6	rs2523766	29920813	G	ADD	4896	0.7648	0.07568	0.6593	0.8871	-3.543	0.0003949
6	rs9368669	31356472	C	ADD	4887	0.6345	0.1285	0.4933	0.8163	-3.54	0.0004004
6	rs9267247	31563813	A	ADD	4891	0.8586	0.0431	0.7891	0.9343	-3.536	0.0004064
6	rs6926792	30093828	A	ADD	4886	0.7659	0.07553	0.6605	0.8882	-3.53	0.0004149
6	rs6911737	30073480	A	ADD	4886	0.7581	0.07847	0.65	0.8842	-3.529	0.0004174
6	rs16867690	29693362	T	ADD	4864	0.7708	0.07389	0.6669	0.8909	-3.523	0.000427
6	rs29227	29688567	T	ADD	4896	0.7717	0.07367	0.6679	0.8916	-3.518	0.0004348
6	rs411136	33516520	A	ADD	4882	0.8604	0.04277	0.7912	0.9356	-3.517	0.0004366
6	SNP_B_31432582	31432582	C	ADD	4898	1.157	0.04141	1.066	1.254	3.512	0.000444
6	AA_B_45_31432581_E	31432581	P	ADD	4898	1.157	0.04141	1.066	1.254	3.512	0.000444
6	SNP_B_31432583	31432583	T	ADD	4898	1.157	0.04141	1.066	1.254	3.512	0.000444
6	SNP_B_31432743	31432743	A	ADD	4898	0.6665	0.1158	0.5311	0.8364	-3.502	0.0004618
6	rs9295805	29505758	T	ADD	4823	0.8464	0.04767	0.7709	0.9293	-3.499	0.0004672
6	rs6908994	31306688	T	ADD	4895	1.197	0.05133	1.082	1.323	3.498	0.0004689
6	rs1736916	29812062	C	ADD	4896	0.821	0.05644	0.735	0.917	-3.495	0.0004736
6	HLA_DPB1_02	33157346	P	ADD	4898	1.222	0.05737	1.092	1.367	3.495	0.0004747
6	rs4959068	31451823	A	ADD	4804	1.358	0.08757	1.144	1.612	3.493	0.0004783
6	rs1610613	29818942	T	ADD	4896	0.8216	0.05642	0.7356	0.9177	-3.483	0.0004965
6	rs4711332	33703377	A	ADD	4898	0.8209	0.05692	0.7342	0.9178	-3.467	0.0005258
6	rs1610630	29837265	C	ADD	4897	0.8237	0.05644	0.7374	0.92	-3.437	0.0005872
6	rs6930777	32459544	T	ADD	4891	0.7856	0.07031	0.6845	0.9017	-3.432	0.0005984
6	SNP_A_30018979_G	30018979	P	ADD	4898	1.155	0.0421	1.064	1.255	3.429	0.0006054
6	rs7741807	29788636	C	ADD	4901	0.5797	0.1592	0.4243	0.7921	-3.424	0.0006179
6	rs1633070	29832126	T	ADD	4874	0.824	0.05657	0.7375	0.9206	-3.422	0.0006223
6	SNP_B_31432486	31432486	C	ADD	4898	0.7284	0.09268	0.6074	0.8735	-3.419	0.0006289
6	rs2394999	31508914	G	ADD	4895	0.7995	0.06547	0.7032	0.9089	-3.418	0.0006302
6	SNP_B_31432690_G	31432690	P	ADD	4898	1.185	0.04958	1.075	1.305	3.415	0.0006367
6	AA_B_9_31432689_H	31432689	P	ADD	4898	1.185	0.04958	1.075	1.305	3.415	0.0006367
6	rs1633069	29832180	C	ADD	4900	0.8247	0.05643	0.7384	0.9212	-3.415	0.0006379
6	rs29240	29715455	G	ADD	4886	0.6508	0.126	0.5084	0.8331	-3.41	0.0006503
6	rs2747476	33459229	C	ADD	4891	0.7982	0.06613	0.7011	0.9086	-3.409	0.0006513
6	rs9295967	31291999	G	ADD	4888	0.8323	0.05386	0.7489	0.925	-3.408	0.0006539
6	rs3757340	31029861	C	ADD	4893	0.8505	0.04772	0.7746	0.9339	-3.393	0.0006912
6	AA_A_74_30018732	30018732	H	ADD	4898	1.166	0.04542	1.067	1.275	3.389	0.0007003
6	SNP_A_30018731	30018731	C	ADD	4898	1.166	0.04542	1.067	1.275	3.389	0.0007003
6	rs1737068	29838902	C	ADD	4898	0.8258	0.05647	0.7393	0.9225	-3.389	0.0007011
6	AA_DQB1_57_32740666_V	32740666	P	ADD	4901	0.8131	0.06109	0.7213	0.9165	-3.387	0.0007058
6	SNP_DQB1_32740666_A	32740666	P	ADD	4901	0.8131	0.06109	0.7213	0.9165	-3.387	0.0007058
6	SNP_A_30018357	30018357	T	ADD	4898	1.166	0.04541	1.067	1.274	3.379	0.0007268
6	SNP_A_30018517	30018517	T	ADD	4898	1.166	0.04541	1.067	1.274	3.379	0.0007268
6	SNP_A_30018679	30018679	T	ADD	4898	1.166	0.04541	1.067	1.274	3.379	0.0007268
6	HLA_A_02	30019970	P	ADD	4898	1.166	0.04541	1.067	1.274	3.379	0.0007268
6	SNP_A_30018429	30018429	C	ADD	4898	1.166	0.04541	1.067	1.274	3.379	0.0007268
6	AA_A_62_30018696_G	30018696	P	ADD	4898	1.166	0.04541	1.067	1.274	3.379	0.0007268
6	HLA_DRB1_1302	32660042	P	ADD	4899	0.6873	0.1111	0.5528	0.8545	-3.375	0.0007387
6	rs3130014	33420286	G	ADD	4892	0.8578	0.0455	0.7846	0.9378	-3.372	0.000747
6	rs1611704	29936446	T	ADD	4728	1.163	0.04487	1.065	1.27	3.364	0.0007683
6	SNP_B_31430746	31430746	A	ADD	4898	0.5867	0.1588	0.4298	0.8009	-3.358	0.0007854
6	SNP_B_31431686	31431686	A	ADD	4898	0.5867	0.1588	0.4298	0.8009	-3.358	0.0007854
6	SNP_B_31431393	31431393	A	ADD	4898	0.5867	0.1588	0.4298	0.8009	-3.358	0.0007854
6	SNP_A_30018965	30018965	A	ADD	4898	1.164	0.04541	1.065	1.272	3.343	0.0008281
6	SNP_A_30019071	30019071	T	ADD	4898	1.164	0.04541	1.065	1.272	3.343	0.0008281
6	AA_A_107_30019072	30019072	W	ADD	4898	1.164	0.04541	1.065	1.272	3.343	0.0008281
6	SNP_DQA1_32717277_C	32717277	P	ADD	4899	1.156	0.04331	1.062	1.258	3.341	0.0008349
6	SNP_DQA1_32717217_x	32717217	P	ADD	4899	1.156	0.04331	1.062	1.258	3.341	0.0008349
6	AA_DQA1_56_32717218_x	32717218	P	ADD	4899	1.156	0.04331	1.062	1.258	3.341	0.0008349
6	SNP_DQA1_32717219_x	32717219	P	ADD	4899	1.156	0.04331	1.062	1.258	3.341	0.0008349
6	SNP_DQA1_32717190_C	32717190	P	ADD	4899	0.8653	0.04331	0.7949	0.9419	-3.341	0.0008349
6	AA_DQA1_76_32717278_L	32717278	P	ADD	4899	1.156	0.04331	1.062	1.258	3.341	0.0008349
6	rs2516460	31526679	T	ADD	4826	0.8712	0.04137	0.8034	0.9448	-3.332	0.0008626
6	SNP_A_30018979_C	30018979	P	ADD	4898	0.8541	0.04744	0.7782	0.9373	-3.325	0.0008836
6	rs3130666	30848139	A	ADD	4897	0.6716	0.1198	0.531	0.8494	-3.322	0.0008939
6	AA_B_116_31432123_S	31432123	P	ADD	4898	1.178	0.0494	1.07	1.298	3.321	0.0008959
6	SNP_B_31432123_G	31432123	P	ADD	4898	1.178	0.0494	1.07	1.298	3.321	0.0008959
6	rs3130991	31195333	T	ADD	4897	0.8615	0.04498	0.7888	0.9409	-3.313	0.0009219
6	rs9268402	32449331	G	ADD	4900	0.8698	0.04211	0.8009	0.9446	-3.313	0.000922
6	SNP_B_31432179_C	31432179	P	ADD	4898	0.8685	0.0426	0.7989	0.9441	-3.309	0.0009362
6	AA_DPB1_35_33156517_F	33156517	P	ADD	4898	0.825	0.05815	0.7362	0.9246	-3.307	0.0009416
6	rs10946988	29479863	A	ADD	4892	0.8553	0.04736	0.7795	0.9385	-3.3	0.0009679
6	rs2071286	32287874	T	ADD	4897	1.187	0.05193	1.072	1.314	3.294	0.0009865
6	rs7452756	31284581	G	ADD	4846	0.8375	0.05388	0.7535	0.9307	-3.292	0.0009943
6	rs9261739	30475514	C	ADD	4732	0.8326	0.05567	0.7465	0.9286	-3.291	0.0009989
6	rs9295965	31287012	C	ADD	4889	0.8375	0.05397	0.7534	0.9309	-3.286	0.001017
6	rs9357075	29090266	A	ADD	4872	0.8249	0.05861	0.7354	0.9254	-3.283	0.001027
6	rs9366829	33881177	A	ADD	4826	0.8718	0.04186	0.8031	0.9463	-3.277	0.001047
6	SNP_B_31432495	31432495	C	ADD	4898	1.146	0.04162	1.056	1.244	3.277	0.001049
6	AA_B_74_31432494	31432494	D	ADD	4898	1.146	0.04162	1.056	1.244	3.277	0.001049
6	rs4947244	30062343	G	ADD	4895	1.164	0.04646	1.063	1.275	3.275	0.001055
6	rs2075800	31885925	T	ADD	4893	1.155	0.04418	1.06	1.26	3.269	0.001079
6	rs3129012	30096621	A	ADD	4893	1.178	0.05011	1.068	1.299	3.267	0.001088
6	rs4713633	33585118	G	ADD	4895	0.8003	0.06824	0.7001	0.9148	-3.265	0.001095
6	rs2530709	31048548	G	ADD	4895	0.8589	0.0466	0.7839	0.941	-3.265	0.001096
6	rs1610603	29816201	T	ADD	4874	0.8308	0.05685	0.7432	0.9288	-3.26	0.001115
6	rs1627465	29790880	G	ADD	4885	0.8581	0.04709	0.7824	0.941	-3.251	0.001151
6	AA_DPB1_35_33156517_L	33156517	P	ADD	4898	1.442	0.1131	1.155	1.8	3.236	0.001212
6	SNP_DPB1_33156516	33156516	C	ADD	4898	1.442	0.1131	1.155	1.8	3.236	0.001212
6	rs4713325	30491421	G	ADD	4889	1.185	0.05263	1.069	1.314	3.225	0.001259
6	SNP_C_31346971_G	31346971	P	ADD	4896	2.363	0.2668	1.401	3.986	3.223	0.001268
6	rs2240063	31222724	T	ADD	4881	0.8739	0.04184	0.8051	0.9486	-3.221	0.001279
6	rs1737060	29840948	G	ADD	4835	0.8339	0.05665	0.7463	0.9318	-3.206	0.001345
6	rs4713630	33580919	T	ADD	4900	0.8041	0.06819	0.7035	0.919	-3.198	0.001383
6	SNP_A_30020659	30020659	G	ADD	4898	1.239	0.06707	1.086	1.413	3.196	0.001393
6	AA_A_99_30019048	30019048	F	ADD	4898	1.239	0.06707	1.086	1.413	3.196	0.001393
6	SNP_A_30018926	30018926	A	ADD	4898	1.239	0.06707	1.086	1.413	3.196	0.001393
6	AA_A_65_30018705	30018705	G	ADD	4898	1.239	0.06707	1.086	1.413	3.196	0.001393
6	SNP_A_30019323_A	30019323	P	ADD	4898	1.239	0.06707	1.086	1.413	3.196	0.001393
6	SNP_A_30018704	30018704	G	ADD	4898	1.239	0.06707	1.086	1.413	3.196	0.001393
6	AA_A_62_30018696_E	30018696	P	ADD	4898	1.239	0.06707	1.086	1.413	3.196	0.001393
6	SNP_A_30018452	30018452	A	ADD	4898	1.239	0.06707	1.086	1.413	3.196	0.001393
6	SNP_A_30018381	30018381	A	ADD	4898	1.239	0.06707	1.086	1.413	3.196	0.001393
6	SNP_A_30019048	30019048	T	ADD	4898	1.239	0.06707	1.086	1.413	3.196	0.001393
6	SNP_A_30019524	30019524	A	ADD	4898	1.239	0.06707	1.086	1.413	3.196	0.001393
6	SNP_A_30019339	30019339	G	ADD	4898	1.239	0.06707	1.086	1.413	3.196	0.001393
6	SNP_A_30019513	30019513	C	ADD	4898	1.239	0.06707	1.086	1.413	3.196	0.001393
6	SNP_A_30020365	30020365	C	ADD	4898	1.239	0.06707	1.086	1.413	3.196	0.001393
6	SNP_A_30020917	30020917	A	ADD	4898	1.239	0.06707	1.086	1.413	3.196	0.001393
6	SNP_A_30020635	30020635	T	ADD	4898	1.239	0.06707	1.086	1.413	3.196	0.001393
6	AA_A_282_30020277_V	30020277	P	ADD	4898	1.239	0.06707	1.086	1.413	3.196	0.001393
6	SNP_A_30019550	30019550	C	ADD	4898	1.239	0.06707	1.086	1.413	3.196	0.001393
6	SNP_A_30020276	30020276	G	ADD	4898	1.239	0.06707	1.086	1.413	3.196	0.001393
6	SNP_A_30020260	30020260	A	ADD	4898	1.239	0.06707	1.086	1.413	3.196	0.001393
6	SNP_A_30020628	30020628	C	ADD	4898	1.239	0.06707	1.086	1.413	3.196	0.001393
6	SNP_A_30020543	30020543	C	ADD	4898	1.239	0.06707	1.086	1.413	3.196	0.001393
6	SNP_A_30020077	30020077	A	ADD	4898	1.239	0.06707	1.086	1.413	3.196	0.001393
6	SNP_A_30020065	30020065	A	ADD	4898	1.239	0.06707	1.086	1.413	3.196	0.001393
6	SNP_A_30019936	30019936	A	ADD	4898	1.239	0.06707	1.086	1.413	3.196	0.001393
6	SNP_A_30020666	30020666	T	ADD	4898	1.239	0.06707	1.086	1.413	3.196	0.001393
6	SNP_A_30020541	30020541	G	ADD	4898	1.239	0.06707	1.086	1.413	3.196	0.001393
6	SNP_A_30019930	30019930	T	ADD	4898	1.239	0.06707	1.086	1.413	3.196	0.001393
6	SNP_A_30019816	30019816	A	ADD	4898	1.239	0.06707	1.086	1.413	3.196	0.001393
6	SNP_A_30019583	30019583	A	ADD	4898	1.239	0.06707	1.086	1.413	3.196	0.001393
6	SNP_A_30021180	30021180	G	ADD	4898	1.239	0.06707	1.086	1.413	3.196	0.001393
6	AA_A_311_30020364_N	30020364	P	ADD	4898	1.239	0.06707	1.086	1.413	3.196	0.001393
6	rs2734990	29920484	T	ADD	4846	0.8496	0.05104	0.7687	0.9389	-3.194	0.001401
6	SNP_C_31347130_C	31347130	P	ADD	4896	0.8753	0.04177	0.8064	0.9499	-3.19	0.001425
6	rs9380173	30417084	A	ADD	4890	0.8139	0.06459	0.7171	0.9237	-3.189	0.001427
6	SNP_A-1801644	29786499	A	ADD	4894	0.8612	0.0469	0.7856	0.9442	-3.185	0.001448
6	rs1611388	29788768	C	ADD	4895	0.8609	0.04705	0.7851	0.9441	-3.183	0.00146
6	rs6907322	32432923	A	ADD	4901	1.185	0.05337	1.067	1.316	3.179	0.001478
6	rs261950	30377540	T	ADD	4898	0.8566	0.04874	0.7786	0.9425	-3.175	0.001498
6	SNP_A_30020692	30020692	T	ADD	4898	1.235	0.06661	1.084	1.408	3.174	0.001505
6	rs4713328	30491855	T	ADD	4879	1.181	0.05244	1.066	1.309	3.172	0.001514
6	rs1611381	29788471	T	ADD	4894	0.8614	0.04708	0.7854	0.9446	-3.169	0.001528
6	AA_A_282_30020277_I	30020277	P	ADD	4898	0.8096	0.06673	0.7103	0.9227	-3.166	0.001547
6	AA_A_311_30020364_K	30020364	P	ADD	4898	0.8096	0.06673	0.7103	0.9227	-3.166	0.001547
6	rs3130531	31314595	A	ADD	4896	0.8738	0.04264	0.8037	0.9499	-3.165	0.00155
6	rs211453	33438109	G	ADD	4896	0.8699	0.0441	0.7979	0.9484	-3.16	0.001575
6	HLA_C_1202	31346171	P	ADD	4896	0.2218	0.4766	0.08715	0.5644	-3.16	0.001577
6	SNP_C_31346971_A	31346971	P	ADD	4896	0.2218	0.4766	0.08715	0.5644	-3.16	0.001577
6	rs9258555	29920995	C	ADD	4887	0.7876	0.0756	0.6791	0.9134	-3.158	0.001586
6	rs9357123	31370848	A	ADD	4881	0.7595	0.08712	0.6403	0.9009	-3.158	0.001589
6	rs9357092	30092231	A	ADD	4897	1.158	0.04634	1.057	1.268	3.157	0.001595
6	rs6912771	30392354	A	ADD	4898	0.8572	0.04882	0.779	0.9433	-3.156	0.001601
6	rs6924453	30393934	A	ADD	4898	0.8576	0.0487	0.7795	0.9435	-3.154	0.001608
6	AA_DPB1_55_33156577_E	33156577	P	ADD	4898	1.415	0.1101	1.14	1.756	3.152	0.001622
6	SNP_DPB1_33156578	33156578	G	ADD	4898	1.415	0.1101	1.14	1.756	3.152	0.001622
6	SNP_B_31432684	31432684	A	ADD	4898	0.8647	0.04614	0.7899	0.9466	-3.15	0.001632
6	AA_B_11_31432683	31432683	S	ADD	4898	0.8647	0.04614	0.7899	0.9466	-3.15	0.001632
6	rs9257745	29414635	T	ADD	4897	1.204	0.05907	1.073	1.352	3.148	0.001645
6	rs9295957	31265572	A	ADD	4691	1.176	0.05161	1.063	1.301	3.145	0.00166
6	rs1611356	29786995	C	ADD	4900	0.8628	0.047	0.7868	0.946	-3.141	0.001686
6	rs356960	30076254	T	ADD	4892	0.7562	0.089	0.6352	0.9003	-3.14	0.001691
6	AA_A_151_30019204	30019204	R	ADD	4898	0.8289	0.05982	0.7372	0.9319	-3.138	0.0017
6	SNP_A_30019204	30019204	G	ADD	4898	0.8289	0.05982	0.7372	0.9319	-3.138	0.0017
6	rs7752270	29161977	A	ADD	4680	1.3	0.08379	1.103	1.532	3.13	0.001748
6	rs4713603	33087587	C	ADD	4896	0.8789	0.04134	0.8105	0.9531	-3.123	0.001792
6	rs2523693	31526103	C	ADD	4846	0.8773	0.04205	0.8079	0.9527	-3.112	0.001857
6	rs9366734	29095037	G	ADD	4891	0.8357	0.05769	0.7464	0.9357	-3.111	0.001862
6	rs261947	30379123	C	ADD	4898	0.8591	0.0488	0.7807	0.9454	-3.111	0.001862
6	SNP_A_30019169	30019169	G	ADD	4898	0.8766	0.04233	0.8068	0.9524	-3.111	0.001865
6	rs7764491	33168818	G	ADD	4898	0.6938	0.118	0.5506	0.8742	-3.099	0.001939
[truncated: 1,350 more rows]
