# Supplementary material for: Accurate imputation of human leukocyte antigens with CookHLA
Source: Nat Commun. 2021 Feb 24;12:1264. doi: 10.1038/s41467-021-21541-5 (PMC7904773; doi:10.1038/s41467-021-21541-5)
Supplement: Supplementary file 11 — Supplementary Data 8 [file 41467_2021_21541_MOESM11_ESM.xlsx]

## Sheet: Data S8. CD-HIBAG
CHR	SNP	BP	A1	TEST	NMISS	OR	SE	L95	U95	STAT	P
6	SNP_C_31347731_T	31347731	P	ADD	4686	1.263	0.04296	1.161	1.374	5.44	5.341e-08
6	SNP_C_31347120	31347120	T	ADD	4686	1.263	0.04296	1.161	1.374	5.44	5.341e-08
6	SNP_C_31345584	31345584	A	ADD	4686	1.283	0.04658	1.171	1.405	5.343	9.138e-08
6	SNP_C_31346501	31346501	T	ADD	4686	1.283	0.04658	1.171	1.405	5.343	9.138e-08
6	AA_C_156_31346909_L	31346909	P	ADD	4686	0.7962	0.04284	0.7321	0.8659	-5.32	1.039e-07
6	SNP_C_31346909_A	31346909	P	ADD	4686	0.7962	0.04284	0.7321	0.8659	-5.32	1.039e-07
6	AA_C_304_31345754	31345754	M	ADD	4686	1.277	0.0463	1.166	1.398	5.283	1.27e-07
6	SNP_C_31345755	31345755	T	ADD	4686	1.277	0.0463	1.166	1.398	5.283	1.27e-07
6	SNP_C_31346909_C	31346909	P	ADD	4686	1.252	0.04269	1.152	1.362	5.274	1.338e-07
6	SNP_C_31346126	31346126	G	ADD	4686	1.258	0.04415	1.154	1.372	5.201	1.982e-07
6	AA_B_81_31432473	31432473	A	ADD	4686	1.237	0.04454	1.133	1.35	4.772	1.823e-06
6	SNP_B_31432473	31432473	G	ADD	4686	1.237	0.04454	1.133	1.35	4.772	1.823e-06
6	AA_B_77_31432485_N	31432485	P	ADD	4686	1.237	0.04454	1.133	1.35	4.772	1.823e-06
6	SNP_B_31432474	31432474	C	ADD	4686	1.237	0.04454	1.133	1.35	4.772	1.823e-06
6	rs7768538	32837799	C	ADD	4680	0.8142	0.04319	0.7481	0.8862	-4.758	1.959e-06
6	rs7453920	32837990	A	ADD	4680	0.8171	0.0432	0.7508	0.8893	-4.675	2.934e-06
6	rs9276429	32820082	G	ADD	4686	0.8178	0.04311	0.7515	0.8899	-4.667	3.062e-06
6	rs9276432	32820362	T	ADD	4681	0.8177	0.04314	0.7514	0.8898	-4.665	3.079e-06
6	rs9276431	32820225	T	ADD	4681	0.8182	0.04315	0.7518	0.8904	-4.651	3.299e-06
6	SNP_C_31347396	31347396	T	ADD	4686	1.229	0.0446	1.126	1.341	4.617	3.889e-06
6	AA_C_80_31347387	31347387	K	ADD	4686	1.229	0.0446	1.126	1.341	4.617	3.889e-06
6	AA_C_77_31347396	31347396	N	ADD	4686	1.229	0.0446	1.126	1.341	4.617	3.889e-06
6	SNP_C_31347386	31347386	T	ADD	4686	1.229	0.0446	1.126	1.341	4.617	3.889e-06
6	SNP_DRB1_32659935_C	32659935	P	ADD	4686	1.228	0.04536	1.124	1.342	4.531	5.883e-06
6	AA_DRB1_71_32659935_R	32659935	P	ADD	4686	1.228	0.04536	1.124	1.342	4.531	5.883e-06
6	SNP_B_31432470	31432470	A	ADD	4686	1.212	0.04384	1.112	1.321	4.386	1.154e-05
6	AA_B_80_31432476_N	31432476	P	ADD	4686	0.8251	0.04384	0.7571	0.8991	-4.386	1.154e-05
6	SNP_B_31432485	31432485	T	ADD	4686	1.212	0.04384	1.112	1.321	4.386	1.154e-05
6	AA_B_77_31432485_S	31432485	P	ADD	4686	0.8251	0.04384	0.7571	0.8991	-4.386	1.154e-05
6	SNP_B_31432476_T	31432476	P	ADD	4686	0.8251	0.04384	0.7571	0.8991	-4.386	1.154e-05
6	SNP_B_31432468	31432468	G	ADD	4686	1.212	0.04384	1.112	1.321	4.386	1.154e-05
6	AA_B_83_31432467	31432467	R	ADD	4686	1.212	0.04384	1.112	1.321	4.386	1.154e-05
6	AA_B_82_31432470	31432470	L	ADD	4686	1.212	0.04384	1.112	1.321	4.386	1.154e-05
6	AA_B_95_31432186_L	31432186	P	ADD	4686	0.828	0.0431	0.7609	0.901	-4.379	1.195e-05
6	SNP_B_31432187_G	31432187	P	ADD	4686	0.828	0.0431	0.7609	0.901	-4.379	1.195e-05
6	SNP_C_31347029_T	31347029	P	ADD	4686	0.7659	0.06102	0.6796	0.8632	-4.37	1.242e-05
6	SNP_C_31347314	31347314	A	ADD	4686	0.7659	0.06102	0.6796	0.8632	-4.37	1.242e-05
6	AA_C_116_31347029_Y	31347029	P	ADD	4686	0.7659	0.06102	0.6796	0.8632	-4.37	1.242e-05
6	SNP_C_31347284	31347284	T	ADD	4686	0.7659	0.06102	0.6796	0.8632	-4.37	1.242e-05
6	rs9469615	33924911	C	ADD	4679	1.351	0.06947	1.179	1.548	4.329	1.499e-05
6	rs9276440	32822761	A	ADD	4684	0.8309	0.04311	0.7636	0.9041	-4.298	1.727e-05
6	SNP_B_31430449	31430449	C	ADD	4686	0.8	0.05269	0.7215	0.887	-4.235	2.289e-05
6	SNP_C_31346611	31346611	T	ADD	4686	0.7606	0.06473	0.67	0.8635	-4.227	2.367e-05
6	SNP_C_31344981	31344981	C	ADD	4686	0.7606	0.06473	0.67	0.8635	-4.227	2.367e-05
6	AA_C_173_31346858	31346858	K	ADD	4686	0.7606	0.06473	0.67	0.8635	-4.227	2.367e-05
6	SNP_C_31346324	31346324	C	ADD	4686	0.7606	0.06473	0.67	0.8635	-4.227	2.367e-05
6	SNP_C_31346859	31346859	T	ADD	4686	0.7606	0.06473	0.67	0.8635	-4.227	2.367e-05
6	HLA_C_03	31346171	P	ADD	4686	0.7606	0.06473	0.67	0.8635	-4.227	2.367e-05
6	AA_C_163_31346888_L	31346888	P	ADD	4686	0.7606	0.06473	0.67	0.8635	-4.227	2.367e-05
6	SNP_C_31346888_A	31346888	P	ADD	4686	0.7606	0.06473	0.67	0.8635	-4.227	2.367e-05
6	SNP_C_31346889_G	31346889	P	ADD	4686	0.7606	0.06473	0.67	0.8635	-4.227	2.367e-05
6	SNP_C_31347069	31347069	C	ADD	4686	0.7606	0.06473	0.67	0.8635	-4.227	2.367e-05
6	SNP_C_31345321	31345321	T	ADD	4686	0.7606	0.06473	0.67	0.8635	-4.227	2.367e-05
6	SNP_C_31346105	31346105	A	ADD	4686	0.7606	0.06473	0.67	0.8635	-4.227	2.367e-05
6	SNP_C_31345896	31345896	T	ADD	4686	0.7606	0.06473	0.67	0.8635	-4.227	2.367e-05
6	AA_C_103_31347068	31347068	V	ADD	4686	0.7606	0.06473	0.67	0.8635	-4.227	2.367e-05
6	SNP_C_31346854	31346854	A	ADD	4686	0.7606	0.06473	0.67	0.8635	-4.227	2.367e-05
6	SNP_C_31347731_A	31347731	P	ADD	4686	0.7606	0.06473	0.67	0.8635	-4.227	2.367e-05
6	SNP_B_31432065	31432065	G	ADD	4686	0.8113	0.04947	0.7364	0.8939	-4.226	2.374e-05
6	rs2253981	29913901	A	ADD	4681	0.8123	0.04919	0.7377	0.8946	-4.225	2.385e-05
6	AA_C_95_31347092_L	31347092	P	ADD	4686	1.294	0.06111	1.148	1.459	4.222	2.42e-05
6	SNP_C_31347093_G	31347093	P	ADD	4686	1.294	0.06111	1.148	1.459	4.222	2.42e-05
6	rs2254071	29914041	C	ADD	4680	0.8128	0.04915	0.7382	0.895	-4.217	2.48e-05
6	SNP_DRB1_32660058_T	32660058	P	ADD	4686	0.8202	0.04718	0.7478	0.8997	-4.201	2.662e-05
6	SNP_DRB1_32657340	32657340	A	ADD	4686	1.219	0.04718	1.112	1.337	4.201	2.662e-05
6	AA_DRB1_30_32660058_Y	32660058	P	ADD	4686	0.8202	0.04718	0.7478	0.8997	-4.201	2.662e-05
6	AA_DRB1_28_32660064	32660064	E	ADD	4686	1.219	0.04718	1.112	1.337	4.201	2.662e-05
6	SNP_DRB1_32660063	32660063	T	ADD	4686	1.219	0.04718	1.112	1.337	4.201	2.662e-05
6	rs2523767	29920786	G	ADD	4647	0.8012	0.05301	0.7221	0.8889	-4.181	2.898e-05
6	rs9275793	32798005	G	ADD	4684	0.8094	0.05096	0.7324	0.8944	-4.151	3.312e-05
6	rs1233490	29569893	G	ADD	4657	0.813	0.04996	0.7372	0.8966	-4.144	3.41e-05
6	rs2517646	30230554	C	ADD	4678	1.201	0.04424	1.101	1.31	4.14	3.476e-05
6	rs2734990	29920484	T	ADD	4624	0.8025	0.05319	0.7231	0.8907	-4.136	3.529e-05
6	SNP_C_31347095	31347095	A	ADD	4686	0.772	0.06259	0.6829	0.8728	-4.134	3.56e-05
6	SNP_C_31347093_T	31347093	P	ADD	4686	0.772	0.06259	0.6829	0.8728	-4.134	3.56e-05
6	AA_C_95_31347092_I	31347092	P	ADD	4686	0.772	0.06259	0.6829	0.8728	-4.134	3.56e-05
6	AA_C_94_31347095	31347095	I	ADD	4686	0.772	0.06259	0.6829	0.8728	-4.134	3.56e-05
6	SNP_B_31431388	31431388	T	ADD	4686	0.8044	0.05294	0.7252	0.8924	-4.111	3.945e-05
6	SNP_B_31431937	31431937	T	ADD	4686	0.8044	0.05294	0.7252	0.8924	-4.111	3.945e-05
6	SNP_B_31430683	31430683	A	ADD	4686	0.8044	0.05294	0.7252	0.8924	-4.111	3.945e-05
6	AA_B_178_31431937	31431937	K	ADD	4686	0.8044	0.05294	0.7252	0.8924	-4.111	3.945e-05
6	SNP_B_31431924	31431924	A	ADD	4686	0.8044	0.05294	0.7252	0.8924	-4.111	3.945e-05
6	SNP_B_31431817	31431817	C	ADD	4686	0.8044	0.05294	0.7252	0.8924	-4.111	3.945e-05
6	SNP_B_31431745	31431745	T	ADD	4686	0.8044	0.05294	0.7252	0.8924	-4.111	3.945e-05
6	SNP_B_31431275	31431275	A	ADD	4686	0.8044	0.05294	0.7252	0.8924	-4.111	3.945e-05
6	rs9275772	32797481	T	ADD	4685	0.8116	0.05097	0.7345	0.8969	-4.095	4.226e-05
6	rs9275765	32797302	A	ADD	4683	0.8117	0.051	0.7345	0.897	-4.091	4.301e-05
6	rs9276490	32826659	A	ADD	4647	0.8395	0.04334	0.7711	0.9139	-4.037	5.404e-05
6	HLA_C_0304	31346171	P	ADD	4686	0.7196	0.08213	0.6126	0.8453	-4.007	6.162e-05
6	AA_B_131_31432078	31432078	R	ADD	4686	0.8367	0.04464	0.7666	0.9132	-3.995	6.473e-05
6	SNP_B_31432079	31432079	G	ADD	4686	0.8367	0.04464	0.7666	0.9132	-3.995	6.473e-05
6	rs3094055	30440125	C	ADD	4680	1.22	0.05007	1.106	1.346	3.967	7.269e-05
6	AA_B_180_31431931	31431931	E	ADD	4686	0.8378	0.04485	0.7673	0.9148	-3.946	7.961e-05
6	AA_B_177_31431940	31431940	D	ADD	4686	0.8378	0.04485	0.7673	0.9148	-3.946	7.961e-05
6	SNP_B_31431932	31431932	C	ADD	4686	0.8378	0.04485	0.7673	0.9148	-3.946	7.961e-05
6	SNP_B_31431939	31431939	G	ADD	4686	0.8378	0.04485	0.7673	0.9148	-3.946	7.961e-05
6	rs9295957	31265572	A	ADD	4501	0.7974	0.0575	0.7124	0.8925	-3.939	8.199e-05
6	rs2107192	29541921	A	ADD	4665	0.822	0.04999	0.7453	0.9067	-3.92	8.846e-05
6	SNP_C_31346889_T	31346889	P	ADD	4686	1.252	0.05841	1.117	1.404	3.852	0.0001173
6	SNP_C_31346888_G	31346888	P	ADD	4686	1.252	0.05841	1.117	1.404	3.852	0.0001173
6	AA_C_163_31346888_T	31346888	P	ADD	4686	1.252	0.05841	1.117	1.404	3.852	0.0001173
6	SNP_C_31347564	31347564	T	ADD	4686	0.805	0.05706	0.7198	0.9003	-3.802	0.0001438
6	AA_C_21_31347564	31347564	H	ADD	4686	0.805	0.05706	0.7198	0.9003	-3.802	0.0001438
6	SNP_C_31347593	31347593	A	ADD	4686	0.805	0.05706	0.7198	0.9003	-3.802	0.0001438
6	rs9296044	32844122	A	ADD	4684	1.179	0.04328	1.083	1.283	3.796	0.0001471
6	rs2107193	29527979	T	ADD	4639	0.8272	0.05019	0.7497	0.9127	-3.78	0.0001566
6	rs7775228	32766057	C	ADD	4682	1.252	0.0596	1.114	1.407	3.769	0.0001642
6	rs12180316	33907610	C	ADD	4680	1.359	0.08202	1.157	1.596	3.738	0.0001856
6	SNP_B_31432843_C	31432843	P	ADD	4686	0.6937	0.0982	0.5722	0.8409	-3.724	0.0001958
6	AA_B_147_31432030	31432030	L	ADD	4686	0.6937	0.0982	0.5722	0.8409	-3.724	0.0001958
6	SNP_B_31430295	31430295	C	ADD	4686	0.6937	0.0982	0.5722	0.8409	-3.724	0.0001958
6	HLA_B_4001	31431272	P	ADD	4686	0.6937	0.0982	0.5722	0.8409	-3.724	0.0001958
6	SNP_B_31430432	31430432	C	ADD	4686	0.6937	0.0982	0.5722	0.8409	-3.724	0.0001958
6	SNP_B_31432043	31432043	A	ADD	4686	0.6937	0.0982	0.5722	0.8409	-3.724	0.0001958
6	AA_B_143_31432042	31432042	S	ADD	4686	0.6937	0.0982	0.5722	0.8409	-3.724	0.0001958
6	SNP_B_31432354	31432354	T	ADD	4686	0.6937	0.0982	0.5722	0.8409	-3.724	0.0001958
6	SNP_B_31432030	31432030	A	ADD	4686	0.6937	0.0982	0.5722	0.8409	-3.724	0.0001958
6	SNP_B_31432867	31432867	T	ADD	4686	1.173	0.04296	1.079	1.276	3.721	0.0001983
6	AA_B_-8_31432865	31432865	V	ADD	4686	1.173	0.04296	1.079	1.276	3.721	0.0001983
6	SNP_B_31432866	31432866	C	ADD	4686	1.173	0.04296	1.079	1.276	3.721	0.0001983
6	HLA_B_40	31431272	P	ADD	4686	0.7076	0.09352	0.5891	0.8499	-3.699	0.0002164
6	rs2905747	31559455	A	ADD	4683	0.8164	0.05496	0.733	0.9093	-3.691	0.0002237
6	SNP_B_31432181_T	31432181	P	ADD	4686	0.7468	0.07931	0.6393	0.8724	-3.681	0.0002319
6	rs435945	33604610	T	ADD	4680	1.333	0.07825	1.143	1.554	3.672	0.0002402
6	rs6908994	31306688	T	ADD	4679	0.8113	0.05726	0.7252	0.9077	-3.652	0.0002604
6	rs9268230	32395545	G	ADD	4632	0.8469	0.04627	0.7735	0.9273	-3.591	0.0003288
6	rs2227127	32819760	G	ADD	4672	1.169	0.04348	1.073	1.273	3.587	0.0003346
6	rs1419643	29499915	G	ADD	4680	0.8525	0.04452	0.7812	0.9302	-3.585	0.0003371
6	SNP_B_31432173	31432173	A	ADD	4686	1.187	0.04788	1.08	1.303	3.572	0.0003547
6	SNP_B_31432874	31432874	C	ADD	4686	1.166	0.04296	1.072	1.268	3.571	0.0003553
6	AA_B_-11_31432874	31432874	W	ADD	4686	1.166	0.04296	1.072	1.268	3.571	0.0003553
6	SNP_DRB1_32659977_T	32659977	P	ADD	4686	0.815	0.05739	0.7282	0.912	-3.565	0.0003632
6	AA_DRB1_57_32659977_D	32659977	P	ADD	4686	0.815	0.05739	0.7282	0.912	-3.565	0.0003632
6	rs2743937	29915902	C	ADD	4683	0.8265	0.05357	0.7441	0.918	-3.558	0.0003741
6	AA_DRB1_181_32657335_T	32657335	P	ADD	4686	0.8163	0.05733	0.7295	0.9134	-3.541	0.0003994
6	SNP_C_31347497	31347497	T	ADD	4686	1.168	0.04398	1.072	1.273	3.533	0.0004111
6	AA_B_80_31432476_I	31432476	P	ADD	4686	1.26	0.06603	1.107	1.434	3.505	0.0004572
6	SNP_B_31432476_A	31432476	P	ADD	4686	1.26	0.06603	1.107	1.434	3.505	0.0004572
6	rs6902723	32839938	A	ADD	4680	1.161	0.04264	1.068	1.262	3.504	0.0004584
6	AA_DRB1_47_32660007	32660007	F	ADD	4686	0.8615	0.04267	0.7924	0.9367	-3.493	0.0004785
6	SNP_DRB1_32660007	32660007	A	ADD	4686	0.8615	0.04267	0.7924	0.9367	-3.493	0.0004785
6	rs9461799	32797507	C	ADD	4658	1.165	0.04383	1.069	1.27	3.492	0.0004797
6	AA_C_275_31345841_E	31345841	P	ADD	4686	0.8433	0.04882	0.7664	0.928	-3.49	0.0004828
6	SNP_C_31347036	31347036	T	ADD	4686	1.186	0.04882	1.078	1.305	3.49	0.0004831
6	AA_C_114_31347035	31347035	N	ADD	4686	1.186	0.04882	1.078	1.305	3.49	0.0004831
6	rs6903130	32840188	A	ADD	4673	1.16	0.04256	1.067	1.261	3.49	0.0004838
6	SNP_B_31432843_G	31432843	P	ADD	4686	1.253	0.06476	1.104	1.423	3.488	0.000486
6	rs9469240	32797979	T	ADD	4622	1.166	0.04413	1.07	1.272	3.486	0.000491
6	HLA_C_0602	31346171	P	ADD	4686	1.272	0.06921	1.111	1.457	3.479	0.0005026
6	HLA_C_06	31346171	P	ADD	4686	1.272	0.06921	1.111	1.457	3.479	0.0005026
6	SNP_C_31347522	31347522	T	ADD	4686	1.223	0.05797	1.092	1.371	3.477	0.0005067
6	AA_C_138_31346963	31346963	K	ADD	4686	1.223	0.05797	1.092	1.371	3.477	0.0005067
6	SNP_C_31345841	31345841	C	ADD	4686	1.223	0.05797	1.092	1.371	3.477	0.0005067
6	AA_C_35_31347522	31347522	Q	ADD	4686	1.223	0.05797	1.092	1.371	3.477	0.0005067
6	SNP_C_31346995	31346995	A	ADD	4686	1.223	0.05797	1.092	1.371	3.477	0.0005067
6	AA_C_275_31345841_G	31345841	P	ADD	4686	1.223	0.05797	1.092	1.371	3.477	0.0005067
6	SNP_C_31346963	31346963	T	ADD	4686	1.223	0.05797	1.092	1.371	3.477	0.0005067
6	SNP_C_31347745	31347745	T	ADD	4686	1.223	0.05797	1.092	1.371	3.477	0.0005067
6	SNP_C_31346301	31346301	T	ADD	4686	1.223	0.05797	1.092	1.371	3.477	0.0005067
6	rs6899874	31270307	A	ADD	4680	0.8324	0.05283	0.7505	0.9232	-3.473	0.0005141
6	SNP_B_31432729	31432729	A	ADD	4686	0.7249	0.09472	0.6021	0.8727	-3.397	0.0006816
6	rs2524051	31363479	G	ADD	4677	1.22	0.05851	1.088	1.368	3.394	0.0006886
6	rs2621383	32867313	C	ADD	4667	0.8602	0.04472	0.788	0.939	-3.368	0.000757
6	SNP_C_31345066	31345066	A	ADD	4686	1.223	0.06009	1.087	1.376	3.353	0.000798
6	rs1264704	30173298	A	ADD	4680	0.8497	0.04879	0.7722	0.9349	-3.339	0.0008414
6	rs9258205	29811802	C	ADD	4685	0.7928	0.06963	0.6917	0.9087	-3.334	0.0008547
6	rs2524115	31373533	A	ADD	4680	1.214	0.05832	1.083	1.361	3.331	0.0008667
6	rs9258215	29815286	G	ADD	4683	0.794	0.06978	0.6926	0.9104	-3.305	0.0009497
6	AA_C_116_31347029_F	31347029	P	ADD	4686	1.173	0.04826	1.067	1.289	3.298	0.0009723
6	AA_C_156_31346909_R	31346909	P	ADD	4686	1.167	0.0472	1.064	1.28	3.277	0.001048
6	SNP_B_31432056	31432056	C	ADD	4686	0.8648	0.04435	0.7928	0.9433	-3.277	0.00105
6	rs3177928	32520413	A	ADD	4671	1.212	0.05871	1.08	1.359	3.269	0.00108
6	SNP_C_31347029_A	31347029	P	ADD	4686	1.168	0.04793	1.064	1.284	3.247	0.001165
6	AA_B_163_31431982_E	31431982	P	ADD	4686	0.8569	0.04758	0.7806	0.9407	-3.245	0.001176
6	SNP_B_31431983_C	31431983	P	ADD	4686	0.8569	0.04758	0.7806	0.9407	-3.245	0.001176
6	SNP_B_31431982_T	31431982	P	ADD	4686	0.8569	0.04758	0.7806	0.9407	-3.245	0.001176
6	rs206015	32290737	A	ADD	4674	1.22	0.06133	1.082	1.376	3.241	0.001192
6	rs396038	31380959	T	ADD	4679	1.207	0.05814	1.077	1.353	3.24	0.001195
6	SNP_C_31346847	31346847	T	ADD	4686	1.2	0.05667	1.074	1.341	3.22	0.001283
6	AA_C_177_31346846	31346846	K	ADD	4686	1.2	0.05667	1.074	1.341	3.22	0.001283
6	rs2517524	31133692	A	ADD	4664	1.148	0.04295	1.055	1.249	3.209	0.00133
6	rs3916765	32793528	A	ADD	4682	0.8019	0.06884	0.7007	0.9177	-3.207	0.001341
6	SNP_B_31432224	31432224	A	ADD	4686	0.8514	0.05051	0.7712	0.94	-3.185	0.001449
6	AA_A_97_30019042_M	30019042	P	ADD	4686	0.8342	0.05698	0.7461	0.9328	-3.181	0.001466
6	AA_A_9_30018537_F	30018537	P	ADD	4686	1.182	0.05272	1.066	1.311	3.177	0.001488
6	SNP_A_30018537_T	30018537	P	ADD	4686	1.182	0.05272	1.066	1.311	3.177	0.001488
6	SNP_C_31347485	31347485	G	ADD	4686	1.238	0.06733	1.085	1.412	3.169	0.001528
6	SNP_B_31432180_C	31432180	P	ADD	4686	0.8359	0.05669	0.748	0.9341	-3.162	0.001567
6	rs3131294	32288124	A	ADD	4684	0.8164	0.06476	0.7191	0.9268	-3.133	0.00173
6	rs2844615	31350938	T	ADD	4681	1.2	0.05829	1.071	1.346	3.133	0.001732
6	SNP_B_31432355	31432355	T	ADD	4686	1.372	0.1014	1.125	1.674	3.123	0.001788
6	SNP_B_31431095	31431095	T	ADD	4686	1.372	0.1014	1.125	1.674	3.123	0.001788
6	HLA_B_5701	31431272	P	ADD	4686	1.372	0.1014	1.125	1.674	3.123	0.001788
6	HLA_B_57	31431272	P	ADD	4686	1.372	0.1014	1.125	1.674	3.123	0.001788
6	SNP_B_31432798	31432798	T	ADD	4686	1.372	0.1014	1.125	1.674	3.123	0.001788
6	SNP_B_31430669	31430669	G	ADD	4686	1.372	0.1014	1.125	1.674	3.123	0.001788
6	SNP_B_31432248	31432248	T	ADD	4686	1.372	0.1014	1.125	1.674	3.123	0.001788
6	SNP_B_31431434	31431434	G	ADD	4686	1.372	0.1014	1.125	1.674	3.123	0.001788
6	SNP_B_31432808_T	31432808	P	ADD	4686	1.372	0.1014	1.125	1.674	3.123	0.001788
6	AA_B_97_31432180_V	31432180	P	ADD	4686	1.372	0.1014	1.125	1.674	3.123	0.001788
6	SNP_B_31432180_A	31432180	P	ADD	4686	1.372	0.1014	1.125	1.674	3.123	0.001788
6	SNP_B_31432181_C	31432181	P	ADD	4686	1.372	0.1014	1.125	1.674	3.123	0.001788
6	SNP_B_31430590	31430590	T	ADD	4686	1.372	0.1014	1.125	1.674	3.123	0.001788
6	SNP_B_31430966	31430966	T	ADD	4686	1.372	0.1014	1.125	1.674	3.123	0.001788
6	rs3873385	31377287	T	ADD	4647	1.19	0.05564	1.067	1.327	3.123	0.001791
6	rs2647046	32776314	A	ADD	4663	0.8711	0.04421	0.7988	0.9499	-3.122	0.001798
6	rs6930572	31536148	G	ADD	4678	1.563	0.1432	1.18	2.069	3.117	0.001828
6	rs2066951	29562468	G	ADD	4676	1.62	0.1565	1.192	2.202	3.082	0.002054
6	AA_B_94_31432189	31432189	I	ADD	4686	1.151	0.04558	1.052	1.258	3.077	0.002092
6	SNP_B_31432189	31432189	A	ADD	4686	1.151	0.04558	1.052	1.258	3.077	0.002092
6	AA_C_156_31346909_W	31346909	P	ADD	4686	1.185	0.05521	1.063	1.32	3.074	0.00211
6	SNP_C_31346910_A	31346910	P	ADD	4686	1.185	0.05521	1.063	1.32	3.074	0.00211
6	AA_B_9_31432689_H	31432689	P	ADD	4686	0.8261	0.06216	0.7313	0.9331	-3.073	0.002117
6	SNP_B_31432690_G	31432690	P	ADD	4686	0.8261	0.06216	0.7313	0.9331	-3.073	0.002117
6	rs6906897	29523615	T	ADD	4682	1.466	0.1253	1.147	1.875	3.054	0.002258
6	SNP_B_31432187_T	31432187	P	ADD	4686	1.149	0.04557	1.051	1.256	3.042	0.002352
6	AA_B_95_31432186_I	31432186	P	ADD	4686	1.149	0.04557	1.051	1.256	3.042	0.002352
6	rs2853934	31361907	T	ADD	4647	1.196	0.05874	1.066	1.342	3.041	0.002355
6	rs2858308	32777978	T	ADD	4679	1.218	0.06523	1.072	1.385	3.029	0.002457
6	rs887466	31251490	A	ADD	4680	0.8721	0.04521	0.7981	0.9529	-3.028	0.002465
6	AA_B_116_31432123_Y	31432123	P	ADD	4686	0.8771	0.04343	0.8055	0.955	-3.02	0.002525
6	rs2621384	32867251	C	ADD	4683	0.8746	0.04437	0.8018	0.9541	-3.019	0.002534
6	rs12524063	32405288	A	ADD	4681	0.7892	0.07898	0.676	0.9213	-2.998	0.00272
6	rs2523485	31459014	T	ADD	4680	0.8325	0.06116	0.7385	0.9386	-2.996	0.002732
6	rs2517592	30201116	T	ADD	4653	0.8619	0.0497	0.7819	0.9501	-2.991	0.002781
6	rs2736172	31698877	T	ADD	4686	1.14	0.04393	1.046	1.243	2.988	0.002809
6	rs9391858	32449376	G	ADD	4679	1.19	0.05821	1.061	1.333	2.981	0.002872
6	rs2621382	32868423	G	ADD	4683	0.8792	0.04335	0.8076	0.9571	-2.97	0.002974
6	SNP_B_31432690_A	31432690	P	ADD	4686	1.151	0.04759	1.048	1.263	2.953	0.003147
6	AA_B_9_31432689_Y	31432689	P	ADD	4686	1.151	0.04759	1.048	1.263	2.953	0.003147
6	rs3129934	32444165	T	ADD	4685	0.8388	0.05955	0.7464	0.9427	-2.951	0.003164
6	SNP_DRB1_32659890	32659890	A	ADD	4686	0.8784	0.04418	0.8055	0.9578	-2.936	0.003325
6	SNP_DRB1_32659889	32659889	C	ADD	4686	0.8784	0.04418	0.8055	0.9578	-2.936	0.003325
6	AA_DRB1_86_32659890	32659890	V	ADD	4686	0.8784	0.04418	0.8055	0.9578	-2.936	0.003325
6	rs3129900	32413957	G	ADD	4681	0.8394	0.05966	0.7468	0.9435	-2.934	0.003346
6	rs887465	31251631	G	ADD	4685	1.151	0.04801	1.047	1.264	2.924	0.003451
6	SNP_C_31346962_G	31346962	P	ADD	4686	0.8783	0.04441	0.8051	0.9581	-2.923	0.003465
6	rs2523766	29920813	G	ADD	4682	0.7973	0.07755	0.6849	0.9282	-2.921	0.003489
6	SNP_DRB1_32659913_G	32659913	P	ADD	4686	0.839	0.0602	0.7456	0.944	-2.917	0.003537
6	SNP_C_31347087	31347087	A	ADD	4686	1.164	0.0521	1.051	1.289	2.914	0.003564
6	AA_C_97_31347086	31347086	W	ADD	4686	1.164	0.0521	1.051	1.289	2.914	0.003564
6	SNP_DRB1_32659935_T	32659935	P	ADD	4686	0.8712	0.04735	0.794	0.9559	-2.913	0.003582
6	rs9267673	31991658	T	ADD	4680	1.231	0.07152	1.07	1.416	2.905	0.003675
6	rs2524132	31372891	A	ADD	4625	1.184	0.05817	1.056	1.327	2.9	0.00373
6	rs4081552	31461668	A	ADD	4678	1.152	0.0491	1.047	1.269	2.89	0.003858
6	SNP_DQA1_32717211	32717211	C	ADD	4686	1.204	0.06431	1.061	1.366	2.887	0.003895
6	HLA_DQA1_0201	32716284	P	ADD	4686	1.204	0.06431	1.061	1.366	2.887	0.003895
6	SNP_DQA1_32717190_A	32717190	P	ADD	4686	1.204	0.06431	1.061	1.366	2.887	0.003895
6	AA_DQA1_54_32717212	32717212	L	ADD	4686	1.204	0.06431	1.061	1.366	2.887	0.003895
6	HLA_DQA1_02	32716284	P	ADD	4686	1.204	0.06431	1.061	1.366	2.887	0.003895
6	AA_DQA1_47_32717191_K	32717191	P	ADD	4686	1.204	0.06431	1.061	1.366	2.887	0.003895
6	AA_DQA1_52_32717206_H	32717206	P	ADD	4686	1.204	0.06431	1.061	1.366	2.887	0.003895
6	SNP_DQA1_32717206	32717206	A	ADD	4686	1.204	0.06431	1.061	1.366	2.887	0.003895
6	rs2844507	31544560	T	ADD	4671	0.8666	0.04969	0.7861	0.9552	-2.882	0.003948
6	SNP_B_31430867	31430867	A	ADD	4686	0.8664	0.04976	0.7859	0.9551	-2.882	0.00395
6	SNP_C_31346962_C	31346962	P	ADD	4686	1.134	0.04364	1.041	1.235	2.876	0.004024
6	SNP_A_30018979_C	30018979	P	ADD	4686	0.8588	0.053	0.774	0.9528	-2.873	0.004069
6	rs9258750	29936951	G	ADD	4684	0.8498	0.0568	0.7602	0.9498	-2.866	0.004156
6	SNP_B_31432871	31432871	G	ADD	4686	0.8822	0.04372	0.8098	0.9612	-2.866	0.00416
6	AA_B_-10_31432871	31432871	A	ADD	4686	0.8822	0.04372	0.8098	0.9612	-2.866	0.00416
6	SNP_C_31346910_G	31346910	P	ADD	4686	0.8558	0.05446	0.7691	0.9522	-2.86	0.004236
6	AA_C_219_31346133	31346133	W	ADD	4686	0.8672	0.04985	0.7865	0.9562	-2.858	0.004264
6	SNP_C_31345682	31345682	A	ADD	4686	0.8672	0.04985	0.7865	0.9562	-2.858	0.004264
6	SNP_C_31345944	31345944	C	ADD	4686	0.8672	0.04985	0.7865	0.9562	-2.858	0.004264
6	SNP_C_31346134	31346134	A	ADD	4686	0.8672	0.04985	0.7865	0.9562	-2.858	0.004264
6	SNP_C_31345837	31345837	C	ADD	4686	0.8672	0.04985	0.7865	0.9562	-2.858	0.004264
6	AA_C_1_31347624	31347624	G	ADD	4686	0.8635	0.05151	0.7806	0.9553	-2.848	0.0044
6	SNP_C_31347755	31347755	C	ADD	4686	0.8635	0.05151	0.7806	0.9553	-2.848	0.0044
6	rs2857129	32884601	A	ADD	4678	0.881	0.04456	0.8074	0.9614	-2.842	0.00448
6	SNP_B_31431332	31431332	A	ADD	4686	1.132	0.04371	1.039	1.233	2.841	0.004502
6	SNP_B_31431212	31431212	G	ADD	4686	1.132	0.04371	1.039	1.233	2.841	0.004502
6	rs16894909	29510666	T	ADD	4684	1.414	0.1227	1.112	1.798	2.823	0.004763
6	rs2517538	31121520	C	ADD	4683	0.8809	0.04496	0.8065	0.962	-2.821	0.00478
6	SNP_B_31432502	31432502	C	ADD	4686	1.321	0.09883	1.089	1.604	2.82	0.004795
6	AA_B_67_31432515_M	31432515	P	ADD	4686	1.321	0.09883	1.089	1.604	2.82	0.004795
6	AA_B_70_31432506_S	31432506	P	ADD	4686	1.321	0.09883	1.089	1.604	2.82	0.004795
6	SNP_B_31432506	31432506	G	ADD	4686	1.321	0.09883	1.089	1.604	2.82	0.004795
6	SNP_B_31432516	31432516	T	ADD	4686	1.321	0.09883	1.089	1.604	2.82	0.004795
6	SNP_B_31432531	31432531	C	ADD	4686	1.321	0.09883	1.089	1.604	2.82	0.004795
6	AA_B_66_31432518	31432518	N	ADD	4686	1.321	0.09883	1.089	1.604	2.82	0.004795
6	SNP_B_31432514	31432514	C	ADD	4686	1.321	0.09883	1.089	1.604	2.82	0.004795
6	SNP_B_31432518	31432518	T	ADD	4686	1.321	0.09883	1.089	1.604	2.82	0.004795
6	AA_B_62_31432530	31432530	G	ADD	4686	1.321	0.09883	1.089	1.604	2.82	0.004795
6	SNP_B_31432507_A	31432507	P	ADD	4686	1.321	0.09883	1.089	1.604	2.82	0.004795
6	AA_B_65_31432521	31432521	R	ADD	4686	1.321	0.09883	1.089	1.604	2.82	0.004795
6	SNP_B_31432521	31432521	C	ADD	4686	1.321	0.09883	1.089	1.604	2.82	0.004795
6	rs1265074	31221193	A	ADD	4676	0.8549	0.05561	0.7666	0.9533	-2.819	0.004811
6	rs16894948	29548236	A	ADD	4633	1.434	0.1281	1.116	1.844	2.815	0.004875
6	rs9296009	32222493	T	ADD	4685	0.8644	0.05182	0.7809	0.9568	-2.812	0.004929
6	SNP_B_31432003_C	31432003	P	ADD	4686	0.8687	0.05014	0.7874	0.9584	-2.807	0.005003
6	rs2736177	31694073	C	ADD	4680	0.8357	0.06398	0.7372	0.9473	-2.806	0.005018
6	SNP_DQB1_32740605	32740605	G	ADD	4686	1.429	0.1275	1.113	1.835	2.799	0.00512
6	AA_DQB1_71_32740624_D	32740624	P	ADD	4686	1.429	0.1275	1.113	1.835	2.799	0.00512
6	AA_DQB1_56_32740669	32740669	L	ADD	4686	1.429	0.1275	1.113	1.835	2.799	0.00512
6	SNP_DQB1_32740669	32740669	A	ADD	4686	1.429	0.1275	1.113	1.835	2.799	0.00512
6	SNP_DQB1_32740627	32740627	T	ADD	4686	1.429	0.1275	1.113	1.835	2.799	0.00512
6	SNP_DQB1_32740773_G	32740773	P	ADD	4686	1.429	0.1275	1.113	1.835	2.799	0.00512
6	SNP_DQB1_32740602	32740602	T	ADD	4686	1.429	0.1275	1.113	1.835	2.799	0.00512
6	AA_DQB1_70_32740627_E	32740627	P	ADD	4686	1.429	0.1275	1.113	1.835	2.799	0.00512
6	HLA_DQB1_0402	32739039	P	ADD	4686	1.429	0.1275	1.113	1.835	2.799	0.00512
6	HLA_DQB1_04	32739039	P	ADD	4686	1.429	0.1275	1.113	1.835	2.799	0.00512
6	SNP_DQB1_32740650	32740650	A	ADD	4686	1.429	0.1275	1.113	1.835	2.799	0.00512
6	rs7772297	31436805	G	ADD	4454	1.152	0.05047	1.043	1.271	2.798	0.005134
6	AA_B_163_31431982_L	31431982	P	ADD	4686	1.126	0.04248	1.036	1.224	2.798	0.005149
6	SNP_B_31431982_A	31431982	P	ADD	4686	1.126	0.04248	1.036	1.224	2.798	0.005149
6	SNP_B_31431983_G	31431983	P	ADD	4686	1.126	0.04248	1.036	1.224	2.798	0.005149
6	rs2072898	29800708	G	ADD	4682	0.824	0.06923	0.7195	0.9438	-2.796	0.005178
6	rs9258555	29920995	C	ADD	4677	0.8045	0.0779	0.6906	0.9372	-2.793	0.005229
6	AA_DRB1_-24_32665481_x	32665481	P	ADD	4686	1.467	0.1372	1.121	1.92	2.793	0.00523
6	HLA_DRB1_08	32660042	P	ADD	4686	1.467	0.1372	1.121	1.92	2.793	0.00523
6	SNP_DRB1_32660101	32660101	A	ADD	4686	1.467	0.1372	1.121	1.92	2.793	0.00523
6	SNP_DRB1_32659877	32659877	C	ADD	4686	1.467	0.1372	1.121	1.92	2.793	0.00523
6	SNP_DRB1_32659978	32659978	T	ADD	4686	1.467	0.1372	1.121	1.92	2.793	0.00523
6	AA_DRB1_74_32659926_L	32659926	P	ADD	4686	1.467	0.1372	1.121	1.92	2.793	0.00523
6	SNP_DRB1_32660110_C	32660110	P	ADD	4686	1.467	0.1372	1.121	1.92	2.793	0.00523
6	AA_DRB1_233_32656004_x	32656004	P	ADD	4686	1.467	0.1372	1.121	1.92	2.793	0.00523
6	AA_DRB1_231_32656010_x	32656010	P	ADD	4686	1.467	0.1372	1.121	1.92	2.793	0.00523
6	AA_DRB1_-25_32665484_x	32665484	P	ADD	4686	1.467	0.1372	1.121	1.92	2.793	0.00523
6	SNP_DRB1_32656610	32656610	A	ADD	4686	1.467	0.1372	1.121	1.92	2.793	0.00523
6	AA_DRB1_181_32657335_x	32657335	P	ADD	4686	1.467	0.1372	1.121	1.92	2.793	0.00523
6	AA_DRB1_57_32659977_S	32659977	P	ADD	4686	1.467	0.1372	1.121	1.92	2.793	0.00523
6	SNP_DRB1_32659926_A	32659926	P	ADD	4686	1.467	0.1372	1.121	1.92	2.793	0.00523
6	AA_DRB1_180_32657338_x	32657338	P	ADD	4686	1.467	0.1372	1.121	1.92	2.793	0.00523
6	AA_DRB1_-16_32665457_x	32665457	P	ADD	4686	1.467	0.1372	1.121	1.92	2.793	0.00523
6	HLA_DRB1_0801	32660042	P	ADD	4686	1.467	0.1372	1.121	1.92	2.793	0.00523
6	SNP_DRB1_32659977_C	32659977	P	ADD	4686	1.467	0.1372	1.121	1.92	2.793	0.00523
6	AA_DRB1_13_32660109_G	32660109	P	ADD	4686	1.467	0.1372	1.121	1.92	2.793	0.00523
6	AA_DRB1_-1_32665412_x	32665412	P	ADD	4686	1.467	0.1372	1.121	1.92	2.793	0.00523
6	AA_DRB1_-17_32665460_x	32665460	P	ADD	4686	1.467	0.1372	1.121	1.92	2.793	0.00523
6	AA_DRB1_16_32660100	32660100	Y	ADD	4686	1.467	0.1372	1.121	1.92	2.793	0.00523
6	AA_DRB1_96_32657590_E	32657590	P	ADD	4686	1.176	0.05813	1.05	1.318	2.792	0.005239
6	HLA_DRB1_01	32660042	P	ADD	4686	1.176	0.05813	1.05	1.318	2.792	0.005239
6	AA_DRB1_11_32660115_L	32660115	P	ADD	4686	1.176	0.05813	1.05	1.318	2.792	0.005239
6	SNP_DRB1_32657589_C	32657589	P	ADD	4686	1.176	0.05813	1.05	1.318	2.792	0.005239
6	AA_DRB1_30_32660058_C	32660058	P	ADD	4686	1.176	0.05813	1.05	1.318	2.792	0.005239
6	SNP_DRB1_32660056_T	32660056	P	ADD	4686	1.176	0.05813	1.05	1.318	2.792	0.005239
6	SNP_DRB1_32657591_C	32657591	P	ADD	4686	1.176	0.05813	1.05	1.318	2.792	0.005239
6	SNP_DRB1_32657421	32657421	A	ADD	4686	1.176	0.05813	1.05	1.318	2.792	0.005239
6	AA_DRB1_31_32660055_I	32660055	P	ADD	4686	1.176	0.05813	1.05	1.318	2.792	0.005239
6	SNP_DRB1_32660105	32660105	T	ADD	4686	1.176	0.05813	1.05	1.318	2.792	0.005239
6	HLA_C_0501	31346171	P	ADD	4686	1.196	0.06419	1.054	1.356	2.783	0.005388
6	HLA_C_05	31346171	P	ADD	4686	1.196	0.06419	1.054	1.356	2.783	0.005388
6	HLA_DQB1_0302	32739039	P	ADD	4686	0.7908	0.08464	0.67	0.9335	-2.773	0.005562
6	SNP_DRB1_32660056_A	32660056	P	ADD	4686	0.8517	0.05803	0.7601	0.9543	-2.766	0.005673
6	AA_DRB1_31_32660055_F	32660055	P	ADD	4686	0.8517	0.05803	0.7601	0.9543	-2.766	0.005673
6	SNP_DRB1_32660109_A	32660109	P	ADD	4686	1.174	0.05803	1.048	1.316	2.766	0.005674
6	AA_DRB1_26_32660070_L	32660070	P	ADD	4686	1.174	0.05803	1.048	1.316	2.766	0.005674
6	AA_DRB1_13_32660109_F	32660109	P	ADD	4686	1.174	0.05803	1.048	1.316	2.766	0.005674
6	SNP_DRB1_32660058_C	32660058	P	ADD	4686	1.174	0.05803	1.048	1.316	2.766	0.005674
6	SNP_DRB1_32657592	32657592	A	ADD	4686	1.174	0.05803	1.048	1.316	2.766	0.005674
6	SNP_DRB1_32660069	32660069	C	ADD	4686	1.174	0.05803	1.048	1.316	2.766	0.005674
6	rs7382347	32883664	A	ADD	4680	0.8843	0.04454	0.8103	0.9649	-2.762	0.005748
6	SNP_A_30019219_A	30019219	P	ADD	4686	0.8431	0.06189	0.7468	0.9519	-2.757	0.005831
6	AA_A_156_30019219_Q	30019219	P	ADD	4686	0.8431	0.06189	0.7468	0.9519	-2.757	0.005831
6	rs3130287	32158522	C	ADD	4678	0.8404	0.06309	0.7427	0.951	-2.756	0.005858
6	AA_DQB1_135_32737883	32737883	G	ADD	4686	1.196	0.06525	1.052	1.359	2.741	0.006134
6	SNP_DQB1_32737883	32737883	C	ADD	4686	1.196	0.06525	1.052	1.359	2.741	0.006134
6	HLA_DQB1_0202	32739039	P	ADD	4686	1.196	0.06525	1.052	1.359	2.741	0.006134
6	SNP_C_31347701	31347701	A	ADD	4686	0.8489	0.05992	0.7548	0.9547	-2.734	0.006249
6	rs3130713	31313596	T	ADD	4670	1.136	0.04676	1.037	1.245	2.734	0.006262
6	AA_DRB1_71_32659935_K	32659935	P	ADD	4686	0.8789	0.04752	0.8007	0.9647	-2.716	0.006604
6	SNP_A_30018537_A	30018537	P	ADD	4686	0.8131	0.07649	0.6999	0.9446	-2.706	0.00682
6	SNP_A_30018541	30018541	C	ADD	4686	0.8131	0.07649	0.6999	0.9446	-2.706	0.00682
6	AA_A_9_30018537_Y	30018537	P	ADD	4686	0.8131	0.07649	0.6999	0.9446	-2.706	0.00682
6	rs16894932	29523054	G	ADD	4679	1.4	0.1246	1.097	1.787	2.7	0.006939
6	SNP_B_31430975	31430975	T	ADD	4686	1.129	0.04499	1.034	1.233	2.7	0.00694
6	AA_C_-9_31347781	31347781	G	ADD	4686	0.8852	0.04521	0.8101	0.9672	-2.698	0.006967
6	SNP_C_31345702	31345702	G	ADD	4686	0.8852	0.04521	0.8101	0.9672	-2.698	0.006967
6	SNP_C_31345941	31345941	T	ADD	4686	0.8852	0.04521	0.8101	0.9672	-2.698	0.006967
6	SNP_C_31345643	31345643	C	ADD	4686	0.8852	0.04521	0.8101	0.9672	-2.698	0.006967
6	SNP_C_31345639	31345639	A	ADD	4686	0.8852	0.04521	0.8101	0.9672	-2.698	0.006967
6	SNP_C_31345571	31345571	A	ADD	4686	0.8852	0.04521	0.8101	0.9672	-2.698	0.006967
6	SNP_C_31345942	31345942	G	ADD	4686	0.8852	0.04521	0.8101	0.9672	-2.698	0.006967
6	SNP_C_31345954	31345954	T	ADD	4686	0.8852	0.04521	0.8101	0.9672	-2.698	0.006967
6	SNP_C_31345542	31345542	C	ADD	4686	0.8852	0.04521	0.8101	0.9672	-2.698	0.006967
6	SNP_C_31345442	31345442	C	ADD	4686	0.8852	0.04521	0.8101	0.9672	-2.698	0.006967
6	SNP_C_31345970	31345970	G	ADD	4686	0.8852	0.04521	0.8101	0.9672	-2.698	0.006967
6	SNP_C_31345989	31345989	T	ADD	4686	0.8852	0.04521	0.8101	0.9672	-2.698	0.006967
6	AA_C_273_31345971	31345971	S	ADD	4686	0.8852	0.04521	0.8101	0.9672	-2.698	0.006967
6	AA_C_261_31346007	31346007	M	ADD	4686	0.8852	0.04521	0.8101	0.9672	-2.698	0.006967
6	AA_C_267_31345989	31345989	Q	ADD	4686	0.8852	0.04521	0.8101	0.9672	-2.698	0.006967
6	SNP_C_31345950	31345950	C	ADD	4686	0.8852	0.04521	0.8101	0.9672	-2.698	0.006967
6	SNP_C_31345706	31345706	T	ADD	4686	0.8852	0.04521	0.8101	0.9672	-2.698	0.006967
6	AA_C_307_31345745	31345745	M	ADD	4686	0.8852	0.04521	0.8101	0.9672	-2.698	0.006967
6	SNP_C_31347781	31347781	C	ADD	4686	0.8852	0.04521	0.8101	0.9672	-2.698	0.006967
6	AA_C_-17_31347805	31347805	A	ADD	4686	0.8852	0.04521	0.8101	0.9672	-2.698	0.006967
6	SNP_C_31347806	31347806	C	ADD	4686	0.8852	0.04521	0.8101	0.9672	-2.698	0.006967
6	SNP_C_31345765	31345765	A	ADD	4686	0.8852	0.04521	0.8101	0.9672	-2.698	0.006967
6	SNP_C_31345753	31345753	G	ADD	4686	0.8852	0.04521	0.8101	0.9672	-2.698	0.006967
6	SNP_C_31345752	31345752	T	ADD	4686	0.8852	0.04521	0.8101	0.9672	-2.698	0.006967
6	AA_C_305_31345751	31345751	T	ADD	4686	0.8852	0.04521	0.8101	0.9672	-2.698	0.006967
6	SNP_C_31345750	31345750	G	ADD	4686	0.8852	0.04521	0.8101	0.9672	-2.698	0.006967
6	AA_C_295_31345781	31345781	V	ADD	4686	0.8852	0.04521	0.8101	0.9672	-2.698	0.006967
6	SNP_C_31345939	31345939	G	ADD	4686	0.8852	0.04521	0.8101	0.9672	-2.698	0.006967
6	SNP_C_31345748	31345748	G	ADD	4686	0.8852	0.04521	0.8101	0.9672	-2.698	0.006967
6	AA_C_285_31345811	31345811	M	ADD	4686	0.8852	0.04521	0.8101	0.9672	-2.698	0.006967
6	SNP_C_31347731_C	31347731	P	ADD	4686	0.8852	0.04521	0.8101	0.9672	-2.698	0.006967
6	SNP_C_31345812	31345812	T	ADD	4686	0.8852	0.04521	0.8101	0.9672	-2.698	0.006967
6	SNP_C_31345855	31345855	A	ADD	4686	0.8852	0.04521	0.8101	0.9672	-2.698	0.006967
6	SNP_C_31345929	31345929	T	ADD	4686	0.8852	0.04521	0.8101	0.9672	-2.698	0.006967
6	AA_C_306_31345748	31345748	A	ADD	4686	0.8852	0.04521	0.8101	0.9672	-2.698	0.006967
6	SNP_C_31345746	31345746	T	ADD	4686	0.8852	0.04521	0.8101	0.9672	-2.698	0.006967
6	SNP_C_31345934	31345934	T	ADD	4686	0.8852	0.04521	0.8101	0.9672	-2.698	0.006967
6	SNP_C_31345781	31345781	A	ADD	4686	0.8852	0.04521	0.8101	0.9672	-2.698	0.006967
6	AA_C_147_31346936	31346936	L	ADD	4686	0.8852	0.04521	0.8101	0.9672	-2.698	0.006967
6	SNP_C_31346741	31346741	T	ADD	4686	0.8852	0.04521	0.8101	0.9672	-2.698	0.006967
6	SNP_C_31345384	31345384	C	ADD	4686	0.8852	0.04521	0.8101	0.9672	-2.698	0.006967
6	SNP_C_31346503	31346503	G	ADD	4686	0.8852	0.04521	0.8101	0.9672	-2.698	0.006967
6	AA_C_253_31346031	31346031	Q	ADD	4686	0.8852	0.04521	0.8101	0.9672	-2.698	0.006967
6	SNP_C_31345416	31345416	T	ADD	4686	0.8852	0.04521	0.8101	0.9672	-2.698	0.006967
6	SNP_C_31346471	31346471	C	ADD	4686	0.8852	0.04521	0.8101	0.9672	-2.698	0.006967
6	SNP_C_31346351	31346351	C	ADD	4686	0.8852	0.04521	0.8101	0.9672	-2.698	0.006967
6	SNP_C_31347130_A	31347130	P	ADD	4686	0.8852	0.04521	0.8101	0.9672	-2.698	0.006967
6	SNP_C_31346297	31346297	G	ADD	4686	0.8852	0.04521	0.8101	0.9672	-2.698	0.006967
6	SNP_C_31346287	31346287	G	ADD	4686	0.8852	0.04521	0.8101	0.9672	-2.698	0.006967
6	SNP_C_31346276	31346276	C	ADD	4686	0.8852	0.04521	0.8101	0.9672	-2.698	0.006967
6	SNP_C_31346114	31346114	G	ADD	4686	0.8852	0.04521	0.8101	0.9672	-2.698	0.006967
6	SNP_C_31346117	31346117	C	ADD	4686	0.8852	0.04521	0.8101	0.9672	-2.698	0.006967
6	SNP_C_31346238	31346238	G	ADD	4686	0.8852	0.04521	0.8101	0.9672	-2.698	0.006967
6	AA_C_184_31346238	31346238	P	ADD	4686	0.8852	0.04521	0.8101	0.9672	-2.698	0.006967
6	SNP_C_31347184	31347184	C	ADD	4686	0.8852	0.04521	0.8101	0.9672	-2.698	0.006967
6	SNP_C_31346213	31346213	G	ADD	4686	0.8852	0.04521	0.8101	0.9672	-2.698	0.006967
6	SNP_C_31346209	31346209	G	ADD	4686	0.8852	0.04521	0.8101	0.9672	-2.698	0.006967
6	AA_C_194_31346208	31346208	L	ADD	4686	0.8852	0.04521	0.8101	0.9672	-2.698	0.006967
6	SNP_C_31347206	31347206	C	ADD	4686	0.8852	0.04521	0.8101	0.9672	-2.698	0.006967
6	HLA_C_07	31346171	P	ADD	4686	0.8852	0.04521	0.8101	0.9672	-2.698	0.006967
6	SNP_C_31347258	31347258	T	ADD	4686	0.8852	0.04521	0.8101	0.9672	-2.698	0.006967
6	SNP_C_31346936	31346936	A	ADD	4686	0.8852	0.04521	0.8101	0.9672	-2.698	0.006967
6	SNP_C_31346514	31346514	T	ADD	4686	0.8852	0.04521	0.8101	0.9672	-2.698	0.006967
6	SNP_C_31346592	31346592	A	ADD	4686	0.8852	0.04521	0.8101	0.9672	-2.698	0.006967
6	SNP_C_31346032	31346032	G	ADD	4686	0.8852	0.04521	0.8101	0.9672	-2.698	0.006967
6	SNP_C_31344996	31344996	C	ADD	4686	0.8852	0.04521	0.8101	0.9672	-2.698	0.006967
6	AA_C_339_31345102	31345102	T	ADD	4686	0.8852	0.04521	0.8101	0.9672	-2.698	0.006967
6	AA_C_326_31345141	31345141	C	ADD	4686	0.8852	0.04521	0.8101	0.9672	-2.698	0.006967
6	SNP_C_31345141	31345141	C	ADD	4686	0.8852	0.04521	0.8101	0.9672	-2.698	0.006967
6	SNP_C_31345027	31345027	A	ADD	4686	0.8852	0.04521	0.8101	0.9672	-2.698	0.006967
6	SNP_C_31345006	31345006	C	ADD	4686	0.8852	0.04521	0.8101	0.9672	-2.698	0.006967
6	SNP_C_31345209	31345209	A	ADD	4686	0.8852	0.04521	0.8101	0.9672	-2.698	0.006967
6	SNP_C_31345212	31345212	A	ADD	4686	0.8852	0.04521	0.8101	0.9672	-2.698	0.006967
6	SNP_C_31344993	31344993	G	ADD	4686	0.8852	0.04521	0.8101	0.9672	-2.698	0.006967
6	SNP_C_31346793	31346793	T	ADD	4686	0.8852	0.04521	0.8101	0.9672	-2.698	0.006967
6	SNP_C_31346707	31346707	G	ADD	4686	0.8852	0.04521	0.8101	0.9672	-2.698	0.006967
6	SNP_C_31346641	31346641	A	ADD	4686	0.8852	0.04521	0.8101	0.9672	-2.698	0.006967
6	SNP_C_31345302	31345302	A	ADD	4686	0.8852	0.04521	0.8101	0.9672	-2.698	0.006967
6	SNP_C_31345312	31345312	T	ADD	4686	0.8852	0.04521	0.8101	0.9672	-2.698	0.006967
6	SNP_C_31346640	31346640	G	ADD	4686	0.8852	0.04521	0.8101	0.9672	-2.698	0.006967
6	SNP_C_31345332	31345332	T	ADD	4686	0.8852	0.04521	0.8101	0.9672	-2.698	0.006967
6	SNP_C_31346008	31346008	T	ADD	4686	0.8852	0.04521	0.8101	0.9672	-2.698	0.006967
6	SNP_C_31345103	31345103	T	ADD	4686	0.8852	0.04521	0.8101	0.9672	-2.698	0.006967
6	SNP_B_31432478	31432478	G	ADD	4686	1.141	0.04888	1.037	1.256	2.696	0.007017
6	rs2857154	32870594	A	ADD	4649	0.8867	0.04462	0.8125	0.9678	-2.694	0.007058
6	AA_DRB1_231_32656010_Q	32656010	P	ADD	4686	0.6955	0.1348	0.5341	0.9058	-2.694	0.00706
6	rs6456951	29534182	A	ADD	4680	1.43	0.133	1.102	1.856	2.691	0.007121
6	rs2530709	31048548	G	ADD	4679	0.8786	0.04817	0.7995	0.9656	-2.686	0.007223
6	AA_DQB1_26_32740759_L	32740759	P	ADD	4686	0.889	0.04383	0.8159	0.9688	-2.683	0.007293
6	SNP_DQB1_32740760_G	32740760	P	ADD	4686	0.889	0.04383	0.8159	0.9688	-2.683	0.007293
6	SNP_DQB1_32740759_A	32740759	P	ADD	4686	0.889	0.04383	0.8159	0.9688	-2.683	0.007293
6	SNP_B_31432123_A	31432123	P	ADD	4686	1.219	0.0739	1.055	1.409	2.681	0.007346
6	rs4394275	31426156	A	ADD	4683	0.8707	0.05173	0.7868	0.9637	-2.676	0.007459
6	rs1063320	29906728	G	ADD	4679	0.8917	0.04292	0.8197	0.9699	-2.672	0.007534
6	rs6925408	29554549	G	ADD	4635	1.531	0.1594	1.12	2.092	2.671	0.007568
6	rs7382297	31355046	T	ADD	4684	0.8492	0.06128	0.7531	0.9575	-2.668	0.007633
6	rs2077102	31719819	A	ADD	4675	0.843	0.06407	0.7435	0.9558	-2.665	0.007696
6	rs2242655	31735428	G	ADD	4679	0.8435	0.0639	0.7442	0.956	-2.664	0.007725
6	rs1611699	29935732	A	ADD	4684	0.891	0.04334	0.8184	0.97	-2.664	0.007725
6	rs2857210	32849720	A	ADD	4677	0.8836	0.0465	0.8067	0.968	-2.66	0.007808
6	SNP_A-2163495	29937087	A	ADD	4685	0.8911	0.04334	0.8185	0.9701	-2.66	0.00781
6	AA_C_-15_31347799	31347799	L	ADD	4686	0.89	0.04395	0.8166	0.9701	-2.652	0.008011
6	SNP_C_31347800	31347800	G	ADD	4686	0.89	0.04395	0.8166	0.9701	-2.652	0.008011
6	SNP_C_31345234	31345234	G	ADD	4686	0.8892	0.04432	0.8152	0.9699	-2.649	0.008073
6	SNP_DQA1_32717151	32717151	G	ADD	4686	1.124	0.0442	1.031	1.225	2.64	0.008297
6	AA_DQA1_34_32717152	32717152	E	ADD	4686	1.124	0.0442	1.031	1.225	2.64	0.008297
6	SNP_DRB1_32657334	32657334	T	ADD	4686	0.8941	0.04242	0.8228	0.9717	-2.638	0.008351
6	SNP_DRB1_32660115_G	32660115	P	ADD	4686	0.8941	0.04242	0.8228	0.9717	-2.638	0.008351
6	HLA_DQA1_0101	32716284	P	ADD	4686	1.166	0.05839	1.04	1.308	2.636	0.008388
6	rs4713466	31543848	T	ADD	4666	1.169	0.05942	1.041	1.314	2.634	0.008442
6	rs915668	29906438	G	ADD	4677	0.8931	0.04294	0.8211	0.9716	-2.632	0.008491
6	rs724078	29597027	A	ADD	4682	0.8859	0.0461	0.8093	0.9696	-2.629	0.008567
6	rs2647015	32772071	G	ADD	4670	1.187	0.06544	1.044	1.349	2.62	0.008795
6	SNP_C_31347572	31347572	C	ADD	4686	0.8747	0.05113	0.7913	0.9669	-2.619	0.008828
6	SNP_C_31346989	31346989	A	ADD	4686	0.8747	0.05113	0.7913	0.9669	-2.619	0.008828
6	rs9348876	31683255	T	ADD	4678	1.228	0.07863	1.053	1.433	2.612	0.00901
6	SNP_C_31347285	31347285	T	ADD	4686	0.8522	0.06128	0.7557	0.9609	-2.611	0.009034
6	SNP_C_31347080_G	31347080	P	ADD	4686	0.8522	0.06128	0.7557	0.9609	-2.611	0.009034
6	SNP_C_31344977	31344977	C	ADD	4686	0.8522	0.06128	0.7557	0.9609	-2.611	0.009034
6	AA_C_99_31347080_S	31347080	P	ADD	4686	0.8522	0.06128	0.7557	0.9609	-2.611	0.009034
6	HLA_C_0702	31346171	P	ADD	4686	0.8522	0.06128	0.7557	0.9609	-2.611	0.009034
6	rs2395485	31467627	C	ADD	4619	1.125	0.0452	1.03	1.229	2.61	0.009065
6	rs1265161	31245639	A	ADD	4659	1.5	0.1555	1.106	2.035	2.609	0.009075
6	rs6920363	33084550	A	ADD	4684	1.501	0.1563	1.105	2.039	2.597	0.009394
6	rs2621416	32849846	C	ADD	4652	1.136	0.04903	1.032	1.25	2.595	0.009452
6	SNP_B_31432179_C	31432179	P	ADD	4686	1.123	0.04489	1.029	1.227	2.593	0.009504
6	rs1894407	32895014	A	ADD	4685	1.123	0.04484	1.028	1.226	2.584	0.009758
6	SNP_C_31345428	31345428	T	ADD	4686	0.8891	0.04556	0.8132	0.9722	-2.58	0.009883
6	SNP_C_31346830	31346830	T	ADD	4686	0.8891	0.04556	0.8132	0.9722	-2.58	0.009883
6	rs7761068	31441918	G	ADD	4686	1.118	0.04331	1.027	1.217	2.578	0.009925
6	rs2524057	31359874	G	ADD	4676	1.15	0.05429	1.034	1.279	2.577	0.009977
6	AA_DRB1_30_32660058_L	32660058	P	ADD	4686	1.171	0.06136	1.038	1.321	2.576	0.01001
6	SNP_DRB1_32659915	32659915	C	ADD	4686	1.171	0.06136	1.038	1.321	2.576	0.01001
6	AA_DRB1_74_32659926_Q	32659926	P	ADD	4686	1.171	0.06136	1.038	1.321	2.576	0.01001
6	AA_DRB1_78_32659914	32659914	V	ADD	4686	1.171	0.06136	1.038	1.321	2.576	0.01001
6	SNP_DRB1_32659913_C	32659913	P	ADD	4686	1.171	0.06136	1.038	1.321	2.576	0.01001
6	HLA_DRB1_07	32660042	P	ADD	4686	1.171	0.06136	1.038	1.321	2.576	0.01001
6	SNP_DRB1_32657565	32657565	G	ADD	4686	1.171	0.06136	1.038	1.321	2.576	0.01001
6	SNP_DRB1_32657559	32657559	A	ADD	4686	1.171	0.06136	1.038	1.321	2.576	0.01001
6	HLA_DRB1_0701	32660042	P	ADD	4686	1.171	0.06136	1.038	1.321	2.576	0.01001
6	SNP_DRB1_32656528	32656528	A	ADD	4686	1.171	0.06136	1.038	1.321	2.576	0.01001
6	SNP_DRB1_32659977_A	32659977	P	ADD	4686	1.171	0.06136	1.038	1.321	2.576	0.01001
6	SNP_DRB1_32659914	32659914	A	ADD	4686	1.171	0.06136	1.038	1.321	2.576	0.01001
6	SNP_DRB1_32657370	32657370	T	ADD	4686	1.171	0.06136	1.038	1.321	2.576	0.01001
6	SNP_DRB1_32660058_A	32660058	P	ADD	4686	1.171	0.06136	1.038	1.321	2.576	0.01001
6	SNP_DRB1_32660037_A	32660037	P	ADD	4686	1.171	0.06136	1.038	1.321	2.576	0.01001
6	AA_DRB1_13_32660109_Y	32660109	P	ADD	4686	1.171	0.06136	1.038	1.321	2.576	0.01001
6	SNP_DRB1_32660107	32660107	T	ADD	4686	1.171	0.06136	1.038	1.321	2.576	0.01001
6	AA_DRB1_14_32660106	32660106	K	ADD	4686	1.171	0.06136	1.038	1.321	2.576	0.01001
6	AA_DRB1_57_32659977_V	32659977	P	ADD	4686	1.171	0.06136	1.038	1.321	2.576	0.01001
6	SNP_DRB1_32659926_T	32659926	P	ADD	4686	1.171	0.06136	1.038	1.321	2.576	0.01001
6	SNP_DRB1_32659968	32659968	G	ADD	4686	1.171	0.06136	1.038	1.321	2.576	0.01001
6	AA_DRB1_60_32659968	32659968	S	ADD	4686	1.171	0.06136	1.038	1.321	2.576	0.01001
6	AA_DRB1_11_32660115_G	32660115	P	ADD	4686	1.171	0.06136	1.038	1.321	2.576	0.01001
6	SNP_DRB1_32659988	32659988	T	ADD	4686	1.171	0.06136	1.038	1.321	2.576	0.01001
6	SNP_DRB1_32660073	32660073	T	ADD	4686	1.171	0.06136	1.038	1.321	2.576	0.01001
6	AA_DRB1_37_32660037_F	32660037	P	ADD	4686	1.171	0.06136	1.038	1.321	2.576	0.01001
6	SNP_DRB1_32660115_C	32660115	P	ADD	4686	1.171	0.06136	1.038	1.321	2.576	0.01001
6	SNP_DRB1_32665400	32665400	T	ADD	4686	1.171	0.06136	1.038	1.321	2.576	0.01001
6	AA_DRB1_25_32660073	32660073	Q	ADD	4686	1.171	0.06136	1.038	1.321	2.576	0.01001
6	AA_DRB1_4_32665400	32665400	Q	ADD	4686	1.171	0.06136	1.038	1.321	2.576	0.01001
6	rs707921	31733520	A	ADD	4666	1.368	0.1218	1.077	1.737	2.572	0.0101
6	rs444697	33682987	A	ADD	4679	0.8794	0.04999	0.7974	0.97	-2.57	0.01017
6	rs12199773	31285894	G	ADD	4682	0.854	0.06142	0.7571	0.9632	-2.57	0.01018
6	SNP_B_31432505	31432505	C	ADD	4686	0.8722	0.05324	0.7858	0.9682	-2.568	0.01024
6	rs1611710	29936895	T	ADD	4681	0.8947	0.04335	0.8218	0.974	-2.567	0.01025
6	rs943467	33839789	T	ADD	4681	1.116	0.04289	1.026	1.214	2.56	0.01045
6	rs3135377	32493377	A	ADD	4674	0.8737	0.05285	0.7877	0.969	-2.555	0.01062
6	AA_DRB1_181_32657335_M	32657335	P	ADD	4686	1.169	0.06126	1.037	1.318	2.549	0.0108
6	SNP_DRB1_32657335	32657335	A	ADD	4686	1.169	0.06126	1.037	1.318	2.549	0.0108
6	SNP_DRB1_32660059	32660059	G	ADD	4686	1.169	0.06126	1.037	1.318	2.549	0.0108
6	rs10456058	31602717	C	ADD	4681	0.8958	0.04334	0.8228	0.9752	-2.54	0.0111
6	rs4713686	33895484	T	ADD	4593	0.8902	0.04586	0.8136	0.9739	-2.538	0.01116
6	HLA_B_1402	31431272	P	ADD	4686	1.407	0.1351	1.08	1.834	2.53	0.01139
6	AA_B_11_31432683	31432683	S	ADD	4686	0.8835	0.04911	0.8024	0.9728	-2.522	0.01166
6	SNP_B_31432684	31432684	A	ADD	4686	0.8835	0.04911	0.8024	0.9728	-2.522	0.01166
6	rs2394895	31314958	C	ADD	4680	1.125	0.04686	1.026	1.233	2.516	0.01186
6	rs6936620	33092429	A	ADD	4678	0.8967	0.04343	0.8235	0.9764	-2.511	0.01205
6	rs2523467	31565557	T	ADD	4678	1.119	0.04493	1.025	1.222	2.507	0.01216
6	rs1264563	30476071	T	ADD	4681	0.8952	0.04422	0.8209	0.9762	-2.504	0.01229
6	AA_B_95_31432186_W	31432186	P	ADD	4686	1.192	0.07008	1.039	1.367	2.503	0.0123
6	SNP_B_31432186	31432186	C	ADD	4686	1.192	0.07008	1.039	1.367	2.503	0.0123
6	SNP_B_31432187_A	31432187	P	ADD	4686	1.192	0.07008	1.039	1.367	2.503	0.0123
6	SNP_B_31432185	31432185	C	ADD	4686	1.192	0.07008	1.039	1.367	2.503	0.0123
6	SNP_B_31432188	31432188	A	ADD	4686	1.192	0.07008	1.039	1.367	2.503	0.0123
6	SNP_DQA1_32717125	32717125	T	ADD	4686	1.161	0.05982	1.033	1.306	2.501	0.01238
6	AA_DQA1_25_32717125	32717125	F	ADD	4686	1.161	0.05982	1.033	1.306	2.501	0.01238
6	rs2516675	30538499	T	ADD	4679	1.128	0.04834	1.026	1.241	2.499	0.01247
6	rs3130944	31304650	G	ADD	4678	1.124	0.04695	1.025	1.233	2.496	0.01255
6	SNP_C_31345040	31345040	C	ADD	4686	0.8939	0.04493	0.8186	0.9762	-2.496	0.01256
6	HLA_DRB1_0101	32660042	P	ADD	4686	1.161	0.05993	1.032	1.306	2.491	0.01273
6	rs2244579	31544618	C	ADD	4683	1.131	0.04944	1.026	1.246	2.487	0.01287
6	rs1408711	33727986	G	ADD	4677	0.8739	0.05426	0.7857	0.9719	-2.484	0.01297
6	rs2071474	32890560	T	ADD	4680	1.124	0.04746	1.024	1.234	2.464	0.01373
6	SNP_C_31346469	31346469	T	ADD	4686	0.897	0.04417	0.8226	0.9781	-2.461	0.01386
6	AA_C_152_31346921	31346921	A	ADD	4686	0.897	0.04417	0.8226	0.9781	-2.461	0.01386
6	SNP_C_31346921	31346921	G	ADD	4686	0.897	0.04417	0.8226	0.9781	-2.461	0.01386
6	rs10947261	32481210	T	ADD	4679	1.214	0.07918	1.04	1.418	2.451	0.01424
6	rs1052248	31664560	A	ADD	4680	1.125	0.04848	1.023	1.238	2.438	0.01475
6	rs7452890	31285073	A	ADD	4669	1.118	0.04587	1.022	1.223	2.436	0.01483
6	rs2107191	29542274	C	ADD	4684	1.112	0.04375	1.021	1.212	2.436	0.01485
6	rs2394999	31508914	G	ADD	4680	1.162	0.06185	1.029	1.312	2.43	0.01511
6	rs241429	32911818	A	ADD	4679	0.9022	0.04246	0.8301	0.9804	-2.425	0.0153
6	rs6926599	33958839	A	ADD	4680	0.747	0.1205	0.5898	0.946	-2.421	0.01547
6	HLA_DQA1_04	32716284	P	ADD	4686	1.37	0.13	1.062	1.768	2.421	0.0155
6	SNP_DQA1_32717767	32717767	G	ADD	4686	1.37	0.13	1.062	1.768	2.421	0.0155
6	SNP_DQA1_32717300	32717300	T	ADD	4686	1.37	0.13	1.062	1.768	2.421	0.0155
6	SNP_DQA1_32717256_A	32717256	P	ADD	4686	1.37	0.13	1.062	1.768	2.421	0.0155
6	HLA_DQA1_0401	32716284	P	ADD	4686	1.37	0.13	1.062	1.768	2.421	0.0155
6	AA_DQA1_69_32717257_T	32717257	P	ADD	4686	1.37	0.13	1.062	1.768	2.421	0.0155
6	AA_B_70_31432506_Q	31432506	P	ADD	4686	0.8712	0.05729	0.7787	0.9747	-2.407	0.0161
6	AA_B_67_31432515_Y	31432515	P	ADD	4686	0.8712	0.05729	0.7787	0.9747	-2.407	0.0161
6	SNP_B_31432507_G	31432507	P	ADD	4686	0.8712	0.05729	0.7787	0.9747	-2.407	0.0161
6	SNP_B_31432515_T	31432515	P	ADD	4686	0.8712	0.05729	0.7787	0.9747	-2.407	0.0161
6	rs9258126	29783770	C	ADD	4685	1.146	0.0568	1.025	1.281	2.402	0.01632
6	rs1044043	32901959	A	ADD	4552	0.8781	0.05413	0.7898	0.9764	-2.401	0.01637
6	SNP_A_30018758	30018758	C	ADD	4686	0.8522	0.06681	0.7477	0.9715	-2.393	0.0167
6	AA_A_83_30018759	30018759	R	ADD	4686	0.8522	0.06681	0.7477	0.9715	-2.393	0.0167
6	SNP_A_30018756	30018756	T	ADD	4686	0.8522	0.06681	0.7477	0.9715	-2.393	0.0167
6	AA_A_82_30018756	30018756	L	ADD	4686	0.8522	0.06681	0.7477	0.9715	-2.393	0.0167
6	SNP_A_30018753	30018753	C	ADD	4686	0.8522	0.06681	0.7477	0.9715	-2.393	0.0167
6	AA_A_76_30018738_E	30018738	P	ADD	4686	0.8522	0.06681	0.7477	0.9715	-2.393	0.0167
6	SNP_A_30018738_A	30018738	P	ADD	4686	0.8522	0.06681	0.7477	0.9715	-2.393	0.0167
6	SNP_A_30018746	30018746	C	ADD	4686	0.8522	0.06681	0.7477	0.9715	-2.393	0.0167
6	AA_A_79_30018747	30018747	R	ADD	4686	0.8522	0.06681	0.7477	0.9715	-2.393	0.0167
6	AA_A_80_30018750	30018750	I	ADD	4686	0.8522	0.06681	0.7477	0.9715	-2.393	0.0167
6	SNP_A_30018750	30018750	T	ADD	4686	0.8522	0.06681	0.7477	0.9715	-2.393	0.0167
6	SNP_A_30018752	30018752	G	ADD	4686	0.8522	0.06681	0.7477	0.9715	-2.393	0.0167
6	AA_A_81_30018753	30018753	A	ADD	4686	0.8522	0.06681	0.7477	0.9715	-2.393	0.0167
6	SNP_A_30020020	30020020	T	ADD	4686	0.8522	0.06681	0.7477	0.9715	-2.393	0.0167
6	SNP_C_31345988	31345988	C	ADD	4686	0.8965	0.04569	0.8197	0.9805	-2.391	0.01679
6	SNP_B_31432179_G	31432179	P	ADD	4686	0.8953	0.04633	0.8176	0.9804	-2.388	0.01695
6	AA_B_97_31432180_S	31432180	P	ADD	4686	0.8953	0.04633	0.8176	0.9804	-2.388	0.01695
6	rs2734994	29920009	T	ADD	4494	0.8273	0.08013	0.7071	0.968	-2.366	0.018
6	rs3132682	30152367	G	ADD	4682	1.108	0.04356	1.018	1.207	2.362	0.01819
6	rs29273	29718968	C	ADD	4681	1.14	0.05559	1.022	1.271	2.359	0.01832
6	rs2844731	30524964	A	ADD	4672	0.8662	0.06092	0.7687	0.9761	-2.357	0.01843
6	AA_B_97_31432180_T	31432180	P	ADD	4686	1.189	0.07387	1.029	1.374	2.343	0.01914
6	SNP_B_31432180_G	31432180	P	ADD	4686	1.189	0.07387	1.029	1.374	2.343	0.01914
6	rs3749946	31556841	A	ADD	4683	1.217	0.08414	1.032	1.436	2.339	0.01934
6	SNP_DRB1_32659937	32659937	G	ADD	4686	1.118	0.04774	1.018	1.227	2.328	0.01993
6	AA_DRB1_70_32659938_D	32659938	P	ADD	4686	1.118	0.04774	1.018	1.227	2.328	0.01993
6	SNP_DRB1_32659939	32659939	C	ADD	4686	1.118	0.04774	1.018	1.227	2.328	0.01993
6	rs6457144	30171347	T	ADD	4683	1.106	0.04354	1.016	1.205	2.323	0.02016
6	rs3095350	30925845	A	ADD	4686	1.107	0.04388	1.016	1.207	2.32	0.02036
6	rs2394894	31314899	C	ADD	4683	1.116	0.04729	1.017	1.224	2.312	0.02077
6	HLA_DPB1_13	33157346	P	ADD	4686	1.675	0.2232	1.082	2.594	2.311	0.02083
6	HLA_DPB1_1301	33157346	P	ADD	4686	1.675	0.2232	1.082	2.594	2.311	0.02083
6	AA_DRB1_70_32659938_Q	32659938	P	ADD	4686	0.8955	0.04776	0.8155	0.9834	-2.311	0.02083
6	HLA_DQA1_0301	32716284	P	ADD	4686	0.8377	0.07665	0.7208	0.9735	-2.311	0.02084
6	rs1063635	31487910	A	ADD	4680	1.104	0.04275	1.015	1.2	2.31	0.02086
6	AA_DRB1_9_32660121	32660121	W	ADD	4686	1.11	0.04536	1.016	1.213	2.303	0.02128
6	AA_DRB1_140_32657458	32657458	A	ADD	4686	1.11	0.04536	1.016	1.213	2.303	0.02128
6	SNP_DRB1_32660121	32660121	C	ADD	4686	1.11	0.04536	1.016	1.213	2.303	0.02128
6	SNP_DRB1_32657459	32657459	C	ADD	4686	1.11	0.04536	1.016	1.213	2.303	0.02128
6	SNP_DRB1_32660122	32660122	A	ADD	4686	1.11	0.04536	1.016	1.213	2.303	0.02128
6	SNP_DRB1_32660037_T	32660037	P	ADD	4686	0.9008	0.04536	0.8242	0.9846	-2.303	0.02128
6	HLA_B_0702	31431272	P	ADD	4686	0.8742	0.05857	0.7794	0.9805	-2.296	0.02168
6	rs9257834	29472594	T	ADD	4630	1.105	0.04338	1.015	1.203	2.295	0.02174
6	rs1610677	29897150	C	ADD	4675	0.9062	0.04292	0.8331	0.9858	-2.294	0.02177
6	rs9368745	32934211	G	ADD	4683	1.315	0.1196	1.04	1.662	2.291	0.02197
6	SNP_DQA1_32718439	32718439	A	ADD	4686	0.8851	0.05334	0.7972	0.9826	-2.289	0.02207
6	AA_DQA1_207_32718440	32718440	M	ADD	4686	0.8851	0.05334	0.7972	0.9826	-2.289	0.02207
6	HLA_DQA1_0102	32716284	P	ADD	4686	0.8851	0.05334	0.7972	0.9826	-2.289	0.02207
6	rs805267	31747736	A	ADD	4682	1.312	0.1188	1.04	1.656	2.288	0.02217
6	SNP_B_31432541	31432541	T	ADD	4686	1.279	0.108	1.035	1.581	2.282	0.02251
6	SNP_B_31431182	31431182	G	ADD	4686	1.279	0.108	1.035	1.581	2.282	0.02251
6	SNP_B_31430782	31430782	T	ADD	4686	1.279	0.108	1.035	1.581	2.282	0.02251
6	SNP_B_31430319_A	31430319	P	ADD	4686	1.279	0.108	1.035	1.581	2.282	0.02251
6	SNP_B_31431854	31431854	T	ADD	4686	1.279	0.108	1.035	1.581	2.282	0.02251
6	rs2255741	31713146	A	ADD	4678	1.319	0.1215	1.04	1.674	2.279	0.02264
6	rs3094572	29588972	T	ADD	4679	1.105	0.04375	1.014	1.204	2.278	0.02272
6	rs7770592	29503726	A	ADD	4675	1.111	0.04605	1.015	1.215	2.278	0.02274
6	rs1799964	31650287	C	ADD	4683	1.125	0.05181	1.017	1.245	2.277	0.02281
6	rs1265181	31263764	C	ADD	4673	1.115	0.04767	1.015	1.224	2.276	0.02283
6	SNP_B_31430319_G	31430319	P	ADD	4686	0.8031	0.09672	0.6644	0.9707	-2.267	0.02339
6	SNP_A_30020064	30020064	T	ADD	4686	0.7528	0.1254	0.5888	0.9626	-2.264	0.02356
6	AA_A_245_30020064	30020064	V	ADD	4686	0.7528	0.1254	0.5888	0.9626	-2.264	0.02356
6	HLA_A_68	30019970	P	ADD	4686	0.7528	0.1254	0.5888	0.9626	-2.264	0.02356
6	HLA_A_6801	30019970	P	ADD	4686	0.7528	0.1254	0.5888	0.9626	-2.264	0.02356
6	SNP_A_30019875	30019875	G	ADD	4686	0.7528	0.1254	0.5888	0.9626	-2.264	0.02356
6	rs6905389	30427909	A	ADD	4669	1.186	0.07543	1.023	1.375	2.264	0.02359
6	AA_B_80_31432476_T	31432476	P	ADD	4686	1.113	0.04712	1.014	1.22	2.264	0.0236
6	rs9262635	31133458	G	ADD	4684	1.119	0.04986	1.015	1.234	2.264	0.0236
6	SNP_B_31432476_G	31432476	P	ADD	4686	1.113	0.04712	1.014	1.22	2.264	0.0236
6	SNP_B_31432721	31432721	T	ADD	4686	0.8761	0.05855	0.7811	0.9826	-2.259	0.02385
6	AA_B_156_31432003_R	31432003	P	ADD	4686	0.8761	0.05855	0.7811	0.9826	-2.259	0.02385
6	HLA_B_07	31431272	P	ADD	4686	0.8761	0.05855	0.7811	0.9826	-2.259	0.02385
6	rs2516486	31602181	G	ADD	4661	1.16	0.0656	1.02	1.319	2.259	0.02388
6	SNP_A_30018698	30018698	A	ADD	4686	0.7601	0.1216	0.5989	0.9647	-2.255	0.02412
6	SNP_A_30018700	30018700	C	ADD	4686	0.7601	0.1216	0.5989	0.9647	-2.255	0.02412
6	AA_A_63_30018699	30018699	N	ADD	4686	0.7601	0.1216	0.5989	0.9647	-2.255	0.02412
6	AA_A_62_30018696_R	30018696	P	ADD	4686	0.7601	0.1216	0.5989	0.9647	-2.255	0.02412
6	rs3134762	31318845	C	ADD	4674	1.112	0.04729	1.014	1.221	2.254	0.02418
6	SNP_DRB1_32659973_G	32659973	P	ADD	4686	1.115	0.04839	1.014	1.226	2.252	0.0243
6	rs9262636	31133827	G	ADD	4682	1.119	0.04994	1.015	1.234	2.252	0.02434
6	rs3095238	31269189	T	ADD	4680	0.871	0.06139	0.7722	0.9823	-2.251	0.02441
6	AA_A_156_30019219_W	30019219	P	ADD	4686	0.7597	0.1221	0.5979	0.9651	-2.251	0.02442
6	SNP_A_30018471	30018471	T	ADD	4686	0.7597	0.1221	0.5979	0.9651	-2.251	0.02442
6	SNP_A_30019008	30019008	T	ADD	4686	0.7597	0.1221	0.5979	0.9651	-2.251	0.02442
6	rs9267971	32325163	C	ADD	4679	1.101	0.04271	1.012	1.197	2.248	0.02455
6	rs2073151	29472930	A	ADD	4681	1.101	0.0431	1.012	1.199	2.242	0.02498
6	SNP_A-2279116	32023992	C	ADD	4679	1.354	0.1358	1.038	1.768	2.233	0.02553
6	rs9258223	29820154	G	ADD	4660	0.8578	0.06875	0.7497	0.9816	-2.23	0.02572
6	rs7194	32520458	G	ADD	4683	0.9068	0.0439	0.832	0.9882	-2.229	0.02578
6	HLA_A_24	30019970	P	ADD	4686	0.8369	0.07999	0.7155	0.9789	-2.226	0.026
6	HLA_A_2402	30019970	P	ADD	4686	0.8369	0.07999	0.7155	0.9789	-2.226	0.026
6	SNP_B_31432133	31432133	A	ADD	4686	1.109	0.04669	1.012	1.216	2.225	0.0261
6	AA_B_113_31432132	31432132	Y	ADD	4686	1.109	0.04669	1.012	1.216	2.225	0.0261
6	rs3130311	32325345	G	ADD	4677	1.1	0.04271	1.011	1.196	2.224	0.02617
6	rs2516688	30472503	T	ADD	4682	1.101	0.04336	1.011	1.198	2.216	0.02671
6	rs3130649	30911233	A	ADD	4677	1.1	0.04333	1.01	1.197	2.198	0.02797
6	HLA_B_13	31431272	P	ADD	4686	1.296	0.1185	1.027	1.635	2.188	0.0287
6	SNP_B_31432722_C	31432722	P	ADD	4686	1.296	0.1185	1.027	1.635	2.188	0.0287
6	SNP_B_31432036	31432036	A	ADD	4686	1.296	0.1185	1.027	1.635	2.188	0.0287
6	SNP_B_31430685	31430685	G	ADD	4686	1.296	0.1185	1.027	1.635	2.188	0.0287
6	SNP_B_31431724	31431724	A	ADD	4686	1.296	0.1185	1.027	1.635	2.188	0.0287
6	HLA_B_1302	31431272	P	ADD	4686	1.296	0.1185	1.027	1.635	2.188	0.0287
6	SNP_B_31430741	31430741	T	ADD	4686	1.296	0.1185	1.027	1.635	2.188	0.0287
6	AA_B_145_31432036	31432036	L	ADD	4686	1.296	0.1185	1.027	1.635	2.188	0.0287
6	rs733208	33190286	A	ADD	4638	0.8793	0.05898	0.7833	0.987	-2.182	0.02914
6	rs3806108	33875557	C	ADD	4679	0.9084	0.04419	0.833	0.9905	-2.175	0.02961
6	rs2233967	31188807	G	ADD	4635	1.131	0.05667	1.012	1.264	2.173	0.02975
6	SNP_A_30020276	30020276	G	ADD	4686	0.8495	0.07542	0.7327	0.9848	-2.163	0.03051
6	SNP_A_30020077	30020077	A	ADD	4686	0.8495	0.07542	0.7327	0.9848	-2.163	0.03051
6	AA_A_65_30018705	30018705	G	ADD	4686	0.8495	0.07542	0.7327	0.9848	-2.163	0.03051
6	AA_A_282_30020277	30020277	V	ADD	4686	0.8495	0.07542	0.7327	0.9848	-2.163	0.03051
6	AA_A_311_30020364	30020364	N	ADD	4686	0.8495	0.07542	0.7327	0.9848	-2.163	0.03051
6	SNP_A_30020260	30020260	A	ADD	4686	0.8495	0.07542	0.7327	0.9848	-2.163	0.03051
6	SNP_A_30019323_A	30019323	P	ADD	4686	0.8495	0.07542	0.7327	0.9848	-2.163	0.03051
6	SNP_A_30018704	30018704	G	ADD	4686	0.8495	0.07542	0.7327	0.9848	-2.163	0.03051
6	AA_A_62_30018696_E	30018696	P	ADD	4686	0.8495	0.07542	0.7327	0.9848	-2.163	0.03051
6	SNP_A_30019550	30019550	C	ADD	4686	0.8495	0.07542	0.7327	0.9848	-2.163	0.03051
6	SNP_A_30019524	30019524	A	ADD	4686	0.8495	0.07542	0.7327	0.9848	-2.163	0.03051
6	SNP_A_30020541	30020541	G	ADD	4686	0.8495	0.07542	0.7327	0.9848	-2.163	0.03051
6	SNP_A_30019035_C	30019035	P	ADD	4686	0.8495	0.07542	0.7327	0.9848	-2.163	0.03051
6	AA_A_95_30019036_L	30019036	P	ADD	4686	0.8495	0.07542	0.7327	0.9848	-2.163	0.03051
6	SNP_A_30019513	30019513	C	ADD	4686	0.8495	0.07542	0.7327	0.9848	-2.163	0.03051
6	AA_A_99_30019048	30019048	F	ADD	4686	0.8495	0.07542	0.7327	0.9848	-2.163	0.03051
6	SNP_A_30019048	30019048	T	ADD	4686	0.8495	0.07542	0.7327	0.9848	-2.163	0.03051
6	SNP_A_30018381	30018381	A	ADD	4686	0.8495	0.07542	0.7327	0.9848	-2.163	0.03051
6	SNP_A_30019583	30019583	A	ADD	4686	0.8495	0.07542	0.7327	0.9848	-2.163	0.03051
6	SNP_A_30019816	30019816	A	ADD	4686	0.8495	0.07542	0.7327	0.9848	-2.163	0.03051
6	SNP_A_30018452	30018452	A	ADD	4686	0.8495	0.07542	0.7327	0.9848	-2.163	0.03051
6	SNP_A_30019339	30019339	G	ADD	4686	0.8495	0.07542	0.7327	0.9848	-2.163	0.03051
6	SNP_A_30020365	30020365	C	ADD	4686	0.8495	0.07542	0.7327	0.9848	-2.163	0.03051
6	SNP_A_30021180	30021180	G	ADD	4686	0.8495	0.07542	0.7327	0.9848	-2.163	0.03051
6	SNP_A_30020917	30020917	A	ADD	4686	0.8495	0.07542	0.7327	0.9848	-2.163	0.03051
6	SNP_A_30018840	30018840	G	ADD	4686	0.8495	0.07542	0.7327	0.9848	-2.163	0.03051
6	SNP_A_30019930	30019930	T	ADD	4686	0.8495	0.07542	0.7327	0.9848	-2.163	0.03051
6	SNP_A_30019936	30019936	A	ADD	4686	0.8495	0.07542	0.7327	0.9848	-2.163	0.03051
6	SNP_A_30020692	30020692	T	ADD	4686	0.8495	0.07542	0.7327	0.9848	-2.163	0.03051
6	SNP_A_30020666	30020666	T	ADD	4686	0.8495	0.07542	0.7327	0.9848	-2.163	0.03051
6	SNP_A_30020659	30020659	G	ADD	4686	0.8495	0.07542	0.7327	0.9848	-2.163	0.03051
6	SNP_A_30020635	30020635	T	ADD	4686	0.8495	0.07542	0.7327	0.9848	-2.163	0.03051
6	SNP_A_30020628	30020628	C	ADD	4686	0.8495	0.07542	0.7327	0.9848	-2.163	0.03051
6	SNP_A_30020543	30020543	C	ADD	4686	0.8495	0.07542	0.7327	0.9848	-2.163	0.03051
6	SNP_A_30018926	30018926	A	ADD	4686	0.8495	0.07542	0.7327	0.9848	-2.163	0.03051
6	SNP_A_30020065	30020065	A	ADD	4686	0.8495	0.07542	0.7327	0.9848	-2.163	0.03051
6	SNP_A_30018439	30018439	C	ADD	4686	0.844	0.07862	0.7234	0.9846	-2.158	0.03094
6	rs12212935	29467091	A	ADD	4650	1.098	0.04326	1.009	1.195	2.157	0.03099
6	SNP_DRB1_32659936	32659936	C	ADD	4686	0.8966	0.0508	0.8116	0.9904	-2.149	0.0316
6	rs9276435	32821845	T	ADD	4672	0.8894	0.05458	0.7992	0.9898	-2.147	0.03176
6	rs1264703	30173395	G	ADD	4684	1.109	0.04829	1.009	1.219	2.14	0.03234
6	HLA_B_4402	31431272	P	ADD	4686	1.137	0.06	1.011	1.279	2.138	0.03248
6	AA_DQA1_56_32717218_R	32717218	P	ADD	4686	0.8548	0.07348	0.7401	0.9872	-2.136	0.0327
6	SNP_DQA1_32717219_A	32717219	P	ADD	4686	0.8548	0.07348	0.7401	0.9872	-2.136	0.0327
6	AA_DQA1_76_32717278_V	32717278	P	ADD	4686	0.8548	0.07348	0.7401	0.9872	-2.136	0.0327
6	AA_DQA1_187_32718380	32718380	T	ADD	4686	0.8548	0.07348	0.7401	0.9872	-2.136	0.0327
6	SNP_DQA1_32717108	32717108	T	ADD	4686	0.8548	0.07348	0.7401	0.9872	-2.136	0.0327
6	HLA_DQA1_03	32716284	P	ADD	4686	0.8548	0.07348	0.7401	0.9872	-2.136	0.0327
6	SNP_DQA1_32717120	32717120	G	ADD	4686	0.8548	0.07348	0.7401	0.9872	-2.136	0.0327
6	SNP_DQA1_32717277_G	32717277	P	ADD	4686	0.8548	0.07348	0.7401	0.9872	-2.136	0.0327
6	AA_DQA1_26_32717128	32717128	S	ADD	4686	0.8548	0.07348	0.7401	0.9872	-2.136	0.0327
6	SNP_DQA1_32717128	32717128	G	ADD	4686	0.8548	0.07348	0.7401	0.9872	-2.136	0.0327
6	AA_DQA1_47_32717191_Q	32717191	P	ADD	4686	0.8548	0.07348	0.7401	0.9872	-2.136	0.0327
6	SNP_DQA1_32717217_A	32717217	P	ADD	4686	0.8548	0.07348	0.7401	0.9872	-2.136	0.0327
6	SNP_DQA1_32718379	32718379	A	ADD	4686	0.8548	0.07348	0.7401	0.9872	-2.136	0.0327
6	SNP_A_30019219_T	30019219	P	ADD	4686	1.101	0.04523	1.008	1.203	2.134	0.03284
6	AA_A_156_30019219_L	30019219	P	ADD	4686	1.101	0.04523	1.008	1.203	2.134	0.03284
6	rs9275572	32786977	A	ADD	4681	0.9119	0.04333	0.8377	0.9927	-2.128	0.03332
6	rs9261394	30172541	A	ADD	4681	1.097	0.04357	1.007	1.195	2.128	0.03337
6	AA_DRB1_96_32657590_Q	32657590	P	ADD	4686	0.8887	0.05547	0.7971	0.9908	-2.127	0.0334
6	SNP_DRB1_32657589_T	32657589	P	ADD	4686	0.8887	0.05547	0.7971	0.9908	-2.127	0.0334
6	rs9261265	30134329	C	ADD	4677	0.7958	0.1079	0.6441	0.9832	-2.117	0.03429
6	AA_DRB1_-25_32665484_R	32665484	P	ADD	4686	0.9032	0.04817	0.8218	0.9926	-2.115	0.03445
6	SNP_DRB1_32665401	32665401	T	ADD	4686	0.9032	0.04817	0.8218	0.9926	-2.115	0.03445
6	AA_DRB1_-16_32665457_V	32665457	P	ADD	4686	0.9032	0.04817	0.8218	0.9926	-2.115	0.03445
6	rs1051336	32520570	A	ADD	4683	0.888	0.05627	0.7952	0.9915	-2.111	0.03475
6	SNP_C_31347130_C	31347130	P	ADD	4686	1.097	0.04372	1.007	1.195	2.11	0.03483
6	SNP_DRB1_32657479	32657479	A	ADD	4686	0.8895	0.05551	0.7978	0.9918	-2.109	0.03497
6	SNP_DRB1_32657574	32657574	T	ADD	4686	0.8895	0.05551	0.7978	0.9918	-2.109	0.03497
6	SNP_DRB1_32657453	32657453	T	ADD	4686	0.8895	0.05551	0.7978	0.9918	-2.109	0.03497
6	AA_DRB1_133_32657479	32657479	L	ADD	4686	0.8895	0.05551	0.7978	0.9918	-2.109	0.03497
6	SNP_DRB1_32657379	32657379	T	ADD	4686	0.8895	0.05551	0.7978	0.9918	-2.109	0.03497
6	AA_DRB1_71_32659935_A	32659935	P	ADD	4686	0.8895	0.05551	0.7978	0.9918	-2.109	0.03497
6	AA_DRB1_142_32657452	32657452	M	ADD	4686	0.8895	0.05551	0.7978	0.9918	-2.109	0.03497
6	AA_DRB1_13_32660109_R	32660109	P	ADD	4686	0.8895	0.05551	0.7978	0.9918	-2.109	0.03497
6	SNP_DRB1_32659973_A	32659973	P	ADD	4686	0.8895	0.05551	0.7978	0.9918	-2.109	0.03497
6	SNP_DRB1_32659935_G	32659935	P	ADD	4686	0.8895	0.05551	0.7978	0.9918	-2.109	0.03497
6	HLA_DRB1_15	32660042	P	ADD	4686	0.8895	0.05551	0.7978	0.9918	-2.109	0.03497
6	SNP_DRB1_32665413	32665413	A	ADD	4686	0.8895	0.05551	0.7978	0.9918	-2.109	0.03497
6	SNP_DRB1_32660108	32660108	C	ADD	4686	0.8895	0.05551	0.7978	0.9918	-2.109	0.03497
6	AA_DRB1_-1_32665412_S	32665412	P	ADD	4686	0.8895	0.05551	0.7978	0.9918	-2.109	0.03497
6	SNP_DRB1_32660110_T	32660110	P	ADD	4686	0.8895	0.05551	0.7978	0.9918	-2.109	0.03497
6	AA_DRB1_11_32660115_P	32660115	P	ADD	4686	0.8895	0.05551	0.7978	0.9918	-2.109	0.03497
6	HLA_DRB1_1501	32660042	P	ADD	4686	0.8895	0.05551	0.7978	0.9918	-2.109	0.03497
6	rs406936	32041140	A	ADD	4663	1.139	0.06165	1.009	1.285	2.108	0.035
6	SNP_DRB1_32660109_G	32660109	P	ADD	4686	0.9032	0.04836	0.8215	0.993	-2.106	0.03519
6	SNP_DRB1_32656004	32656004	C	ADD	4686	0.9032	0.04836	0.8215	0.993	-2.106	0.03519
6	AA_DRB1_13_32660109_S	32660109	P	ADD	4686	0.9032	0.04836	0.8215	0.993	-2.106	0.03519
6	AA_DRB1_233_32656004_R	32656004	P	ADD	4686	0.9032	0.04836	0.8215	0.993	-2.106	0.03519
6	rs3130501	31244432	A	ADD	4685	0.8997	0.05035	0.8151	0.993	-2.1	0.03573
6	SNP_DRB1_32660110_A	32660110	P	ADD	4686	1.102	0.04664	1.006	1.208	2.092	0.03641
6	rs9268402	32449331	G	ADD	4685	0.9143	0.0429	0.8406	0.9945	-2.088	0.03677
6	rs1264344	30908556	T	ADD	4682	0.9145	0.04294	0.8407	0.9948	-2.082	0.03738
6	rs3115576	32324828	A	ADD	4681	1.093	0.04268	1.005	1.188	2.081	0.03744
6	rs2073723	31238057	T	ADD	4668	0.9004	0.05041	0.8157	0.9939	-2.081	0.03745
6	rs4530903	32689867	T	ADD	4644	1.148	0.0668	1.007	1.309	2.07	0.03843
6	rs3129932	32444105	G	ADD	4680	0.9001	0.05088	0.8147	0.9945	-2.068	0.0386
6	AA_B_116_31432123_F	31432123	P	ADD	4686	1.249	0.1075	1.011	1.542	2.065	0.03893
6	SNP_B_31432565	31432565	C	ADD	4686	0.9151	0.04319	0.8408	0.9959	-2.055	0.03985
6	SNP_DQB1_32740616	32740616	A	ADD	4686	1.132	0.06045	1.006	1.275	2.055	0.03991
6	SNP_DQB1_32740625	32740625	C	ADD	4686	1.132	0.06045	1.006	1.275	2.055	0.03991
6	AA_DQB1_26_32740759_G	32740759	P	ADD	4686	1.132	0.06045	1.006	1.275	2.055	0.03991
6	SNP_DQB1_32740759_C	32740759	P	ADD	4686	1.132	0.06045	1.006	1.275	2.055	0.03991
6	AA_DQB1_74_32740615_S	32740615	P	ADD	4686	1.132	0.06045	1.006	1.275	2.055	0.03991
6	SNP_DQB1_32740760_C	32740760	P	ADD	4686	1.132	0.06045	1.006	1.275	2.055	0.03991
6	SNP_DQB1_32740761	32740761	C	ADD	4686	1.132	0.06045	1.006	1.275	2.055	0.03991
6	rs3117229	33164047	A	ADD	4682	1.106	0.04909	1.005	1.218	2.054	0.03998
6	rs3132959	32406920	G	ADD	4683	0.9008	0.05088	0.8153	0.9953	-2.053	0.04009
6	rs9276832	32940378	T	ADD	4639	0.9092	0.04638	0.8302	0.9958	-2.052	0.0402
6	rs241432	32910181	G	ADD	4671	0.9155	0.04321	0.8411	0.9964	-2.044	0.04092
6	rs29221	29697103	G	ADD	4664	0.9003	0.05138	0.8141	0.9957	-2.043	0.04101
6	SNP_A_30020573	30020573	T	ADD	4686	0.8713	0.06743	0.7634	0.9944	-2.043	0.04102
6	rs10947441	33897559	A	ADD	4679	1.112	0.05243	1.004	1.233	2.032	0.04213
6	rs805268	31746157	C	ADD	4680	1.276	0.1199	1.009	1.614	2.032	0.04213
6	rs3905495	31373518	A	ADD	4683	0.9107	0.04631	0.8317	0.9972	-2.021	0.0433
6	SNP_A-1863641	29117982	C	ADD	4673	1.251	0.111	1.006	1.555	2.016	0.04381
6	rs9366778	31377152	A	ADD	4680	0.9143	0.04447	0.838	0.9975	-2.015	0.04388
6	rs213208	33285988	T	ADD	4675	1.104	0.04915	1.003	1.216	2.014	0.04403
6	rs2523855	31130137	C	ADD	4616	1.093	0.04439	1.002	1.193	2.01	0.0444
6	rs9261151	30095717	A	ADD	4663	0.8074	0.1065	0.6553	0.9949	-2.008	0.04468
6	HLA_DQB1_0201	32739039	P	ADD	4686	0.8899	0.05817	0.794	0.9974	-2.005	0.04498
6	AA_B_74_31432494	31432494	D	ADD	4686	0.9156	0.04403	0.8399	0.9982	-2.002	0.04531
6	SNP_B_31432495	31432495	C	ADD	4686	0.9156	0.04403	0.8399	0.9982	-2.002	0.04531
6	rs10484549	30134269	C	ADD	4682	0.828	0.09441	0.6881	0.9963	-1.999	0.04556
6	rs9295965	31287012	C	ADD	4676	1.112	0.05312	1.002	1.234	1.993	0.04623
6	rs2071025	33251734	G	ADD	4681	1.103	0.04917	1.001	1.214	1.988	0.04686
6	rs480092	31872878	C	ADD	4668	0.8876	0.0602	0.7888	0.9988	-1.98	0.04766
6	rs6933349	31109992	A	ADD	4679	0.8992	0.05371	0.8093	0.999	-1.978	0.04788
6	SNP_DQB1_32742280_A	32742280	P	ADD	4686	0.8958	0.05564	0.8032	0.999	-1.978	0.04789
6	HLA_DQB1_0602	32739039	P	ADD	4686	0.8958	0.05564	0.8032	0.999	-1.978	0.04789
6	rs7452756	31284581	G	ADD	4640	1.11	0.05299	1.001	1.232	1.973	0.04851
6	rs3807030	30141669	T	ADD	4681	0.8085	0.108	0.6543	0.999	-1.969	0.04895
6	SNP_A-4226034	32778473	T	ADD	4619	1.127	0.06093	1.001	1.27	1.969	0.04896
6	rs2233969	31188411	G	ADD	4682	1.113	0.05453	1	1.239	1.963	0.0496
6	rs4084097	29919729	C	ADD	4680	0.8292	0.09538	0.6878	0.9997	-1.963	0.04961
6	rs9263804	31243685	C	ADD	4681	0.9064	0.05014	0.8215	1	-1.96	0.04999
6	rs3135393	32516820	G	ADD	4678	0.897	0.0555	0.8046	1	-1.958	0.05026
6	AA_B_97_31432180_W	31432180	P	ADD	4686	1.276	0.1245	0.9995	1.628	1.956	0.05051
6	SNP_B_31432735	31432735	A	ADD	4686	1.276	0.1245	0.9995	1.628	1.956	0.05051
6	SNP_B_31432250	31432250	C	ADD	4686	1.276	0.1245	0.9995	1.628	1.956	0.05051
6	SNP_B_31431646	31431646	A	ADD	4686	1.276	0.1245	0.9995	1.628	1.956	0.05051
6	SNP_B_31432181_A	31432181	P	ADD	4686	1.276	0.1245	0.9995	1.628	1.956	0.05051
6	SNP_B_31431459	31431459	A	ADD	4686	1.276	0.1245	0.9995	1.628	1.956	0.05051
6	HLA_B_14	31431272	P	ADD	4686	1.276	0.1245	0.9995	1.628	1.956	0.05051
6	rs3130955	31162490	A	ADD	4685	1.089	0.04365	0.9997	1.186	1.954	0.05075
6	rs3132524	31244693	T	ADD	4680	0.9066	0.05019	0.8217	1	-1.953	0.05077
6	rs2248880	31341489	C	ADD	4668	1.098	0.04809	0.9997	1.207	1.953	0.05084
6	rs3135363	32497626	G	ADD	4683	0.9092	0.04872	0.8264	1	-1.953	0.05084
6	SNP_C_31346687	31346687	A	ADD	4686	1.253	0.1158	0.9984	1.572	1.946	0.05161
6	SNP_C_31346486	31346486	T	ADD	4686	1.253	0.1158	0.9984	1.572	1.946	0.05161
6	HLA_C_0802	31346171	P	ADD	4686	1.253	0.1158	0.9984	1.572	1.946	0.05161
6	HLA_C_08	31346171	P	ADD	4686	1.253	0.1158	0.9984	1.572	1.946	0.05161
6	rs2394963	31359441	T	ADD	4684	0.9115	0.04764	0.8303	1.001	-1.944	0.05185
6	rs630792	33798288	A	ADD	4528	1.167	0.07956	0.9987	1.364	1.944	0.05189
6	rs2395164	32495838	T	ADD	4674	0.8952	0.057	0.8006	1.001	-1.943	0.05206
6	AA_DQA1_52_32717206_R	32717206	P	ADD	4686	0.9164	0.04512	0.8388	1.001	-1.935	0.05298
6	rs427037	32320242	G	ADD	4657	1.109	0.05341	0.9986	1.231	1.933	0.05326
6	SNP_B_31430492	31430492	A	ADD	4686	0.9119	0.04787	0.8302	1.002	-1.926	0.05409
6	SNP_C_31347275	31347275	G	ADD	4686	0.9196	0.0436	0.8443	1.002	-1.922	0.05459
6	rs9295805	29505758	T	ADD	4629	1.096	0.04763	0.9981	1.203	1.92	0.0549
6	rs4959068	31451823	A	ADD	4559	1.196	0.09349	0.996	1.437	1.918	0.05516
6	rs9266409	31444547	C	ADD	4682	1.111	0.05513	0.9971	1.238	1.907	0.05646
6	rs1012411	30440534	G	ADD	4681	0.9169	0.04556	0.8386	1.003	-1.904	0.05692
6	rs6915177	29630567	T	ADD	4685	1.333	0.1508	0.9915	1.791	1.903	0.05699
6	rs7761859	33912115	T	ADD	4679	0.9069	0.05137	0.82	1.003	-1.903	0.05705
6	AA_B_167_31431970	31431970	S	ADD	4686	1.103	0.05139	0.9969	1.219	1.9	0.05747
6	SNP_B_31430374	31430374	G	ADD	4686	1.103	0.05139	0.9969	1.219	1.9	0.05747
6	SNP_B_31431300	31431300	A	ADD	4686	1.103	0.05139	0.9969	1.219	1.9	0.05747
6	HLA_B_44	31431272	P	ADD	4686	1.103	0.05139	0.9969	1.219	1.9	0.05747
6	AA_B_199_31431300	31431300	V	ADD	4686	1.103	0.05139	0.9969	1.219	1.9	0.05747
6	SNP_B_31432799	31432799	T	ADD	4686	1.103	0.05139	0.9969	1.219	1.9	0.05747
6	SNP_B_31431970	31431970	G	ADD	4686	1.103	0.05139	0.9969	1.219	1.9	0.05747
6	AA_DRB1_32_32660052	32660052	H	ADD	4686	0.903	0.05373	0.8128	1.003	-1.898	0.05766
6	SNP_DRB1_32660053	32660053	G	ADD	4686	0.903	0.05373	0.8128	1.003	-1.898	0.05766
6	rs10947449	33903649	G	ADD	4681	1.093	0.04694	0.9969	1.198	1.895	0.05816
6	rs2001099	32491611	C	ADD	4682	0.898	0.05678	0.8035	1.004	-1.894	0.05821
6	SNP_B_31432581_T	31432581	P	ADD	4686	0.9152	0.04678	0.835	1.003	-1.894	0.05824
6	SNP_B_31432574	31432574	G	ADD	4686	1.093	0.04677	0.9969	1.198	1.894	0.05825
6	SNP_DRB1_32660038	32660038	T	ADD	4686	0.9029	0.05405	0.8121	1.004	-1.89	0.05872
6	AA_DRB1_37_32660037_N	32660037	P	ADD	4686	0.9029	0.05405	0.8121	1.004	-1.89	0.05872
6	rs29224	29689322	T	ADD	4668	0.8708	0.07324	0.7544	1.005	-1.888	0.05896
6	rs9295837	30292683	A	ADD	4675	1.199	0.09614	0.9929	1.447	1.886	0.05934
6	rs2097775	30462282	A	ADD	4670	1.115	0.05795	0.9954	1.249	1.881	0.06001
6	rs3757340	31029861	C	ADD	4676	1.093	0.04747	0.9962	1.2	1.88	0.06016
6	rs13215091	31636669	A	ADD	4680	1.235	0.1127	0.99	1.54	1.871	0.06132
6	rs9266406	31444397	A	ADD	4682	1.108	0.05513	0.9948	1.235	1.866	0.06208
6	rs29225	29689020	G	ADD	4681	0.8712	0.07413	0.7534	1.007	-1.86	0.06288
6	SNP_B_31432826	31432826	G	ADD	4686	0.9124	0.04935	0.8282	1.005	-1.858	0.06311
6	rs1233391	29658597	C	ADD	4681	1.105	0.05359	0.9945	1.227	1.858	0.06318
6	rs1264702	30173554	C	ADD	4673	1.094	0.04841	0.995	1.203	1.857	0.06332
6	rs6910516	31451806	G	ADD	4682	1.108	0.05514	0.9941	1.234	1.852	0.06403
6	SNP_B_31432123_T	31432123	P	ADD	4686	0.9171	0.04683	0.8366	1.005	-1.849	0.06448
6	rs2596477	31435702	A	ADD	4665	1.107	0.05481	0.9939	1.232	1.848	0.06465
6	rs10947058	30284101	T	ADD	4684	1.193	0.09583	0.989	1.44	1.845	0.0651
6	AA_B_45_31432581_M	31432581	P	ADD	4686	1.116	0.05954	0.993	1.254	1.842	0.06552
6	AA_B_46_31432578	31432578	A	ADD	4686	1.116	0.05954	0.993	1.254	1.842	0.06552
6	SNP_B_31432581_A	31432581	P	ADD	4686	1.116	0.05954	0.993	1.254	1.842	0.06552
6	SNP_B_31432578	31432578	G	ADD	4686	1.116	0.05954	0.993	1.254	1.842	0.06552
6	rs2516687	30472566	T	ADD	4674	1.223	0.1093	0.987	1.515	1.84	0.0657
6	rs1611636	29944682	C	ADD	4680	1.219	0.1079	0.9867	1.506	1.836	0.06638
6	rs1269851	32200185	C	ADD	4684	1.185	0.09262	0.9885	1.421	1.836	0.06643
6	rs1150743	30100240	T	ADD	4683	0.8711	0.07532	0.7516	1.01	-1.832	0.06692
6	rs7766902	29344624	T	ADD	4678	0.8771	0.07168	0.7621	1.009	-1.83	0.06727
6	rs3135376	32493448	G	ADD	4682	0.9011	0.05694	0.8059	1.007	-1.83	0.0673
6	AA_DQB1_87_32740576_F	32740576	P	ADD	4686	0.9085	0.05253	0.8196	1.007	-1.826	0.0678
6	SNP_DQB1_32740692	32740692	G	ADD	4686	0.9085	0.05253	0.8196	1.007	-1.826	0.0678
6	HLA_DQB1_06	32739039	P	ADD	4686	0.9085	0.05253	0.8196	1.007	-1.826	0.0678
6	AA_DQB1_-5_32742280_L	32742280	P	ADD	4686	0.9085	0.05253	0.8196	1.007	-1.826	0.0678
6	SNP_DQB1_32737825	32737825	A	ADD	4686	0.9085	0.05253	0.8196	1.007	-1.826	0.0678
6	SNP_DQB1_32742280_G	32742280	P	ADD	4686	1.101	0.05253	0.993	1.22	1.826	0.0678
6	AA_DQB1_125_32737913_G	32737913	P	ADD	4686	0.9085	0.05253	0.8196	1.007	-1.826	0.0678
6	rs9295967	31291999	G	ADD	4673	1.101	0.05313	0.9923	1.222	1.815	0.0695
6	rs2213580	32496552	C	ADD	4681	0.902	0.05696	0.8067	1.008	-1.812	0.07006
6	rs9394128	33131348	C	ADD	4683	0.9072	0.05374	0.8165	1.008	-1.811	0.0701
6	rs3135378	32493077	A	ADD	4683	0.9023	0.05698	0.807	1.009	-1.804	0.07116
6	rs16867690	29693362	T	ADD	4640	0.8749	0.07409	0.7566	1.012	-1.804	0.07126
6	rs2523405	29803284	G	ADD	4678	1.081	0.04317	0.9933	1.176	1.804	0.07129
6	rs2395161	32495730	C	ADD	4680	0.9024	0.05704	0.8069	1.009	-1.801	0.07175
6	rs1736913	29812379	T	ADD	4685	0.9206	0.04607	0.8411	1.008	-1.796	0.07246
6	rs6933050	31451611	C	ADD	4675	1.104	0.05531	0.9909	1.231	1.794	0.07275
6	rs6930933	32491388	T	ADD	4681	0.9028	0.05704	0.8073	1.01	-1.793	0.0729
6	rs9405035	32515046	A	ADD	4668	0.7507	0.1601	0.5485	1.028	-1.79	0.07337
6	rs2395167	32496286	T	ADD	4671	0.9034	0.05678	0.8083	1.01	-1.789	0.07367
6	rs3873375	31359339	T	ADD	4669	0.9197	0.04681	0.8391	1.008	-1.789	0.07369
6	rs805297	31730585	A	ADD	4682	1.087	0.0466	0.992	1.191	1.788	0.07385
6	SNP_DRB1_32660070	32660070	T	ADD	4686	0.901	0.05835	0.8036	1.01	-1.787	0.07388
6	SNP_DRB1_32659917	32659917	T	ADD	4686	0.901	0.05835	0.8036	1.01	-1.787	0.07388
6	AA_DRB1_74_32659926_R	32659926	P	ADD	4686	0.901	0.05835	0.8036	1.01	-1.787	0.07388
6	SNP_DRB1_32659926_C	32659926	P	ADD	4686	0.901	0.05835	0.8036	1.01	-1.787	0.07388
6	HLA_DRB1_0301	32660042	P	ADD	4686	0.901	0.05835	0.8036	1.01	-1.787	0.07388
6	SNP_DRB1_32657541	32657541	A	ADD	4686	0.901	0.05835	0.8036	1.01	-1.787	0.07388
6	HLA_DRB1_03	32660042	P	ADD	4686	0.901	0.05835	0.8036	1.01	-1.787	0.07388
6	AA_DRB1_26_32660070_Y	32660070	P	ADD	4686	0.901	0.05835	0.8036	1.01	-1.787	0.07388
6	AA_DRB1_77_32659917	32659917	N	ADD	4686	0.901	0.05835	0.8036	1.01	-1.787	0.07388
6	rs2001097	32491836	T	ADD	4680	0.9032	0.05703	0.8077	1.01	-1.786	0.07411
6	SNP_DQB1_32740615	32740615	G	ADD	4686	1.082	0.04423	0.9923	1.18	1.784	0.07436
6	SNP_DQB1_32740613	32740613	C	ADD	4686	1.082	0.04423	0.9923	1.18	1.784	0.07436
6	AA_DQB1_75_32740612	32740612	V	ADD	4686	1.082	0.04423	0.9923	1.18	1.784	0.07436
6	AA_DQB1_74_32740615_E	32740615	P	ADD	4686	0.9241	0.04423	0.8474	1.008	-1.784	0.07437
6	AA_DQB1_71_32740624_T	32740624	P	ADD	4686	0.9241	0.04423	0.8474	1.008	-1.784	0.07437
6	rs4713423	31110280	C	ADD	4674	0.9105	0.05261	0.8213	1.009	-1.782	0.07481
6	AA_DPB1_76_33156640_I	33156640	P	ADD	4686	1.375	0.1787	0.9685	1.951	1.781	0.07491
6	rs2523404	29803692	T	ADD	4684	1.08	0.04314	0.9922	1.175	1.779	0.07519
6	rs1431403	33155009	C	ADD	4684	1.086	0.04634	0.9915	1.189	1.776	0.07576
6	rs16899205	31374340	G	ADD	4684	0.919	0.04759	0.8372	1.009	-1.775	0.07597
6	rs10946988	29479863	A	ADD	4677	1.088	0.04751	0.991	1.194	1.769	0.07693
6	rs11754648	33903106	C	ADD	4677	1.086	0.04686	0.991	1.191	1.766	0.0774
6	rs9469597	33902107	C	ADD	4682	1.087	0.04708	0.9908	1.192	1.763	0.07787
6	SNP_B_31432583	31432583	T	ADD	4686	0.9258	0.0438	0.8496	1.009	-1.761	0.07829
6	AA_B_45_31432581_E	31432581	P	ADD	4686	0.9258	0.0438	0.8496	1.009	-1.761	0.07829
6	SNP_B_31432582	31432582	C	ADD	4686	0.9258	0.0438	0.8496	1.009	-1.761	0.07829
6	rs4713677	33839203	C	ADD	4684	1.079	0.04319	0.9913	1.174	1.757	0.07892
6	rs9295931	30977693	T	ADD	4674	1.104	0.05619	0.9887	1.232	1.757	0.07894
6	rs2844463	31723146	A	ADD	4680	1.122	0.06539	0.9868	1.275	1.757	0.07895
6	rs2523880	31150748	G	ADD	4682	1.081	0.04421	0.991	1.179	1.756	0.07904
6	rs16899207	31374366	G	ADD	4686	0.9199	0.04753	0.8381	1.01	-1.755	0.07918
6	rs2523990	30185208	A	ADD	4682	1.077	0.04243	0.9913	1.171	1.755	0.07929
6	rs12193110	30045083	T	ADD	4674	1.086	0.04703	0.9902	1.191	1.751	0.0799
6	rs9295844	30389381	C	ADD	4682	0.8983	0.06137	0.7965	1.013	-1.748	0.08053
6	rs13200022	31206936	T	ADD	4683	1.105	0.05703	0.9879	1.235	1.746	0.08085
6	rs3828886	31548531	G	ADD	4647	1.093	0.05098	0.989	1.208	1.743	0.08129
6	rs3132928	32341993	A	ADD	4676	1.089	0.04918	0.9893	1.2	1.742	0.08152
6	rs3818532	33787785	G	ADD	4682	1.095	0.05249	0.9883	1.214	1.736	0.08252
6	rs10947260	32481163	C	ADD	4679	1.154	0.08243	0.9817	1.356	1.735	0.08267
6	rs2535306	31161846	G	ADD	4679	1.08	0.04416	0.9901	1.177	1.734	0.08299
6	rs2517489	31150285	A	ADD	4678	1.08	0.04432	0.99	1.178	1.733	0.08316
6	rs3130975	31189817	T	ADD	4672	1.08	0.04454	0.9899	1.179	1.732	0.08335
6	rs2596464	31520940	T	ADD	4681	0.9287	0.04282	0.8539	1.01	-1.728	0.08398
6	rs1233320	29916011	G	ADD	4656	1.213	0.1117	0.9744	1.51	1.728	0.08405
6	rs3135366	32496687	C	ADD	4674	0.9062	0.05704	0.8103	1.013	-1.727	0.08417
6	rs1046089	31710946	A	ADD	4680	0.9259	0.04459	0.8484	1.01	-1.727	0.08424
6	rs2523881	31150587	G	ADD	4680	1.079	0.04422	0.9894	1.177	1.72	0.08549
6	rs2074512	30986898	C	ADD	4677	1.101	0.05577	0.9867	1.228	1.719	0.08555
6	rs4947244	30062343	G	ADD	4680	1.086	0.04791	0.9884	1.193	1.716	0.08621
6	rs2523865	31126427	C	ADD	4685	1.076	0.04279	0.9896	1.17	1.715	0.08633
6	rs3828783	33875705	A	ADD	4682	1.1	0.05543	0.9864	1.226	1.713	0.08674
6	rs6924600	30965521	A	ADD	4683	1.1	0.05569	0.986	1.227	1.706	0.08792
6	rs10947432	33784534	A	ADD	4675	1.093	0.0524	0.9866	1.212	1.702	0.08873
6	rs6933763	32830830	G	ADD	4652	1.135	0.07445	0.9806	1.313	1.697	0.08963
6	rs6913746	29603794	C	ADD	4683	1.273	0.1421	0.9633	1.682	1.697	0.08975
6	rs2246330	31149472	A	ADD	4685	1.078	0.04418	0.9883	1.175	1.694	0.09029
6	rs2517510	31138101	G	ADD	4681	1.078	0.0442	0.9882	1.175	1.691	0.09075
6	rs12195469	30897587	A	ADD	4683	0.8958	0.06504	0.7886	1.018	-1.691	0.09078
6	rs12203688	33801602	C	ADD	4669	1.093	0.05271	0.9857	1.212	1.688	0.0915
6	rs4713429	31128996	G	ADD	4682	1.088	0.0501	0.9864	1.2	1.687	0.09154
6	AA_DQA1_175_32717988_E	32717988	P	ADD	4686	1.09	0.05088	0.9862	1.204	1.687	0.09155
6	SNP_DQA1_32717987_G	32717987	P	ADD	4686	1.09	0.05088	0.9862	1.204	1.687	0.09155
6	SNP_DQA1_32717147	32717147	C	ADD	4686	1.09	0.05088	0.9862	1.204	1.687	0.09155
6	rs2535318	31159367	T	ADD	4682	1.077	0.04416	0.988	1.175	1.687	0.09167
6	rs2523883	31150049	T	ADD	4673	1.078	0.04433	0.9879	1.175	1.686	0.09172
6	SNP_B_31432352_G	31432352	P	ADD	4686	0.9162	0.05192	0.8276	1.014	-1.685	0.09197
6	rs9258220	29819020	T	ADD	4640	0.8367	0.1059	0.6799	1.03	-1.684	0.09222
6	rs6457282	30965967	C	ADD	4679	1.099	0.05629	0.9845	1.228	1.682	0.09252
6	rs3218815	30986748	T	ADD	4684	1.098	0.05574	0.9846	1.225	1.681	0.09268
6	rs16896081	29919688	T	ADD	4675	0.8543	0.09368	0.711	1.026	-1.681	0.0928
6	rs2074508	30984417	A	ADD	4684	1.098	0.05574	0.9845	1.225	1.68	0.09294
6	SNP_B_31431959	31431959	G	ADD	4686	1.116	0.06528	0.9817	1.268	1.677	0.09363
6	AA_B_171_31431958	31431958	H	ADD	4686	1.116	0.06528	0.9817	1.268	1.677	0.09363
6	rs3131631	31592662	G	ADD	4680	0.9188	0.05056	0.8321	1.014	-1.675	0.09385
6	SNP_B_31432122	31432122	T	ADD	4686	1.177	0.09754	0.9723	1.425	1.672	0.09444
6	AA_B_116_31432123_L	31432123	P	ADD	4686	1.177	0.09754	0.9723	1.425	1.672	0.09444
6	rs9405050	31179526	A	ADD	4680	0.9309	0.04288	0.8559	1.013	-1.669	0.09516
6	rs439205	33281820	A	ADD	4541	1.087	0.04979	0.9855	1.198	1.667	0.09552
6	SNP_B_31432645_A	31432645	P	ADD	4686	0.9293	0.04402	0.8525	1.013	-1.666	0.09566
6	AA_B_24_31432644_S	31432644	P	ADD	4686	0.9293	0.04402	0.8525	1.013	-1.666	0.09566
6	rs29226	29688990	G	ADD	4678	0.8848	0.07354	0.766	1.022	-1.664	0.09602
6	AA_DRB1_120_32657518	32657518	N	ADD	4686	0.9021	0.06202	0.7988	1.019	-1.662	0.09658
6	SNP_DRB1_32657518	32657518	T	ADD	4686	0.9021	0.06202	0.7988	1.019	-1.662	0.09658
6	AA_DRB1_11_32660115_V	32660115	P	ADD	4686	0.9021	0.06202	0.7988	1.019	-1.662	0.09658
6	SNP_B_31432890	31432890	G	ADD	4686	1.078	0.0455	0.986	1.178	1.649	0.09906
6	AA_B_-16_31432889	31432889	L	ADD	4686	1.078	0.0455	0.986	1.178	1.649	0.09906
6	rs2535315	31160106	T	ADD	4677	1.076	0.04428	0.9863	1.173	1.649	0.0991
6	rs17495612	32467409	C	ADD	4684	1.105	0.06049	0.9813	1.244	1.648	0.09933
6	rs7767325	32341864	C	ADD	4681	1.084	0.0491	0.9848	1.194	1.648	0.09941
6	rs740882	29683435	T	ADD	4683	0.8863	0.07338	0.7676	1.023	-1.644	0.1001
6	rs7765820	33751536	A	ADD	4684	1.079	0.04636	0.9855	1.182	1.644	0.1001
6	SNP_A_30018583	30018583	A	ADD	4686	1.076	0.0444	0.986	1.173	1.642	0.1006
6	AA_A_9_30018537_S	30018537	P	ADD	4686	0.8899	0.07102	0.7743	1.023	-1.642	0.1006
6	AA_DRB1_96_32657590_Y	32657590	P	ADD	4686	0.9031	0.06209	0.7996	1.02	-1.642	0.1007
6	SNP_DRB1_32660050	32660050	G	ADD	4686	0.9031	0.06209	0.7996	1.02	-1.642	0.1007
6	SNP_DRB1_32665482	32665482	A	ADD	4686	0.9031	0.06209	0.7996	1.02	-1.642	0.1007
6	SNP_DRB1_32660110_G	32660110	P	ADD	4686	0.9031	0.06209	0.7996	1.02	-1.642	0.1007
6	AA_DRB1_-24_32665481_F	32665481	P	ADD	4686	0.9031	0.06209	0.7996	1.02	-1.642	0.1007
6	SNP_DRB1_32657339	32657339	G	ADD	4686	0.9031	0.06209	0.7996	1.02	-1.642	0.1007
6	SNP_DRB1_32657591_A	32657591	P	ADD	4686	0.9031	0.06209	0.7996	1.02	-1.642	0.1007
6	SNP_DRB1_32660111	32660111	T	ADD	4686	0.9031	0.06209	0.7996	1.02	-1.642	0.1007
6	HLA_DRB1_0401	32660042	P	ADD	4686	0.9031	0.06209	0.7996	1.02	-1.642	0.1007
6	AA_DRB1_180_32657338_L	32657338	P	ADD	4686	0.9031	0.06209	0.7996	1.02	-1.642	0.1007
6	SNP_A_30019323_C	30019323	P	ADD	4686	1.124	0.07101	0.9777	1.291	1.642	0.1007
6	AA_DRB1_13_32660109_H	32660109	P	ADD	4686	0.9031	0.06209	0.7996	1.02	-1.642	0.1007
6	AA_DRB1_33_32660049	32660049	H	ADD	4686	0.9031	0.06209	0.7996	1.02	-1.642	0.1007
6	HLA_DRB1_04	32660042	P	ADD	4686	0.9031	0.06209	0.7996	1.02	-1.642	0.1007
6	rs17842396	29694363	C	ADD	4684	0.8867	0.07337	0.7679	1.024	-1.639	0.1011
6	AA_C_99_31347080_Y	31347080	P	ADD	4686	1.083	0.04883	0.9842	1.192	1.633	0.1024
6	SNP_C_31347080_T	31347080	P	ADD	4686	1.083	0.04883	0.9842	1.192	1.633	0.1024
6	rs3219183	31624342	G	ADD	4679	1.211	0.1174	0.9618	1.524	1.628	0.1034
6	rs7743563	33129170	A	ADD	4647	0.9156	0.05419	0.8233	1.018	-1.627	0.1037
6	rs9469595	33901533	A	ADD	4664	1.084	0.04945	0.9836	1.194	1.627	0.1038
6	rs2517471	31160077	G	ADD	4672	1.075	0.04427	0.9853	1.172	1.625	0.1041
6	rs204990	32269408	A	ADD	4678	1.087	0.05125	0.9827	1.201	1.62	0.1053
6	rs1541269	30211339	A	ADD	4679	0.9064	0.06075	0.8047	1.021	-1.618	0.1058
6	SNP_B_31432743	31432743	A	ADD	4686	1.192	0.1089	0.963	1.475	1.613	0.1067
6	rs6457747	33975418	C	ADD	4526	1.114	0.06715	0.9769	1.271	1.612	0.107
6	rs9393945	29216270	G	ADD	4682	0.8813	0.07847	0.7557	1.028	-1.61	0.1073
6	rs439852	33113186	T	ADD	4676	1.081	0.04858	0.9831	1.189	1.61	0.1075
6	rs1265052	31188450	T	ADD	4682	0.9338	0.04272	0.8588	1.015	-1.604	0.1087
6	SNP_C_31347355	31347355	T	ADD	4686	0.854	0.09873	0.7038	1.036	-1.598	0.1099
6	HLA_C_0303	31346171	P	ADD	4686	0.854	0.09873	0.7038	1.036	-1.598	0.1099
6	rs9263715	31203780	A	ADD	4681	1.092	0.0553	0.9802	1.217	1.599	0.1099
6	AA_C_91_31347104	31347104	R	ADD	4686	0.854	0.09873	0.7038	1.036	-1.598	0.1099
6	rs3130284	32248465	C	ADD	4683	1.082	0.04932	0.9821	1.192	1.594	0.1109
6	SNP_A_30018537_C	30018537	P	ADD	4686	0.9022	0.06458	0.7949	1.024	-1.593	0.1111
6	SNP_B_31432107	31432107	T	ADD	4686	1.161	0.09382	0.9659	1.395	1.59	0.1117
6	SNP_B_31432222	31432222	A	ADD	4686	1.161	0.09382	0.9659	1.395	1.59	0.1117
6	rs1265777	32381136	C	ADD	4675	1.071	0.04327	0.9841	1.166	1.589	0.112
6	rs3132644	30448065	C	ADD	4678	0.9347	0.04272	0.8596	1.016	-1.58	0.114
6	SNP_B_31432681	31432681	C	ADD	4686	0.9279	0.04734	0.8457	1.018	-1.58	0.1141
6	AA_B_12_31432680	31432680	V	ADD	4686	0.9279	0.04734	0.8457	1.018	-1.58	0.1141
6	rs29227	29688567	T	ADD	4684	0.8908	0.07323	0.7717	1.028	-1.579	0.1144
6	rs2523535	31444229	G	ADD	4678	0.9337	0.04353	0.8573	1.017	-1.577	0.1148
6	rs2530699	31061219	T	ADD	4595	1.105	0.06337	0.9759	1.251	1.576	0.1151
6	SNP_DQB1_32742319_A	32742319	P	ADD	4686	0.9314	0.04517	0.8525	1.018	-1.574	0.1156
6	SNP_DQB1_32742351_C	32742351	P	ADD	4686	0.9314	0.04517	0.8525	1.018	-1.574	0.1156
6	rs9348904	33148813	G	ADD	4681	1.088	0.05418	0.9786	1.21	1.56	0.1188
6	rs3129819	30451230	C	ADD	4682	0.9355	0.0428	0.8602	1.017	-1.558	0.1191
6	AA_DQA1_75_32717275	32717275	S	ADD	4686	0.9261	0.04929	0.8408	1.02	-1.558	0.1193
6	SNP_DQA1_32717952	32717952	G	ADD	4686	0.9261	0.04929	0.8408	1.02	-1.558	0.1193
6	SNP_DQA1_32717947	32717947	G	ADD	4686	0.9261	0.04929	0.8408	1.02	-1.558	0.1193
6	AA_DQA1_163_32717952	32717952	S	ADD	4686	0.9261	0.04929	0.8408	1.02	-1.558	0.1193
6	AA_DQA1_107_32717784	32717784	I	ADD	4686	0.9261	0.04929	0.8408	1.02	-1.558	0.1193
6	AA_DQA1_161_32717946	32717946	E	ADD	4686	0.9261	0.04929	0.8408	1.02	-1.558	0.1193
6	SNP_DQA1_32717784	32717784	T	ADD	4686	0.9261	0.04929	0.8408	1.02	-1.558	0.1193
6	SNP_DQA1_32717276	32717276	T	ADD	4686	0.9261	0.04929	0.8408	1.02	-1.558	0.1193
6	SNP_DQA1_32717275	32717275	G	ADD	4686	0.9261	0.04929	0.8408	1.02	-1.558	0.1193
6	AA_DQA1_156_32717931	32717931	L	ADD	4686	0.9261	0.04929	0.8408	1.02	-1.558	0.1193
6	SNP_DQA1_32717930	32717930	C	ADD	4686	0.9261	0.04929	0.8408	1.02	-1.558	0.1193
6	SNP_DQA1_32717255	32717255	C	ADD	4686	0.9261	0.04929	0.8408	1.02	-1.558	0.1193
6	SNP_DQA1_32717987_A	32717987	P	ADD	4686	0.9261	0.04929	0.8408	1.02	-1.558	0.1193
6	SNP_DQA1_32717075	32717075	C	ADD	4686	0.9261	0.04929	0.8408	1.02	-1.558	0.1193
6	AA_DQA1_175_32717988_K	32717988	P	ADD	4686	0.9261	0.04929	0.8408	1.02	-1.558	0.1193
6	HLA_DQA1_05	32716284	P	ADD	4686	0.9261	0.04929	0.8408	1.02	-1.558	0.1193
6	rs3130405	30342131	T	ADD	4674	0.9149	0.0572	0.8179	1.023	-1.556	0.1198
6	rs4713376	30881293	C	ADD	4669	0.9036	0.06516	0.7953	1.027	-1.555	0.1199
6	rs11965547	31944130	A	ADD	4678	0.8869	0.0772	0.7623	1.032	-1.555	0.1199
6	rs3094623	30457180	A	ADD	4675	0.9356	0.04279	0.8604	1.017	-1.555	0.12
6	rs7749235	30743572	C	ADD	4680	1.366	0.2005	0.9219	2.023	1.554	0.1201
6	rs9272219	32710247	T	ADD	4684	1.078	0.04851	0.9803	1.186	1.55	0.1212
6	rs362540	29618304	G	ADD	4681	0.9361	0.04275	0.8609	1.018	-1.543	0.1227
6	rs2596517	31468074	G	ADD	4680	0.9161	0.05688	0.8194	1.024	-1.541	0.1232
6	HLA_DRB1_0102	32660042	P	ADD	4686	1.437	0.2352	0.9063	2.279	1.542	0.1232
6	AA_DRB1_85_32659893	32659893	A	ADD	4686	1.437	0.2352	0.9063	2.279	1.542	0.1232
6	SNP_DRB1_32659893	32659893	G	ADD	4686	1.437	0.2352	0.9063	2.279	1.542	0.1232
6	SNP_DRB1_32659913_A	32659913	P	ADD	4686	1.437	0.2352	0.9063	2.279	1.542	0.1232
6	rs3094045	30468581	A	ADD	4678	0.9364	0.04287	0.8609	1.018	-1.533	0.1252
6	rs16868943	33255705	A	ADD	4680	1.242	0.1421	0.9401	1.641	1.525	0.1272
6	SNP_DQB1_32742319_G	32742319	P	ADD	4686	1.071	0.04481	0.9807	1.169	1.525	0.1273
6	AA_DQB1_-18_32742319	32742319	V	ADD	4686	0.934	0.04481	0.8554	1.02	-1.525	0.1273
6	SNP_DQB1_32742351_T	32742351	P	ADD	4686	1.071	0.04481	0.9807	1.169	1.525	0.1273
6	SNP_A_30020389	30020389	A	ADD	4686	0.8706	0.09111	0.7282	1.041	-1.521	0.1283
6	rs970269	30455218	G	ADD	4680	0.937	0.04281	0.8616	1.019	-1.521	0.1283
6	SNP_A_30018984	30018984	A	ADD	4686	0.8706	0.09111	0.7282	1.041	-1.521	0.1283
6	rs4711247	31003659	T	ADD	4677	1.092	0.05783	0.9749	1.223	1.521	0.1283
6	SNP_A_30018990	30018990	T	ADD	4686	0.8706	0.09111	0.7282	1.041	-1.521	0.1283
6	SNP_A_30018844	30018844	G	ADD	4686	0.8706	0.09111	0.7282	1.041	-1.521	0.1283
6	HLA_A_1101	30019970	P	ADD	4686	0.8706	0.09111	0.7282	1.041	-1.521	0.1283
6	SNP_A_30020593	30020593	A	ADD	4686	0.8706	0.09111	0.7282	1.041	-1.521	0.1283
6	HLA_A_11	30019970	P	ADD	4686	0.8706	0.09111	0.7282	1.041	-1.521	0.1283
6	rs3116996	33205942	A	ADD	4685	1.091	0.05744	0.9751	1.221	1.521	0.1284
6	rs3130404	30340229	G	ADD	4657	0.9168	0.05714	0.8197	1.025	-1.52	0.1286
6	rs7739225	33128755	C	ADD	4647	0.9226	0.05302	0.8316	1.024	-1.519	0.1288
6	rs3130558	31205162	C	ADD	4672	0.9273	0.04981	0.841	1.022	-1.516	0.1294
6	rs9357092	30092231	A	ADD	4680	1.075	0.04785	0.979	1.181	1.516	0.1295
6	rs2395034	31568122	C	ADD	4685	1.079	0.05015	0.978	1.19	1.516	0.1296
6	rs9277542	33163225	C	ADD	4681	1.072	0.04587	0.9797	1.173	1.513	0.1302
6	rs539703	32396440	C	ADD	4681	1.067	0.04318	0.9808	1.162	1.511	0.1307
6	rs7738373	33128264	C	ADD	4682	0.9214	0.05429	0.8284	1.025	-1.508	0.1316
6	rs9261700	30457273	A	ADD	4681	0.9375	0.04282	0.862	1.02	-1.507	0.1317
6	rs574710	32396168	C	ADD	4680	1.067	0.04322	0.9806	1.162	1.507	0.1317
6	rs3131009	31206811	G	ADD	4680	0.9284	0.04938	0.8427	1.023	-1.505	0.1323
6	rs1233367	29730199	G	ADD	4682	0.9342	0.04519	0.855	1.021	-1.505	0.1323
6	SNP_A_30021057	30021057	A	ADD	4686	1.091	0.05776	0.974	1.221	1.503	0.1328
6	SNP_A_30018979_T	30018979	P	ADD	4686	1.091	0.05776	0.974	1.221	1.503	0.1328
6	SNP_A_30020809	30020809	T	ADD	4686	1.091	0.05776	0.974	1.221	1.503	0.1328
6	SNP_A_30021053	30021053	A	ADD	4686	1.091	0.05776	0.974	1.221	1.503	0.1328
6	SNP_A_30018799	30018799	G	ADD	4686	1.091	0.05776	0.974	1.221	1.503	0.1328
6	rs407238	29914880	C	ADD	4678	1.067	0.04334	0.9804	1.162	1.502	0.1331
6	AA_B_116_31432123_D	31432123	P	ADD	4686	1.076	0.04899	0.9777	1.185	1.5	0.1336
6	SNP_B_31432124	31432124	C	ADD	4686	1.076	0.04899	0.9777	1.185	1.5	0.1336
6	rs16870880	32889996	T	ADD	4678	1.126	0.07937	0.9639	1.316	1.496	0.1346
6	SNP_B_31430501	31430501	A	ADD	4686	0.9061	0.06626	0.7958	1.032	-1.488	0.1368
6	rs3094629	30340932	A	ADD	4674	0.9186	0.05709	0.8213	1.027	-1.487	0.1369
6	rs4587207	30874924	G	ADD	4681	1.09	0.058	0.9729	1.221	1.486	0.1374
6	rs9262546	31101107	A	ADD	4527	1.105	0.06758	0.9683	1.262	1.483	0.1381
6	rs2394403	30875848	T	ADD	4682	1.091	0.0587	0.9724	1.224	1.482	0.1382
6	rs2857212	32848389	G	ADD	4684	1.067	0.04378	0.9792	1.163	1.481	0.1387
6	rs6914501	29104156	G	ADD	4683	1.137	0.08662	0.9593	1.347	1.48	0.139
6	rs2517509	31138203	T	ADD	4676	1.291	0.1727	0.9202	1.811	1.478	0.1394
6	rs2596437	31447065	G	ADD	4668	0.9198	0.05666	0.8231	1.028	-1.475	0.1402
6	rs644045	31991936	A	ADD	4677	0.9375	0.04378	0.8604	1.022	-1.473	0.1407
6	rs3130348	32248255	A	ADD	4662	1.075	0.04939	0.9762	1.185	1.473	0.1407
6	AA_DPB1_35_33156517_F	33156517	P	ADD	4686	0.9039	0.06878	0.7899	1.034	-1.469	0.1419
6	HLA_DPB1_0201	33157346	P	ADD	4686	0.9097	0.06458	0.8015	1.032	-1.466	0.1428
6	HLA_DPB1_02	33157346	P	ADD	4686	0.9097	0.06458	0.8015	1.032	-1.466	0.1428
6	rs10755657	30448376	G	ADD	4674	0.9392	0.04287	0.8635	1.022	-1.464	0.1433
6	rs2530705	31052961	C	ADD	4678	1.096	0.06235	0.9695	1.238	1.463	0.1434
6	rs3997982	31452273	T	ADD	4677	0.9204	0.05687	0.8233	1.029	-1.459	0.1445
6	rs9262615	31129140	G	ADD	4671	1.074	0.04899	0.9758	1.182	1.459	0.1445
6	rs29254	29731573	C	ADD	4667	0.871	0.09471	0.7234	1.049	-1.459	0.1446
6	rs3763341	33086998	A	ADD	4680	0.9004	0.07199	0.7819	1.037	-1.457	0.1451
6	rs7763822	33168406	T	ADD	4686	1.165	0.1051	0.9483	1.432	1.455	0.1456
6	rs9263716	31203795	T	ADD	4684	1.084	0.05533	0.9724	1.208	1.454	0.1459
6	rs9272346	32712350	G	ADD	4684	0.9376	0.04433	0.8596	1.023	-1.454	0.146
6	rs3130112	30471407	G	ADD	4683	0.9397	0.04277	0.8642	1.022	-1.453	0.1461
6	SNP_A-1801644	29786499	A	ADD	4682	0.9327	0.04797	0.8491	1.025	-1.452	0.1466
6	rs1611704	29936446	T	ADD	4518	1.07	0.04647	0.9766	1.172	1.451	0.1469
6	rs2844764	30342647	A	ADD	4650	0.9376	0.04464	0.859	1.023	-1.444	0.1487
6	rs2523386	29819726	A	ADD	4683	1.087	0.05782	0.9705	1.217	1.442	0.1494
6	rs204991	32269344	C	ADD	4677	1.077	0.05124	0.9737	1.19	1.44	0.1499
6	rs9366754	30260012	C	ADD	4686	0.917	0.06021	0.815	1.032	-1.439	0.1502
6	rs4713603	33087587	C	ADD	4682	1.063	0.04264	0.978	1.156	1.438	0.1505
6	rs9295791	29204012	G	ADD	4656	0.8929	0.07878	0.7652	1.042	-1.438	0.1505
6	rs3094070	30339808	C	ADD	4670	0.9216	0.0569	0.8243	1.03	-1.435	0.1513
6	SNP_B_31432515_A	31432515	P	ADD	4686	1.069	0.04677	0.9757	1.172	1.434	0.1515
6	rs4248149	30875606	C	ADD	4682	1.088	0.05879	0.9694	1.221	1.432	0.1521
6	rs6906846	31353715	A	ADD	4682	0.933	0.04851	0.8484	1.026	-1.43	0.1528
6	SNP_B_31432145	31432145	A	ADD	4686	1.687	0.3664	0.8225	3.459	1.427	0.1537
6	AA_B_109_31432144	31432144	F	ADD	4686	1.687	0.3664	0.8225	3.459	1.427	0.1537
6	HLA_B_3502	31431272	P	ADD	4686	1.687	0.3664	0.8225	3.459	1.427	0.1537
6	AA_DQB1_13_32740798	32740798	A	ADD	4686	1.077	0.05174	0.9727	1.191	1.425	0.1541
6	SNP_DQB1_32740702	32740702	T	ADD	4686	1.077	0.05174	0.9727	1.191	1.425	0.1541
6	AA_DQB1_45_32740702	32740702	E	ADD	4686	1.077	0.05174	0.9727	1.191	1.425	0.1541
6	SNP_DQB1_32740760_A	32740760	P	ADD	4686	1.077	0.05174	0.9727	1.191	1.425	0.1541
6	SNP_DQB1_32740798	32740798	G	ADD	4686	1.077	0.05174	0.9727	1.191	1.425	0.1541
6	SNP_DQB1_32742309_A	32742309	P	ADD	4686	1.077	0.05174	0.9727	1.191	1.425	0.1541
6	AA_DQB1_26_32740759_Y	32740759	P	ADD	4686	1.077	0.05174	0.9727	1.191	1.425	0.1541
6	SNP_DQB1_32740759_T	32740759	P	ADD	4686	1.077	0.05174	0.9727	1.191	1.425	0.1541
6	AA_DQB1_167_32737787	32737787	H	ADD	4686	1.077	0.05174	0.9727	1.191	1.425	0.1541
6	SNP_DQB1_32737787	32737787	T	ADD	4686	1.077	0.05174	0.9727	1.191	1.425	0.1541
6	HLA_DQB1_0301	32739039	P	ADD	4686	1.077	0.05174	0.9727	1.191	1.425	0.1541
6	SNP_DQB1_32737148	32737148	G	ADD	4686	1.077	0.05174	0.9727	1.191	1.425	0.1541
6	rs10738076	33127951	A	ADD	4684	0.9257	0.05418	0.8324	1.029	-1.425	0.1542
6	rs9258865	29944442	T	ADD	4611	1.08	0.05392	0.9715	1.2	1.424	0.1545
6	SNP_B_31431704	31431704	C	ADD	4686	0.8897	0.08212	0.7574	1.045	-1.424	0.1546
6	SNP_B_31431700	31431700	C	ADD	4686	0.8897	0.08212	0.7574	1.045	-1.424	0.1546
6	SNP_B_31432327	31432327	T	ADD	4686	0.8897	0.08212	0.7574	1.045	-1.424	0.1546
6	SNP_B_31432004_A	31432004	P	ADD	4686	0.8897	0.08212	0.7574	1.045	-1.424	0.1546
6	AA_B_156_31432003_W	31432003	P	ADD	4686	0.8897	0.08212	0.7574	1.045	-1.424	0.1546
6	SNP_B_31432870	31432870	T	ADD	4686	0.8897	0.08212	0.7574	1.045	-1.424	0.1546
6	SNP_B_31430466	31430466	A	ADD	4686	0.8897	0.08212	0.7574	1.045	-1.424	0.1546
6	SNP_B_31432427	31432427	A	ADD	4686	0.8897	0.08212	0.7574	1.045	-1.424	0.1546
6	HLA_B_1501	31431272	P	ADD	4686	0.8897	0.08212	0.7574	1.045	-1.424	0.1546
6	HLA_B_15	31431272	P	ADD	4686	0.8897	0.08212	0.7574	1.045	-1.424	0.1546
6	SNP_B_31430682	31430682	T	ADD	4686	0.8897	0.08212	0.7574	1.045	-1.424	0.1546
6	rs2844762	30344733	C	ADD	4657	0.9394	0.04408	0.8616	1.024	-1.419	0.1559
6	SNP_DQA1_32717190_C	32717190	P	ADD	4686	0.9369	0.04599	0.8561	1.025	-1.417	0.1565
6	AA_DQA1_76_32717278_L	32717278	P	ADD	4686	1.067	0.04599	0.9753	1.168	1.417	0.1565
6	SNP_DQA1_32717277_C	32717277	P	ADD	4686	1.067	0.04599	0.9753	1.168	1.417	0.1565
6	SNP_DQA1_32717217_x	32717217	P	ADD	4686	1.067	0.04599	0.9753	1.168	1.417	0.1565
6	AA_DQA1_56_32717218_x	32717218	P	ADD	4686	1.067	0.04599	0.9753	1.168	1.417	0.1565
6	SNP_DQA1_32717219_x	32717219	P	ADD	4686	1.067	0.04599	0.9753	1.168	1.417	0.1565
6	rs3099849	31459394	G	ADD	4678	0.9224	0.05702	0.8249	1.031	-1.416	0.1567
6	SNP_B_31430991	31430991	A	ADD	4686	1.071	0.04862	0.9738	1.178	1.415	0.1572
6	SNP_B_31432348	31432348	G	ADD	4686	1.071	0.04862	0.9738	1.178	1.415	0.1572
6	SNP_B_31432352_x	31432352	P	ADD	4686	1.071	0.04862	0.9738	1.178	1.415	0.1572
6	rs2517446	31048924	G	ADD	4685	1.092	0.06234	0.9665	1.234	1.414	0.1573
6	rs2517808	30058990	T	ADD	4681	1.17	0.1111	0.9409	1.455	1.412	0.1579
6	rs3132636	30450491	G	ADD	4681	0.9414	0.04279	0.8656	1.024	-1.412	0.158
6	rs2253802	30792665	T	ADD	4684	1.16	0.1054	0.9438	1.426	1.411	0.1583
6	rs4959093	32421075	C	ADD	4679	1.063	0.04324	0.9764	1.157	1.409	0.1589
6	rs6930777	32459544	T	ADD	4675	1.099	0.06726	0.9636	1.254	1.408	0.1591
6	rs3128963	33163758	T	ADD	4678	1.067	0.04594	0.9749	1.167	1.406	0.1597
6	rs6937034	33187744	G	ADD	4682	1.191	0.1242	0.9334	1.519	1.405	0.1599
6	AA_DRB1_74_32659926_A	32659926	P	ADD	4686	0.9377	0.04585	0.8572	1.026	-1.402	0.161
6	SNP_DRB1_32659926_G	32659926	P	ADD	4686	0.9377	0.04585	0.8572	1.026	-1.402	0.161
6	SNP_DRB1_32659927	32659927	G	ADD	4686	1.066	0.04585	0.9747	1.167	1.402	0.161
6	rs261947	30379123	C	ADD	4681	0.9329	0.04959	0.8465	1.028	-1.402	0.161
6	rs1632879	30025682	G	ADD	4524	1.086	0.05867	0.9678	1.218	1.401	0.1611
6	rs6936204	32325070	T	ADD	4686	0.9401	0.04413	0.8622	1.025	-1.4	0.1614
6	rs3129012	30096621	A	ADD	4677	1.075	0.05176	0.971	1.189	1.391	0.1641
6	AA_DRB1_-17_32665460_A	32665460	P	ADD	4686	0.936	0.04753	0.8527	1.027	-1.391	0.1641
6	rs2523650	31557001	T	ADD	4646	0.9361	0.04751	0.8529	1.028	-1.389	0.1649
6	SNP_A_30018679	30018679	T	ADD	4686	1.064	0.04454	0.9748	1.161	1.387	0.1654
6	rs2256514	31080450	A	ADD	4675	1.09	0.06232	0.9649	1.232	1.387	0.1654
6	SNP_A_30018517	30018517	T	ADD	4686	1.064	0.04454	0.9748	1.161	1.387	0.1654
6	SNP_A_30019071	30019071	T	ADD	4686	1.064	0.04454	0.9748	1.161	1.387	0.1654
6	AA_A_95_30019036_V	30019036	P	ADD	4686	1.064	0.04454	0.9748	1.161	1.387	0.1654
6	SNP_A_30019035_G	30019035	P	ADD	4686	1.064	0.04454	0.9748	1.161	1.387	0.1654
6	SNP_A_30018965	30018965	A	ADD	4686	1.064	0.04454	0.9748	1.161	1.387	0.1654
6	AA_A_107_30019072	30019072	W	ADD	4686	1.064	0.04454	0.9748	1.161	1.387	0.1654
6	SNP_A_30018429	30018429	C	ADD	4686	1.064	0.04454	0.9748	1.161	1.387	0.1654
6	AA_A_74_30018732	30018732	H	ADD	4686	1.064	0.04454	0.9748	1.161	1.387	0.1654
6	SNP_A_30018731	30018731	C	ADD	4686	1.064	0.04454	0.9748	1.161	1.387	0.1654
6	SNP_A_30018357	30018357	T	ADD	4686	1.064	0.04454	0.9748	1.161	1.387	0.1654
6	SNP_A_30019664	30019664	T	ADD	4686	1.064	0.04454	0.9748	1.161	1.387	0.1654
6	AA_A_62_30018696_G	30018696	P	ADD	4686	1.064	0.04454	0.9748	1.161	1.387	0.1654
6	HLA_A_02	30019970	P	ADD	4686	1.064	0.04454	0.9748	1.161	1.387	0.1654
6	HLA_A_0201	30019970	P	ADD	4686	1.064	0.04454	0.9748	1.161	1.387	0.1654
6	rs2106074	31241488	G	ADD	4668	0.9374	0.04665	0.8555	1.027	-1.386	0.1657
6	rs6924453	30393934	A	ADD	4682	0.934	0.04939	0.8478	1.029	-1.383	0.1667
6	AA_B_-21_31432904	31432904	M	ADD	4686	0.9398	0.04514	0.8602	1.027	-1.375	0.169
6	SNP_B_31432904	31432904	A	ADD	4686	0.9398	0.04514	0.8602	1.027	-1.375	0.169
6	SNP_B_31432809	31432809	G	ADD	4686	0.9398	0.04514	0.8602	1.027	-1.375	0.169
6	AA_B_-23_31432910	31432910	L	ADD	4686	0.9398	0.04514	0.8602	1.027	-1.375	0.169
6	SNP_B_31432910	31432910	A	ADD	4686	0.9398	0.04514	0.8602	1.027	-1.375	0.169
6	SNP_B_31432808_G	31432808	P	ADD	4686	0.9398	0.04514	0.8602	1.027	-1.375	0.169
6	rs2295120	33168747	A	ADD	4682	1.169	0.1136	0.9357	1.461	1.375	0.1691
6	rs16895757	29870157	T	ADD	4620	0.8761	0.09624	0.7255	1.058	-1.375	0.1692
6	rs4483030	30875108	T	ADD	4680	1.082	0.05706	0.9671	1.21	1.374	0.1694
6	SNP_B_31432003_A	31432003	P	ADD	4686	1.061	0.04319	0.9748	1.155	1.368	0.1713
6	AA_B_156_31432003_L	31432003	P	ADD	4686	1.061	0.04319	0.9748	1.155	1.368	0.1713
6	SNP_A_30019042	30019042	G	ADD	4686	1.062	0.04434	0.974	1.159	1.366	0.1719
6	AA_A_97_30019042_R	30019042	P	ADD	4686	1.062	0.04434	0.974	1.159	1.366	0.1719
6	rs1737055	29841721	A	ADD	4675	0.9367	0.04794	0.8526	1.029	-1.365	0.1722
6	rs362525	29651625	G	ADD	4675	1.081	0.05732	0.9665	1.21	1.365	0.1722
6	SNP_DRB1_32660045	32660045	C	ADD	4686	0.9437	0.0425	0.8683	1.026	-1.364	0.1724
6	AA_DPB1_35_33156517_Y	33156517	P	ADD	4686	1.104	0.07265	0.9576	1.273	1.363	0.1728
6	SNP_DPB1_33156517	33156517	A	ADD	4686	1.104	0.07265	0.9576	1.273	1.363	0.1728
6	rs3897137	29806029	G	ADD	4681	1.078	0.05542	0.9674	1.202	1.362	0.1733
6	rs2252925	31074261	G	ADD	4681	1.089	0.06252	0.9632	1.231	1.361	0.1736
6	rs707937	31838993	G	ADD	4683	1.075	0.05309	0.9687	1.193	1.36	0.1738
6	rs1611356	29786995	C	ADD	4683	0.9366	0.04812	0.8523	1.029	-1.36	0.1738
6	rs2905760	30034440	C	ADD	4515	0.9125	0.06739	0.7996	1.041	-1.358	0.1744
6	rs2844670	31113705	G	ADD	4655	0.922	0.05994	0.8198	1.037	-1.356	0.1752
6	rs9394169	33886942	A	ADD	4682	1.059	0.04273	0.9743	1.152	1.35	0.1771
6	rs7764491	33168818	G	ADD	4681	1.153	0.1058	0.9373	1.419	1.348	0.1777
6	HLA_DQA1_0501	32716284	P	ADD	4686	0.9187	0.06295	0.8121	1.039	-1.346	0.1781
6	rs2975046	30023128	G	ADD	4681	0.9268	0.05662	0.8295	1.036	-1.342	0.1795
6	rs3131622	31528479	G	ADD	4679	1.06	0.04327	0.9734	1.153	1.337	0.1812
6	rs6912771	30392354	A	ADD	4682	0.936	0.04954	0.8494	1.031	-1.336	0.1817
6	rs3077	33141000	G	ADD	4680	1.075	0.05455	0.9663	1.197	1.332	0.1828
6	rs436376	31080369	T	ADD	4674	1.087	0.06242	0.9615	1.228	1.331	0.1832
6	rs2894254	32453667	G	ADD	4672	0.9157	0.06634	0.804	1.043	-1.328	0.1842
6	rs2530690	31075181	A	ADD	4683	1.086	0.06242	0.961	1.227	1.323	0.1858
6	rs2252926	31074283	G	ADD	4678	1.086	0.06259	0.9608	1.228	1.321	0.1864
6	rs9380173	30417084	A	ADD	4677	0.9188	0.06424	0.8101	1.042	-1.319	0.1873
6	rs9257453	29076909	G	ADD	4683	1.112	0.08082	0.9494	1.303	1.318	0.1875
6	rs10947427	33752231	A	ADD	4685	1.068	0.05027	0.9682	1.179	1.317	0.1879
6	SNP_B_31432645_C	31432645	P	ADD	4686	1.068	0.05009	0.9683	1.178	1.316	0.1881
6	AA_B_24_31432644_A	31432644	P	ADD	4686	1.068	0.05009	0.9683	1.178	1.316	0.1881
6	rs2844845	29820738	A	ADD	4681	1.078	0.05736	0.9636	1.207	1.314	0.189
6	rs210138	33650516	G	ADD	4680	0.9308	0.05462	0.8363	1.036	-1.313	0.1891
6	rs1655927	30007472	C	ADD	4587	1.074	0.05419	0.9655	1.194	1.311	0.1898
6	rs261950	30377540	T	ADD	4682	0.9373	0.04949	0.8507	1.033	-1.308	0.191
6	rs2070121	32889532	A	ADD	4686	1.108	0.07874	0.9499	1.293	1.308	0.191
6	rs2523915	31081337	A	ADD	4674	1.085	0.06256	0.96	1.227	1.307	0.1913
6	SNP_A_30020489	30020489	G	ADD	4686	0.9427	0.04522	0.8627	1.03	-1.306	0.1916
6	rs3818528	33769069	G	ADD	4682	0.9438	0.04431	0.8653	1.029	-1.305	0.192
6	rs3116985	33208568	A	ADD	4650	0.9404	0.04714	0.8574	1.031	-1.304	0.1921
6	rs1611388	29788768	C	ADD	4681	0.9393	0.04809	0.8548	1.032	-1.302	0.193
6	rs2517411	31068246	C	ADD	4683	1.085	0.06244	0.9597	1.226	1.301	0.1933
6	rs3016013	31459221	G	ADD	4674	0.9389	0.04852	0.8537	1.033	-1.299	0.1938
6	SNP_C_31347740	31347740	T	ADD	4686	1.476	0.3003	0.8195	2.66	1.297	0.1946
6	HLA_C_14	31346171	P	ADD	4686	1.476	0.3003	0.8195	2.66	1.297	0.1946
6	HLA_C_1402	31346171	P	ADD	4686	1.476	0.3003	0.8195	2.66	1.297	0.1946
6	SNP_C_31345436	31345436	C	ADD	4686	1.476	0.3003	0.8195	2.66	1.297	0.1946
6	rs9268877	32539125	A	ADD	4683	0.9438	0.0447	0.8646	1.03	-1.294	0.1955
6	rs2248462	31554775	A	ADD	4679	1.067	0.0504	0.967	1.178	1.294	0.1956
6	SNP_A-2309851	29783594	A	ADD	4682	0.9399	0.04794	0.8556	1.032	-1.293	0.1959
6	rs2596571	31456001	G	ADD	4682	0.9392	0.04856	0.8539	1.033	-1.293	0.1961
6	rs1018433	32389488	T	ADD	4664	1.067	0.05005	0.9671	1.177	1.292	0.1962
6	rs877187	33814189	T	ADD	4682	1.07	0.05255	0.9655	1.186	1.291	0.1966
6	rs760293	31719756	T	ADD	4682	0.9288	0.05719	0.8303	1.039	-1.291	0.1967
6	SNP_A_30018979_G	30018979	P	ADD	4686	1.059	0.04432	0.9708	1.155	1.291	0.1968
6	rs6931628	33952164	G	ADD	4679	0.9461	0.04298	0.8696	1.029	-1.29	0.1971
6	rs1611381	29788471	T	ADD	4682	0.9399	0.04811	0.8553	1.033	-1.289	0.1973
6	rs3129705	30342700	A	ADD	4666	0.9293	0.05695	0.8311	1.039	-1.287	0.198
6	rs1627465	29790880	G	ADD	4663	0.9399	0.04818	0.8552	1.033	-1.287	0.1982
6	SNP_A-1918857	29363865	C	ADD	4661	1.125	0.09141	0.9403	1.345	1.286	0.1984
6	rs2523693	31526103	C	ADD	4619	0.9456	0.04358	0.8681	1.03	-1.284	0.1991
6	rs3130981	31191792	T	ADD	4684	0.9379	0.04995	0.8505	1.034	-1.283	0.1996
6	SNP_A_30019218	30019218	C	ADD	4686	0.9432	0.04565	0.8625	1.031	-1.281	0.2001
6	AA_DQB1_67_32740636	32740636	I	ADD	4686	1.06	0.04546	0.9696	1.159	1.28	0.2005
6	SNP_DQB1_32740773_C	32740773	P	ADD	4686	0.9435	0.04546	0.863	1.031	-1.28	0.2005
6	SNP_DQB1_32740624	32740624	T	ADD	4686	1.06	0.04546	0.9696	1.159	1.28	0.2005
6	AA_DQB1_66_32740639	32740639	D	ADD	4686	1.06	0.04546	0.9696	1.159	1.28	0.2005
6	SNP_DQB1_32740638	32740638	G	ADD	4686	1.06	0.04546	0.9696	1.159	1.28	0.2005
6	SNP_DQB1_32740637	32740637	T	ADD	4686	1.06	0.04546	0.9696	1.159	1.28	0.2005
6	rs3131025	29506794	A	ADD	4683	1.06	0.04589	0.9693	1.16	1.28	0.2006
6	rs10947210	31525721	C	ADD	4666	0.8999	0.08251	0.7655	1.058	-1.278	0.2011
6	rs2844673	31069905	T	ADD	4681	1.083	0.06238	0.9581	1.224	1.274	0.2027
6	rs3099848	31459421	A	ADD	4681	0.9404	0.04848	0.8551	1.034	-1.268	0.2049
6	rs3135196	33105555	A	ADD	4681	0.9279	0.05948	0.8258	1.043	-1.257	0.2086
6	rs3130113	30471924	T	ADD	4669	0.9474	0.04296	0.8709	1.031	-1.257	0.2089
6	rs2523929	31058285	A	ADD	4669	1.082	0.06263	0.9569	1.223	1.256	0.209
6	rs2530710	31048366	T	ADD	4682	0.9316	0.05654	0.8339	1.041	-1.252	0.2105
6	rs2516422	31557248	T	ADD	4676	1.065	0.05048	0.9647	1.176	1.249	0.2118
6	rs2844678	31058029	A	ADD	4679	1.081	0.06251	0.956	1.221	1.24	0.2149
6	SNP_B_31432394	31432394	C	ADD	4686	1.066	0.05169	0.9634	1.18	1.239	0.2153
6	rs16871026	32923466	A	ADD	4680	0.8173	0.1631	0.5936	1.125	-1.237	0.2161
6	rs3129248	33217636	G	ADD	4679	1.055	0.0432	0.9691	1.148	1.234	0.2173
6	rs1559873	32351107	C	ADD	4681	1.064	0.05045	0.9639	1.175	1.231	0.2184
6	rs9263794	31237998	G	ADD	4681	1.072	0.0563	0.9597	1.197	1.23	0.2189
6	rs3815081	30222053	G	ADD	4682	0.9286	0.06027	0.8252	1.045	-1.229	0.2191
6	SNP_B_31432646	31432646	A	ADD	4686	1.13	0.09919	0.93	1.372	1.229	0.2192
6	HLA_B_51	31431272	P	ADD	4686	1.13	0.09919	0.93	1.372	1.229	0.2192
6	HLA_B_5101	31431272	P	ADD	4686	1.13	0.09919	0.93	1.372	1.229	0.2192
6	HLA_B_5201	31431272	P	ADD	4686	1.389	0.2677	0.8221	2.348	1.228	0.2193
6	HLA_B_52	31431272	P	ADD	4686	1.389	0.2677	0.8221	2.348	1.228	0.2193
6	SNP_B_31432843_A	31432843	P	ADD	4686	0.9045	0.08176	0.7706	1.062	-1.228	0.2196
6	rs2532921	31030549	G	ADD	4681	0.9469	0.04451	0.8678	1.033	-1.227	0.2199
6	rs9276299	32811086	G	ADD	4683	1.076	0.05965	0.9572	1.209	1.226	0.2202
6	SNP_B_31430538	31430538	G	ADD	4686	0.9475	0.04405	0.8691	1.033	-1.225	0.2207
6	rs2074470	29502406	G	ADD	4676	1.058	0.04591	0.9667	1.157	1.223	0.2213
6	rs1610585	29783655	C	ADD	4683	0.9431	0.04798	0.8584	1.036	-1.222	0.2218
6	rs2844780	30312505	T	ADD	4683	1.058	0.04643	0.9662	1.159	1.22	0.2224
6	SNP_A-2129977	29936414	G	ADD	4655	1.067	0.05362	0.961	1.186	1.218	0.2232
6	SNP_DQB1_32740666_G	32740666	P	ADD	4686	0.9468	0.04498	0.8669	1.034	-1.215	0.2243
6	AA_DQB1_57_32740666_A	32740666	P	ADD	4686	0.9468	0.04498	0.8669	1.034	-1.215	0.2243
6	rs376877	33132584	G	ADD	4680	0.9351	0.05525	0.8391	1.042	-1.215	0.2244
6	SNP_A_30018902_C	30018902	P	ADD	4686	0.9389	0.05208	0.8478	1.04	-1.21	0.2263
6	rs3873352	31130092	G	ADD	4680	0.9144	0.0741	0.7908	1.057	-1.207	0.2273
6	SNP_B_31432163	31432163	G	ADD	4686	1.087	0.06944	0.949	1.246	1.206	0.228
6	AA_B_103_31432162	31432162	L	ADD	4686	1.087	0.06944	0.949	1.246	1.206	0.228
6	rs9468571	29732873	C	ADD	4685	0.8836	0.1026	0.7226	1.081	-1.206	0.228
6	SNP_A_30021021	30021021	C	ADD	4686	1.075	0.05981	0.9558	1.208	1.205	0.2283
6	AA_A_161_30019234	30019234	D	ADD	4686	1.075	0.05981	0.9558	1.208	1.205	0.2283
6	SNP_A_30020472_G	30020472	P	ADD	4686	1.075	0.05981	0.9558	1.208	1.205	0.2283
6	SNP_A_30018813	30018813	G	ADD	4686	1.075	0.05981	0.9558	1.208	1.205	0.2283
6	SNP_A_30018475	30018475	C	ADD	4686	1.075	0.05981	0.9558	1.208	1.205	0.2283
6	SNP_A_30020914	30020914	C	ADD	4686	1.075	0.05981	0.9558	1.208	1.205	0.2283
6	HLA_A_0301	30019970	P	ADD	4686	1.075	0.05981	0.9558	1.208	1.205	0.2283
6	SNP_A_30020496	30020496	T	ADD	4686	1.075	0.05981	0.9558	1.208	1.205	0.2283
6	HLA_A_03	30019970	P	ADD	4686	1.075	0.05981	0.9558	1.208	1.205	0.2283
6	SNP_A_30020923	30020923	T	ADD	4686	1.075	0.05981	0.9558	1.208	1.205	0.2283
6	SNP_A_30019235	30019235	T	ADD	4686	1.075	0.05981	0.9558	1.208	1.205	0.2283
6	rs9276825	32937692	A	ADD	4605	0.9492	0.04328	0.872	1.033	-1.204	0.2285
6	rs3132712	29949000	A	ADD	4679	0.9467	0.04551	0.866	1.035	-1.202	0.2292
6	rs210137	33650456	T	ADD	4682	0.9363	0.05475	0.8411	1.042	-1.201	0.2296
6	rs1610586	29784295	T	ADD	4680	0.9441	0.04798	0.8594	1.037	-1.199	0.2306
6	rs10947377	33126437	A	ADD	4682	0.9336	0.05746	0.8341	1.045	-1.196	0.2315
6	rs2894180	31280634	A	ADD	4680	1.093	0.07403	0.945	1.263	1.196	0.2316
6	SNP_DQB1_32737837	32737837	A	ADD	4686	0.951	0.04203	0.8758	1.033	-1.195	0.2321
6	rs12528797	32453064	G	ADD	4680	1.083	0.06698	0.9499	1.235	1.192	0.2332
6	rs2524067	31353800	G	ADD	4679	0.9341	0.05725	0.8349	1.045	-1.192	0.2334
6	rs10807118	33126288	T	ADD	4683	0.9339	0.05746	0.8345	1.045	-1.189	0.2343
6	AA_B_67_31432515_C	31432515	P	ADD	4686	1.102	0.0814	0.9391	1.292	1.188	0.2349
6	SNP_B_31432515_C	31432515	P	ADD	4686	1.102	0.0814	0.9391	1.292	1.188	0.2349
6	SNP_B_31432003_T	31432003	P	ADD	4686	1.058	0.04737	0.964	1.161	1.186	0.2354
6	SNP_B_31432004_C	31432004	P	ADD	4686	1.058	0.04737	0.964	1.161	1.186	0.2354
6	AA_B_156_31432003_D	31432003	P	ADD	4686	1.058	0.04737	0.964	1.161	1.186	0.2354
6	SNP_B_31432002	31432002	G	ADD	4686	1.058	0.04737	0.964	1.161	1.186	0.2354
6	rs4713382	30895154	A	ADD	4685	1.071	0.05807	0.9558	1.2	1.182	0.237
6	rs1264303	30990492	G	ADD	4678	0.9486	0.04464	0.8691	1.035	-1.182	0.2373
6	SNP_A_30019207_A	30019207	P	ADD	4686	1.073	0.05966	0.9546	1.206	1.181	0.2376
6	AA_A_152_30019207_E	30019207	P	ADD	4686	1.073	0.05966	0.9546	1.206	1.181	0.2376
6	rs17583852	33020566	T	ADD	4686	1.152	0.1198	0.9108	1.457	1.18	0.2381
6	rs1737060	29840948	G	ADD	4613	1.068	0.056	0.9573	1.192	1.18	0.2381
6	rs4098873	29786129	T	ADD	4683	0.8194	0.169	0.5884	1.141	-1.178	0.2386
6	rs10947028	29940846	C	ADD	4673	0.8843	0.1044	0.7207	1.085	-1.178	0.2387
6	rs17421624	32174155	C	ADD	4684	0.9469	0.04629	0.8648	1.037	-1.178	0.2388
6	SNP_A_30018485	30018485	T	ADD	4686	1.262	0.1976	0.8565	1.859	1.176	0.2395
6	AA_A_17_30018561	30018561	S	ADD	4686	1.262	0.1976	0.8565	1.859	1.176	0.2395
6	SNP_A_30018565	30018565	A	ADD	4686	1.262	0.1976	0.8565	1.859	1.176	0.2395
6	SNP_A_30018560	30018560	A	ADD	4686	1.262	0.1976	0.8565	1.859	1.176	0.2395
6	SNP_A_30018562	30018562	T	ADD	4686	1.262	0.1976	0.8565	1.859	1.176	0.2395
6	SNP_A_30018959	30018959	T	ADD	4686	1.262	0.1976	0.8565	1.859	1.176	0.2395
6	SNP_A_30018902_A	30018902	P	ADD	4686	1.262	0.1976	0.8565	1.859	1.176	0.2395
6	SNP_A_30019094_A	30019094	P	ADD	4686	1.262	0.1976	0.8565	1.859	1.176	0.2395
6	AA_A_114_30019093_E	30019093	P	ADD	4686	1.262	0.1976	0.8565	1.859	1.176	0.2395
6	SNP_A_30019092	30019092	G	ADD	4686	1.262	0.1976	0.8565	1.859	1.176	0.2395
6	SNP_A_30019091	30019091	T	ADD	4686	1.262	0.1976	0.8565	1.859	1.176	0.2395
6	HLA_A_3001	30019970	P	ADD	4686	1.262	0.1976	0.8565	1.859	1.176	0.2395
6	HLA_A_30	30019970	P	ADD	4686	1.262	0.1976	0.8565	1.859	1.176	0.2395
6	SNP_A_30019206	30019206	T	ADD	4686	1.262	0.1976	0.8565	1.859	1.176	0.2395
6	SNP_A_30021042	30021042	A	ADD	4686	1.262	0.1976	0.8565	1.859	1.176	0.2395
6	AA_A_116_30019099_H	30019099	P	ADD	4686	1.262	0.1976	0.8565	1.859	1.176	0.2395
6	AA_A_152_30019207_W	30019207	P	ADD	4686	1.262	0.1976	0.8565	1.859	1.176	0.2395
6	SNP_A_30019207_G	30019207	P	ADD	4686	1.262	0.1976	0.8565	1.859	1.176	0.2395
6	SNP_A_30019098_C	30019098	P	ADD	4686	1.262	0.1976	0.8565	1.859	1.176	0.2395
6	SNP_A_30019323_T	30019323	P	ADD	4686	1.262	0.1976	0.8565	1.859	1.176	0.2395
6	SNP_B_31431044	31431044	C	ADD	4686	0.9127	0.07772	0.7838	1.063	-1.175	0.2401
6	SNP_B_31430673	31430673	C	ADD	4686	0.9127	0.07772	0.7838	1.063	-1.175	0.2401
6	rs2535255	29739669	A	ADD	4685	0.8212	0.168	0.5908	1.141	-1.172	0.241
6	rs9368606	29626644	C	ADD	4680	1.066	0.05456	0.9579	1.186	1.171	0.2417
6	rs9784858	32895153	C	ADD	4683	0.911	0.08003	0.7787	1.066	-1.165	0.2439
6	rs2517618	30266106	A	ADD	4680	0.934	0.05874	0.8325	1.048	-1.162	0.2453
6	rs1318638	30235852	T	ADD	4682	1.105	0.08649	0.9331	1.31	1.159	0.2463
6	rs3116788	29782176	C	ADD	4638	0.9448	0.04905	0.8582	1.04	-1.157	0.2473
6	rs1265048	31189388	C	ADD	4683	0.9484	0.04579	0.867	1.037	-1.156	0.2475
6	rs3095250	31316319	C	ADD	4674	0.9494	0.04491	0.8694	1.037	-1.156	0.2478
6	rs9261536	30239328	T	ADD	4676	1.077	0.06454	0.9494	1.223	1.155	0.248
6	SNP_DQB1_32742309_G	32742309	P	ADD	4686	0.945	0.04898	0.8585	1.04	-1.154	0.2483
6	SNP_DQB1_32742278_G	32742278	P	ADD	4686	0.945	0.04898	0.8585	1.04	-1.154	0.2483
6	SNP_DQB1_32742284_A	32742284	P	ADD	4686	0.945	0.04898	0.8585	1.04	-1.154	0.2483
6	SNP_DQB1_32742328_T	32742328	P	ADD	4686	0.945	0.04898	0.8585	1.04	-1.154	0.2483
6	rs9268207	32388440	T	ADD	4645	1.061	0.05096	0.9597	1.172	1.153	0.2487
6	SNP_C_31347600_G	31347600	P	ADD	4686	1.086	0.07181	0.9436	1.25	1.152	0.2495
6	SNP_C_31347639	31347639	T	ADD	4686	1.086	0.07181	0.9436	1.25	1.152	0.2495
6	AA_C_9_31347600_S	31347600	P	ADD	4686	1.086	0.07181	0.9436	1.25	1.152	0.2495
6	AA_C_99_31347080_F	31347080	P	ADD	4686	1.086	0.07181	0.9436	1.25	1.152	0.2495
6	SNP_C_31347080_A	31347080	P	ADD	4686	1.086	0.07181	0.9436	1.25	1.152	0.2495
6	SNP_C_31347631	31347631	A	ADD	4686	1.086	0.07181	0.9436	1.25	1.152	0.2495
6	rs1737084	29825318	T	ADD	4593	1.068	0.05696	0.9549	1.194	1.149	0.2504
6	rs3130048	31721718	C	ADD	4681	1.056	0.04731	0.9624	1.158	1.149	0.2505
6	rs9368644	30905062	T	ADD	4680	1.069	0.0579	0.954	1.197	1.146	0.2519
6	rs1655900	30024597	A	ADD	4660	1.064	0.05383	0.957	1.182	1.144	0.2527
6	SNP_B_31431316	31431316	C	ADD	4686	1.079	0.06649	0.9471	1.229	1.143	0.2532
6	SNP_B_31431447	31431447	T	ADD	4686	1.079	0.06649	0.9471	1.229	1.143	0.2532
6	AA_B_194_31431315	31431315	V	ADD	4686	1.079	0.06649	0.9471	1.229	1.143	0.2532
6	rs12189725	33811372	T	ADD	4648	1.064	0.05416	0.9567	1.183	1.142	0.2535
6	rs2516460	31526679	T	ADD	4600	0.9526	0.04272	0.876	1.036	-1.138	0.2552
6	rs7757831	32453161	G	ADD	4681	1.15	0.1232	0.9037	1.464	1.138	0.2552
6	rs9263800	31242578	A	ADD	4679	1.063	0.05405	0.9564	1.182	1.135	0.2564
6	rs6531	33271429	G	ADD	4658	0.9468	0.04821	0.8615	1.041	-1.133	0.257
6	rs3132718	29944556	T	ADD	4682	0.9497	0.04554	0.8686	1.038	-1.133	0.2572
6	AA_DRB1_10_32660118_Q	32660118	P	ADD	4686	1.054	0.04665	0.962	1.155	1.13	0.2584
6	SNP_DRB1_32657526	32657526	A	ADD	4686	0.9486	0.04665	0.8658	1.039	-1.13	0.2584
6	SNP_DRB1_32660119_G	32660119	P	ADD	4686	1.054	0.04665	0.962	1.155	1.13	0.2584
6	SNP_DRB1_32665484	32665484	C	ADD	4686	0.9486	0.04665	0.8658	1.039	-1.13	0.2584
6	AA_DRB1_-16_32665457_A	32665457	P	ADD	4686	1.054	0.04665	0.962	1.155	1.13	0.2584
6	AA_DRB1_-25_32665484_K	32665484	P	ADD	4686	1.054	0.04665	0.962	1.155	1.13	0.2584
6	SNP_DRB1_32665457	32665457	A	ADD	4686	0.9486	0.04665	0.8658	1.039	-1.13	0.2584
6	SNP_A_30020347	30020347	C	ADD	4686	1.05	0.04315	0.9648	1.143	1.13	0.2585
6	SNP_A_30018461_G	30018461	P	ADD	4686	1.05	0.04315	0.9648	1.143	1.13	0.2585
6	SNP_A_30020835	30020835	A	ADD	4686	1.05	0.04315	0.9648	1.143	1.13	0.2585
6	SNP_A_30018487	30018487	A	ADD	4686	1.05	0.04315	0.9648	1.143	1.13	0.2585
6	SNP_A_30019706	30019706	T	ADD	4686	1.05	0.04315	0.9648	1.143	1.13	0.2585
6	SNP_A_30021171	30021171	G	ADD	4686	1.05	0.04315	0.9648	1.143	1.13	0.2585
6	SNP_A_30019043	30019043	A	ADD	4686	1.05	0.04315	0.9648	1.143	1.13	0.2585
6	SNP_A_30021170	30021170	T	ADD	4686	1.05	0.04315	0.9648	1.143	1.13	0.2585
6	SNP_A_30020259	30020259	T	ADD	4686	1.05	0.04315	0.9648	1.143	1.13	0.2585
6	AA_A_321_30020836	30020836	T	ADD	4686	1.05	0.04315	0.9648	1.143	1.13	0.2585
6	AA_A_276_30020259	30020259	L	ADD	4686	1.05	0.04315	0.9648	1.143	1.13	0.2585
6	SNP_A_30018436	30018436	T	ADD	4686	1.05	0.04315	0.9648	1.143	1.13	0.2585
6	SNP_A_30020647	30020647	T	ADD	4686	1.05	0.04315	0.9648	1.143	1.13	0.2585
6	SNP_A_30021150	30021150	G	ADD	4686	1.05	0.04315	0.9648	1.143	1.13	0.2585
6	SNP_A_30018501	30018501	G	ADD	4686	1.05	0.04315	0.9648	1.143	1.13	0.2585
6	SNP_A_30020831	30020831	T	ADD	4686	1.05	0.04315	0.9648	1.143	1.13	0.2585
6	AA_A_97_30019042_I	30019042	P	ADD	4686	1.05	0.04315	0.9648	1.143	1.13	0.2585
6	SNP_A_30019517	30019517	G	ADD	4686	1.05	0.04315	0.9648	1.143	1.13	0.2585
6	SNP_A_30018457	30018457	G	ADD	4686	1.05	0.04315	0.9648	1.143	1.13	0.2585
6	rs2516670	30542978	G	ADD	4664	1.068	0.0584	0.9526	1.198	1.128	0.2593
6	rs389600	30004978	T	ADD	4578	1.064	0.05497	0.9552	1.185	1.126	0.2601
6	rs378596	29751266	C	ADD	4685	0.8271	0.1692	0.5936	1.152	-1.122	0.2618
6	rs387603	29753557	A	ADD	4678	0.8273	0.1692	0.5938	1.153	-1.12	0.2627
6	SNP_DRB1_32660119_A	32660119	P	ADD	4686	0.949	0.04682	0.8658	1.04	-1.118	0.2637
6	SNP_DRB1_32657475	32657475	A	ADD	4686	0.949	0.04682	0.8658	1.04	-1.118	0.2637
6	AA_DRB1_149_32657431	32657431	H	ADD	4686	0.949	0.04682	0.8658	1.04	-1.118	0.2637
6	SNP_DRB1_32657430	32657430	G	ADD	4686	0.949	0.04682	0.8658	1.04	-1.118	0.2637
6	AA_DRB1_12_32660112	32660112	T	ADD	4686	0.949	0.04682	0.8658	1.04	-1.118	0.2637
6	SNP_DRB1_32660112	32660112	G	ADD	4686	0.949	0.04682	0.8658	1.04	-1.118	0.2637
6	AA_DRB1_11_32660115_S	32660115	P	ADD	4686	0.949	0.04682	0.8658	1.04	-1.118	0.2637
6	SNP_DRB1_32660116_A	32660116	P	ADD	4686	0.949	0.04682	0.8658	1.04	-1.118	0.2637
6	AA_DRB1_10_32660118_Y	32660118	P	ADD	4686	0.949	0.04682	0.8658	1.04	-1.118	0.2637
6	SNP_DRB1_32660117	32660117	G	ADD	4686	0.949	0.04682	0.8658	1.04	-1.118	0.2637
6	AA_DRB1_233_32656004_T	32656004	P	ADD	4686	1.054	0.04682	0.9613	1.155	1.118	0.2638
6	AA_A_152_30019207_V	30019207	P	ADD	4686	0.9529	0.04322	0.8755	1.037	-1.117	0.264
6	SNP_A_30019207_T	30019207	P	ADD	4686	0.9529	0.04322	0.8755	1.037	-1.117	0.264
6	rs11758688	30866327	T	ADD	4682	1.054	0.04717	0.961	1.156	1.116	0.2646
6	SNP_B_31432528	31432528	C	ADD	4686	1.049	0.04305	0.9643	1.142	1.116	0.2646
6	SNP_B_31432526	31432526	C	ADD	4686	1.049	0.04305	0.9643	1.142	1.116	0.2646
6	AA_B_63_31432527	31432527	E	ADD	4686	1.049	0.04305	0.9643	1.142	1.116	0.2646
6	rs12527415	30862519	T	ADD	4678	1.054	0.04722	0.9609	1.156	1.115	0.2647
6	rs2523742	30312378	G	ADD	4658	0.936	0.05944	0.8331	1.052	-1.112	0.266
6	rs1559874	32351133	A	ADD	4633	1.057	0.05038	0.9581	1.167	1.11	0.2672
6	rs3899471	31323016	C	ADD	4553	1.069	0.06052	0.9498	1.204	1.109	0.2674
6	rs7738138	30995323	C	ADD	4675	0.9517	0.0446	0.8721	1.039	-1.109	0.2674
6	rs3749970	29450804	A	ADD	4681	0.954	0.04252	0.8777	1.037	-1.109	0.2676
6	HLA_B_38	31431272	P	ADD	4686	1.252	0.2035	0.8403	1.866	1.105	0.269
6	AA_B_158_31431997	31431997	T	ADD	4686	1.252	0.2035	0.8403	1.866	1.105	0.269
6	HLA_B_3801	31431272	P	ADD	4686	1.252	0.2035	0.8403	1.866	1.105	0.269
6	SNP_B_31431998	31431998	T	ADD	4686	1.252	0.2035	0.8403	1.866	1.105	0.269
6	SNP_B_31431864	31431864	T	ADD	4686	1.252	0.2035	0.8403	1.866	1.105	0.269
6	rs2744537	33270193	A	ADD	4685	0.9485	0.04806	0.8632	1.042	-1.101	0.2709
6	rs17423649	32465111	T	ADD	4681	1.07	0.06168	0.9483	1.208	1.1	0.2715
6	rs805301	31726100	C	ADD	4673	0.9524	0.04433	0.8732	1.039	-1.099	0.2717
6	rs2508052	29927981	A	ADD	4677	1.06	0.05351	0.9546	1.177	1.092	0.2747
6	rs7752270	29161977	A	ADD	4502	1.102	0.0889	0.9257	1.312	1.092	0.2748
6	rs707918	31762711	A	ADD	4651	0.9476	0.04948	0.86	1.044	-1.088	0.2766
6	SNP_DQB1_32740567	32740567	A	ADD	4686	0.9493	0.0478	0.8644	1.043	-1.088	0.2768
6	SNP_DQB1_32740571	32740571	C	ADD	4686	0.9493	0.0478	0.8644	1.043	-1.088	0.2768
6	SNP_DQB1_32740583	32740583	C	ADD	4686	0.9493	0.0478	0.8644	1.043	-1.088	0.2768
6	AA_DQB1_85_32740582	32740582	V	ADD	4686	0.9493	0.0478	0.8644	1.043	-1.088	0.2768
6	SNP_DQB1_32740579	32740579	G	ADD	4686	0.9493	0.0478	0.8644	1.043	-1.088	0.2768
6	AA_DQB1_86_32740579	32740579	A	ADD	4686	0.9493	0.0478	0.8644	1.043	-1.088	0.2768
6	AA_DQB1_203_32737170	32737170	V	ADD	4686	0.9493	0.0478	0.8644	1.043	-1.088	0.2768
6	SNP_DQB1_32740577	32740577	A	ADD	4686	0.9493	0.0478	0.8644	1.043	-1.088	0.2768
6	AA_DQB1_87_32740576_L	32740576	P	ADD	4686	1.053	0.0478	0.9592	1.157	1.087	0.2768
6	SNP_DQB1_32737171	32737171	C	ADD	4686	0.9493	0.0478	0.8644	1.043	-1.088	0.2768
6	SNP_DQB1_32740570	32740570	C	ADD	4686	0.9493	0.0478	0.8644	1.043	-1.088	0.2768
6	AA_DQB1_89_32740570	32740570	G	ADD	4686	0.9493	0.0478	0.8644	1.043	-1.088	0.2768
6	AA_DQB1_90_32740567	32740567	I	ADD	4686	0.9493	0.0478	0.8644	1.043	-1.088	0.2768
6	SNP_DQB1_32740559	32740559	T	ADD	4686	0.9493	0.0478	0.8644	1.043	-1.088	0.2768
6	SNP_DQB1_32740556	32740556	T	ADD	4686	0.9493	0.0478	0.8644	1.043	-1.088	0.2768
6	SNP_DQB1_32737913	32737913	C	ADD	4686	0.9493	0.0478	0.8644	1.043	-1.088	0.2768
6	AA_DQB1_125_32737913_A	32737913	P	ADD	4686	1.053	0.0478	0.9592	1.157	1.087	0.2768
6	AA_DQB1_84_32740585	32740585	E	ADD	4686	0.9493	0.0478	0.8644	1.043	-1.088	0.2768
6	SNP_DQB1_32737780	32737780	A	ADD	4686	0.9493	0.0478	0.8644	1.043	-1.088	0.2768
6	SNP_DQB1_32740586	32740586	C	ADD	4686	0.9493	0.0478	0.8644	1.043	-1.088	0.2768
6	SNP_DQB1_32740665	32740665	A	ADD	4686	0.9493	0.0478	0.8644	1.043	-1.088	0.2768
6	SNP_DQB1_32736000	32736000	A	ADD	4686	0.9493	0.0478	0.8644	1.043	-1.088	0.2768
6	SNP_DQB1_32737115	32737115	T	ADD	4686	0.9493	0.0478	0.8644	1.043	-1.088	0.2768
6	AA_DQB1_221_32737116	32737116	Q	ADD	4686	0.9493	0.0478	0.8644	1.043	-1.088	0.2768
6	AA_DQB1_220_32737119	32737119	R	ADD	4686	0.9493	0.0478	0.8644	1.043	-1.088	0.2768
6	SNP_DQB1_32742328_C	32742328	P	ADD	4686	1.053	0.0478	0.9592	1.157	1.087	0.2768
6	AA_DQB1_-21_32742328	32742328	D	ADD	4686	0.9493	0.0478	0.8644	1.043	-1.088	0.2768
6	SNP_DQB1_32737119	32737119	C	ADD	4686	0.9493	0.0478	0.8644	1.043	-1.088	0.2768
6	SNP_DQB1_32737139	32737139	A	ADD	4686	0.9493	0.0478	0.8644	1.043	-1.088	0.2768
6	SNP_DQB1_32742284_T	32742284	P	ADD	4686	1.053	0.0478	0.9592	1.157	1.087	0.2768
6	AA_DQB1_-6_32742283	32742283	S	ADD	4686	0.9493	0.0478	0.8644	1.043	-1.088	0.2768
6	AA_DQB1_-5_32742280_P	32742280	P	ADD	4686	1.053	0.0478	0.9592	1.157	1.087	0.2768
6	SNP_DQB1_32742278_C	32742278	P	ADD	4686	1.053	0.0478	0.9592	1.157	1.087	0.2768
6	AA_DQB1_-4_32742277	32742277	L	ADD	4686	0.9493	0.0478	0.8644	1.043	-1.088	0.2768
6	SNP_DQB1_32740678	32740678	T	ADD	4686	0.9493	0.0478	0.8644	1.043	-1.088	0.2768
6	AA_DQB1_53_32740678	32740678	Q	ADD	4686	0.9493	0.0478	0.8644	1.043	-1.088	0.2768
6	AA_DQB1_70_32740627_G	32740627	P	ADD	4686	0.9493	0.0478	0.8644	1.043	-1.088	0.2768
6	SNP_DQB1_32737882	32737882	A	ADD	4686	0.9493	0.0478	0.8644	1.043	-1.088	0.2768
6	rs9268645	32516505	G	ADD	4671	0.9535	0.04412	0.8745	1.04	-1.08	0.2802
6	rs3130666	30848139	A	ADD	4682	1.122	0.1068	0.91	1.383	1.077	0.2815
6	rs3806156	32481676	T	ADD	4679	1.049	0.04413	0.9618	1.143	1.076	0.2818
6	SNP_B_31431546	31431546	A	ADD	4686	1.089	0.07991	0.9315	1.274	1.073	0.2835
6	SNP_B_31431656	31431656	T	ADD	4686	1.089	0.07991	0.9315	1.274	1.073	0.2835
6	rs398931	29759471	C	ADD	4675	0.8381	0.1651	0.6064	1.158	-1.069	0.2849
6	rs3128930	33183644	T	ADD	4682	1.052	0.04749	0.9585	1.155	1.068	0.2856
6	rs259945	30127185	A	ADD	4662	0.9216	0.07646	0.7933	1.071	-1.068	0.2856
6	rs3130000	30736061	A	ADD	4675	1.082	0.07372	0.9363	1.25	1.067	0.2861
6	rs9296069	33126935	T	ADD	4679	0.9489	0.04922	0.8617	1.045	-1.065	0.2868
6	rs3094122	30836339	G	ADD	4684	0.9478	0.05074	0.858	1.047	-1.057	0.2903
6	SNP_A_30019398	30019398	A	ADD	4686	1.046	0.04272	0.962	1.137	1.054	0.292
6	rs2517823	29944720	A	ADD	4658	0.9555	0.04329	0.8778	1.04	-1.051	0.2932
6	rs3094165	29941520	A	ADD	4685	0.9512	0.0476	0.8665	1.044	-1.05	0.2935
6	rs17627049	33645780	A	ADD	4681	0.9513	0.04759	0.8666	1.044	-1.05	0.2938
6	rs1633085	29823976	T	ADD	4682	1.047	0.04346	0.9612	1.14	1.049	0.2943
6	rs9262495	31094506	C	ADD	4671	1.07	0.06427	0.9431	1.213	1.048	0.2945
6	SNP_A-2077850	29937386	A	ADD	4680	1.058	0.05349	0.9524	1.175	1.048	0.2946
6	rs2894066	29001906	A	ADD	4683	1.046	0.04323	0.9613	1.139	1.048	0.2948
6	rs9261389	30169534	G	ADD	4684	1.058	0.05391	0.9519	1.176	1.046	0.2957
6	rs3128966	33163924	A	ADD	4684	1.06	0.05583	0.9499	1.182	1.04	0.2983
6	HLA_B_56	31431272	P	ADD	4686	0.6559	0.4057	0.2961	1.452	-1.04	0.2984
6	HLA_B_5601	31431272	P	ADD	4686	0.6559	0.4057	0.2961	1.452	-1.04	0.2984
6	rs3129303	33081856	C	ADD	4673	0.9403	0.0592	0.8373	1.056	-1.039	0.2988
6	rs6457617	32771829	C	ADD	4675	0.9573	0.0421	0.8815	1.04	-1.036	0.3003
6	rs2239515	30685945	T	ADD	4653	1.212	0.1861	0.8416	1.746	1.034	0.3013
6	SNP_B_31432015	31432015	T	ADD	4686	0.9546	0.04509	0.8738	1.043	-1.031	0.3027
6	AA_B_152_31432015	31432015	E	ADD	4686	0.9546	0.04509	0.8738	1.043	-1.031	0.3027
6	rs3094159	29943813	G	ADD	4676	0.9541	0.04558	0.8726	1.043	-1.03	0.3028
6	SNP_DRB1_32659976	32659976	G	ADD	4686	1.047	0.04445	0.9595	1.142	1.029	0.3036
6	rs6911737	30073480	A	ADD	4667	0.9239	0.07715	0.7942	1.075	-1.027	0.3046
6	rs3130564	31209653	T	ADD	4676	1.051	0.04834	0.9558	1.155	1.025	0.3053
6	rs3094123	30880357	A	ADD	4680	1.059	0.05568	0.9493	1.181	1.025	0.3055
6	rs9262494	31094483	T	ADD	4677	1.068	0.06414	0.9418	1.211	1.024	0.3056
6	AA_B_69_31432509	31432509	A	ADD	4686	0.951	0.04914	0.8637	1.047	-1.021	0.307
6	AA_B_71_31432503	31432503	A	ADD	4686	0.951	0.04914	0.8637	1.047	-1.021	0.307
6	SNP_B_31432504	31432504	C	ADD	4686	0.951	0.04914	0.8637	1.047	-1.021	0.307
6	AA_B_70_31432506_N	31432506	P	ADD	4686	1.051	0.04914	0.9549	1.158	1.021	0.307
6	SNP_B_31432510	31432510	C	ADD	4686	0.951	0.04914	0.8637	1.047	-1.021	0.307
6	rs9261301	30149538	G	ADD	4659	1.045	0.04327	0.9601	1.138	1.019	0.3084
6	rs2517859	29930550	A	ADD	4473	0.9506	0.04977	0.8623	1.048	-1.018	0.3088
6	rs16897919	30896567	A	ADD	4684	0.8138	0.2028	0.5469	1.211	-1.016	0.3095
6	rs3129207	33233290	G	ADD	4674	0.9572	0.04305	0.8798	1.041	-1.016	0.3097
6	rs3132132	33009912	A	ADD	4666	0.937	0.06414	0.8263	1.062	-1.015	0.3101
6	rs2068204	33166696	A	ADD	4669	1.121	0.1125	0.8991	1.397	1.015	0.3102
6	rs2523726	30435732	A	ADD	4683	0.9381	0.06299	0.8292	1.061	-1.014	0.3108
6	rs176248	33073920	A	ADD	4682	1.048	0.04623	0.9572	1.147	1.013	0.3111
6	rs2524202	30471352	C	ADD	4678	0.9398	0.06163	0.8329	1.06	-1.007	0.3139
6	rs2857436	30214049	T	ADD	4625	0.9539	0.04692	0.87	1.046	-1.007	0.3141
6	rs29240	29715455	G	ADD	4677	0.8869	0.1192	0.7021	1.12	-1.006	0.3143
6	rs7762289	29018214	C	ADD	4679	0.9285	0.07383	0.8034	1.073	-1.005	0.3149
6	rs9261376	30167571	G	ADD	4684	1.056	0.05387	0.9498	1.173	1.004	0.3155
6	SNP_A_30020384	30020384	A	ADD	4686	0.8744	0.1339	0.6726	1.137	-1.002	0.3164
6	rs3129051	29758101	A	ADD	4673	0.8458	0.1673	0.6094	1.174	-1.001	0.3167
6	rs1233397	29653694	G	ADD	4681	1.053	0.05159	0.9515	1.165	0.9953	0.3196
6	rs9276227	32808662	T	ADD	4671	1.061	0.05976	0.9438	1.193	0.9929	0.3208
6	rs3128965	33163877	A	ADD	4674	1.057	0.05583	0.9474	1.179	0.9919	0.3213
6	rs11757379	33650639	T	ADD	4678	1.051	0.05039	0.9524	1.16	0.9912	0.3216
6	rs3128923	33179300	G	ADD	4683	1.048	0.04761	0.9548	1.151	0.9896	0.3224
6	rs7741807	29788636	C	ADD	4686	0.8664	0.1452	0.6518	1.152	-0.9882	0.3231
6	AA_A_297_30020322	30020322	M	ADD	4686	0.8723	0.1383	0.6651	1.144	-0.9879	0.3232
6	HLA_A_32	30019970	P	ADD	4686	0.8723	0.1383	0.6651	1.144	-0.9879	0.3232
6	SNP_A_30020321	30020321	A	ADD	4686	0.8723	0.1383	0.6651	1.144	-0.9879	0.3232
6	HLA_A_3201	30019970	P	ADD	4686	0.8723	0.1383	0.6651	1.144	-0.9879	0.3232
6	SNP_A_30020187	30020187	C	ADD	4686	0.8723	0.1383	0.6651	1.144	-0.9879	0.3232
6	AA_A_77_30018741_S	30018741	P	ADD	4686	0.8723	0.1383	0.6651	1.144	-0.9879	0.3232
6	SNP_A_30018741	30018741	G	ADD	4686	0.8723	0.1383	0.6651	1.144	-0.9879	0.3232
6	SNP_A_30018619	30018619	T	ADD	4686	0.8723	0.1383	0.6651	1.144	-0.9879	0.3232
6	SNP_A_30019077	30019077	C	ADD	4686	0.8723	0.1383	0.6651	1.144	-0.9879	0.3232
6	AA_A_109_30019078	30019078	L	ADD	4686	0.8723	0.1383	0.6651	1.144	-0.9879	0.3232
6	rs417162	30024484	C	ADD	4683	1.043	0.04262	0.9593	1.134	0.9838	0.3252
6	rs3130252	29739723	C	ADD	4685	1.058	0.05754	0.9452	1.184	0.9796	0.3273
6	rs17840186	33046177	A	ADD	4684	1.093	0.0906	0.9149	1.305	0.978	0.3281
6	rs10484551	30364817	A	ADD	4641	0.8931	0.1157	0.7119	1.12	-0.977	0.3286
6	SNP_A_30018818	30018818	T	ADD	4686	1.044	0.04368	0.9579	1.137	0.9755	0.3293
6	SNP_DRB1_32660109_C	32660109	P	ADD	4686	0.9498	0.05295	0.8562	1.054	-0.9723	0.3309
6	AA_DRB1_-1_32665412_A	32665412	P	ADD	4686	1.053	0.05295	0.9491	1.168	0.9724	0.3309
6	rs615672	32682149	C	ADD	4677	1.045	0.04505	0.9563	1.141	0.9682	0.333
6	HLA_B_5801	31431272	P	ADD	4686	0.629	0.4797	0.2457	1.61	-0.9665	0.3338
6	HLA_B_58	31431272	P	ADD	4686	0.629	0.4797	0.2457	1.61	-0.9665	0.3338
6	rs408359	32249861	A	ADD	4677	1.086	0.08639	0.9171	1.287	0.9578	0.3382
6	SNP_B_31432206	31432206	A	ADD	4686	0.9299	0.07593	0.8013	1.079	-0.9567	0.3387
6	SNP_B_31432722_G	31432722	P	ADD	4686	0.9238	0.08295	0.7852	1.087	-0.9551	0.3395
6	rs4148873	32908390	T	ADD	4683	0.9436	0.06077	0.8377	1.063	-0.9545	0.3398
6	rs12660883	30872399	C	ADD	4678	1.057	0.05833	0.943	1.185	0.9531	0.3406
6	rs7382464	33258246	T	ADD	4676	0.955	0.04865	0.8681	1.051	-0.9466	0.3439
6	rs3131862	29783206	T	ADD	4680	1.056	0.05768	0.9431	1.182	0.944	0.3452
6	rs2747442	29761165	G	ADD	4680	1.044	0.04597	0.9543	1.143	0.9419	0.3463
6	rs486416	31964049	G	ADD	4682	0.9591	0.04439	0.8792	1.046	-0.9416	0.3464
6	rs734960	29583121	T	ADD	4604	1.059	0.06112	0.9396	1.194	0.9414	0.3465
6	rs6904236	30704114	G	ADD	4684	1.185	0.1801	0.8323	1.686	0.941	0.3467
6	rs1632971	29885890	T	ADD	4635	1.059	0.06057	0.9401	1.192	0.941	0.3467
6	rs2523408	29886088	C	ADD	4683	0.958	0.04565	0.876	1.048	-0.9395	0.3475
6	rs11752362	30368961	T	ADD	4677	1.059	0.06181	0.9386	1.196	0.9344	0.3501
6	rs3129126	29229610	A	ADD	4586	0.9609	0.04276	0.8836	1.045	-0.9337	0.3505
6	rs1615251	29853740	A	ADD	4667	0.9594	0.04463	0.879	1.047	-0.929	0.3529
6	rs10947091	30855195	T	ADD	4676	1.045	0.04754	0.9522	1.147	0.9288	0.353
6	rs3117242	33177871	G	ADD	4679	1.045	0.04762	0.952	1.147	0.9266	0.3542
6	rs1150753	32167845	G	ADD	4684	0.9414	0.0652	0.8285	1.07	-0.9262	0.3543
6	SNP_A_30021077	30021077	T	ADD	4686	1.051	0.05333	0.9463	1.166	0.926	0.3545
6	SNP_A_30019225	30019225	T	ADD	4686	1.051	0.05333	0.9463	1.166	0.926	0.3545
6	AA_A_158_30019225	30019225	V	ADD	4686	1.051	0.05333	0.9463	1.166	0.926	0.3545
6	AA_A_156_30019219_R	30019219	P	ADD	4686	1.051	0.05333	0.9463	1.166	0.926	0.3545
6	SNP_A_30019201	30019201	T	ADD	4686	1.051	0.05333	0.9463	1.166	0.926	0.3545
6	AA_A_150_30019201	30019201	V	ADD	4686	1.051	0.05333	0.9463	1.166	0.926	0.3545
6	SNP_A_30018710	30018710	A	ADD	4686	1.051	0.05333	0.9463	1.166	0.926	0.3545
6	SNP_A_30018642	30018642	A	ADD	4686	1.051	0.05333	0.9463	1.166	0.926	0.3545
6	SNP_A_30021116	30021116	G	ADD	4686	1.051	0.05333	0.9463	1.166	0.926	0.3545
6	HLA_A_0101	30019970	P	ADD	4686	1.051	0.05333	0.9463	1.166	0.926	0.3545
6	AA_A_67_30018711	30018711	M	ADD	4686	1.051	0.05333	0.9463	1.166	0.926	0.3545
6	SNP_A_30018902_T	30018902	P	ADD	4686	1.051	0.05333	0.9463	1.166	0.926	0.3545
6	SNP_A_30018889	30018889	T	ADD	4686	1.051	0.05333	0.9463	1.166	0.926	0.3545
6	AA_A_44_30018642	30018642	K	ADD	4686	1.051	0.05333	0.9463	1.166	0.926	0.3545
6	HLA_A_01	30019970	P	ADD	4686	1.051	0.05333	0.9463	1.166	0.926	0.3545
6	rs3094157	29944218	C	ADD	4681	1.057	0.06026	0.9396	1.19	0.9253	0.3548
6	SNP_DRB1_32657591_G	32657591	P	ADD	4686	0.9604	0.04375	0.8814	1.046	-0.9246	0.3552
6	SNP_DRB1_32656559	32656559	G	ADD	4686	1.041	0.04375	0.9557	1.135	0.9246	0.3552
6	rs734961	29583018	T	ADD	4617	1.058	0.06136	0.9384	1.194	0.9233	0.3559
6	rs2508037	30026415	T	ADD	4685	1.04	0.04259	0.9566	1.13	0.9192	0.358
6	rs2284165	30268034	G	ADD	4682	1.05	0.05294	0.9464	1.165	0.919	0.3581
6	HLA_B_5001	31431272	P	ADD	4686	1.245	0.2387	0.7797	1.988	0.9176	0.3588
6	SNP_B_31431715	31431715	A	ADD	4686	1.245	0.2387	0.7797	1.988	0.9176	0.3588
6	HLA_B_50	31431272	P	ADD	4686	1.245	0.2387	0.7797	1.988	0.9176	0.3588
6	rs1737068	29838902	C	ADD	4680	1.052	0.05564	0.9435	1.173	0.915	0.3602
6	SNP_DRB1_32660115_A	32660115	P	ADD	4686	1.041	0.04377	0.9551	1.134	0.9093	0.3632
6	HLA_B_1401	31431272	P	ADD	4686	0.7393	0.3321	0.3856	1.418	-0.9093	0.3632
6	SNP_DPB1_33160721	33160721	C	ADD	4686	1.047	0.05018	0.9486	1.155	0.9088	0.3635
6	SNP_DPB1_33160928	33160928	C	ADD	4686	1.047	0.05018	0.9486	1.155	0.9088	0.3635
6	SNP_DPB1_33160714	33160714	A	ADD	4686	1.047	0.05018	0.9486	1.155	0.9088	0.3635
6	SNP_DPB1_33160936	33160936	T	ADD	4686	1.047	0.05018	0.9486	1.155	0.9088	0.3635
6	SNP_DPB1_33160964	33160964	C	ADD	4686	1.047	0.05018	0.9486	1.155	0.9088	0.3635
6	SNP_DPB1_33160781	33160781	A	ADD	4686	1.047	0.05018	0.9486	1.155	0.9088	0.3635
6	SNP_DPB1_33160746	33160746	C	ADD	4686	1.047	0.05018	0.9486	1.155	0.9088	0.3635
6	rs6905157	30079527	G	ADD	4670	0.9344	0.07485	0.8069	1.082	-0.9068	0.3645
6	SNP_A_30018738_C	30018738	P	ADD	4686	1.049	0.05327	0.9454	1.165	0.9064	0.3647
6	AA_A_76_30018738_A	30018738	P	ADD	4686	1.049	0.05327	0.9454	1.165	0.9064	0.3647
6	rs1633030	29853773	C	ADD	4649	0.9588	0.04638	0.8755	1.05	-0.9062	0.3649
6	SNP_A_30018740	30018740	A	ADD	4686	0.959	0.04629	0.8758	1.05	-0.9048	0.3655
6	AA_A_77_30018741_D	30018741	P	ADD	4686	1.043	0.04629	0.9523	1.142	0.905	0.3655
6	SNP_A_30018738_T	30018738	P	ADD	4686	1.043	0.04629	0.9523	1.142	0.905	0.3655
6	AA_A_76_30018738_V	30018738	P	ADD	4686	1.043	0.04629	0.9523	1.142	0.905	0.3655
6	rs3131379	31829012	A	ADD	4668	0.9428	0.0653	0.8296	1.072	-0.9017	0.3672
6	SNP_B_31431686	31431686	A	ADD	4686	0.785	0.2685	0.4638	1.329	-0.9013	0.3674
6	SNP_B_31430746	31430746	A	ADD	4686	0.785	0.2685	0.4638	1.329	-0.9013	0.3674
6	SNP_B_31431393	31431393	A	ADD	4686	0.785	0.2685	0.4638	1.329	-0.9013	0.3674
6	rs211457	33473618	T	ADD	4674	0.9429	0.06535	0.8295	1.072	-0.9	0.3681
6	rs462618	33330141	T	ADD	4662	0.9489	0.05856	0.846	1.064	-0.8961	0.3702
6	rs16896944	30134125	C	ADD	4676	0.881	0.1416	0.6675	1.163	-0.895	0.3708
6	rs9380343	33187144	T	ADD	4682	1.106	0.1129	0.8866	1.38	0.894	0.3713
6	rs238872	29459852	C	ADD	4673	1.039	0.04279	0.9554	1.13	0.8932	0.3718
6	SNP_B_31430999	31430999	C	ADD	4686	1.06	0.06512	0.9326	1.204	0.8882	0.3744
6	SNP_B_31430641	31430641	A	ADD	4686	1.06	0.06512	0.9326	1.204	0.8882	0.3744
6	SNP_B_31431471	31431471	T	ADD	4686	1.348	0.3368	0.6966	2.608	0.8863	0.3755
6	HLA_B_41	31431272	P	ADD	4686	1.348	0.3368	0.6966	2.608	0.8863	0.3755
6	SNP_A-1941639	30260446	T	ADD	4682	0.9448	0.06405	0.8334	1.071	-0.8862	0.3755
6	SNP_A_30020472_A	30020472	P	ADD	4686	0.9623	0.04343	0.8838	1.048	-0.8837	0.3768
6	SNP_DQA1_32717072	32717072	T	ADD	4686	0.9468	0.06215	0.8383	1.069	-0.8789	0.3795
6	SNP_DQB1_32740748_A	32740748	P	ADD	4686	0.9621	0.04433	0.882	1.049	-0.8725	0.3829
6	AA_DQB1_30_32740747_Y	32740747	P	ADD	4686	0.9621	0.04433	0.882	1.049	-0.8725	0.3829
6	rs3099844	31556955	A	ADD	4682	0.9471	0.0623	0.8383	1.07	-0.872	0.3832
6	rs9275418	32778222	G	ADD	4682	0.9576	0.04994	0.8683	1.056	-0.8668	0.386
6	rs1634718	31080844	G	ADD	4677	0.9588	0.04856	0.8718	1.055	-0.8664	0.3863
6	AA_C_49_31347480	31347480	E	ADD	4686	1.065	0.07337	0.9227	1.23	0.8639	0.3876
6	SNP_C_31346517	31346517	C	ADD	4686	1.065	0.07337	0.9227	1.23	0.8639	0.3876
6	SNP_C_31345758	31345758	T	ADD	4686	1.065	0.07337	0.9227	1.23	0.8639	0.3876
6	SNP_C_31346246	31346246	T	ADD	4686	1.065	0.07337	0.9227	1.23	0.8639	0.3876
6	HLA_C_0401	31346171	P	ADD	4686	1.065	0.07337	0.9227	1.23	0.8639	0.3876
6	HLA_C_04	31346171	P	ADD	4686	1.065	0.07337	0.9227	1.23	0.8639	0.3876
6	SNP_C_31347061	31347061	C	ADD	4686	1.065	0.07337	0.9227	1.23	0.8639	0.3876
6	SNP_C_31346006	31346006	A	ADD	4686	1.065	0.07337	0.9227	1.23	0.8639	0.3876
6	SNP_C_31345966	31345966	T	ADD	4686	1.065	0.07337	0.9227	1.23	0.8639	0.3876
6	SNP_C_31347130_G	31347130	P	ADD	4686	1.065	0.07337	0.9227	1.23	0.8639	0.3876
6	AA_C_275_31345841_K	31345841	P	ADD	4686	1.065	0.07337	0.9227	1.23	0.8639	0.3876
6	SNP_C_31347480	31347480	T	ADD	4686	1.065	0.07337	0.9227	1.23	0.8639	0.3876
6	AA_C_303_31345757	31345757	M	ADD	4686	1.065	0.07337	0.9227	1.23	0.8639	0.3876
6	SNP_C_31347586	31347586	A	ADD	4686	1.065	0.07337	0.9227	1.23	0.8639	0.3876
6	SNP_C_31347721	31347721	C	ADD	4686	1.065	0.07337	0.9227	1.23	0.8639	0.3876
6	AA_C_14_31347585	31347585	W	ADD	4686	1.065	0.07337	0.9227	1.23	0.8639	0.3876
6	AA_DPB1_56_33156580	33156580	E	ADD	4686	0.9621	0.04494	0.8809	1.051	-0.8607	0.3894
6	AA_DPB1_55_33156577_D	33156577	P	ADD	4686	0.9621	0.04494	0.8809	1.051	-0.8607	0.3894
6	SNP_DPB1_33156580	33156580	A	ADD	4686	0.9621	0.04494	0.8809	1.051	-0.8607	0.3894
6	AA_A_246_30020067	30020067	S	ADD	4686	0.9216	0.095	0.7651	1.11	-0.8589	0.3904
6	AA_A_114_30019093_Q	30019093	P	ADD	4686	0.9216	0.095	0.7651	1.11	-0.8589	0.3904
6	SNP_A_30020327	30020327	G	ADD	4686	0.9216	0.095	0.7651	1.11	-0.8589	0.3904
6	AA_A_299_30020328	30020328	A	ADD	4686	0.9216	0.095	0.7651	1.11	-0.8589	0.3904
6	SNP_A_30020904	30020904	G	ADD	4686	0.9216	0.095	0.7651	1.11	-0.8589	0.3904
6	SNP_A_30021158	30021158	T	ADD	4686	0.9216	0.095	0.7651	1.11	-0.8589	0.3904
6	SNP_A_30021090	30021090	G	ADD	4686	0.9216	0.095	0.7651	1.11	-0.8589	0.3904
6	AA_A_334_30021017	30021017	M	ADD	4686	0.9216	0.095	0.7651	1.11	-0.8589	0.3904
6	SNP_A_30021016	30021016	A	ADD	4686	0.9216	0.095	0.7651	1.11	-0.8589	0.3904
6	SNP_A_30020980	30020980	C	ADD	4686	0.9216	0.095	0.7651	1.11	-0.8589	0.3904
6	SNP_A_30020066	30020066	T	ADD	4686	0.9216	0.095	0.7651	1.11	-0.8589	0.3904
6	rs7382662	33067158	G	ADD	4680	0.939	0.07338	0.8132	1.084	-0.8577	0.3911
6	rs2248459	31554689	G	ADD	4677	0.9619	0.04531	0.8802	1.051	-0.8566	0.3917
6	SNP_C_31346780	31346780	G	ADD	4686	0.8862	0.1411	0.6721	1.168	-0.8564	0.3918
6	HLA_C_01	31346171	P	ADD	4686	0.8862	0.1411	0.6721	1.168	-0.8564	0.3918
6	SNP_C_31346047	31346047	T	ADD	4686	0.8862	0.1411	0.6721	1.168	-0.8564	0.3918
6	AA_C_248_31346046	31346046	M	ADD	4686	0.8862	0.1411	0.6721	1.168	-0.8564	0.3918
6	AA_C_99_31347080_C	31347080	P	ADD	4686	0.8862	0.1411	0.6721	1.168	-0.8564	0.3918
6	HLA_C_0102	31346171	P	ADD	4686	0.8862	0.1411	0.6721	1.168	-0.8564	0.3918
6	SNP_C_31347712	31347712	T	ADD	4686	0.8862	0.1411	0.6721	1.168	-0.8564	0.3918
6	SNP_C_31347609	31347609	T	ADD	4686	0.8862	0.1411	0.6721	1.168	-0.8564	0.3918
6	SNP_C_31347080_C	31347080	P	ADD	4686	0.8862	0.1411	0.6721	1.168	-0.8564	0.3918
6	AA_C_9_31347600_F	31347600	P	ADD	4686	0.8862	0.1411	0.6721	1.168	-0.8564	0.3918
6	SNP_C_31347706	31347706	A	ADD	4686	0.8862	0.1411	0.6721	1.168	-0.8564	0.3918
6	AA_C_6_31347609	31347609	K	ADD	4686	0.8862	0.1411	0.6721	1.168	-0.8564	0.3918
6	SNP_C_31347581	31347581	A	ADD	4686	0.8862	0.1411	0.6721	1.168	-0.8564	0.3918
6	SNP_C_31347600_A	31347600	P	ADD	4686	0.8862	0.1411	0.6721	1.168	-0.8564	0.3918
6	rs2747445	29761674	A	ADD	4681	0.863	0.1723	0.6156	1.21	-0.855	0.3926
6	rs1264608	30386091	T	ADD	4679	1.074	0.08332	0.912	1.264	0.8545	0.3928
6	SNP_B_31430438	31430438	C	ADD	4686	1.038	0.04401	0.9525	1.132	0.8531	0.3936
6	SNP_B_31430381	31430381	T	ADD	4686	1.038	0.04401	0.9525	1.132	0.8531	0.3936
6	SNP_B_31430667	31430667	C	ADD	4686	1.038	0.04401	0.9525	1.132	0.8531	0.3936
6	rs2747476	33459229	C	ADD	4675	0.946	0.06522	0.8325	1.075	-0.8511	0.3947
6	AA_DPB1_84_33156664_G	33156664	P	ADD	4686	0.9584	0.04998	0.869	1.057	-0.8496	0.3956
6	SNP_DPB1_33156664_G	33156664	P	ADD	4686	0.9584	0.04998	0.869	1.057	-0.8496	0.3956
6	AA_DPB1_96_33160714	33160714	K	ADD	4686	1.043	0.04998	0.946	1.151	0.8495	0.3956
6	AA_DPB1_170_33160936	33160936	I	ADD	4686	1.043	0.04998	0.946	1.151	0.8495	0.3956
6	SNP_B_31430834	31430834	T	ADD	4686	0.9111	0.1101	0.7342	1.131	-0.8457	0.3977
6	rs458679	33350470	G	ADD	4674	0.952	0.05815	0.8495	1.067	-0.8457	0.3977
6	SNP_B_31430346	31430346	G	ADD	4686	0.9111	0.1101	0.7342	1.131	-0.8457	0.3977
6	rs3129045	29760555	A	ADD	4672	1.039	0.04552	0.9505	1.136	0.8445	0.3984
6	rs9380109	29165950	C	ADD	4684	1.037	0.04349	0.9525	1.13	0.8416	0.4
6	rs3094050	30466570	G	ADD	4683	0.9492	0.06201	0.8405	1.072	-0.8412	0.4002
6	rs11753875	33912288	A	ADD	4678	0.9643	0.04322	0.886	1.05	-0.8403	0.4007
6	rs2076530	32471794	T	ADD	4681	0.9645	0.04298	0.8866	1.049	-0.84	0.4009
6	SNP_DQB1_32740723	32740723	A	ADD	4686	1.038	0.0445	0.9514	1.133	0.8393	0.4013
6	AA_DQB1_38_32740723	32740723	V	ADD	4686	1.038	0.0445	0.9514	1.133	0.8393	0.4013
6	SNP_DQB1_32740606	32740606	C	ADD	4686	1.038	0.0445	0.9514	1.133	0.8393	0.4013
6	AA_DQB1_77_32740606	32740606	R	ADD	4686	1.038	0.0445	0.9514	1.133	0.8393	0.4013
6	SNP_A_30020352	30020352	G	ADD	4686	0.9224	0.09635	0.7637	1.114	-0.8386	0.4017
6	SNP_A_30018982	30018982	A	ADD	4686	0.9224	0.09635	0.7637	1.114	-0.8386	0.4017
6	SNP_A_30019009	30019009	T	ADD	4686	0.9224	0.09635	0.7637	1.114	-0.8386	0.4017
6	SNP_A_30018461_T	30018461	P	ADD	4686	0.9224	0.09635	0.7637	1.114	-0.8386	0.4017
6	SNP_A_30018398	30018398	T	ADD	4686	0.9224	0.09635	0.7637	1.114	-0.8386	0.4017
6	SNP_A_30019128	30019128	T	ADD	4686	0.9224	0.09635	0.7637	1.114	-0.8386	0.4017
6	AA_A_-11_30018350	30018350	L	ADD	4686	0.9224	0.09635	0.7637	1.114	-0.8386	0.4017
6	SNP_A_30020305	30020305	A	ADD	4686	0.9224	0.09635	0.7637	1.114	-0.8386	0.4017
6	SNP_A_30020324	30020324	T	ADD	4686	0.9224	0.09635	0.7637	1.114	-0.8386	0.4017
6	AA_A_298_30020325	30020325	F	ADD	4686	0.9224	0.09635	0.7637	1.114	-0.8386	0.4017
6	AA_A_307_30020352	30020352	R	ADD	4686	0.9224	0.09635	0.7637	1.114	-0.8386	0.4017
6	SNP_A_30018350	30018350	T	ADD	4686	0.9224	0.09635	0.7637	1.114	-0.8386	0.4017
6	rs3131847	29757084	A	ADD	4685	1.039	0.04584	0.9497	1.137	0.8344	0.4041
6	rs6907322	32432923	A	ADD	4685	0.9532	0.05743	0.8518	1.067	-0.8338	0.4044
6	AA_DQB1_30_32740747_H	32740747	P	ADD	4686	1.054	0.06346	0.9309	1.194	0.8325	0.4051
6	SNP_DQB1_32742347_C	32742347	P	ADD	4686	0.9485	0.06346	0.8376	1.074	-0.8326	0.4051
6	rs2248617	31556512	T	ADD	4678	0.9628	0.04548	0.8807	1.053	-0.8326	0.4051
6	SNP_DQB1_32742291_C	32742291	P	ADD	4686	0.9485	0.06346	0.8376	1.074	-0.8326	0.4051
6	SNP_DQB1_32742281_G	32742281	P	ADD	4686	0.9485	0.06346	0.8376	1.074	-0.8326	0.4051
6	SNP_DQB1_32740748_G	32740748	P	ADD	4686	1.054	0.06346	0.9309	1.194	0.8325	0.4051
6	rs9501063	31241873	C	ADD	4679	0.8901	0.1402	0.6763	1.172	-0.8304	0.4063
6	rs7776164	29066437	A	ADD	4498	1.073	0.08495	0.9085	1.267	0.8303	0.4064
6	rs2239516	30686027	C	ADD	4684	1.162	0.1811	0.8149	1.657	0.8295	0.4068
6	HLA_B_4101	31431272	P	ADD	4686	1.496	0.4869	0.5762	3.885	0.8278	0.4078
6	SNP_B_31432486	31432486	C	ADD	4686	0.9062	0.1194	0.7172	1.145	-0.8252	0.4092
6	AA_B_77_31432485_D	31432485	P	ADD	4686	0.9062	0.1194	0.7172	1.145	-0.8252	0.4092
6	AA_DPB1_9_33156439_F	33156439	P	ADD	4686	0.9587	0.05142	0.8668	1.06	-0.8202	0.4121
6	SNP_DPB1_33156437	33156437	G	ADD	4686	1.043	0.05141	0.9431	1.154	0.8201	0.4121
6	SNP_DPB1_33156435	33156435	G	ADD	4686	1.043	0.05141	0.9431	1.154	0.8201	0.4121
6	AA_DPB1_8_33156436	33156436	V	ADD	4686	1.043	0.05141	0.9431	1.154	0.8201	0.4121
6	SNP_DPB1_33156439	33156439	A	ADD	4686	1.043	0.05141	0.9431	1.154	0.8201	0.4121
6	rs3130991	31195333	T	ADD	4682	1.038	0.04582	0.9491	1.136	0.8197	0.4124
6	AA_B_41_31432593	31432593	T	ADD	4686	1.038	0.04537	0.9496	1.134	0.8194	0.4125
6	SNP_B_31432594	31432594	T	ADD	4686	1.038	0.04537	0.9496	1.134	0.8194	0.4125
6	rs3129304	33081721	C	ADD	4670	0.9526	0.05935	0.848	1.07	-0.819	0.4128
6	rs1233405	29637733	A	ADD	4663	1.036	0.04277	0.9523	1.126	0.8183	0.4132
6	rs6901216	33915069	C	ADD	4680	0.9644	0.04443	0.884	1.052	-0.815	0.4151
6	rs2157605	30562055	C	ADD	4629	0.9523	0.06018	0.8464	1.072	-0.8118	0.4169
6	rs1233422	29608391	C	ADD	4674	1.035	0.04279	0.952	1.126	0.8115	0.4171
6	SNP_DPB1_33156618	33156618	G	ADD	4686	0.9517	0.06101	0.8445	1.073	-0.8112	0.4173
6	AA_DPB1_69_33156619_E	33156619	P	ADD	4686	0.9517	0.06101	0.8445	1.073	-0.8112	0.4173
6	SNP_DQB1_32737914	32737914	T	ADD	4686	1.055	0.06592	0.927	1.2	0.8107	0.4175
6	AA_DQB1_125_32737913_S	32737913	P	ADD	4686	1.055	0.06592	0.927	1.2	0.8107	0.4175
6	SNP_DQB1_32740796	32740796	G	ADD	4686	1.055	0.06592	0.927	1.2	0.8107	0.4175
6	SNP_DQB1_32737133	32737133	A	ADD	4686	1.055	0.06592	0.927	1.2	0.8107	0.4175
6	SNP_DQB1_32737107	32737107	C	ADD	4686	1.055	0.06592	0.927	1.2	0.8107	0.4175
6	AA_DQB1_224_32737107	32737107	R	ADD	4686	1.055	0.06592	0.927	1.2	0.8107	0.4175
6	SNP_DQB1_32737846	32737846	G	ADD	4686	1.055	0.06592	0.927	1.2	0.8107	0.4175
6	SNP_DQB1_32737941	32737941	T	ADD	4686	1.055	0.06592	0.927	1.2	0.8107	0.4175
6	AA_DQB1_116_32737940	32737940	I	ADD	4686	1.055	0.06592	0.927	1.2	0.8107	0.4175
6	HLA_DQB1_05	32739039	P	ADD	4686	1.055	0.06592	0.927	1.2	0.8107	0.4175
6	AA_DQB1_57_32740666_V	32740666	P	ADD	4686	1.055	0.06592	0.927	1.2	0.8107	0.4175
6	AA_DQB1_14_32740795	32740795	L	ADD	4686	1.055	0.06592	0.927	1.2	0.8107	0.4175
6	SNP_DQB1_32742347_A	32742347	P	ADD	4686	1.055	0.06592	0.927	1.2	0.8107	0.4175
6	SNP_DQB1_32742291_G	32742291	P	ADD	4686	1.055	0.06592	0.927	1.2	0.8107	0.4175
6	AA_DQB1_71_32740624_A	32740624	P	ADD	4686	1.055	0.06592	0.927	1.2	0.8107	0.4175
6	SNP_DQB1_32740666_A	32740666	P	ADD	4686	1.055	0.06592	0.927	1.2	0.8107	0.4175
6	SNP_DQB1_32742281_A	32742281	P	ADD	4686	1.055	0.06592	0.927	1.2	0.8107	0.4175
6	AA_DQB1_-9_32742292	32742292	I	ADD	4686	1.055	0.06592	0.927	1.2	0.8107	0.4175
6	SNP_DQB1_32740689	32740689	T	ADD	4686	1.055	0.06592	0.927	1.2	0.8107	0.4175
6	AA_DQB1_-27_32742346	32742346	S	ADD	4686	1.055	0.06592	0.927	1.2	0.8107	0.4175
6	SNP_DQB1_32740576	32740576	T	ADD	4686	1.055	0.06592	0.927	1.2	0.8107	0.4175
6	AA_DQB1_87_32740576_Y	32740576	P	ADD	4686	1.055	0.06592	0.927	1.2	0.8107	0.4175
6	SNP_DQB1_32740565	32740565	G	ADD	4686	1.055	0.06592	0.927	1.2	0.8107	0.4175
6	HLA_DQB1_0501	32739039	P	ADD	4686	1.055	0.06592	0.927	1.2	0.8107	0.4175
6	AA_DQB1_-5_32742280_S	32742280	P	ADD	4686	1.055	0.06592	0.927	1.2	0.8107	0.4175
6	rs3129302	33082321	T	ADD	4678	1.094	0.1111	0.88	1.36	0.8087	0.4187
6	AA_DPB1_87_33156673	33156673	V	ADD	4686	1.042	0.05042	0.9436	1.15	0.8077	0.4192
6	SNP_DPB1_33156672	33156672	G	ADD	4686	1.042	0.05042	0.9436	1.15	0.8077	0.4192
6	SNP_DPB1_33156669	33156669	G	ADD	4686	1.042	0.05042	0.9436	1.15	0.8077	0.4192
6	SNP_DPB1_33156667	33156667	A	ADD	4686	1.042	0.05042	0.9436	1.15	0.8077	0.4192
6	AA_DPB1_86_33156670	33156670	P	ADD	4686	0.9601	0.05042	0.8697	1.06	-0.8078	0.4192
6	SNP_DPB1_33156664_A	33156664	P	ADD	4686	1.042	0.05042	0.9436	1.15	0.8077	0.4192
6	AA_DPB1_84_33156664_D	33156664	P	ADD	4686	1.042	0.05042	0.9436	1.15	0.8077	0.4192
6	AA_DPB1_85_33156667	33156667	E	ADD	4686	1.042	0.05042	0.9436	1.15	0.8077	0.4192
6	SNP_DQB1_32737733	32737733	A	ADD	4686	0.9439	0.07175	0.8201	1.086	-0.805	0.4208
6	SNP_DQB1_32740695	32740695	A	ADD	4686	0.9439	0.07175	0.8201	1.086	-0.805	0.4208
6	SNP_DQB1_32742279_C	32742279	P	ADD	4686	0.9439	0.07175	0.8201	1.086	-0.805	0.4208
6	SNP_DQB1_32742333_A	32742333	P	ADD	4686	0.9439	0.07175	0.8201	1.086	-0.805	0.4208
6	AA_DQB1_185_32737733	32737733	I	ADD	4686	0.9439	0.07175	0.8201	1.086	-0.805	0.4208
6	rs9268856	32537697	A	ADD	4682	1.04	0.04912	0.9448	1.145	0.8046	0.421
6	rs9257461	29085904	T	ADD	4680	1.035	0.04319	0.9513	1.127	0.8045	0.4211
6	rs10484565	32903010	A	ADD	4681	0.9354	0.08306	0.7949	1.101	-0.8041	0.4213
6	rs6903989	29410009	A	ADD	4682	1.04	0.04879	0.9451	1.144	0.8031	0.4219
6	rs7766843	32538707	T	ADD	4681	1.04	0.04907	0.9447	1.145	0.8013	0.423
6	rs1610630	29837265	C	ADD	4676	1.046	0.05573	0.9374	1.166	0.8	0.4237
6	rs3129108	29192066	A	ADD	4675	1.035	0.04348	0.9508	1.127	0.7993	0.4241
6	SNP_DRB1_32659948_A	32659948	P	ADD	4686	1.058	0.06998	0.922	1.213	0.799	0.4243
6	AA_DRB1_67_32659947_F	32659947	P	ADD	4686	1.058	0.06998	0.922	1.213	0.799	0.4243
6	rs210125	33684663	A	ADD	4564	1.041	0.05094	0.9425	1.151	0.7973	0.4253
6	AA_B_97_31432180_R	31432180	P	ADD	4686	0.9671	0.04225	0.8902	1.051	-0.7927	0.4279
6	rs594223	33775943	G	ADD	4684	0.9561	0.05672	0.8555	1.068	-0.7921	0.4283
6	rs16896853	30068310	A	ADD	4679	0.9002	0.133	0.6936	1.168	-0.7909	0.429
6	rs1633070	29832126	T	ADD	4670	1.045	0.05569	0.9369	1.166	0.7905	0.4292
6	AA_DRB1_37_32660037_Y	32660037	P	ADD	4686	0.9606	0.05082	0.8695	1.061	-0.7905	0.4292
6	rs4713328	30491855	T	ADD	4661	0.9566	0.05615	0.8569	1.068	-0.7894	0.4299
6	rs9268541	32492505	C	ADD	4682	1.077	0.0939	0.8958	1.294	0.7878	0.4308
6	AA_DQA1_53_32717209_R	32717209	P	ADD	4686	1.042	0.05272	0.9399	1.156	0.7833	0.4334
6	SNP_DQA1_32717084	32717084	C	ADD	4686	1.042	0.05272	0.9399	1.156	0.7833	0.4334
6	SNP_DQA1_32717159	32717159	T	ADD	4686	1.042	0.05272	0.9399	1.156	0.7833	0.4334
6	SNP_DQA1_32717191	32717191	A	ADD	4686	1.042	0.05272	0.9399	1.156	0.7833	0.4334
6	SNP_DQA1_32717199	32717199	C	ADD	4686	1.042	0.05272	0.9399	1.156	0.7833	0.4334
6	SNP_DQA1_32717205	32717205	C	ADD	4686	1.042	0.05272	0.9399	1.156	0.7833	0.4334
6	SNP_DQA1_32717209	32717209	G	ADD	4686	1.042	0.05272	0.9399	1.156	0.7833	0.4334
6	SNP_DQA1_32717833	32717833	C	ADD	4686	1.042	0.05272	0.9399	1.156	0.7833	0.4334
6	SNP_DQA1_32717986	32717986	T	ADD	4686	1.042	0.05272	0.9399	1.156	0.7833	0.4334
6	SNP_DQA1_32718381	32718381	A	ADD	4686	1.042	0.05272	0.9399	1.156	0.7833	0.4334
6	SNP_DQA1_32718456	32718456	G	ADD	4686	1.042	0.05272	0.9399	1.156	0.7833	0.4334
6	AA_DQA1_215_32718464	32718464	L	ADD	4686	1.042	0.05272	0.9399	1.156	0.7833	0.4334
6	SNP_DQA1_32718465	32718465	G	ADD	4686	1.042	0.05272	0.9399	1.156	0.7833	0.4334
6	SNP_DQA1_32713273	32713273	T	ADD	4686	1.042	0.05272	0.9399	1.156	0.7833	0.4334
6	SNP_DQA1_32718459	32718459	C	ADD	4686	1.042	0.05272	0.9399	1.156	0.7833	0.4334
6	AA_DQA1_50_32717200_L	32717200	P	ADD	4686	1.042	0.05272	0.9399	1.156	0.7833	0.4334
6	rs16894900	29503478	G	ADD	4681	1.157	0.1861	0.8033	1.666	0.7832	0.4335
6	rs2734970	29942451	T	ADD	4663	1.044	0.05448	0.9379	1.161	0.7825	0.4339
6	rs7747521	32539083	G	ADD	4672	1.039	0.04917	0.9437	1.144	0.782	0.4342
6	AA_DPB1_9_33156439_Y	33156439	P	ADD	4686	1.041	0.05198	0.9406	1.153	0.7815	0.4345
6	rs261946	30379313	G	ADD	4665	0.9623	0.0492	0.8738	1.06	-0.7811	0.4347
6	rs9296073	33150529	T	ADD	4682	1.096	0.1177	0.8704	1.381	0.7808	0.4349
6	rs9268878	32539270	A	ADD	4682	1.039	0.0491	0.9437	1.144	0.7801	0.4353
6	rs3131621	31533478	G	ADD	4683	1.035	0.04427	0.9491	1.129	0.7787	0.4362
6	rs9268862	32538145	C	ADD	4650	1.039	0.04938	0.9432	1.145	0.7751	0.4383
6	rs2071593	31620778	A	ADD	4684	1.071	0.08916	0.8996	1.276	0.7734	0.4393
6	rs2394390	30709800	C	ADD	4670	1.108	0.1333	0.8535	1.439	0.7717	0.4403
6	SNP_DQA1_32717257	32717257	C	ADD	4686	1.036	0.04566	0.9472	1.133	0.7716	0.4403
6	SNP_DQA1_32717264	32717264	C	ADD	4686	1.036	0.04566	0.9472	1.133	0.7716	0.4403
6	AA_DQA1_-16_32713236	32713236	L	ADD	4686	1.036	0.04566	0.9472	1.133	0.7716	0.4403
6	SNP_DQA1_32713235	32713235	C	ADD	4686	1.036	0.04566	0.9472	1.133	0.7716	0.4403
6	AA_DQA1_69_32717257_L	32717257	P	ADD	4686	0.9654	0.04566	0.8827	1.056	-0.7716	0.4404
6	SNP_DQA1_32717256_C	32717256	P	ADD	4686	0.9654	0.04566	0.8827	1.056	-0.7716	0.4404
6	AA_DPB1_55_33156577_A	33156577	P	ADD	4686	1.036	0.04531	0.9475	1.132	0.7707	0.4409
6	AA_DPB1_36_33156520	33156520	V	ADD	4686	0.9657	0.04531	0.8836	1.055	-0.7707	0.4409
6	SNP_DPB1_33156577	33156577	A	ADD	4686	0.9657	0.04531	0.8836	1.055	-0.7707	0.4409
6	SNP_DPB1_33156520	33156520	T	ADD	4686	0.9657	0.04531	0.8836	1.055	-0.7707	0.4409
6	AA_DRB1_96_32657590_H	32657590	P	ADD	4686	1.034	0.04373	0.9493	1.127	0.7695	0.4416
6	HLA_DRB1_1101	32660042	P	ADD	4686	0.9368	0.08541	0.7924	1.108	-0.7639	0.4449
6	rs6935041	33961697	T	ADD	4607	1.034	0.04357	0.9492	1.126	0.7625	0.4457
6	AA_DRB1_26_32660070_F	32660070	P	ADD	4686	0.9652	0.04648	0.8811	1.057	-0.7622	0.4459
6	rs4713209	29395268	T	ADD	4665	0.9486	0.06947	0.8279	1.087	-0.7595	0.4475
6	AA_C_66_31347429	31347429	N	ADD	4686	0.9601	0.05366	0.8643	1.067	-0.7585	0.4482
6	SNP_DQB1_32737124	32737124	A	ADD	4686	1.036	0.0468	0.9453	1.136	0.7584	0.4482
6	SNP_DQB1_32737869	32737869	T	ADD	4686	1.036	0.0468	0.9453	1.136	0.7584	0.4482
6	AA_DQB1_182_32737742	32737742	N	ADD	4686	1.036	0.0468	0.9453	1.136	0.7584	0.4482
6	SNP_DQB1_32737933	32737933	T	ADD	4686	1.036	0.0468	0.9453	1.136	0.7584	0.4482
6	SNP_C_31347428	31347428	G	ADD	4686	0.9601	0.05366	0.8643	1.067	-0.7585	0.4482
6	SNP_DQB1_32737742	32737742	T	ADD	4686	1.036	0.0468	0.9453	1.136	0.7584	0.4482
6	AA_DQB1_140_32737868	32737868	T	ADD	4686	1.036	0.0468	0.9453	1.136	0.7584	0.4482
6	SNP_B_31432507_T	31432507	P	ADD	4686	1.04	0.05208	0.9393	1.152	0.7578	0.4486
6	rs7744914	30456226	A	ADD	4684	0.8744	0.1776	0.6173	1.239	-0.7554	0.45
6	rs3132671	30286266	T	ADD	4662	1.033	0.04302	0.9495	1.124	0.7545	0.4505
6	HLA_B_18	31431272	P	ADD	4686	0.9173	0.1144	0.733	1.148	-0.7545	0.4505
6	SNP_B_31432626	31432626	C	ADD	4686	0.9173	0.1144	0.733	1.148	-0.7545	0.4505
6	SNP_B_31432722_A	31432722	P	ADD	4686	0.9173	0.1144	0.733	1.148	-0.7545	0.4505
6	AA_B_30_31432626	31432626	G	ADD	4686	0.9173	0.1144	0.733	1.148	-0.7545	0.4505
6	SNP_B_31430745	31430745	T	ADD	4686	0.9173	0.1144	0.733	1.148	-0.7545	0.4505
6	SNP_B_31432553	31432553	T	ADD	4686	0.9173	0.1144	0.733	1.148	-0.7545	0.4505
6	HLA_B_1801	31431272	P	ADD	4686	0.9173	0.1144	0.733	1.148	-0.7545	0.4505
6	HLA_C_1202	31346171	P	ADD	4686	1.364	0.4112	0.6091	3.052	0.7541	0.4508
6	SNP_C_31346971	31346971	A	ADD	4686	1.364	0.4112	0.6091	3.052	0.7541	0.4508
6	rs2076533	32471505	C	ADD	4675	0.9682	0.04295	0.89	1.053	-0.7535	0.4512
6	AA_DQB1_9_32740810	32740810	F	ADD	4686	0.9614	0.05243	0.8675	1.065	-0.7518	0.4521
6	SNP_DQB1_32740810	32740810	A	ADD	4686	0.9614	0.05243	0.8675	1.065	-0.7518	0.4521
6	rs7754075	29315549	T	ADD	4678	0.9688	0.04234	0.8916	1.053	-0.7495	0.4535
6	AA_A_62_30018696_Q	30018696	P	ADD	4686	1.033	0.04282	0.9495	1.123	0.7489	0.4539
6	rs1737070	29838525	C	ADD	4590	1.043	0.05581	0.9346	1.163	0.7474	0.4548
6	rs9267954	32321030	T	ADD	4684	1.036	0.047	0.9446	1.136	0.7471	0.455
6	SNP_DPB1_33156641	33156641	A	ADD	4686	1.039	0.05128	0.9397	1.149	0.7464	0.4554
6	AA_DPB1_76_33156640_M	33156640	P	ADD	4686	0.9624	0.05128	0.8704	1.064	-0.7465	0.4554
6	rs466384	33362643	G	ADD	4648	0.9556	0.06111	0.8477	1.077	-0.744	0.4569
6	AA_DRB1_98_32657584	32657584	E	ADD	4686	1.038	0.04968	0.9414	1.144	0.7439	0.4569
6	AA_DRB1_104_32657566	32657566	A	ADD	4686	1.038	0.04968	0.9414	1.144	0.7439	0.4569
6	SNP_DRB1_32660109_T	32660109	P	ADD	4686	1.038	0.04968	0.9414	1.144	0.7439	0.4569
6	SNP_DRB1_32657567	32657567	C	ADD	4686	1.038	0.04968	0.9414	1.144	0.7439	0.4569
6	SNP_DRB1_32657585	32657585	C	ADD	4686	1.038	0.04968	0.9414	1.144	0.7439	0.4569
6	HLA_C_0701	31346171	P	ADD	4686	0.9601	0.05476	0.8624	1.069	-0.7435	0.4572
6	SNP_A_30018337	30018337	C	ADD	4686	1.032	0.04279	0.9493	1.123	0.7433	0.4573
6	AA_A_-15_30018338	30018338	L	ADD	4686	1.032	0.04279	0.9493	1.123	0.7433	0.4573
6	SNP_A_30018461_A	30018461	P	ADD	4686	0.9687	0.04279	0.8908	1.053	-0.7432	0.4573
6	SNP_A_30018408	30018408	C	ADD	4686	1.032	0.04279	0.9493	1.123	0.7433	0.4573
6	SNP_B_31432690_C	31432690	P	ADD	4686	0.9556	0.06118	0.8476	1.077	-0.743	0.4575
6	AA_B_9_31432689_D	31432689	P	ADD	4686	0.9556	0.06118	0.8476	1.077	-0.743	0.4575
6	HLA_B_0801	31431272	P	ADD	4686	0.9556	0.06118	0.8476	1.077	-0.743	0.4575
6	HLA_B_08	31431272	P	ADD	4686	0.9556	0.06118	0.8476	1.077	-0.743	0.4575
6	rs3094703	30466936	T	ADD	4680	0.955	0.06196	0.8458	1.078	-0.7428	0.4576
6	rs3129818	30450945	T	ADD	4683	0.9551	0.06192	0.846	1.078	-0.7416	0.4583
6	AA_DPB1_69_33156619_K	33156619	P	ADD	4686	1.046	0.0601	0.9294	1.176	0.7411	0.4586
6	HLA_B_27	31431272	P	ADD	4686	0.9154	0.1195	0.7242	1.157	-0.7396	0.4596
6	AA_B_114_31432129_H	31432129	P	ADD	4686	0.9154	0.1195	0.7242	1.157	-0.7396	0.4596
6	AA_B_70_31432506_K	31432506	P	ADD	4686	0.9154	0.1195	0.7242	1.157	-0.7396	0.4596
6	SNP_B_31430829	31430829	G	ADD	4686	0.9154	0.1195	0.7242	1.157	-0.7396	0.4596
6	SNP_B_31432131	31432131	G	ADD	4686	0.9154	0.1195	0.7242	1.157	-0.7396	0.4596
6	SNP_B_31432180_T	31432180	P	ADD	4686	0.9154	0.1195	0.7242	1.157	-0.7396	0.4596
6	AA_B_97_31432180_N	31432180	P	ADD	4686	0.9154	0.1195	0.7242	1.157	-0.7396	0.4596
6	HLA_B_2705	31431272	P	ADD	4686	0.9154	0.1195	0.7242	1.157	-0.7396	0.4596
6	SNP_B_31432130_G	31432130	P	ADD	4686	0.9154	0.1195	0.7242	1.157	-0.7396	0.4596
6	SNP_B_31432179_A	31432179	P	ADD	4686	0.9154	0.1195	0.7242	1.157	-0.7396	0.4596
6	rs9268831	32535726	C	ADD	4681	0.969	0.04261	0.8914	1.053	-0.7392	0.4598
6	rs3131785	31009874	C	ADD	4677	0.9688	0.04286	0.8908	1.054	-0.7383	0.4603
6	rs6930444	30871611	G	ADD	4678	1.119	0.153	0.8289	1.51	0.7328	0.4637
6	rs2073716	31230976	G	ADD	4658	1.114	0.1474	0.8345	1.487	0.7325	0.4639
6	SNP_A_30019133	30019133	C	ADD	4686	1.032	0.04289	0.9486	1.122	0.7304	0.4651
6	AA_A_127_30019132	30019132	N	ADD	4686	1.032	0.04289	0.9486	1.122	0.7304	0.4651
6	rs2859090	32808811	A	ADD	4679	0.9635	0.05107	0.8717	1.065	-0.7291	0.466
6	SNP_DRB1_32660116_C	32660116	P	ADD	4686	1.037	0.04971	0.9405	1.143	0.7267	0.4674
6	SNP_DRB1_32660090	32660090	G	ADD	4686	1.037	0.04971	0.9405	1.143	0.7267	0.4674
6	rs10447393	29424831	T	ADD	4683	1.032	0.04358	0.9476	1.124	0.7254	0.4682
6	rs1633069	29832180	C	ADD	4684	1.041	0.05572	0.9334	1.161	0.7236	0.4693
6	rs3129877	32516575	A	ADD	4677	0.9667	0.04699	0.8816	1.06	-0.7216	0.4706
6	SNP_C_31346910_C	31346910	P	ADD	4686	0.8416	0.2392	0.5266	1.345	-0.7207	0.4711
6	AA_C_95_31347092_F	31347092	P	ADD	4686	0.8416	0.2392	0.5266	1.345	-0.7207	0.4711
6	SNP_C_31347093_A	31347093	P	ADD	4686	0.8416	0.2392	0.5266	1.345	-0.7207	0.4711
6	HLA_C_0704	31346171	P	ADD	4686	0.8416	0.2392	0.5266	1.345	-0.7207	0.4711
6	SNP_C_31346908	31346908	G	ADD	4686	0.8416	0.2392	0.5266	1.345	-0.7207	0.4711
6	rs9257879	29590998	G	ADD	4683	1.044	0.05919	0.9293	1.172	0.7207	0.4711
6	AA_C_156_31346909_D	31346909	P	ADD	4686	0.8416	0.2392	0.5266	1.345	-0.7207	0.4711
6	rs3117294	29761308	G	ADD	4664	1.033	0.04552	0.9449	1.13	0.7154	0.4743
6	rs356960	30076254	T	ADD	4674	0.9396	0.08706	0.7922	1.114	-0.7154	0.4743
6	rs1737076	29833300	G	ADD	4632	1.032	0.04391	0.9468	1.125	0.715	0.4746
6	rs9366734	29095037	G	ADD	4675	0.9593	0.05824	0.8558	1.075	-0.7134	0.4756
6	rs241428	32912048	G	ADD	4684	1.081	0.1087	0.8733	1.337	0.713	0.4758
6	AA_C_24_31347555	31347555	S	ADD	4686	0.9701	0.04261	0.8924	1.055	-0.7122	0.4763
6	SNP_C_31347556	31347556	A	ADD	4686	0.9701	0.04261	0.8924	1.055	-0.7122	0.4763
6	rs3131784	31011927	C	ADD	4686	0.97	0.04282	0.8919	1.055	-0.7119	0.4765
6	rs2240066	31222314	G	ADD	4682	0.9248	0.1099	0.7456	1.147	-0.7113	0.4769
6	rs2269554	29102968	A	ADD	4672	1.043	0.05882	0.9291	1.17	0.7105	0.4774
6	rs2206040	29286493	C	ADD	4684	0.9704	0.04227	0.8933	1.054	-0.7101	0.4777
6	rs2855459	33262634	A	ADD	4681	1.044	0.06074	0.9268	1.176	0.7091	0.4783
6	rs3129047	29778552	T	ADD	4683	0.9667	0.04802	0.8799	1.062	-0.7051	0.4807
6	rs10484544	29103698	C	ADD	4682	1.042	0.05831	0.9294	1.168	0.705	0.4808
6	SNP_DQB1_32742279_T	32742279	P	ADD	4686	1.049	0.06765	0.9186	1.197	0.7042	0.4813
6	SNP_DQB1_32742333_G	32742333	P	ADD	4686	1.049	0.06765	0.9186	1.197	0.7042	0.4813
6	rs3117286	29737753	C	ADD	4678	0.9085	0.1368	0.6949	1.188	-0.7012	0.4832
6	rs498114	33779835	T	ADD	4676	0.9633	0.05383	0.8668	1.07	-0.6946	0.4873
[truncated: 839 more rows]
