# Supplementary material for: Accurate imputation of human leukocyte antigens with CookHLA
Source: Nat Commun. 2021 Feb 24;12:1264. doi: 10.1038/s41467-021-21541-5 (PMC7904773; doi:10.1038/s41467-021-21541-5)
Supplement: Supplementary file 12 — Supplementary Data 9 [file 41467_2021_21541_MOESM12_ESM.xlsx]

## Sheet: Data S9. RA-HIBAG
CHR	SNP	BP	A1	TEST	NMISS	OR	SE	L95	U95	STAT	P
6	SNP_DRB1_32660115_A	32660115	P	ADD	4798	2.449	0.04485	2.243	2.674	19.97	1.085e-88
6	SNP_DRB1_32656559	32656559	G	ADD	4798	2.432	0.0447	2.228	2.655	19.89	5.427e-88
6	SNP_DRB1_32657591_G	32657591	P	ADD	4798	0.4111	0.0447	0.3766	0.4488	-19.89	5.428e-88
6	SNP_DQB1_32737837	32737837	A	ADD	4798	0.439	0.04552	0.4016	0.48	-18.08	4.22e-73
6	rs6457617	32771829	C	ADD	4790	0.4416	0.04542	0.404	0.4827	-17.99	2.168e-72
6	SNP_DRB1_32657518	32657518	T	ADD	4798	2.828	0.05944	2.517	3.177	17.49	1.781e-68
6	AA_DRB1_11_32660115_V	32660115	P	ADD	4798	2.828	0.05944	2.517	3.177	17.49	1.781e-68
6	AA_DRB1_120_32657518	32657518	N	ADD	4798	2.828	0.05944	2.517	3.177	17.49	1.781e-68
6	HLA_DRB1_0401	32660042	P	ADD	4798	2.814	0.0594	2.505	3.162	17.42	5.927e-68
6	AA_DRB1_33_32660049	32660049	H	ADD	4798	2.814	0.0594	2.505	3.162	17.42	5.927e-68
6	SNP_DRB1_32665482	32665482	A	ADD	4798	2.814	0.0594	2.505	3.162	17.42	5.927e-68
6	AA_DRB1_96_32657590_Y	32657590	P	ADD	4798	2.814	0.0594	2.505	3.162	17.42	5.927e-68
6	SNP_DRB1_32657591_A	32657591	P	ADD	4798	2.814	0.0594	2.505	3.162	17.42	5.927e-68
6	SNP_DRB1_32657339	32657339	G	ADD	4798	2.814	0.0594	2.505	3.162	17.42	5.927e-68
6	SNP_DRB1_32660050	32660050	G	ADD	4798	2.814	0.0594	2.505	3.162	17.42	5.927e-68
6	SNP_DRB1_32660111	32660111	T	ADD	4798	2.814	0.0594	2.505	3.162	17.42	5.927e-68
6	SNP_DRB1_32660110_G	32660110	P	ADD	4798	2.814	0.0594	2.505	3.162	17.42	5.927e-68
6	AA_DRB1_13_32660109_H	32660109	P	ADD	4798	2.814	0.0594	2.505	3.162	17.42	5.927e-68
6	AA_DRB1_180_32657338_L	32657338	P	ADD	4798	2.814	0.0594	2.505	3.162	17.42	5.927e-68
6	HLA_DRB1_04	32660042	P	ADD	4798	2.814	0.0594	2.505	3.162	17.42	5.927e-68
6	AA_DRB1_-24_32665481_F	32665481	P	ADD	4798	2.814	0.0594	2.505	3.162	17.42	5.927e-68
6	SNP_DRB1_32660115_G	32660115	P	ADD	4798	0.4592	0.04486	0.4205	0.5014	-17.35	2.027e-67
6	SNP_DRB1_32657334	32657334	T	ADD	4798	0.4592	0.04486	0.4205	0.5014	-17.35	2.027e-67
6	SNP_DRB1_32660045	32660045	C	ADD	4798	0.4674	0.04471	0.4282	0.5102	-17.01	6.815e-65
6	AA_DRB1_47_32660007	32660007	F	ADD	4798	0.4706	0.04524	0.4306	0.5142	-16.66	2.463e-62
6	SNP_DRB1_32660007	32660007	A	ADD	4798	0.4706	0.04524	0.4306	0.5142	-16.66	2.463e-62
6	rs9268560	32497490	C	ADD	4787	0.466	0.04594	0.4259	0.5099	-16.62	4.933e-62
6	rs9268557	32497283	T	ADD	4796	0.4813	0.04481	0.4408	0.5254	-16.32	6.852e-60
6	rs2076533	32471505	C	ADD	4794	0.4943	0.04397	0.4535	0.5388	-16.03	8.514e-58
6	AA_DRB1_180_32657338_V	32657338	P	ADD	4798	0.4008	0.05787	0.3579	0.449	-15.8	3.238e-56
6	AA_DRB1_-24_32665481_L	32665481	P	ADD	4798	0.4008	0.05787	0.3579	0.449	-15.8	3.238e-56
6	rs2076530	32471794	T	ADD	4789	0.4988	0.04405	0.4576	0.5438	-15.79	3.667e-56
6	AA_DRB1_67_32659947_L	32659947	P	ADD	4798	2.01	0.0444	1.842	2.193	15.72	1.058e-55
6	SNP_DRB1_32659948_G	32659948	P	ADD	4798	2.01	0.0444	1.842	2.193	15.72	1.058e-55
6	rs9275572	32786977	A	ADD	4793	0.478	0.04695	0.436	0.5241	-15.72	1.094e-55
6	SNP_DQA1_32718414	32718414	T	ADD	4798	0.4641	0.04926	0.4213	0.5111	-15.58	9.245e-55
6	rs9268402	32449331	G	ADD	4797	0.5013	0.04445	0.4595	0.5469	-15.54	1.913e-54
6	HLA_DQA1_03	32716284	P	ADD	4798	2.615	0.06271	2.313	2.958	15.33	4.703e-53
6	SNP_DQA1_32717108	32717108	T	ADD	4798	2.615	0.06271	2.313	2.958	15.33	4.703e-53
6	SNP_DQA1_32717120	32717120	G	ADD	4798	2.615	0.06271	2.313	2.958	15.33	4.703e-53
6	AA_DQA1_26_32717128	32717128	S	ADD	4798	2.615	0.06271	2.313	2.958	15.33	4.703e-53
6	SNP_DQA1_32717128	32717128	G	ADD	4798	2.615	0.06271	2.313	2.958	15.33	4.703e-53
6	AA_DQA1_187_32718380	32718380	T	ADD	4798	2.615	0.06271	2.313	2.958	15.33	4.703e-53
6	SNP_DQA1_32718379	32718379	A	ADD	4798	2.615	0.06271	2.313	2.958	15.33	4.703e-53
6	AA_DQA1_47_32717191_Q	32717191	P	ADD	4798	2.615	0.06271	2.313	2.958	15.33	4.703e-53
6	AA_DQA1_76_32717278_V	32717278	P	ADD	4798	2.615	0.06271	2.313	2.958	15.33	4.703e-53
6	SNP_DQA1_32717219_A	32717219	P	ADD	4798	2.615	0.06271	2.313	2.958	15.33	4.703e-53
6	AA_DQA1_56_32717218_R	32717218	P	ADD	4798	2.615	0.06271	2.313	2.958	15.33	4.703e-53
6	SNP_DQA1_32717217_A	32717217	P	ADD	4798	2.615	0.06271	2.313	2.958	15.33	4.703e-53
6	SNP_DQA1_32717277_G	32717277	P	ADD	4798	2.615	0.06271	2.313	2.958	15.33	4.703e-53
6	SNP_DRB1_32659889	32659889	C	ADD	4798	0.4906	0.04719	0.4472	0.5381	-15.09	1.863e-51
6	AA_DRB1_86_32659890	32659890	V	ADD	4798	0.4906	0.04719	0.4472	0.5381	-15.09	1.863e-51
6	SNP_DRB1_32659890	32659890	A	ADD	4798	0.4906	0.04719	0.4472	0.5381	-15.09	1.863e-51
6	rs12201454	32451664	C	ADD	4796	1.931	0.04394	1.772	2.105	14.98	1.042e-50
6	rs9268403	32449451	C	ADD	4795	1.93	0.04394	1.771	2.103	14.96	1.281e-50
6	rs3763307	32482600	T	ADD	4795	1.928	0.04391	1.769	2.102	14.95	1.503e-50
6	rs9268480	32471822	T	ADD	4796	1.927	0.04392	1.768	2.1	14.93	2.148e-50
6	rs2647046	32776314	A	ADD	4765	0.4918	0.04792	0.4477	0.5402	-14.81	1.249e-49
6	rs9268853	32537621	C	ADD	4790	1.888	0.04343	1.734	2.056	14.63	1.727e-48
6	rs9268858	32537736	C	ADD	4794	1.885	0.04337	1.731	2.052	14.62	2.204e-48
6	rs9268429	32453030	G	ADD	4787	1.865	0.04298	1.714	2.029	14.5	1.153e-47
6	rs9275418	32778222	G	ADD	4792	1.962	0.04681	1.79	2.15	14.39	5.807e-47
6	rs7194	32520458	G	ADD	4795	0.5069	0.04726	0.462	0.556	-14.38	6.942e-47
6	SNP_DQB1_32740672_G	32740672	P	ADD	4798	1.933	0.04655	1.764	2.118	14.16	1.709e-45
6	HLA_DQB1_03	32739039	P	ADD	4798	1.933	0.04655	1.764	2.118	14.16	1.709e-45
6	SNP_DQB1_32740722	32740722	T	ADD	4798	1.933	0.04655	1.764	2.118	14.16	1.709e-45
6	AA_DQB1_55_32740672_P	32740672	P	ADD	4798	1.933	0.04655	1.764	2.118	14.16	1.709e-45
6	HLA_DQA1_0301	32716284	P	ADD	4798	2.445	0.06425	2.155	2.773	13.91	5.294e-44
6	rs9268645	32516505	G	ADD	4788	1.801	0.04305	1.655	1.959	13.66	1.663e-42
6	AA_DRB1_96_32657590_H	32657590	P	ADD	4798	0.5328	0.04636	0.4865	0.5835	-13.58	5.288e-42
6	rs1265777	32381136	C	ADD	4785	1.775	0.04269	1.633	1.93	13.44	3.376e-41
6	rs539703	32396440	C	ADD	4794	1.762	0.04253	1.621	1.915	13.32	1.735e-40
6	rs574710	32396168	C	ADD	4791	1.761	0.04259	1.62	1.915	13.29	2.671e-40
6	rs4959093	32421075	C	ADD	4791	1.76	0.04259	1.619	1.913	13.27	3.571e-40
6	SNP_DRB1_32659948_T	32659948	P	ADD	4798	0.5354	0.04717	0.4881	0.5872	-13.25	4.748e-40
6	AA_DRB1_67_32659947_I	32659947	P	ADD	4798	0.5354	0.04717	0.4881	0.5872	-13.25	4.748e-40
6	HLA_DQB1_0302	32739039	P	ADD	4798	2.447	0.06827	2.141	2.797	13.11	2.979e-39
6	AA_DQA1_34_32717152	32717152	E	ADD	4798	1.792	0.04455	1.642	1.955	13.09	3.814e-39
6	SNP_DQA1_32717151	32717151	G	ADD	4798	1.792	0.04455	1.642	1.955	13.09	3.814e-39
6	SNP_DQB1_32737869	32737869	T	ADD	4798	1.825	0.04626	1.667	1.998	13	1.153e-38
6	SNP_DQB1_32737933	32737933	T	ADD	4798	1.825	0.04626	1.667	1.998	13	1.153e-38
6	AA_DQB1_182_32737742	32737742	N	ADD	4798	1.825	0.04626	1.667	1.998	13	1.153e-38
6	SNP_DQB1_32737742	32737742	T	ADD	4798	1.825	0.04626	1.667	1.998	13	1.153e-38
6	SNP_DQB1_32737124	32737124	A	ADD	4798	1.825	0.04626	1.667	1.998	13	1.153e-38
6	AA_DQB1_140_32737868	32737868	T	ADD	4798	1.825	0.04626	1.667	1.998	13	1.153e-38
6	rs9267954	32321030	T	ADD	4796	1.778	0.04443	1.63	1.94	12.96	2.2e-38
6	rs9296009	32222493	T	ADD	4796	1.796	0.04677	1.639	1.968	12.52	5.969e-36
6	SNP_DRB1_32659976	32659976	G	ADD	4798	0.5519	0.04796	0.5024	0.6063	-12.39	2.805e-35
6	rs3806156	32481676	T	ADD	4788	1.683	0.04291	1.547	1.831	12.13	7.041e-34
6	rs17421624	32174155	C	ADD	4798	1.702	0.04399	1.561	1.855	12.08	1.305e-33
6	SNP_DRB1_32659936	32659936	C	ADD	4798	0.51	0.05659	0.4565	0.5699	-11.9	1.212e-32
6	AA_DQA1_207_32718440	32718440	M	ADD	4798	0.5007	0.05849	0.4465	0.5615	-11.83	2.816e-32
6	HLA_DQA1_0102	32716284	P	ADD	4798	0.5007	0.05849	0.4465	0.5615	-11.83	2.816e-32
6	SNP_DQA1_32718439	32718439	A	ADD	4798	0.5007	0.05849	0.4465	0.5615	-11.83	2.816e-32
6	SNP_DQB1_32742296_C	32742296	P	ADD	4798	1.82	0.05076	1.647	2.01	11.79	4.158e-32
6	AA_DQB1_67_32740636	32740636	I	ADD	4798	0.5503	0.05066	0.4983	0.6077	-11.79	4.389e-32
6	SNP_DQB1_32740638	32740638	G	ADD	4798	0.5503	0.05066	0.4983	0.6077	-11.79	4.389e-32
6	AA_DQB1_66_32740639	32740639	D	ADD	4798	0.5503	0.05066	0.4983	0.6077	-11.79	4.389e-32
6	SNP_DQB1_32740637	32740637	T	ADD	4798	0.5503	0.05066	0.4983	0.6077	-11.79	4.389e-32
6	SNP_DQB1_32740624	32740624	T	ADD	4798	0.5503	0.05066	0.4983	0.6077	-11.79	4.389e-32
6	SNP_DQB1_32740773_C	32740773	P	ADD	4798	1.817	0.05066	1.645	2.007	11.79	4.397e-32
6	SNP_DRB1_32659973_G	32659973	P	ADD	4798	1.85	0.0523	1.67	2.05	11.76	6.137e-32
6	SNP_DRB1_32660090	32660090	G	ADD	4798	1.799	0.05043	1.629	1.985	11.64	2.583e-31
6	SNP_DRB1_32660116_C	32660116	P	ADD	4798	1.799	0.05043	1.629	1.985	11.64	2.583e-31
6	SNP_DQB1_32742280_G	32742280	P	ADD	4798	1.985	0.05903	1.768	2.228	11.61	3.503e-31
6	SNP_DQB1_32737825	32737825	A	ADD	4798	0.5038	0.05903	0.4488	0.5656	-11.61	3.507e-31
6	AA_DQB1_-5_32742280_L	32742280	P	ADD	4798	0.5038	0.05903	0.4488	0.5656	-11.61	3.507e-31
6	SNP_DQB1_32740692	32740692	G	ADD	4798	0.5038	0.05903	0.4488	0.5656	-11.61	3.507e-31
6	AA_DQB1_125_32737913_G	32737913	P	ADD	4798	0.5038	0.05903	0.4488	0.5656	-11.61	3.507e-31
6	AA_DQB1_87_32740576_F	32740576	P	ADD	4798	0.5038	0.05903	0.4488	0.5656	-11.61	3.507e-31
6	HLA_DQB1_06	32739039	P	ADD	4798	0.5038	0.05903	0.4488	0.5656	-11.61	3.507e-31
6	SNP_DRB1_32660125	32660125	G	ADD	4798	0.5697	0.04852	0.518	0.6265	-11.6	4.303e-31
6	SNP_DQB1_32740810	32740810	A	ADD	4798	0.5072	0.05859	0.4522	0.569	-11.58	4.926e-31
6	AA_DQB1_9_32740810	32740810	F	ADD	4798	0.5072	0.05859	0.4522	0.569	-11.58	4.926e-31
6	rs2075800	31885925	T	ADD	4786	1.661	0.04388	1.525	1.811	11.57	5.832e-31
6	SNP_DRB1_32657585	32657585	C	ADD	4798	1.789	0.05032	1.621	1.974	11.56	6.519e-31
6	AA_DRB1_98_32657584	32657584	E	ADD	4798	1.789	0.05032	1.621	1.974	11.56	6.519e-31
6	SNP_DRB1_32657567	32657567	C	ADD	4798	1.789	0.05032	1.621	1.974	11.56	6.519e-31
6	AA_DRB1_104_32657566	32657566	A	ADD	4798	1.789	0.05032	1.621	1.974	11.56	6.519e-31
6	SNP_DRB1_32660109_T	32660109	P	ADD	4798	1.789	0.05032	1.621	1.974	11.56	6.519e-31
6	SNP_DRB1_32657475	32657475	A	ADD	4798	0.5603	0.05071	0.5073	0.6189	-11.42	3.213e-30
6	AA_DRB1_12_32660112	32660112	T	ADD	4798	0.5603	0.05071	0.5073	0.6189	-11.42	3.213e-30
6	SNP_DRB1_32657430	32657430	G	ADD	4798	0.5603	0.05071	0.5073	0.6189	-11.42	3.213e-30
6	AA_DRB1_149_32657431	32657431	H	ADD	4798	0.5603	0.05071	0.5073	0.6189	-11.42	3.213e-30
6	SNP_DRB1_32660119_A	32660119	P	ADD	4798	0.5603	0.05071	0.5073	0.6189	-11.42	3.213e-30
6	AA_DRB1_10_32660118_Y	32660118	P	ADD	4798	0.5603	0.05071	0.5073	0.6189	-11.42	3.213e-30
6	SNP_DRB1_32660117	32660117	G	ADD	4798	0.5603	0.05071	0.5073	0.6189	-11.42	3.213e-30
6	SNP_DRB1_32660116_A	32660116	P	ADD	4798	0.5603	0.05071	0.5073	0.6189	-11.42	3.213e-30
6	AA_DRB1_11_32660115_S	32660115	P	ADD	4798	0.5603	0.05071	0.5073	0.6189	-11.42	3.213e-30
6	SNP_DRB1_32660112	32660112	G	ADD	4798	0.5603	0.05071	0.5073	0.6189	-11.42	3.213e-30
6	AA_DRB1_233_32656004_T	32656004	P	ADD	4798	1.785	0.05071	1.616	1.971	11.42	3.222e-30
6	AA_DRB1_37_32660037_Y	32660037	P	ADD	4798	1.795	0.05139	1.623	1.985	11.39	4.908e-30
6	AA_DRB1_-16_32665457_A	32665457	P	ADD	4798	1.766	0.05035	1.6	1.949	11.29	1.425e-29
6	SNP_DRB1_32660119_G	32660119	P	ADD	4798	1.766	0.05035	1.6	1.949	11.29	1.425e-29
6	AA_DRB1_10_32660118_Q	32660118	P	ADD	4798	1.766	0.05035	1.6	1.949	11.29	1.425e-29
6	AA_DRB1_-25_32665484_K	32665484	P	ADD	4798	1.766	0.05035	1.6	1.949	11.29	1.425e-29
6	SNP_DRB1_32665457	32665457	A	ADD	4798	0.5663	0.05035	0.5131	0.6251	-11.29	1.43e-29
6	SNP_DRB1_32657526	32657526	A	ADD	4798	0.5663	0.05035	0.5131	0.6251	-11.29	1.43e-29
6	SNP_DRB1_32665484	32665484	C	ADD	4798	0.5663	0.05035	0.5131	0.6251	-11.29	1.43e-29
6	AA_DRB1_-1_32665412_A	32665412	P	ADD	4798	1.904	0.05835	1.698	2.135	11.04	2.579e-28
6	SNP_DRB1_32660109_C	32660109	P	ADD	4798	0.5252	0.05836	0.4685	0.5889	-11.03	2.595e-28
6	SNP_DQB1_32740759_A	32740759	P	ADD	4798	0.6104	0.045	0.5589	0.6667	-10.97	5.3e-28
6	AA_DQB1_26_32740759_L	32740759	P	ADD	4798	0.6104	0.045	0.5589	0.6667	-10.97	5.3e-28
6	SNP_DQB1_32740760_G	32740760	P	ADD	4798	0.6104	0.045	0.5589	0.6667	-10.97	5.3e-28
6	AA_DQB1_37_32740726	32740726	I	ADD	4798	0.5702	0.05178	0.5152	0.6312	-10.85	2.063e-27
6	SNP_DQB1_32740699	32740699	T	ADD	4798	0.5702	0.05178	0.5152	0.6312	-10.85	2.063e-27
6	SNP_DQB1_32740726	32740726	A	ADD	4798	0.5702	0.05178	0.5152	0.6312	-10.85	2.063e-27
6	AA_DQB1_46_32740699	32740699	E	ADD	4798	0.5702	0.05178	0.5152	0.6312	-10.85	2.063e-27
6	SNP_DQB1_32740727	32740727	T	ADD	4798	0.5702	0.05178	0.5152	0.6312	-10.85	2.063e-27
6	SNP_DQB1_32740731	32740731	T	ADD	4798	0.5702	0.05178	0.5152	0.6312	-10.85	2.063e-27
6	AA_DQB1_74_32740615_A	32740615	P	ADD	4798	0.5702	0.05178	0.5152	0.6312	-10.85	2.063e-27
6	SNP_DQB1_32740753	32740753	C	ADD	4798	0.5702	0.05178	0.5152	0.6312	-10.85	2.063e-27
6	AA_DQB1_28_32740753	32740753	S	ADD	4798	0.5702	0.05178	0.5152	0.6312	-10.85	2.063e-27
6	AA_DQB1_30_32740747_S	32740747	P	ADD	4798	0.5702	0.05178	0.5152	0.6312	-10.85	2.063e-27
6	SNP_DQB1_32740696	32740696	A	ADD	4798	0.5702	0.05178	0.5152	0.6312	-10.85	2.063e-27
6	AA_DQB1_52_32740681	32740681	L	ADD	4798	0.5702	0.05178	0.5152	0.6312	-10.85	2.063e-27
6	SNP_DQB1_32740681	32740681	A	ADD	4798	0.5702	0.05178	0.5152	0.6312	-10.85	2.063e-27
6	SNP_DQB1_32740623	32740623	T	ADD	4798	0.5702	0.05178	0.5152	0.6312	-10.85	2.063e-27
6	SNP_DQB1_32737205	32737205	T	ADD	4798	0.5702	0.05178	0.5152	0.6312	-10.85	2.063e-27
6	AA_DQB1_71_32740624_K	32740624	P	ADD	4798	0.5702	0.05178	0.5152	0.6312	-10.85	2.063e-27
6	SNP_DQB1_32742296_A	32742296	P	ADD	4798	0.5702	0.05178	0.5152	0.6312	-10.85	2.063e-27
6	AA_DQB1_-10_32742295	32742295	S	ADD	4798	0.5702	0.05178	0.5152	0.6312	-10.85	2.063e-27
6	AA_DQB1_47_32740696	32740696	F	ADD	4798	0.5702	0.05178	0.5152	0.6312	-10.85	2.063e-27
6	SNP_DQB1_32740747	32740747	C	ADD	4798	0.5702	0.05178	0.5152	0.6312	-10.85	2.063e-27
6	AA_DQB1_55_32740672_L	32740672	P	ADD	4798	0.5702	0.05178	0.5152	0.6312	-10.85	2.063e-27
6	SNP_DQB1_32740672_A	32740672	P	ADD	4798	0.5702	0.05178	0.5152	0.6312	-10.85	2.063e-27
6	HLA_DQB1_02	32739039	P	ADD	4798	0.5702	0.05178	0.5152	0.6312	-10.85	2.063e-27
6	SNP_DQB1_32740748_T	32740748	P	ADD	4798	0.5702	0.05178	0.5152	0.6312	-10.85	2.063e-27
6	SNP_DQB1_32740773_T	32740773	P	ADD	4798	0.5702	0.05178	0.5152	0.6312	-10.85	2.063e-27
6	HLA_DRB1_0101	32660042	P	ADD	4798	1.868	0.05772	1.669	2.092	10.83	2.474e-27
6	rs615672	32682149	C	ADD	4785	0.5963	0.04826	0.5425	0.6555	-10.71	8.812e-27
6	SNP_DQB1_32742280_A	32742280	P	ADD	4798	0.5205	0.06107	0.4618	0.5867	-10.69	1.118e-26
6	HLA_DQB1_0602	32739039	P	ADD	4798	0.5205	0.06107	0.4618	0.5867	-10.69	1.118e-26
6	SNP_DQA1_32717072	32717072	T	ADD	4798	1.854	0.05776	1.655	2.076	10.68	1.201e-26
6	AA_DRB1_31_32660055_F	32660055	P	ADD	4798	0.5466	0.05659	0.4892	0.6107	-10.67	1.355e-26
6	SNP_DRB1_32660056_A	32660056	P	ADD	4798	0.5466	0.05659	0.4892	0.6107	-10.67	1.355e-26
6	AA_DRB1_26_32660070_L	32660070	P	ADD	4798	1.829	0.0566	1.637	2.044	10.67	1.367e-26
6	SNP_DRB1_32657592	32657592	A	ADD	4798	1.829	0.0566	1.637	2.044	10.67	1.367e-26
6	SNP_DRB1_32660109_A	32660109	P	ADD	4798	1.829	0.0566	1.637	2.044	10.67	1.367e-26
6	SNP_DRB1_32660058_C	32660058	P	ADD	4798	1.829	0.0566	1.637	2.044	10.67	1.367e-26
6	AA_DRB1_13_32660109_F	32660109	P	ADD	4798	1.829	0.0566	1.637	2.044	10.67	1.367e-26
6	SNP_DRB1_32660069	32660069	C	ADD	4798	1.829	0.0566	1.637	2.044	10.67	1.367e-26
6	SNP_DRB1_32656004	32656004	C	ADD	4798	0.5757	0.0518	0.5202	0.6373	-10.66	1.596e-26
6	AA_DRB1_233_32656004_R	32656004	P	ADD	4798	0.5757	0.0518	0.5202	0.6373	-10.66	1.596e-26
6	SNP_DRB1_32660109_G	32660109	P	ADD	4798	0.5757	0.0518	0.5202	0.6373	-10.66	1.596e-26
6	AA_DRB1_13_32660109_S	32660109	P	ADD	4798	0.5757	0.0518	0.5202	0.6373	-10.66	1.596e-26
6	SNP_DQB1_32742279_C	32742279	P	ADD	4798	1.962	0.06351	1.732	2.222	10.61	2.639e-26
6	SNP_DQB1_32742333_A	32742333	P	ADD	4798	1.962	0.06351	1.732	2.222	10.61	2.639e-26
6	AA_DQB1_185_32737733	32737733	I	ADD	4798	1.962	0.06351	1.732	2.222	10.61	2.639e-26
6	SNP_DQB1_32740695	32740695	A	ADD	4798	1.962	0.06351	1.732	2.222	10.61	2.639e-26
6	SNP_DQB1_32737733	32737733	A	ADD	4798	1.962	0.06351	1.732	2.222	10.61	2.639e-26
6	SNP_DRB1_32657421	32657421	A	ADD	4798	1.823	0.05662	1.632	2.037	10.61	2.767e-26
6	SNP_DRB1_32657589_C	32657589	P	ADD	4798	1.823	0.05662	1.632	2.037	10.61	2.767e-26
6	SNP_DRB1_32660056_T	32660056	P	ADD	4798	1.823	0.05662	1.632	2.037	10.61	2.767e-26
6	AA_DRB1_11_32660115_L	32660115	P	ADD	4798	1.823	0.05662	1.632	2.037	10.61	2.767e-26
6	SNP_DRB1_32660105	32660105	T	ADD	4798	1.823	0.05662	1.632	2.037	10.61	2.767e-26
6	AA_DRB1_31_32660055_I	32660055	P	ADD	4798	1.823	0.05662	1.632	2.037	10.61	2.767e-26
6	AA_DRB1_30_32660058_C	32660058	P	ADD	4798	1.823	0.05662	1.632	2.037	10.61	2.767e-26
6	HLA_DRB1_01	32660042	P	ADD	4798	1.823	0.05662	1.632	2.037	10.61	2.767e-26
6	AA_DRB1_96_32657590_E	32657590	P	ADD	4798	1.823	0.05662	1.632	2.037	10.61	2.767e-26
6	SNP_DRB1_32657591_C	32657591	P	ADD	4798	1.823	0.05662	1.632	2.037	10.61	2.767e-26
6	rs9268856	32537697	A	ADD	4791	0.5635	0.0544	0.5065	0.6268	-10.55	5.307e-26
6	rs9269186	32556394	G	ADD	4787	0.5614	0.0548	0.5042	0.625	-10.54	5.958e-26
6	rs7766843	32538707	T	ADD	4792	0.5647	0.05429	0.5077	0.6281	-10.53	6.482e-26
6	SNP_DRB1_32665401	32665401	T	ADD	4798	0.5821	0.05141	0.5263	0.6438	-10.53	6.617e-26
6	AA_DRB1_-16_32665457_V	32665457	P	ADD	4798	0.5821	0.05141	0.5263	0.6438	-10.53	6.617e-26
6	AA_DRB1_-25_32665484_R	32665484	P	ADD	4798	0.5821	0.05141	0.5263	0.6438	-10.53	6.617e-26
6	rs9268878	32539270	A	ADD	4793	0.5667	0.05427	0.5095	0.6303	-10.46	1.254e-25
6	rs7747521	32539083	G	ADD	4788	0.5681	0.05429	0.5107	0.6318	-10.42	2.076e-25
6	rs3129932	32444105	G	ADD	4791	0.5618	0.05551	0.5038	0.6263	-10.39	2.758e-25
6	rs707974	31737478	G	ADD	4790	1.849	0.05947	1.645	2.077	10.33	4.955e-25
6	rs3132959	32406920	G	ADD	4796	0.5643	0.05538	0.5062	0.629	-10.33	5.035e-25
6	SNP_DRB1_32659973_A	32659973	P	ADD	4798	0.5386	0.06034	0.4785	0.6062	-10.25	1.127e-24
6	SNP_DRB1_32657379	32657379	T	ADD	4798	0.5386	0.06034	0.4785	0.6062	-10.25	1.127e-24
6	SNP_DRB1_32659935_G	32659935	P	ADD	4798	0.5386	0.06034	0.4785	0.6062	-10.25	1.127e-24
6	AA_DRB1_71_32659935_A	32659935	P	ADD	4798	0.5386	0.06034	0.4785	0.6062	-10.25	1.127e-24
6	SNP_DRB1_32657453	32657453	T	ADD	4798	0.5386	0.06034	0.4785	0.6062	-10.25	1.127e-24
6	AA_DRB1_-1_32665412_S	32665412	P	ADD	4798	0.5386	0.06034	0.4785	0.6062	-10.25	1.127e-24
6	SNP_DRB1_32665413	32665413	A	ADD	4798	0.5386	0.06034	0.4785	0.6062	-10.25	1.127e-24
6	AA_DRB1_133_32657479	32657479	L	ADD	4798	0.5386	0.06034	0.4785	0.6062	-10.25	1.127e-24
6	SNP_DRB1_32660110_T	32660110	P	ADD	4798	0.5386	0.06034	0.4785	0.6062	-10.25	1.127e-24
6	AA_DRB1_13_32660109_R	32660109	P	ADD	4798	0.5386	0.06034	0.4785	0.6062	-10.25	1.127e-24
6	SNP_DRB1_32660108	32660108	C	ADD	4798	0.5386	0.06034	0.4785	0.6062	-10.25	1.127e-24
6	HLA_DRB1_1501	32660042	P	ADD	4798	0.5386	0.06034	0.4785	0.6062	-10.25	1.127e-24
6	SNP_DRB1_32657479	32657479	A	ADD	4798	0.5386	0.06034	0.4785	0.6062	-10.25	1.127e-24
6	AA_DRB1_142_32657452	32657452	M	ADD	4798	0.5386	0.06034	0.4785	0.6062	-10.25	1.127e-24
6	HLA_DRB1_15	32660042	P	ADD	4798	0.5386	0.06034	0.4785	0.6062	-10.25	1.127e-24
6	SNP_DRB1_32657574	32657574	T	ADD	4798	0.5386	0.06034	0.4785	0.6062	-10.25	1.127e-24
6	AA_DRB1_11_32660115_P	32660115	P	ADD	4798	0.5386	0.06034	0.4785	0.6062	-10.25	1.127e-24
6	rs2072633	32027557	A	ADD	4795	0.6445	0.04294	0.5925	0.7011	-10.23	1.466e-24
6	rs9268862	32538145	C	ADD	4747	0.5737	0.0545	0.5155	0.6383	-10.2	2.054e-24
6	AA_DRB1_96_32657590_Q	32657590	P	ADD	4798	0.5424	0.06015	0.482	0.6102	-10.17	2.672e-24
6	SNP_DRB1_32657589_T	32657589	P	ADD	4798	0.5424	0.06015	0.482	0.6102	-10.17	2.672e-24
6	SNP_DRB1_32659937	32659937	G	ADD	4798	0.5848	0.05331	0.5268	0.6492	-10.06	7.956e-24
6	AA_DRB1_70_32659938_D	32659938	P	ADD	4798	0.5848	0.05331	0.5268	0.6492	-10.06	7.956e-24
6	SNP_DRB1_32659939	32659939	C	ADD	4798	0.5848	0.05331	0.5268	0.6492	-10.06	7.956e-24
6	AA_DRB1_70_32659938_Q	32659938	P	ADD	4798	1.703	0.05323	1.534	1.89	9.997	1.573e-23
6	rs3134926	32308125	G	ADD	4792	0.6057	0.05059	0.5485	0.6688	-9.91	3.755e-23
6	rs805297	31730585	A	ADD	4793	1.555	0.04501	1.424	1.699	9.811	1.014e-22
6	rs3135363	32497626	G	ADD	4795	0.5999	0.05221	0.5416	0.6646	-9.787	1.281e-22
6	SNP_DRB1_32659926_G	32659926	P	ADD	4798	1.606	0.04918	1.458	1.768	9.631	5.887e-22
6	AA_DRB1_74_32659926_A	32659926	P	ADD	4798	1.606	0.04918	1.458	1.768	9.631	5.887e-22
6	SNP_DRB1_32659927	32659927	G	ADD	4798	0.6227	0.04918	0.5655	0.6857	-9.631	5.921e-22
6	rs6936204	32325070	T	ADD	4796	0.6425	0.04613	0.587	0.7033	-9.589	8.858e-22
6	rs3135377	32493377	A	ADD	4787	0.5885	0.05706	0.5262	0.6581	-9.292	1.518e-20
6	AA_DQB1_116_32737940	32737940	I	ADD	4798	1.761	0.06105	1.562	1.985	9.266	1.93e-20
6	SNP_DQB1_32737133	32737133	A	ADD	4798	1.761	0.06105	1.562	1.985	9.266	1.93e-20
6	SNP_DQB1_32737107	32737107	C	ADD	4798	1.761	0.06105	1.562	1.985	9.266	1.93e-20
6	AA_DQB1_224_32737107	32737107	R	ADD	4798	1.761	0.06105	1.562	1.985	9.266	1.93e-20
6	SNP_DQB1_32742347_A	32742347	P	ADD	4798	1.761	0.06105	1.562	1.985	9.266	1.93e-20
6	AA_DQB1_-27_32742346	32742346	S	ADD	4798	1.761	0.06105	1.562	1.985	9.266	1.93e-20
6	AA_DQB1_-9_32742292	32742292	I	ADD	4798	1.761	0.06105	1.562	1.985	9.266	1.93e-20
6	SNP_DQB1_32742291_G	32742291	P	ADD	4798	1.761	0.06105	1.562	1.985	9.266	1.93e-20
6	SNP_DQB1_32742281_A	32742281	P	ADD	4798	1.761	0.06105	1.562	1.985	9.266	1.93e-20
6	SNP_DQB1_32737846	32737846	G	ADD	4798	1.761	0.06105	1.562	1.985	9.266	1.93e-20
6	AA_DQB1_-5_32742280_S	32742280	P	ADD	4798	1.761	0.06105	1.562	1.985	9.266	1.93e-20
6	SNP_DQB1_32740796	32740796	G	ADD	4798	1.761	0.06105	1.562	1.985	9.266	1.93e-20
6	AA_DQB1_14_32740795	32740795	L	ADD	4798	1.761	0.06105	1.562	1.985	9.266	1.93e-20
6	AA_DQB1_57_32740666_V	32740666	P	ADD	4798	1.761	0.06105	1.562	1.985	9.266	1.93e-20
6	SNP_DQB1_32740666_A	32740666	P	ADD	4798	1.761	0.06105	1.562	1.985	9.266	1.93e-20
6	AA_DQB1_125_32737913_S	32737913	P	ADD	4798	1.761	0.06105	1.562	1.985	9.266	1.93e-20
6	SNP_DQB1_32737914	32737914	T	ADD	4798	1.761	0.06105	1.562	1.985	9.266	1.93e-20
6	SNP_DQB1_32740689	32740689	T	ADD	4798	1.761	0.06105	1.562	1.985	9.266	1.93e-20
6	SNP_DQB1_32737941	32737941	T	ADD	4798	1.761	0.06105	1.562	1.985	9.266	1.93e-20
6	AA_DQB1_87_32740576_Y	32740576	P	ADD	4798	1.761	0.06105	1.562	1.985	9.266	1.93e-20
6	AA_DQB1_71_32740624_A	32740624	P	ADD	4798	1.761	0.06105	1.562	1.985	9.266	1.93e-20
6	SNP_DQB1_32740576	32740576	T	ADD	4798	1.761	0.06105	1.562	1.985	9.266	1.93e-20
6	HLA_DQB1_05	32739039	P	ADD	4798	1.761	0.06105	1.562	1.985	9.266	1.93e-20
6	HLA_DQB1_0501	32739039	P	ADD	4798	1.761	0.06105	1.562	1.985	9.266	1.93e-20
6	SNP_DQB1_32740565	32740565	G	ADD	4798	1.761	0.06105	1.562	1.985	9.266	1.93e-20
6	AA_DRB1_71_32659935_K	32659935	P	ADD	4798	1.553	0.04773	1.415	1.706	9.227	2.787e-20
6	rs9272219	32710247	T	ADD	4797	0.6191	0.05289	0.5581	0.6867	-9.067	1.221e-19
6	rs3115576	32324828	A	ADD	4793	1.459	0.04177	1.345	1.584	9.049	1.441e-19
6	rs3130311	32325345	G	ADD	4791	1.457	0.04178	1.343	1.582	9.015	1.969e-19
6	rs9267971	32325163	C	ADD	4788	1.456	0.04181	1.341	1.58	8.981	2.674e-19
6	rs9268831	32535726	C	ADD	4793	0.6883	0.04203	0.6339	0.7474	-8.888	6.243e-19
6	AA_DQA1_52_32717206_R	32717206	P	ADD	4798	1.482	0.04446	1.358	1.617	8.85	8.742e-19
6	rs3916765	32793528	A	ADD	4792	1.659	0.05765	1.482	1.857	8.781	1.62e-18
6	AA_DRB1_37_32660037_N	32660037	P	ADD	4798	0.5999	0.05836	0.5351	0.6726	-8.755	2.037e-18
6	SNP_DRB1_32660038	32660038	T	ADD	4798	0.5999	0.05836	0.5351	0.6726	-8.755	2.037e-18
6	AA_DRB1_73_32659929	32659929	G	ADD	4798	0.6464	0.04985	0.5862	0.7127	-8.753	2.079e-18
6	SNP_DRB1_32659929	32659929	C	ADD	4798	0.6464	0.04985	0.5862	0.7127	-8.753	2.079e-18
6	SNP_DQB1_32742279_T	32742279	P	ADD	4798	0.5848	0.06166	0.5182	0.6599	-8.7	3.311e-18
6	SNP_DQB1_32742333_G	32742333	P	ADD	4798	0.5848	0.06166	0.5182	0.6599	-8.7	3.311e-18
6	AA_DQA1_25_32717125	32717125	F	ADD	4798	0.5348	0.07254	0.4639	0.6166	-8.627	6.325e-18
6	SNP_DQA1_32717125	32717125	T	ADD	4798	0.5348	0.07254	0.4639	0.6166	-8.627	6.325e-18
6	rs7775228	32766057	C	ADD	4792	0.5247	0.07495	0.453	0.6077	-8.606	7.551e-18
6	HLA_DQA1_0101	32716284	P	ADD	4798	1.63	0.05678	1.458	1.822	8.604	7.669e-18
6	SNP_DRB1_32660053	32660053	G	ADD	4798	0.6085	0.05776	0.5434	0.6814	-8.601	7.919e-18
6	AA_DRB1_32_32660052	32660052	H	ADD	4798	0.6085	0.05776	0.5434	0.6814	-8.601	7.919e-18
6	rs644045	31991936	A	ADD	4790	0.6818	0.04507	0.6241	0.7447	-8.499	1.904e-17
6	SNP_DRB1_32659940	32659940	T	ADD	4798	0.5401	0.07251	0.4686	0.6226	-8.494	1.995e-17
6	rs2736172	31698877	T	ADD	4793	1.44	0.04327	1.323	1.568	8.434	3.346e-17
6	rs9268861	32537872	A	ADD	4790	0.6276	0.05748	0.5607	0.7025	-8.104	5.339e-16
6	rs2859090	32808811	A	ADD	4792	0.6447	0.05483	0.579	0.7178	-8.006	1.184e-15
6	SNP_DQA1_32717205	32717205	C	ADD	4798	1.506	0.05124	1.362	1.665	7.993	1.314e-15
6	SNP_DQA1_32717209	32717209	G	ADD	4798	1.506	0.05124	1.362	1.665	7.993	1.314e-15
6	SNP_DQA1_32717199	32717199	C	ADD	4798	1.506	0.05124	1.362	1.665	7.993	1.314e-15
6	SNP_DQA1_32717191	32717191	A	ADD	4798	1.506	0.05124	1.362	1.665	7.993	1.314e-15
6	AA_DQA1_53_32717209_R	32717209	P	ADD	4798	1.506	0.05124	1.362	1.665	7.993	1.314e-15
6	SNP_DQA1_32717159	32717159	T	ADD	4798	1.506	0.05124	1.362	1.665	7.993	1.314e-15
6	AA_DQA1_50_32717200_L	32717200	P	ADD	4798	1.506	0.05124	1.362	1.665	7.993	1.314e-15
6	SNP_DQA1_32718456	32718456	G	ADD	4798	1.506	0.05124	1.362	1.665	7.993	1.314e-15
6	SNP_DQA1_32717833	32717833	C	ADD	4798	1.506	0.05124	1.362	1.665	7.993	1.314e-15
6	SNP_DQA1_32717986	32717986	T	ADD	4798	1.506	0.05124	1.362	1.665	7.993	1.314e-15
6	SNP_DQA1_32713273	32713273	T	ADD	4798	1.506	0.05124	1.362	1.665	7.993	1.314e-15
6	SNP_DQA1_32718381	32718381	A	ADD	4798	1.506	0.05124	1.362	1.665	7.993	1.314e-15
6	SNP_DQA1_32718459	32718459	C	ADD	4798	1.506	0.05124	1.362	1.665	7.993	1.314e-15
6	SNP_DQA1_32717084	32717084	C	ADD	4798	1.506	0.05124	1.362	1.665	7.993	1.314e-15
6	SNP_DQA1_32718465	32718465	G	ADD	4798	1.506	0.05124	1.362	1.665	7.993	1.314e-15
6	AA_DQA1_215_32718464	32718464	L	ADD	4798	1.506	0.05124	1.362	1.665	7.993	1.314e-15
6	rs3128947	33073040	G	ADD	4789	1.485	0.05082	1.344	1.64	7.78	7.279e-15
6	rs3135393	32516820	G	ADD	4791	0.6295	0.05981	0.5598	0.7077	-7.739	1.001e-14
6	rs1051336	32520570	A	ADD	4794	0.6279	0.06013	0.5581	0.7065	-7.739	1.004e-14
6	rs3129934	32444165	T	ADD	4795	0.6145	0.06339	0.5427	0.6958	-7.681	1.579e-14
6	rs3129900	32413957	G	ADD	4795	0.6173	0.06343	0.5451	0.699	-7.605	2.86e-14
6	rs9272346	32712350	G	ADD	4796	0.7167	0.0444	0.6569	0.7818	-7.503	6.249e-14
6	SNP_DQB1_32740748_G	32740748	P	ADD	4798	1.559	0.05959	1.387	1.752	7.455	8.97e-14
6	AA_DQB1_30_32740747_H	32740747	P	ADD	4798	1.559	0.05959	1.387	1.752	7.455	8.97e-14
6	SNP_DQB1_32742347_C	32742347	P	ADD	4798	0.6413	0.05959	0.5706	0.7208	-7.455	8.972e-14
6	SNP_DQB1_32742281_G	32742281	P	ADD	4798	0.6413	0.05959	0.5706	0.7208	-7.455	8.972e-14
6	SNP_DQB1_32742291_C	32742291	P	ADD	4798	0.6413	0.05959	0.5706	0.7208	-7.455	8.972e-14
6	rs10947378	33127621	T	ADD	4761	0.7297	0.04243	0.6715	0.793	-7.425	1.127e-13
6	rs2647015	32772071	G	ADD	4786	0.5551	0.0803	0.4742	0.6497	-7.331	2.288e-13
6	rs2395164	32495838	T	ADD	4785	0.6408	0.06081	0.5688	0.7219	-7.319	2.498e-13
6	SNP_DQB1_32740759_C	32740759	P	ADD	4798	1.526	0.05804	1.362	1.71	7.286	3.204e-13
6	AA_DQB1_74_32740615_S	32740615	P	ADD	4798	1.526	0.05804	1.362	1.71	7.286	3.204e-13
6	SNP_DQB1_32740616	32740616	A	ADD	4798	1.526	0.05804	1.362	1.71	7.286	3.204e-13
6	SNP_DQB1_32740761	32740761	C	ADD	4798	1.526	0.05804	1.362	1.71	7.286	3.204e-13
6	SNP_DQB1_32740760_C	32740760	P	ADD	4798	1.526	0.05804	1.362	1.71	7.286	3.204e-13
6	AA_DQB1_26_32740759_G	32740759	P	ADD	4798	1.526	0.05804	1.362	1.71	7.286	3.204e-13
6	SNP_DQB1_32740625	32740625	C	ADD	4798	1.526	0.05804	1.362	1.71	7.286	3.204e-13
6	HLA_DQB1_0201	32739039	P	ADD	4798	0.6375	0.0618	0.5648	0.7196	-7.285	3.21e-13
6	SNP_DQB1_32737883	32737883	C	ADD	4798	0.5584	0.08003	0.4774	0.6533	-7.28	3.345e-13
6	HLA_DQB1_0202	32739039	P	ADD	4798	0.5584	0.08003	0.4774	0.6533	-7.28	3.345e-13
6	AA_DQB1_135_32737883	32737883	G	ADD	4798	0.5584	0.08003	0.4774	0.6533	-7.28	3.345e-13
6	rs3135366	32496687	C	ADD	4782	0.6419	0.06104	0.5695	0.7235	-7.263	3.782e-13
6	rs6930933	32491388	T	ADD	4791	0.6435	0.06091	0.5711	0.7251	-7.238	4.553e-13
6	rs2001099	32491611	C	ADD	4796	0.6468	0.06039	0.5746	0.728	-7.216	5.357e-13
6	rs3135378	32493077	A	ADD	4797	0.6451	0.06075	0.5727	0.7267	-7.215	5.385e-13
6	rs9271208	32686981	C	ADD	4795	0.6925	0.05106	0.6266	0.7654	-7.195	6.242e-13
6	rs2395167	32496286	T	ADD	4768	0.6457	0.06082	0.5732	0.7275	-7.191	6.426e-13
6	rs2001097	32491836	T	ADD	4793	0.6459	0.0608	0.5734	0.7276	-7.19	6.496e-13
6	rs3135376	32493448	G	ADD	4795	0.6466	0.06067	0.5741	0.7282	-7.188	6.592e-13
6	rs2858308	32777978	T	ADD	4793	0.5629	0.08001	0.4812	0.6584	-7.183	6.834e-13
6	rs2213580	32496552	C	ADD	4794	0.6466	0.06075	0.574	0.7284	-7.177	7.125e-13
6	rs7767325	32341864	C	ADD	4796	0.6822	0.05334	0.6144	0.7573	-7.171	7.433e-13
6	rs3132928	32341993	A	ADD	4788	0.6831	0.05343	0.6151	0.7585	-7.134	9.759e-13
6	rs2395161	32495730	C	ADD	4791	0.6491	0.06076	0.5762	0.7312	-7.113	1.134e-12
6	rs9276435	32821845	T	ADD	4790	0.6657	0.0575	0.5948	0.7451	-7.076	1.482e-12
6	rs2227127	32819760	G	ADD	4786	1.353	0.04281	1.244	1.471	7.059	1.674e-12
6	rs9268230	32395545	G	ADD	4736	0.7223	0.04612	0.6598	0.7906	-7.055	1.729e-12
6	rs241427	32912392	A	ADD	4793	0.7207	0.04643	0.658	0.7894	-7.054	1.741e-12
6	rs9461799	32797507	C	ADD	4774	1.355	0.04306	1.245	1.474	7.052	1.76e-12
6	SNP_DRB1_32659935_T	32659935	P	ADD	4798	1.395	0.04758	1.27	1.531	6.99	2.756e-12
6	rs1559874	32351133	A	ADD	4755	0.6862	0.05428	0.617	0.7632	-6.938	3.987e-12
6	SNP_B_31432004_G	31432004	P	ADD	4798	0.7419	0.04326	0.6816	0.8075	-6.902	5.132e-12
6	rs206015	32290737	A	ADD	4790	1.49	0.05794	1.33	1.669	6.881	5.923e-12
6	rs424232	32316302	T	ADD	4783	0.7146	0.04942	0.6486	0.7873	-6.8	1.048e-11
6	rs9469240	32797979	T	ADD	4740	1.334	0.04327	1.226	1.452	6.666	2.633e-11
6	rs2857435	30214003	T	ADD	4792	1.374	0.04774	1.251	1.509	6.657	2.791e-11
6	AA_DQA1_47_32717191_K	32717191	P	ADD	4798	0.6011	0.07657	0.5174	0.6985	-6.647	2.985e-11
6	AA_DQA1_52_32717206_H	32717206	P	ADD	4798	0.6011	0.07657	0.5174	0.6985	-6.647	2.985e-11
6	SNP_DQA1_32717206	32717206	A	ADD	4798	0.6011	0.07657	0.5174	0.6985	-6.647	2.985e-11
6	HLA_DQA1_02	32716284	P	ADD	4798	0.6011	0.07657	0.5174	0.6985	-6.647	2.985e-11
6	AA_DQA1_54_32717212	32717212	L	ADD	4798	0.6011	0.07657	0.5174	0.6985	-6.647	2.985e-11
6	SNP_DQA1_32717211	32717211	C	ADD	4798	0.6011	0.07657	0.5174	0.6985	-6.647	2.985e-11
6	SNP_DQA1_32717190_A	32717190	P	ADD	4798	0.6011	0.07657	0.5174	0.6985	-6.647	2.985e-11
6	HLA_DQA1_0201	32716284	P	ADD	4798	0.6011	0.07657	0.5174	0.6985	-6.647	2.985e-11
6	rs9357086	29886008	C	ADD	4779	1.371	0.04754	1.249	1.505	6.643	3.082e-11
6	rs1541270	30211310	T	ADD	4790	1.374	0.04787	1.251	1.509	6.637	3.211e-11
6	rs2844775	30287401	A	ADD	4795	1.363	0.04677	1.243	1.494	6.619	3.621e-11
6	SNP_DRB1_32659926_C	32659926	P	ADD	4798	0.6659	0.06171	0.5901	0.7516	-6.589	4.442e-11
6	SNP_DRB1_32657541	32657541	A	ADD	4798	0.6659	0.06171	0.5901	0.7516	-6.589	4.442e-11
6	AA_DRB1_77_32659917	32659917	N	ADD	4798	0.6659	0.06171	0.5901	0.7516	-6.589	4.442e-11
6	AA_DRB1_74_32659926_R	32659926	P	ADD	4798	0.6659	0.06171	0.5901	0.7516	-6.589	4.442e-11
6	SNP_DRB1_32659917	32659917	T	ADD	4798	0.6659	0.06171	0.5901	0.7516	-6.589	4.442e-11
6	HLA_DRB1_03	32660042	P	ADD	4798	0.6659	0.06171	0.5901	0.7516	-6.589	4.442e-11
6	HLA_DRB1_0301	32660042	P	ADD	4798	0.6659	0.06171	0.5901	0.7516	-6.589	4.442e-11
6	SNP_DRB1_32660070	32660070	T	ADD	4798	0.6659	0.06171	0.5901	0.7516	-6.589	4.442e-11
6	AA_DRB1_26_32660070_Y	32660070	P	ADD	4798	0.6659	0.06171	0.5901	0.7516	-6.589	4.442e-11
6	SNP_DQA1_32717987_G	32717987	P	ADD	4798	1.392	0.05038	1.261	1.536	6.564	5.222e-11
6	SNP_DQA1_32717147	32717147	C	ADD	4798	1.392	0.05038	1.261	1.536	6.564	5.222e-11
6	AA_DQA1_175_32717988_E	32717988	P	ADD	4798	1.392	0.05038	1.261	1.536	6.564	5.222e-11
6	rs2621384	32867251	C	ADD	4792	0.7463	0.04469	0.6837	0.8146	-6.547	5.854e-11
6	rs7383543	30360815	T	ADD	4794	1.351	0.046	1.234	1.478	6.539	6.183e-11
6	rs9348904	33148813	G	ADD	4793	0.6786	0.05939	0.604	0.7624	-6.528	6.656e-11
6	SNP_DQA1_32717219_x	32717219	P	ADD	4798	0.7394	0.04635	0.6752	0.8097	-6.514	7.293e-11
6	SNP_DQA1_32717217_x	32717217	P	ADD	4798	0.7394	0.04635	0.6752	0.8097	-6.514	7.293e-11
6	SNP_DQA1_32717277_C	32717277	P	ADD	4798	0.7394	0.04635	0.6752	0.8097	-6.514	7.293e-11
6	AA_DQA1_76_32717278_L	32717278	P	ADD	4798	0.7394	0.04635	0.6752	0.8097	-6.514	7.293e-11
6	AA_DQA1_56_32717218_x	32717218	P	ADD	4798	0.7394	0.04635	0.6752	0.8097	-6.514	7.293e-11
6	SNP_DQA1_32717190_C	32717190	P	ADD	4798	1.352	0.04635	1.235	1.481	6.514	7.302e-11
6	rs2621383	32867313	C	ADD	4773	0.7461	0.04498	0.6832	0.8149	-6.511	7.473e-11
6	SNP_DQA1_32718423	32718423	A	ADD	4798	0.6665	0.06275	0.5893	0.7537	-6.466	1.005e-10
6	rs9261471	30213328	C	ADD	4791	1.361	0.04777	1.24	1.495	6.457	1.067e-10
6	rs757259	30223521	A	ADD	4796	1.359	0.04768	1.238	1.493	6.441	1.183e-10
6	rs1559873	32351107	C	ADD	4792	0.7056	0.05415	0.6345	0.7846	-6.44	1.192e-10
6	rs2857439	30214275	A	ADD	4793	1.361	0.04784	1.239	1.494	6.437	1.222e-10
6	rs757262	30222934	T	ADD	4786	1.36	0.04778	1.238	1.493	6.433	1.251e-10
6	rs1018433	32389488	T	ADD	4780	0.7087	0.05383	0.6378	0.7876	-6.396	1.597e-10
6	rs9261488	30217391	T	ADD	4789	1.357	0.04782	1.236	1.491	6.391	1.65e-10
6	rs2523638	31452252	T	ADD	4795	0.7605	0.04293	0.6991	0.8272	-6.378	1.789e-10
6	rs9268877	32539125	A	ADD	4795	0.7518	0.0448	0.6886	0.8208	-6.369	1.899e-10
6	rs3131294	32288124	A	ADD	4796	0.6511	0.06742	0.5705	0.743	-6.365	1.952e-10
6	rs486416	31964049	G	ADD	4795	0.7511	0.04503	0.6876	0.8204	-6.357	2.055e-10
6	rs406936	32041140	A	ADD	4781	0.6403	0.07028	0.5579	0.7349	-6.343	2.249e-10
6	rs3077	33141000	G	ADD	4795	0.6863	0.05952	0.6107	0.7712	-6.325	2.529e-10
6	rs9268207	32388440	T	ADD	4755	0.7088	0.05449	0.637	0.7887	-6.315	2.698e-10
6	rs261946	30379313	G	ADD	4776	1.339	0.04628	1.223	1.466	6.305	2.877e-10
6	rs3128963	33163758	T	ADD	4791	0.7423	0.04733	0.6765	0.8144	-6.298	3.024e-10
6	AA_DQB1_45_32740702	32740702	E	ADD	4798	1.364	0.04942	1.238	1.503	6.283	3.317e-10
6	SNP_DQB1_32740702	32740702	T	ADD	4798	1.364	0.04942	1.238	1.503	6.283	3.317e-10
6	SNP_DQB1_32742309_A	32742309	P	ADD	4798	1.364	0.04942	1.238	1.503	6.283	3.317e-10
6	AA_DQB1_167_32737787	32737787	H	ADD	4798	1.364	0.04942	1.238	1.503	6.283	3.317e-10
6	SNP_DQB1_32740760_A	32740760	P	ADD	4798	1.364	0.04942	1.238	1.503	6.283	3.317e-10
6	AA_DQB1_13_32740798	32740798	A	ADD	4798	1.364	0.04942	1.238	1.503	6.283	3.317e-10
6	SNP_DQB1_32740798	32740798	G	ADD	4798	1.364	0.04942	1.238	1.503	6.283	3.317e-10
6	SNP_DQB1_32737787	32737787	T	ADD	4798	1.364	0.04942	1.238	1.503	6.283	3.317e-10
6	HLA_DQB1_0301	32739039	P	ADD	4798	1.364	0.04942	1.238	1.503	6.283	3.317e-10
6	SNP_DQB1_32737148	32737148	G	ADD	4798	1.364	0.04942	1.238	1.503	6.283	3.317e-10
6	SNP_DQB1_32740759_T	32740759	P	ADD	4798	1.364	0.04942	1.238	1.503	6.283	3.317e-10
6	AA_DQB1_26_32740759_Y	32740759	P	ADD	4798	1.364	0.04942	1.238	1.503	6.283	3.317e-10
6	rs9261519	30225080	C	ADD	4786	1.339	0.04657	1.223	1.468	6.276	3.47e-10
6	rs1573298	30224139	C	ADD	4789	1.339	0.04683	1.221	1.468	6.231	4.628e-10
6	rs3132671	30286266	T	ADD	4789	1.299	0.0421	1.196	1.411	6.22	4.961e-10
6	rs427037	32320242	G	ADD	4776	0.6955	0.05838	0.6203	0.7798	-6.22	4.968e-10
6	rs3130391	30298619	T	ADD	4748	1.3	0.04226	1.196	1.412	6.204	5.52e-10
6	rs9261489	30217461	G	ADD	4774	1.344	0.04782	1.224	1.476	6.184	6.253e-10
6	rs3132666	30301492	G	ADD	4797	1.296	0.04207	1.194	1.408	6.169	6.868e-10
6	SNP_DRB1_32659948_A	32659948	P	ADD	4798	0.6072	0.08108	0.518	0.7117	-6.154	7.557e-10
6	AA_DRB1_67_32659947_F	32659947	P	ADD	4798	0.6072	0.08108	0.518	0.7117	-6.154	7.557e-10
6	rs10484565	32903010	A	ADD	4794	1.561	0.0724	1.354	1.799	6.15	7.751e-10
6	AA_C_73_31347408	31347408	T	ADD	4798	1.299	0.04264	1.195	1.412	6.139	8.325e-10
6	SNP_C_31347409	31347409	T	ADD	4798	1.299	0.04264	1.195	1.412	6.139	8.325e-10
6	rs1013518	30307491	A	ADD	4792	1.295	0.0421	1.192	1.406	6.133	8.644e-10
6	rs733208	33190286	A	ADD	4758	1.38	0.05289	1.244	1.531	6.091	1.119e-09
6	AA_DQA1_69_32717257_L	32717257	P	ADD	4798	1.32	0.04565	1.207	1.443	6.08	1.205e-09
6	SNP_DQA1_32717256_C	32717256	P	ADD	4798	1.32	0.04565	1.207	1.443	6.08	1.205e-09
6	SNP_DQA1_32717264	32717264	C	ADD	4798	0.7576	0.04566	0.6928	0.8285	-6.08	1.205e-09
6	SNP_DQA1_32717257	32717257	C	ADD	4798	0.7576	0.04566	0.6928	0.8285	-6.08	1.205e-09
6	SNP_DQA1_32713235	32713235	C	ADD	4798	0.7576	0.04566	0.6928	0.8285	-6.08	1.205e-09
6	AA_DQA1_-16_32713236	32713236	L	ADD	4798	0.7576	0.04566	0.6928	0.8285	-6.08	1.205e-09
6	rs1431403	33155009	C	ADD	4795	0.7488	0.04787	0.6817	0.8224	-6.045	1.494e-09
6	rs4713327	30491747	G	ADD	4795	1.302	0.04369	1.195	1.418	6.035	1.59e-09
6	rs2857436	30214049	T	ADD	4737	1.31	0.04484	1.2	1.431	6.028	1.656e-09
6	SNP_C_31347564	31347564	T	ADD	4798	1.354	0.05034	1.227	1.494	6.016	1.783e-09
6	SNP_C_31347593	31347593	A	ADD	4798	1.354	0.05034	1.227	1.494	6.016	1.783e-09
6	AA_C_21_31347564	31347564	H	ADD	4798	1.354	0.05034	1.227	1.494	6.016	1.783e-09
6	rs9261518	30224964	A	ADD	4794	1.323	0.04671	1.208	1.45	5.997	2.01e-09
6	AA_DRB1_71_32659935_E	32659935	P	ADD	4798	0.3962	0.1547	0.2926	0.5366	-5.983	2.185e-09
6	HLA_DRB1_1301	32660042	P	ADD	4798	0.3962	0.1547	0.2926	0.5366	-5.983	2.185e-09
6	HLA_DRB1_13	32660042	P	ADD	4798	0.3962	0.1547	0.2926	0.5366	-5.983	2.185e-09
6	rs9261491	30217840	C	ADD	4791	1.322	0.04675	1.206	1.449	5.972	2.349e-09
6	rs10947261	32481210	T	ADD	4789	0.5515	0.09985	0.4535	0.6707	-5.96	2.523e-09
6	rs439852	33113186	T	ADD	4791	0.7439	0.05	0.6745	0.8205	-5.917	3.283e-09
6	rs2856688	32762618	T	ADD	4791	1.326	0.04778	1.207	1.456	5.901	3.622e-09
6	rs2856816	33153478	C	ADD	4797	0.6117	0.0833	0.5196	0.7202	-5.9	3.627e-09
6	rs10947260	32481163	C	ADD	4789	0.543	0.1035	0.4433	0.6651	-5.899	3.661e-09
6	rs1034325	30476436	C	ADD	4790	1.287	0.04279	1.183	1.399	5.893	3.783e-09
6	rs9275134	32758590	G	ADD	4793	1.323	0.04772	1.205	1.453	5.865	4.491e-09
6	rs9277542	33163225	C	ADD	4791	0.7583	0.04722	0.6913	0.8318	-5.86	4.632e-09
6	rs2532921	31030549	G	ADD	4793	1.284	0.04291	1.18	1.397	5.825	5.705e-09
6	rs9296044	32844122	A	ADD	4794	1.281	0.04254	1.178	1.392	5.814	6.105e-09
6	rs3130348	32248255	A	ADD	4766	0.7369	0.05254	0.6648	0.8168	-5.811	6.217e-09
6	SNP_DRB1_32659977_T	32659977	P	ADD	4798	1.458	0.06495	1.284	1.656	5.803	6.524e-09
6	AA_DRB1_57_32659977_D	32659977	P	ADD	4798	1.458	0.06495	1.284	1.656	5.803	6.524e-09
6	rs3130284	32248465	C	ADD	4795	0.7387	0.05244	0.6666	0.8187	-5.775	7.715e-09
6	rs7738138	30995323	C	ADD	4788	1.281	0.043	1.177	1.393	5.755	8.665e-09
6	rs4947244	30062343	G	ADD	4787	1.3	0.04571	1.189	1.422	5.743	9.279e-09
6	AA_DRB1_30_32660058_Y	32660058	P	ADD	4798	0.7601	0.04801	0.6918	0.8351	-5.713	1.109e-08
6	SNP_DRB1_32657340	32657340	A	ADD	4798	1.316	0.04801	1.197	1.445	5.713	1.109e-08
6	AA_DRB1_28_32660064	32660064	E	ADD	4798	1.316	0.04801	1.197	1.445	5.713	1.109e-08
6	SNP_DRB1_32660063	32660063	T	ADD	4798	1.316	0.04801	1.197	1.445	5.713	1.109e-08
6	SNP_DRB1_32660058_T	32660058	P	ADD	4798	0.7601	0.04801	0.6918	0.8351	-5.713	1.109e-08
6	AA_DRB1_181_32657335_T	32657335	P	ADD	4798	1.446	0.06468	1.274	1.642	5.707	1.153e-08
6	rs2596571	31456001	G	ADD	4794	0.7538	0.04959	0.684	0.8308	-5.699	1.206e-08
6	SNP_C_31347095	31347095	A	ADD	4798	1.36	0.05402	1.223	1.512	5.693	1.251e-08
6	AA_C_94_31347095	31347095	I	ADD	4798	1.36	0.05402	1.223	1.512	5.693	1.251e-08
6	SNP_C_31347093_T	31347093	P	ADD	4798	1.36	0.05402	1.223	1.512	5.693	1.251e-08
6	AA_C_95_31347092_I	31347092	P	ADD	4798	1.36	0.05402	1.223	1.512	5.693	1.251e-08
6	rs1063635	31487910	A	ADD	4792	0.7824	0.04327	0.7188	0.8516	-5.671	1.421e-08
6	rs3129933	32444139	A	ADD	4795	0.722	0.05773	0.6447	0.8085	-5.643	1.672e-08
6	rs1264303	30990492	G	ADD	4787	1.275	0.04306	1.172	1.387	5.638	1.719e-08
6	AA_DQA1_41_32717173	32717173	K	ADD	4798	0.3139	0.2062	0.2096	0.4703	-5.617	1.939e-08
6	AA_DQA1_130_32717853	32717853	A	ADD	4798	0.3139	0.2062	0.2096	0.4703	-5.617	1.939e-08
6	SNP_DQA1_32717852	32717852	G	ADD	4798	0.3139	0.2062	0.2096	0.4703	-5.617	1.939e-08
6	SNP_DQA1_32717173	32717173	A	ADD	4798	0.3139	0.2062	0.2096	0.4703	-5.617	1.939e-08
6	HLA_DQA1_0103	32716284	P	ADD	4798	0.3139	0.2062	0.2096	0.4703	-5.617	1.939e-08
6	AA_C_163_31346888_T	31346888	P	ADD	4798	0.7498	0.0516	0.6777	0.8296	-5.579	2.418e-08
6	SNP_C_31346889_T	31346889	P	ADD	4798	0.7498	0.0516	0.6777	0.8296	-5.579	2.418e-08
6	SNP_C_31346888_G	31346888	P	ADD	4798	0.7498	0.0516	0.6777	0.8296	-5.579	2.418e-08
6	AA_C_95_31347092_L	31347092	P	ADD	4798	0.7449	0.05316	0.6712	0.8268	-5.539	3.05e-08
6	SNP_C_31347093_G	31347093	P	ADD	4798	0.7449	0.05316	0.6712	0.8268	-5.539	3.05e-08
6	rs9357092	30092231	A	ADD	4791	1.286	0.04557	1.176	1.406	5.52	3.38e-08
6	SNP_DQB1_32742351_C	32742351	P	ADD	4798	1.269	0.04343	1.165	1.382	5.486	4.109e-08
6	SNP_DQB1_32742319_A	32742319	P	ADD	4798	1.269	0.04343	1.165	1.382	5.486	4.109e-08
6	rs9784858	32895153	C	ADD	4796	1.468	0.07019	1.28	1.685	5.472	4.439e-08
6	rs3130287	32158522	C	ADD	4790	0.7037	0.06472	0.6199	0.7989	-5.429	5.662e-08
6	rs466384	33362643	G	ADD	4753	1.355	0.05605	1.214	1.513	5.424	5.835e-08
6	rs429916	33086565	A	ADD	4792	0.6409	0.08286	0.5448	0.7539	-5.368	7.941e-08
6	rs1269851	32200185	C	ADD	4793	0.5359	0.1163	0.4266	0.6731	-5.364	8.162e-08
6	rs910050	32423632	C	ADD	4780	0.7888	0.04456	0.7228	0.8608	-5.323	1.021e-07
6	rs3763308	32482618	A	ADD	4797	0.4724	0.1414	0.3581	0.6232	-5.305	1.125e-07
6	rs4530903	32689867	T	ADD	4754	1.406	0.06431	1.24	1.595	5.301	1.152e-07
6	rs4713376	30881293	C	ADD	4785	1.362	0.05827	1.215	1.527	5.3	1.158e-07
6	rs204991	32269344	C	ADD	4788	0.7486	0.05497	0.6722	0.8338	-5.267	1.39e-07
6	rs12195469	30897587	A	ADD	4794	1.356	0.05813	1.21	1.52	5.245	1.562e-07
6	SNP_C_31346859	31346859	T	ADD	4798	1.34	0.05581	1.201	1.495	5.243	1.582e-07
6	SNP_C_31346888_A	31346888	P	ADD	4798	1.34	0.05581	1.201	1.495	5.243	1.582e-07
6	AA_C_173_31346858	31346858	K	ADD	4798	1.34	0.05581	1.201	1.495	5.243	1.582e-07
6	SNP_C_31346854	31346854	A	ADD	4798	1.34	0.05581	1.201	1.495	5.243	1.582e-07
6	SNP_C_31345321	31345321	T	ADD	4798	1.34	0.05581	1.201	1.495	5.243	1.582e-07
6	AA_C_163_31346888_L	31346888	P	ADD	4798	1.34	0.05581	1.201	1.495	5.243	1.582e-07
6	SNP_C_31347731_A	31347731	P	ADD	4798	1.34	0.05581	1.201	1.495	5.243	1.582e-07
6	AA_C_103_31347068	31347068	V	ADD	4798	1.34	0.05581	1.201	1.495	5.243	1.582e-07
6	SNP_C_31347069	31347069	C	ADD	4798	1.34	0.05581	1.201	1.495	5.243	1.582e-07
6	SNP_C_31346611	31346611	T	ADD	4798	1.34	0.05581	1.201	1.495	5.243	1.582e-07
6	SNP_C_31345896	31345896	T	ADD	4798	1.34	0.05581	1.201	1.495	5.243	1.582e-07
6	SNP_C_31346324	31346324	C	ADD	4798	1.34	0.05581	1.201	1.495	5.243	1.582e-07
6	HLA_C_03	31346171	P	ADD	4798	1.34	0.05581	1.201	1.495	5.243	1.582e-07
6	SNP_C_31346105	31346105	A	ADD	4798	1.34	0.05581	1.201	1.495	5.243	1.582e-07
6	SNP_C_31344981	31344981	C	ADD	4798	1.34	0.05581	1.201	1.495	5.243	1.582e-07
6	SNP_C_31346889_G	31346889	P	ADD	4798	1.34	0.05581	1.201	1.495	5.243	1.582e-07
6	HLA_DQA1_0501	32716284	P	ADD	4798	0.709	0.06596	0.623	0.8068	-5.215	1.842e-07
6	AA_B_156_31432003_W	31432003	P	ADD	4798	1.454	0.07186	1.263	1.674	5.212	1.868e-07
6	SNP_B_31430682	31430682	T	ADD	4798	1.454	0.07186	1.263	1.674	5.212	1.868e-07
6	SNP_B_31430466	31430466	A	ADD	4798	1.454	0.07186	1.263	1.674	5.212	1.868e-07
6	SNP_B_31432327	31432327	T	ADD	4798	1.454	0.07186	1.263	1.674	5.212	1.868e-07
6	SNP_B_31432004_A	31432004	P	ADD	4798	1.454	0.07186	1.263	1.674	5.212	1.868e-07
6	SNP_B_31432427	31432427	A	ADD	4798	1.454	0.07186	1.263	1.674	5.212	1.868e-07
6	SNP_B_31432870	31432870	T	ADD	4798	1.454	0.07186	1.263	1.674	5.212	1.868e-07
6	SNP_B_31431700	31431700	C	ADD	4798	1.454	0.07186	1.263	1.674	5.212	1.868e-07
6	HLA_B_1501	31431272	P	ADD	4798	1.454	0.07186	1.263	1.674	5.212	1.868e-07
6	SNP_B_31431704	31431704	C	ADD	4798	1.454	0.07186	1.263	1.674	5.212	1.868e-07
6	HLA_B_15	31431272	P	ADD	4798	1.454	0.07186	1.263	1.674	5.212	1.868e-07
6	rs12193110	30045083	T	ADD	4787	1.265	0.04509	1.158	1.381	5.207	1.922e-07
6	AA_C_116_31347029_S	31347029	P	ADD	4798	0.8015	0.04268	0.7372	0.8715	-5.184	2.174e-07
6	SNP_C_31347029_G	31347029	P	ADD	4798	0.8015	0.04268	0.7372	0.8715	-5.184	2.174e-07
6	SNP_C_31347284	31347284	T	ADD	4798	1.318	0.05334	1.187	1.464	5.18	2.214e-07
6	AA_C_116_31347029_Y	31347029	P	ADD	4798	1.318	0.05334	1.187	1.464	5.18	2.214e-07
6	SNP_C_31347029_T	31347029	P	ADD	4798	1.318	0.05334	1.187	1.464	5.18	2.214e-07
6	SNP_C_31347314	31347314	A	ADD	4798	1.318	0.05334	1.187	1.464	5.18	2.214e-07
6	SNP_C_31347357	31347357	G	ADD	4798	1.245	0.04245	1.146	1.353	5.165	2.401e-07
6	AA_C_90_31347357	31347357	A	ADD	4798	1.245	0.04245	1.146	1.353	5.165	2.401e-07
6	AA_DQB1_57_32740666_D	32740666	P	ADD	4798	0.802	0.04292	0.7373	0.8724	-5.141	2.739e-07
6	SNP_DQB1_32740666_T	32740666	P	ADD	4798	0.802	0.04292	0.7373	0.8724	-5.141	2.739e-07
6	rs204990	32269408	A	ADD	4790	0.7545	0.05495	0.6774	0.8402	-5.128	2.933e-07
6	SNP_A_30018818	30018818	T	ADD	4798	1.245	0.04275	1.145	1.354	5.125	2.971e-07
6	AA_C_9_31347600_Y	31347600	P	ADD	4798	1.241	0.04235	1.143	1.349	5.106	3.298e-07
6	rs1610677	29897150	C	ADD	4788	0.8074	0.04198	0.7436	0.8766	-5.096	3.46e-07
6	SNP_C_31347087	31347087	A	ADD	4798	0.7553	0.05548	0.6775	0.842	-5.059	4.218e-07
6	AA_C_97_31347086	31347086	W	ADD	4798	0.7553	0.05548	0.6775	0.842	-5.059	4.218e-07
6	rs2143461	32443325	A	ADD	4625	0.7451	0.05817	0.6648	0.8351	-5.059	4.221e-07
6	rs760293	31719756	T	ADD	4792	0.7423	0.05893	0.6613	0.8331	-5.058	4.247e-07
6	rs2844463	31723146	A	ADD	4791	0.6931	0.07256	0.6012	0.799	-5.052	4.379e-07
6	HLA_C_0304	31346171	P	ADD	4798	1.409	0.06824	1.233	1.611	5.026	5.006e-07
6	rs2844780	30312505	T	ADD	4794	1.251	0.0446	1.146	1.365	5.021	5.142e-07
6	rs2621416	32849846	C	ADD	4752	1.267	0.04732	1.155	1.391	5.008	5.49e-07
6	rs3128921	33178727	A	ADD	4791	0.782	0.04924	0.7101	0.8612	-4.994	5.9e-07
6	AA_DQA1_160_32717943	32717943	D	ADD	4798	2.283	0.1663	1.648	3.163	4.965	6.855e-07
6	SNP_DQA1_32717943	32717943	A	ADD	4798	2.283	0.1663	1.648	3.163	4.965	6.855e-07
6	HLA_DQA1_0303	32716284	P	ADD	4798	2.283	0.1663	1.648	3.163	4.965	6.855e-07
6	AA_DQA1_53_32717209_K	32717209	P	ADD	4798	0.7954	0.04611	0.7267	0.8706	-4.965	6.879e-07
6	AA_DQA1_52_32717206_S	32717206	P	ADD	4798	0.7954	0.04611	0.7267	0.8706	-4.965	6.879e-07
6	SNP_DQA1_32718473	32718473	A	ADD	4798	0.7954	0.04611	0.7267	0.8706	-4.965	6.879e-07
6	SNP_DQA1_32717200	32717200	A	ADD	4798	0.7954	0.04611	0.7267	0.8706	-4.965	6.879e-07
6	HLA_DQA1_01	32716284	P	ADD	4798	0.7954	0.04611	0.7267	0.8706	-4.965	6.879e-07
6	SNP_DQA1_32717194	32717194	G	ADD	4798	0.7954	0.04611	0.7267	0.8706	-4.965	6.879e-07
6	AA_DQA1_48_32717194	32717194	W	ADD	4798	0.7954	0.04611	0.7267	0.8706	-4.965	6.879e-07
6	AA_DQA1_47_32717191_R	32717191	P	ADD	4798	0.7954	0.04611	0.7267	0.8706	-4.965	6.879e-07
6	AA_DQA1_80_32717290	32717290	Y	ADD	4798	0.7954	0.04611	0.7267	0.8706	-4.965	6.879e-07
6	SNP_DQA1_32717185	32717185	C	ADD	4798	0.7954	0.04611	0.7267	0.8706	-4.965	6.879e-07
6	SNP_DQA1_32717290	32717290	A	ADD	4798	0.7954	0.04611	0.7267	0.8706	-4.965	6.879e-07
6	AA_DQA1_218_32718473	32718473	Q	ADD	4798	0.7954	0.04611	0.7267	0.8706	-4.965	6.879e-07
6	AA_DQA1_50_32717200_E	32717200	P	ADD	4798	0.7954	0.04611	0.7267	0.8706	-4.965	6.879e-07
6	AA_DQA1_55_32717215	32717215	G	ADD	4798	0.7954	0.04611	0.7267	0.8706	-4.965	6.879e-07
6	AA_DQA1_45_32717185	32717185	A	ADD	4798	0.7954	0.04611	0.7267	0.8706	-4.965	6.879e-07
6	SNP_DQA1_32717277_A	32717277	P	ADD	4798	0.7954	0.04611	0.7267	0.8706	-4.965	6.879e-07
6	SNP_DQA1_32717217_G	32717217	P	ADD	4798	0.7954	0.04611	0.7267	0.8706	-4.965	6.879e-07
6	AA_DQA1_56_32717218_G	32717218	P	ADD	4798	0.7954	0.04611	0.7267	0.8706	-4.965	6.879e-07
6	AA_DQA1_69_32717257_A	32717257	P	ADD	4798	0.7954	0.04611	0.7267	0.8706	-4.965	6.879e-07
6	SNP_DQA1_32717219_T	32717219	P	ADD	4798	0.7954	0.04611	0.7267	0.8706	-4.965	6.879e-07
6	SNP_DQA1_32717231	32717231	G	ADD	4798	0.7954	0.04611	0.7267	0.8706	-4.965	6.879e-07
6	SNP_DQA1_32717232	32717232	G	ADD	4798	0.7954	0.04611	0.7267	0.8706	-4.965	6.879e-07
6	AA_DQA1_61_32717233	32717233	G	ADD	4798	0.7954	0.04611	0.7267	0.8706	-4.965	6.879e-07
6	SNP_DQA1_32717233	32717233	G	ADD	4798	0.7954	0.04611	0.7267	0.8706	-4.965	6.879e-07
6	AA_DQA1_64_32717242	32717242	R	ADD	4798	0.7954	0.04611	0.7267	0.8706	-4.965	6.879e-07
6	SNP_DQA1_32717242	32717242	G	ADD	4798	0.7954	0.04611	0.7267	0.8706	-4.965	6.879e-07
6	AA_DQA1_66_32717248	32717248	M	ADD	4798	0.7954	0.04611	0.7267	0.8706	-4.965	6.879e-07
6	SNP_DQA1_32717249	32717249	G	ADD	4798	0.7954	0.04611	0.7267	0.8706	-4.965	6.879e-07
6	SNP_DQA1_32717214	32717214	G	ADD	4798	0.7954	0.04611	0.7267	0.8706	-4.965	6.879e-07
6	AA_DQA1_175_32717988_Q	32717988	P	ADD	4798	0.7954	0.04611	0.7267	0.8706	-4.965	6.879e-07
6	AA_DQA1_76_32717278_M	32717278	P	ADD	4798	0.7954	0.04611	0.7267	0.8706	-4.965	6.879e-07
6	SNP_DQA1_32717083	32717083	G	ADD	4798	0.7954	0.04611	0.7267	0.8706	-4.965	6.879e-07
6	SNP_DQA1_32713252	32713252	T	ADD	4798	0.7954	0.04611	0.7267	0.8706	-4.965	6.879e-07
6	AA_DQA1_11_32717083	32717083	C	ADD	4798	0.7954	0.04611	0.7267	0.8706	-4.965	6.879e-07
6	SNP_DQA1_32717987_C	32717987	P	ADD	4798	0.7954	0.04611	0.7267	0.8706	-4.965	6.879e-07
6	AA_DQA1_18_32717104	32717104	F	ADD	4798	0.7954	0.04611	0.7267	0.8706	-4.965	6.879e-07
6	SNP_DQA1_32717104	32717104	T	ADD	4798	0.7954	0.04611	0.7267	0.8706	-4.965	6.879e-07
6	SNP_DQA1_32717256_G	32717256	P	ADD	4798	0.7954	0.04611	0.7267	0.8706	-4.965	6.879e-07
6	rs1367731	33093177	T	ADD	4792	1.295	0.05214	1.169	1.435	4.963	6.944e-07
6	rs9268541	32492505	C	ADD	4794	0.5799	0.1098	0.4676	0.7191	-4.962	6.966e-07
6	rs3128930	33183644	T	ADD	4785	0.7851	0.04875	0.7136	0.8639	-4.962	6.978e-07
6	rs17429127	32859592	C	ADD	4791	0.6206	0.09634	0.5138	0.7496	-4.952	7.339e-07
6	rs4148873	32908390	T	ADD	4795	1.322	0.05643	1.183	1.477	4.945	7.606e-07
6	HLA_DRB1_11	32660042	P	ADD	4798	0.6476	0.08801	0.545	0.7695	-4.937	7.942e-07
6	SNP_DRB1_32659974	32659974	T	ADD	4798	0.6476	0.08801	0.545	0.7695	-4.937	7.942e-07
6	AA_DRB1_58_32659974	32659974	E	ADD	4798	0.6476	0.08801	0.545	0.7695	-4.937	7.942e-07
6	SNP_DRB1_32659973_C	32659973	P	ADD	4798	0.6476	0.08801	0.545	0.7695	-4.937	7.942e-07
6	rs461338	33326158	C	ADD	4781	1.304	0.05427	1.172	1.45	4.891	1.001e-06
6	rs5014418	32827359	C	ADD	4788	0.6446	0.08981	0.5406	0.7687	-4.889	1.014e-06
6	rs3130649	30911233	A	ADD	4785	0.8089	0.04343	0.7429	0.8807	-4.884	1.04e-06
6	rs2523990	30185208	A	ADD	4792	0.8132	0.04238	0.7484	0.8836	-4.879	1.066e-06
6	rs9276227	32808662	T	ADD	4788	0.7361	0.06296	0.6507	0.8328	-4.866	1.136e-06
6	SNP_DQB1_32742278_x	32742278	P	ADD	4798	0.3022	0.2464	0.1865	0.4898	-4.857	1.192e-06
6	SNP_DQB1_32742347_x	32742347	P	ADD	4798	0.3022	0.2464	0.1865	0.4898	-4.857	1.192e-06
6	SNP_DQB1_32742280_x	32742280	P	ADD	4798	0.3022	0.2464	0.1865	0.4898	-4.857	1.192e-06
6	SNP_DQB1_32742291_x	32742291	P	ADD	4798	0.3022	0.2464	0.1865	0.4898	-4.857	1.192e-06
6	SNP_DQB1_32742284_x	32742284	P	ADD	4798	0.3022	0.2464	0.1865	0.4898	-4.857	1.192e-06
6	SNP_DQB1_32742328_x	32742328	P	ADD	4798	0.3022	0.2464	0.1865	0.4898	-4.857	1.192e-06
6	SNP_DQB1_32740755	32740755	T	ADD	4798	0.3022	0.2464	0.1865	0.4898	-4.857	1.192e-06
6	SNP_DQB1_32742333_x	32742333	P	ADD	4798	0.3022	0.2464	0.1865	0.4898	-4.857	1.192e-06
6	SNP_DQB1_32742279_x	32742279	P	ADD	4798	0.3022	0.2464	0.1865	0.4898	-4.857	1.192e-06
6	SNP_DQB1_32742281_x	32742281	P	ADD	4798	0.3022	0.2464	0.1865	0.4898	-4.857	1.192e-06
6	SNP_DQB1_32742309_x	32742309	P	ADD	4798	0.3022	0.2464	0.1865	0.4898	-4.857	1.192e-06
6	SNP_DQB1_32742319_x	32742319	P	ADD	4798	0.3022	0.2464	0.1865	0.4898	-4.857	1.192e-06
6	SNP_DQB1_32742296_x	32742296	P	ADD	4798	0.3022	0.2464	0.1865	0.4898	-4.857	1.192e-06
6	SNP_DQB1_32742351_x	32742351	P	ADD	4798	0.3022	0.2464	0.1865	0.4898	-4.857	1.192e-06
6	HLA_DQB1_0603	32739039	P	ADD	4798	0.3022	0.2464	0.1865	0.4898	-4.857	1.192e-06
6	HLA_DRB1_1101	32660042	P	ADD	4798	0.6394	0.09208	0.5338	0.7659	-4.857	1.194e-06
6	rs211453	33438109	G	ADD	4793	0.8046	0.04487	0.7369	0.8786	-4.844	1.27e-06
6	rs6457710	33137415	G	ADD	4729	0.7964	0.04713	0.7261	0.8734	-4.831	1.356e-06
6	SNP_DRB1_32660110_A	32660110	P	ADD	4798	0.7961	0.04726	0.7257	0.8734	-4.824	1.404e-06
6	rs3128923	33179300	G	ADD	4794	0.791	0.0486	0.7192	0.8701	-4.823	1.414e-06
6	rs3095350	30925845	A	ADD	4798	0.8086	0.04408	0.7417	0.8815	-4.82	1.433e-06
6	rs6930777	32459544	T	ADD	4785	1.36	0.06391	1.2	1.541	4.81	1.506e-06
6	rs2523467	31565557	T	ADD	4789	0.8016	0.04603	0.7325	0.8773	-4.805	1.551e-06
6	rs3117242	33177871	G	ADD	4792	0.7924	0.04856	0.7205	0.8715	-4.791	1.656e-06
6	rs9276712	32867230	C	ADD	4787	0.6295	0.09668	0.5208	0.7608	-4.787	1.689e-06
6	rs753725	30998850	T	ADD	4794	0.815	0.04286	0.7493	0.8864	-4.774	1.803e-06
6	rs2857212	32848389	G	ADD	4796	1.227	0.04287	1.128	1.334	4.763	1.909e-06
6	SNP_B_31431044	31431044	C	ADD	4798	1.388	0.06918	1.212	1.59	4.742	2.119e-06
6	SNP_B_31430673	31430673	C	ADD	4798	1.388	0.06918	1.212	1.59	4.742	2.119e-06
6	rs9276299	32811086	G	ADD	4795	0.7431	0.06291	0.6569	0.8406	-4.72	2.356e-06
6	rs458679	33350470	G	ADD	4787	1.287	0.05358	1.159	1.43	4.712	2.457e-06
6	rs1737076	29833300	G	ADD	4746	0.8168	0.04316	0.7505	0.8888	-4.69	2.727e-06
6	rs9263716	31203795	T	ADD	4796	0.7589	0.05883	0.6762	0.8516	-4.69	2.73e-06
6	rs399604	33082992	C	ADD	4792	1.217	0.04205	1.121	1.322	4.671	2.995e-06
6	rs151719	33011878	C	ADD	4792	0.785	0.05183	0.7092	0.869	-4.67	3.014e-06
6	rs2523534	31444328	A	ADD	4789	0.8172	0.04338	0.7506	0.8897	-4.654	3.257e-06
6	SNP_DRB1_32656528	32656528	A	ADD	4798	0.7301	0.06766	0.6394	0.8337	-4.649	3.339e-06
6	SNP_DRB1_32659915	32659915	C	ADD	4798	0.7301	0.06766	0.6394	0.8337	-4.649	3.339e-06
6	SNP_DRB1_32657370	32657370	T	ADD	4798	0.7301	0.06766	0.6394	0.8337	-4.649	3.339e-06
6	SNP_DRB1_32659914	32659914	A	ADD	4798	0.7301	0.06766	0.6394	0.8337	-4.649	3.339e-06
6	AA_DRB1_78_32659914	32659914	V	ADD	4798	0.7301	0.06766	0.6394	0.8337	-4.649	3.339e-06
6	AA_DRB1_60_32659968	32659968	S	ADD	4798	0.7301	0.06766	0.6394	0.8337	-4.649	3.339e-06
6	SNP_DRB1_32659968	32659968	G	ADD	4798	0.7301	0.06766	0.6394	0.8337	-4.649	3.339e-06
6	SNP_DRB1_32659913_C	32659913	P	ADD	4798	0.7301	0.06766	0.6394	0.8337	-4.649	3.339e-06
6	AA_DRB1_57_32659977_V	32659977	P	ADD	4798	0.7301	0.06766	0.6394	0.8337	-4.649	3.339e-06
6	AA_DRB1_30_32660058_L	32660058	P	ADD	4798	0.7301	0.06766	0.6394	0.8337	-4.649	3.339e-06
6	SNP_DRB1_32659977_A	32659977	P	ADD	4798	0.7301	0.06766	0.6394	0.8337	-4.649	3.339e-06
6	SNP_DRB1_32657559	32657559	A	ADD	4798	0.7301	0.06766	0.6394	0.8337	-4.649	3.339e-06
6	SNP_DRB1_32659926_T	32659926	P	ADD	4798	0.7301	0.06766	0.6394	0.8337	-4.649	3.339e-06
6	AA_DRB1_37_32660037_F	32660037	P	ADD	4798	0.7301	0.06766	0.6394	0.8337	-4.649	3.339e-06
6	SNP_DRB1_32660037_A	32660037	P	ADD	4798	0.7301	0.06766	0.6394	0.8337	-4.649	3.339e-06
6	HLA_DRB1_07	32660042	P	ADD	4798	0.7301	0.06766	0.6394	0.8337	-4.649	3.339e-06
6	AA_DRB1_74_32659926_Q	32659926	P	ADD	4798	0.7301	0.06766	0.6394	0.8337	-4.649	3.339e-06
6	SNP_DRB1_32659988	32659988	T	ADD	4798	0.7301	0.06766	0.6394	0.8337	-4.649	3.339e-06
6	HLA_DRB1_0701	32660042	P	ADD	4798	0.7301	0.06766	0.6394	0.8337	-4.649	3.339e-06
6	SNP_DRB1_32657565	32657565	G	ADD	4798	0.7301	0.06766	0.6394	0.8337	-4.649	3.339e-06
6	SNP_DRB1_32660058_A	32660058	P	ADD	4798	0.7301	0.06766	0.6394	0.8337	-4.649	3.339e-06
6	AA_DRB1_25_32660073	32660073	Q	ADD	4798	0.7301	0.06766	0.6394	0.8337	-4.649	3.339e-06
6	AA_DRB1_14_32660106	32660106	K	ADD	4798	0.7301	0.06766	0.6394	0.8337	-4.649	3.339e-06
6	SNP_DRB1_32660107	32660107	T	ADD	4798	0.7301	0.06766	0.6394	0.8337	-4.649	3.339e-06
6	AA_DRB1_13_32660109_Y	32660109	P	ADD	4798	0.7301	0.06766	0.6394	0.8337	-4.649	3.339e-06
6	SNP_DRB1_32660115_C	32660115	P	ADD	4798	0.7301	0.06766	0.6394	0.8337	-4.649	3.339e-06
6	SNP_DRB1_32665400	32665400	T	ADD	4798	0.7301	0.06766	0.6394	0.8337	-4.649	3.339e-06
6	SNP_DRB1_32660073	32660073	T	ADD	4798	0.7301	0.06766	0.6394	0.8337	-4.649	3.339e-06
6	AA_DRB1_11_32660115_G	32660115	P	ADD	4798	0.7301	0.06766	0.6394	0.8337	-4.649	3.339e-06
6	AA_DRB1_4_32665400	32665400	Q	ADD	4798	0.7301	0.06766	0.6394	0.8337	-4.649	3.339e-06
6	rs365066	33083235	T	ADD	4791	1.215	0.04202	1.119	1.319	4.638	3.517e-06
6	rs3116985	33208568	A	ADD	4767	1.229	0.04449	1.126	1.341	4.635	3.575e-06
6	SNP_B_31432003_A	31432003	P	ADD	4798	0.8188	0.0432	0.7524	0.8912	-4.627	3.709e-06
6	AA_B_156_31432003_L	31432003	P	ADD	4798	0.8188	0.0432	0.7524	0.8912	-4.627	3.709e-06
6	SNP_DPB1_33160928	33160928	C	ADD	4798	0.7869	0.05178	0.711	0.871	-4.627	3.711e-06
6	SNP_DPB1_33160721	33160721	C	ADD	4798	0.7869	0.05178	0.711	0.871	-4.627	3.711e-06
6	SNP_DPB1_33160964	33160964	C	ADD	4798	0.7869	0.05178	0.711	0.871	-4.627	3.711e-06
6	SNP_DPB1_33160936	33160936	T	ADD	4798	0.7869	0.05178	0.711	0.871	-4.627	3.711e-06
6	SNP_DPB1_33160746	33160746	C	ADD	4798	0.7869	0.05178	0.711	0.871	-4.627	3.711e-06
6	SNP_DPB1_33160781	33160781	A	ADD	4798	0.7869	0.05178	0.711	0.871	-4.627	3.711e-06
6	SNP_DPB1_33160714	33160714	A	ADD	4798	0.7869	0.05178	0.711	0.871	-4.627	3.711e-06
6	rs6919798	32840868	G	ADD	4789	0.6599	0.09041	0.5527	0.7878	-4.598	4.259e-06
6	rs12528797	32453064	G	ADD	4794	1.339	0.06364	1.182	1.517	4.59	4.428e-06
6	rs9263715	31203780	A	ADD	4793	0.7641	0.05878	0.681	0.8574	-4.577	4.724e-06
6	SNP_DRB1_32659913_G	32659913	P	ADD	4798	1.353	0.06616	1.189	1.541	4.574	4.795e-06
6	rs1063320	29906728	G	ADD	4791	0.8264	0.04173	0.7615	0.8969	-4.568	4.919e-06
6	rs5022119	31451841	T	ADD	4793	0.8162	0.04447	0.748	0.8905	-4.568	4.923e-06
6	rs3094165	29941520	A	ADD	4796	0.8035	0.04796	0.7314	0.8827	-4.561	5.087e-06
6	rs377763	32307122	A	ADD	4792	0.7823	0.0539	0.7039	0.8695	-4.554	5.266e-06
6	SNP_DRB1_32657335	32657335	A	ADD	4798	0.7362	0.06734	0.6452	0.8401	-4.548	5.422e-06
6	SNP_DRB1_32660059	32660059	G	ADD	4798	0.7362	0.06734	0.6452	0.8401	-4.548	5.422e-06
6	AA_DRB1_181_32657335_M	32657335	P	ADD	4798	0.7362	0.06734	0.6452	0.8401	-4.548	5.422e-06
6	rs5025315	31451583	A	ADD	4789	0.8176	0.04445	0.7494	0.892	-4.53	5.896e-06
6	SNP_DPB1_33156667	33156667	A	ADD	4798	0.7909	0.05186	0.7144	0.8755	-4.524	6.066e-06
6	SNP_DPB1_33156669	33156669	G	ADD	4798	0.7909	0.05186	0.7144	0.8755	-4.524	6.066e-06
6	AA_DPB1_84_33156664_D	33156664	P	ADD	4798	0.7909	0.05186	0.7144	0.8755	-4.524	6.066e-06
6	SNP_DPB1_33156664_A	33156664	P	ADD	4798	0.7909	0.05186	0.7144	0.8755	-4.524	6.066e-06
6	AA_DPB1_87_33156673	33156673	V	ADD	4798	0.7909	0.05186	0.7144	0.8755	-4.524	6.066e-06
6	SNP_DPB1_33156672	33156672	G	ADD	4798	0.7909	0.05186	0.7144	0.8755	-4.524	6.066e-06
6	AA_DPB1_85_33156667	33156667	E	ADD	4798	0.7909	0.05186	0.7144	0.8755	-4.524	6.066e-06
6	AA_DPB1_86_33156670	33156670	P	ADD	4798	1.264	0.05186	1.142	1.4	4.524	6.069e-06
6	AA_DQB1_30_32740747_Y	32740747	P	ADD	4798	1.222	0.04444	1.121	1.334	4.521	6.166e-06
6	SNP_DQB1_32740748_A	32740748	P	ADD	4798	1.222	0.04444	1.121	1.334	4.521	6.166e-06
6	rs915668	29906438	G	ADD	4791	0.8287	0.04174	0.7636	0.8993	-4.502	6.718e-06
6	SNP_DQB1_32740613	32740613	C	ADD	4798	0.8191	0.04438	0.7508	0.8935	-4.497	6.906e-06
6	AA_DQB1_75_32740612	32740612	V	ADD	4798	0.8191	0.04438	0.7508	0.8935	-4.497	6.906e-06
6	SNP_DQB1_32740615	32740615	G	ADD	4798	0.8191	0.04438	0.7508	0.8935	-4.497	6.906e-06
6	AA_DQB1_74_32740615_E	32740615	P	ADD	4798	1.221	0.04438	1.119	1.332	4.496	6.908e-06
6	AA_DQB1_71_32740624_T	32740624	P	ADD	4798	1.221	0.04438	1.119	1.332	4.496	6.908e-06
6	rs211455	33436496	A	ADD	4792	0.8095	0.04713	0.7381	0.8879	-4.483	7.343e-06
6	rs241403	32974970	T	ADD	4796	0.8273	0.0423	0.7615	0.8989	-4.48	7.449e-06
6	rs1633085	29823976	T	ADD	4796	1.208	0.0423	1.112	1.312	4.468	7.896e-06
6	AA_DPB1_170_33160936	33160936	I	ADD	4798	0.7967	0.05125	0.7206	0.8809	-4.434	9.237e-06
6	AA_DPB1_96_33160714	33160714	K	ADD	4798	0.7967	0.05125	0.7206	0.8809	-4.434	9.237e-06
6	AA_DPB1_84_33156664_G	33156664	P	ADD	4798	1.255	0.05125	1.135	1.388	4.434	9.245e-06
6	SNP_DPB1_33156664_G	33156664	P	ADD	4798	1.255	0.05125	1.135	1.388	4.434	9.245e-06
6	rs3132682	30152367	G	ADD	4795	1.207	0.04248	1.111	1.312	4.43	9.403e-06
6	SNP_DPB1_33156641	33156641	A	ADD	4798	0.7912	0.05296	0.7132	0.8777	-4.423	9.721e-06
6	AA_DPB1_76_33156640_M	33156640	P	ADD	4798	1.264	0.05296	1.139	1.402	4.423	9.73e-06
6	HLA_C_0501	31346171	P	ADD	4798	1.313	0.06185	1.163	1.483	4.408	1.043e-05
6	HLA_C_05	31346171	P	ADD	4798	1.313	0.06185	1.163	1.483	4.408	1.043e-05
6	SNP_B_31432206	31432206	A	ADD	4798	1.351	0.06836	1.182	1.545	4.404	1.061e-05
6	rs6457144	30171347	T	ADD	4795	1.205	0.04245	1.109	1.31	4.393	1.116e-05
6	rs2523404	29803692	T	ADD	4795	1.202	0.04194	1.107	1.305	4.393	1.12e-05
6	rs9276448	32823607	G	ADD	4785	0.6755	0.08935	0.567	0.8048	-4.39	1.133e-05
6	rs9261394	30172541	A	ADD	4791	1.205	0.04251	1.109	1.31	4.384	1.166e-05
6	rs376510	31796179	T	ADD	4796	0.6403	0.1018	0.5244	0.7817	-4.379	1.19e-05
6	rs1264344	30908556	T	ADD	4793	1.201	0.04195	1.106	1.304	4.368	1.254e-05
6	AA_DQB1_70_32740627_R	32740627	P	ADD	4798	1.225	0.04644	1.118	1.341	4.364	1.275e-05
6	SNP_DQB1_32740628	32740628	C	ADD	4798	0.8166	0.04644	0.7455	0.8944	-4.364	1.276e-05
6	AA_DQB1_55_32740672_R	32740672	P	ADD	4798	0.8166	0.04644	0.7455	0.8944	-4.364	1.276e-05
6	SNP_DQB1_32740672_C	32740672	P	ADD	4798	0.8166	0.04644	0.7455	0.8944	-4.364	1.276e-05
6	rs1611704	29936446	T	ADD	4618	1.215	0.04476	1.113	1.327	4.353	1.344e-05
6	rs7757831	32453161	G	ADD	4795	0.5001	0.1597	0.3657	0.6839	-4.34	1.428e-05
6	AA_C_99_31347080_Y	31347080	P	ADD	4798	1.236	0.04894	1.123	1.361	4.336	1.453e-05
6	SNP_C_31347080_T	31347080	P	ADD	4798	1.236	0.04894	1.123	1.361	4.336	1.453e-05
6	rs3117229	33164047	A	ADD	4793	0.8034	0.05057	0.7276	0.8871	-4.329	1.499e-05
6	rs2523405	29803284	G	ADD	4790	1.199	0.04198	1.104	1.302	4.321	1.553e-05
6	rs462618	33330141	T	ADD	4779	1.263	0.0541	1.136	1.404	4.318	1.577e-05
6	SNP_DQB1_32742351_T	32742351	P	ADD	4798	0.8296	0.04333	0.762	0.9031	-4.312	1.616e-05
6	SNP_DQB1_32742319_G	32742319	P	ADD	4798	0.8296	0.04333	0.762	0.9031	-4.312	1.616e-05
6	AA_DQB1_-18_32742319	32742319	V	ADD	4798	1.205	0.04333	1.107	1.312	4.312	1.617e-05
6	SNP_A_30019719	30019719	A	ADD	4798	0.8332	0.04238	0.7668	0.9053	-4.307	1.658e-05
6	SNP_A_30020636	30020636	C	ADD	4798	0.8332	0.04238	0.7668	0.9053	-4.307	1.658e-05
6	SNP_A_30020648	30020648	A	ADD	4798	0.8332	0.04238	0.7668	0.9053	-4.307	1.658e-05
6	SNP_A_30019858	30019858	T	ADD	4798	0.8332	0.04238	0.7668	0.9053	-4.307	1.658e-05
6	SNP_A_30019823	30019823	T	ADD	4798	0.8332	0.04238	0.7668	0.9053	-4.307	1.658e-05
6	SNP_A_30020733	30020733	G	ADD	4798	0.8332	0.04238	0.7668	0.9053	-4.307	1.658e-05
6	SNP_A_30019815	30019815	C	ADD	4798	0.8332	0.04238	0.7668	0.9053	-4.307	1.658e-05
6	SNP_A_30019707	30019707	C	ADD	4798	0.8332	0.04238	0.7668	0.9053	-4.307	1.658e-05
6	SNP_A_30021176	30021176	T	ADD	4798	0.8332	0.04238	0.7668	0.9053	-4.307	1.658e-05
6	SNP_A_30019806	30019806	G	ADD	4798	0.8332	0.04238	0.7668	0.9053	-4.307	1.658e-05
6	SNP_A_30019872	30019872	C	ADD	4798	0.8332	0.04238	0.7668	0.9053	-4.307	1.658e-05
6	SNP_A_30019769	30019769	T	ADD	4798	0.8332	0.04238	0.7668	0.9053	-4.307	1.658e-05
6	SNP_A_30020745	30020745	A	ADD	4798	0.8332	0.04238	0.7668	0.9053	-4.307	1.658e-05
6	SNP_A_30019782	30019782	G	ADD	4798	0.8332	0.04238	0.7668	0.9053	-4.307	1.658e-05
6	SNP_A_30019874	30019874	T	ADD	4798	0.8332	0.04238	0.7668	0.9053	-4.307	1.658e-05
6	SNP_A_30019891	30019891	A	ADD	4798	0.8332	0.04238	0.7668	0.9053	-4.307	1.658e-05
6	AA_A_207_30019950	30019950	G	ADD	4798	0.8332	0.04238	0.7668	0.9053	-4.307	1.658e-05
6	SNP_A_30019949	30019949	G	ADD	4798	0.8332	0.04238	0.7668	0.9053	-4.307	1.658e-05
6	SNP_A_30020087	30020087	G	ADD	4798	0.8332	0.04238	0.7668	0.9053	-4.307	1.658e-05
6	AA_A_253_30020088	30020088	E	ADD	4798	0.8332	0.04238	0.7668	0.9053	-4.307	1.658e-05
6	AA_A_194_30019911	30019911	I	ADD	4798	0.8332	0.04238	0.7668	0.9053	-4.307	1.658e-05
6	SNP_A_30019910	30019910	A	ADD	4798	0.8332	0.04238	0.7668	0.9053	-4.307	1.658e-05
6	SNP_A_30020312	30020312	C	ADD	4798	0.8332	0.04238	0.7668	0.9053	-4.307	1.658e-05
6	AA_A_294_30020313	30020313	L	ADD	4798	0.8332	0.04238	0.7668	0.9053	-4.307	1.658e-05
6	SNP_A_30021046	30021046	T	ADD	4798	0.8332	0.04238	0.7668	0.9053	-4.307	1.658e-05
6	SNP_A_30020377	30020377	A	ADD	4798	0.8332	0.04238	0.7668	0.9053	-4.307	1.658e-05
6	SNP_A_30019909	30019909	C	ADD	4798	0.8332	0.04238	0.7668	0.9053	-4.307	1.658e-05
6	SNP_A_30020436	30020436	C	ADD	4798	0.8332	0.04238	0.7668	0.9053	-4.307	1.658e-05
6	SNP_A_30020442	30020442	A	ADD	4798	0.8332	0.04238	0.7668	0.9053	-4.307	1.658e-05
6	SNP_A_30020452	30020452	T	ADD	4798	0.8332	0.04238	0.7668	0.9053	-4.307	1.658e-05
6	SNP_A_30020456	30020456	A	ADD	4798	0.8332	0.04238	0.7668	0.9053	-4.307	1.658e-05
6	AA_A_193_30019908	30019908	P	ADD	4798	0.8332	0.04238	0.7668	0.9053	-4.307	1.658e-05
6	SNP_A_30020481	30020481	C	ADD	4798	0.8332	0.04238	0.7668	0.9053	-4.307	1.658e-05
6	SNP_A_30019907	30019907	C	ADD	4798	0.8332	0.04238	0.7668	0.9053	-4.307	1.658e-05
6	SNP_A_30019900	30019900	C	ADD	4798	0.8332	0.04238	0.7668	0.9053	-4.307	1.658e-05
6	SNP_A_30020430	30020430	C	ADD	4798	0.8332	0.04238	0.7668	0.9053	-4.307	1.658e-05
6	SNP_A_30020183	30020183	C	ADD	4798	0.8332	0.04238	0.7668	0.9053	-4.307	1.658e-05
6	rs3129248	33217636	G	ADD	4794	0.8289	0.04361	0.761	0.9028	-4.303	1.683e-05
6	AA_DPB1_76_33156640_V	33156640	P	ADD	4798	0.7919	0.05424	0.712	0.8807	-4.302	1.694e-05
6	SNP_DPB1_33156639	33156639	G	ADD	4798	0.7919	0.05424	0.712	0.8807	-4.302	1.694e-05
6	rs757260	30223183	T	ADD	4765	1.313	0.06345	1.159	1.487	4.292	1.771e-05
6	rs2857210	32849720	A	ADD	4786	0.8202	0.04624	0.7492	0.898	-4.286	1.822e-05
6	rs4713674	33816147	G	ADD	4784	1.198	0.04236	1.103	1.302	4.27	1.953e-05
6	rs9261855	30491778	A	ADD	4787	1.263	0.05472	1.134	1.405	4.261	2.039e-05
6	rs4711336	33767024	A	ADD	4712	1.199	0.04269	1.103	1.303	4.249	2.146e-05
6	rs9261739	30475514	C	ADD	4639	1.253	0.05306	1.129	1.39	4.244	2.2e-05
6	AA_A_9_30018537_S	30018537	P	ADD	4798	0.7333	0.07314	0.6353	0.8463	-4.242	2.219e-05
6	SNP_A_30019323_C	30019323	P	ADD	4798	1.364	0.07314	1.182	1.574	4.241	2.222e-05
6	rs1075496	30766218	A	ADD	4793	0.8363	0.0424	0.7696	0.9088	-4.215	2.496e-05
6	rs9295873	30522214	G	ADD	4789	1.258	0.05449	1.13	1.399	4.206	2.604e-05
6	rs6931717	30930392	C	ADD	4798	0.7797	0.05928	0.6941	0.8757	-4.198	2.692e-05
6	rs9261854	30491654	C	ADD	4787	1.257	0.0545	1.13	1.399	4.198	2.696e-05
6	rs707915	31818947	A	ADD	4789	0.6527	0.1018	0.5347	0.7969	-4.191	2.783e-05
6	rs3957111	31452469	A	ADD	4703	0.7347	0.07359	0.636	0.8487	-4.19	2.794e-05
6	rs9266774	31460859	T	ADD	4792	1.324	0.06712	1.161	1.511	4.186	2.841e-05
6	rs2596457	31526001	G	ADD	4791	0.6921	0.08797	0.5825	0.8223	-4.184	2.866e-05
6	rs2596517	31468074	G	ADD	4788	0.7872	0.05741	0.7034	0.8809	-4.169	3.064e-05
6	rs2179920	33166852	T	ADD	4797	0.8085	0.05101	0.7316	0.8935	-4.167	3.088e-05
6	rs9266775	31461396	G	ADD	4792	1.322	0.06725	1.159	1.509	4.155	3.248e-05
6	rs9295990	31493998	G	ADD	4792	0.6949	0.08781	0.585	0.8254	-4.146	3.389e-05
6	HLA_B_4402	31431272	P	ADD	4798	1.27	0.0578	1.134	1.423	4.141	3.461e-05
6	rs2736177	31694073	C	ADD	4791	0.7679	0.06379	0.6777	0.8702	-4.14	3.469e-05
6	rs707937	31838993	G	ADD	4796	0.7959	0.05517	0.7143	0.8867	-4.139	3.493e-05
6	rs17411480	30531096	G	ADD	4789	1.253	0.0545	1.126	1.394	4.137	3.525e-05
6	rs1634717	31080568	T	ADD	4784	0.8385	0.04269	0.7712	0.9117	-4.126	3.69e-05
6	rs2517646	30230554	C	ADD	4787	0.8313	0.04483	0.7614	0.9076	-4.122	3.762e-05
6	rs1548513	30495666	G	ADD	4794	1.251	0.05446	1.125	1.392	4.118	3.817e-05
6	rs2395485	31467627	C	ADD	4711	0.8267	0.04622	0.7551	0.9051	-4.117	3.834e-05
6	rs9461607	30522553	A	ADD	4785	1.249	0.05417	1.123	1.389	4.108	3.986e-05
6	rs9261850	30491391	C	ADD	4797	1.25	0.05445	1.123	1.391	4.098	4.165e-05
6	SNP_B_31432002	31432002	G	ADD	4798	1.207	0.04584	1.103	1.32	4.098	4.171e-05
6	AA_B_156_31432003_D	31432003	P	ADD	4798	1.207	0.04584	1.103	1.32	4.098	4.171e-05
6	SNP_B_31432004_C	31432004	P	ADD	4798	1.207	0.04584	1.103	1.32	4.098	4.171e-05
6	SNP_B_31432003_T	31432003	P	ADD	4798	1.207	0.04584	1.103	1.32	4.098	4.171e-05
6	rs1632854	31083628	A	ADD	4792	0.8399	0.04267	0.7725	0.9131	-4.09	4.314e-05
6	SNP_A-4226034	32778473	T	ADD	4701	1.276	0.05964	1.135	1.434	4.083	4.44e-05
6	rs9261925	30500227	C	ADD	4791	1.249	0.05449	1.122	1.39	4.078	4.536e-05
6	rs3130048	31721718	C	ADD	4792	0.8188	0.04902	0.7438	0.9014	-4.078	4.548e-05
6	HLA_DQB1_04	32739039	P	ADD	4798	0.4817	0.1792	0.339	0.6844	-4.076	4.576e-05
6	SNP_DQB1_32740605	32740605	G	ADD	4798	0.4817	0.1792	0.339	0.6844	-4.076	4.576e-05
6	SNP_DQB1_32740650	32740650	A	ADD	4798	0.4817	0.1792	0.339	0.6844	-4.076	4.576e-05
6	HLA_DQB1_0402	32739039	P	ADD	4798	0.4817	0.1792	0.339	0.6844	-4.076	4.576e-05
6	SNP_DQB1_32740627	32740627	T	ADD	4798	0.4817	0.1792	0.339	0.6844	-4.076	4.576e-05
6	SNP_DQB1_32740669	32740669	A	ADD	4798	0.4817	0.1792	0.339	0.6844	-4.076	4.576e-05
6	SNP_DQB1_32740602	32740602	T	ADD	4798	0.4817	0.1792	0.339	0.6844	-4.076	4.576e-05
6	AA_DQB1_71_32740624_D	32740624	P	ADD	4798	0.4817	0.1792	0.339	0.6844	-4.076	4.576e-05
6	AA_DQB1_70_32740627_E	32740627	P	ADD	4798	0.4817	0.1792	0.339	0.6844	-4.076	4.576e-05
6	SNP_DQB1_32740773_G	32740773	P	ADD	4798	0.4817	0.1792	0.339	0.6844	-4.076	4.576e-05
6	AA_DQB1_56_32740669	32740669	L	ADD	4798	0.4817	0.1792	0.339	0.6844	-4.076	4.576e-05
6	rs1548515	30495382	G	ADD	4788	1.249	0.0547	1.122	1.391	4.072	4.666e-05
6	rs3131785	31009874	C	ADD	4792	1.186	0.04183	1.092	1.287	4.071	4.68e-05
6	rs3131784	31011927	C	ADD	4795	1.186	0.04185	1.092	1.287	4.067	4.753e-05
6	rs2596437	31447065	G	ADD	4779	0.7927	0.05718	0.7087	0.8868	-4.062	4.87e-05
6	rs411136	33516520	A	ADD	4772	0.8377	0.04362	0.7691	0.9125	-4.06	4.897e-05
6	rs455567	33360093	G	ADD	4796	0.8442	0.04177	0.7778	0.9162	-4.055	5.007e-05
6	SNP_C_31345066	31345066	A	ADD	4798	0.767	0.06552	0.6746	0.8721	-4.048	5.165e-05
6	rs2233967	31188807	G	ADD	4750	1.249	0.0551	1.121	1.392	4.037	5.422e-05
6	AA_DQA1_69_32717257_T	32717257	P	ADD	4798	0.4812	0.1813	0.3373	0.6865	-4.035	5.457e-05
6	SNP_DQA1_32717256_A	32717256	P	ADD	4798	0.4812	0.1813	0.3373	0.6865	-4.035	5.457e-05
6	SNP_DQA1_32717300	32717300	T	ADD	4798	0.4812	0.1813	0.3373	0.6865	-4.035	5.457e-05
6	SNP_DQA1_32717767	32717767	G	ADD	4798	0.4812	0.1813	0.3373	0.6865	-4.035	5.457e-05
6	HLA_DQA1_0401	32716284	P	ADD	4798	0.4812	0.1813	0.3373	0.6865	-4.035	5.457e-05
6	HLA_DQA1_04	32716284	P	ADD	4798	0.4812	0.1813	0.3373	0.6865	-4.035	5.457e-05
6	rs1611699	29935732	A	ADD	4796	0.8431	0.04236	0.7759	0.916	-4.03	5.581e-05
6	rs2523691	31528666	A	ADD	4795	0.7046	0.087	0.5941	0.8356	-4.024	5.714e-05
6	rs2523536	31443979	G	ADD	4787	0.7189	0.08209	0.612	0.8443	-4.021	5.794e-05
6	rs9261926	30500385	A	ADD	4795	1.245	0.05456	1.119	1.386	4.017	5.9e-05
6	rs3749946	31556841	A	ADD	4796	0.6775	0.09694	0.5603	0.8193	-4.016	5.924e-05
6	rs12205634	33719645	G	ADD	4793	1.226	0.05082	1.11	1.355	4.012	6.033e-05
6	SNP_A-2163495	29937087	A	ADD	4796	0.8439	0.04237	0.7767	0.917	-4.005	6.209e-05
6	AA_DPB1_9_33156439_F	33156439	P	ADD	4798	1.235	0.05267	1.114	1.369	4.002	6.285e-05
6	SNP_DPB1_33156435	33156435	G	ADD	4798	0.81	0.05267	0.7305	0.8981	-4.002	6.293e-05
6	AA_DPB1_8_33156436	33156436	V	ADD	4798	0.81	0.05267	0.7305	0.8981	-4.002	6.293e-05
6	SNP_DPB1_33156437	33156437	G	ADD	4798	0.81	0.05267	0.7305	0.8981	-4.002	6.293e-05
6	SNP_DPB1_33156439	33156439	A	ADD	4798	0.81	0.05267	0.7305	0.8981	-4.002	6.293e-05
6	rs9261821	30487053	C	ADD	4793	1.244	0.05453	1.118	1.384	4.002	6.294e-05
6	rs4713466	31543848	T	ADD	4781	1.261	0.05788	1.125	1.412	4.001	6.313e-05
6	SNP_B_31432681	31432681	C	ADD	4798	0.829	0.0469	0.7562	0.9089	-3.997	6.408e-05
6	AA_B_12_31432680	31432680	V	ADD	4798	0.829	0.0469	0.7562	0.9089	-3.997	6.408e-05
6	HLA_B_4403	31431272	P	ADD	4798	0.6907	0.09262	0.576	0.8282	-3.995	6.464e-05
6	rs4713671	33807877	C	ADD	4787	1.181	0.04162	1.088	1.281	3.992	6.544e-05
6	rs3130267	33414772	T	ADD	4783	0.8458	0.04198	0.779	0.9184	-3.989	6.646e-05
6	rs3117230	33183613	G	ADD	4776	0.8149	0.05137	0.7368	0.9012	-3.986	6.726e-05
6	rs9261799	30484466	T	ADD	4792	1.243	0.0546	1.117	1.383	3.981	6.867e-05
6	rs3997982	31452273	T	ADD	4787	0.7961	0.05734	0.7115	0.8908	-3.976	7.002e-05
6	rs1611710	29936895	T	ADD	4796	0.8451	0.04235	0.7778	0.9182	-3.975	7.049e-05
6	rs3177928	32520413	A	ADD	4780	1.253	0.05667	1.121	1.4	3.974	7.059e-05
6	rs9258750	29936951	G	ADD	4796	0.8001	0.05641	0.7163	0.8936	-3.955	7.661e-05
6	rs9295888	30530460	A	ADD	4793	1.241	0.0546	1.115	1.381	3.948	7.867e-05
6	AA_DPB1_9_33156439_Y	33156439	P	ADD	4798	0.8114	0.05306	0.7312	0.9003	-3.94	8.16e-05
6	rs2523767	29920786	G	ADD	4758	0.8168	0.05162	0.7382	0.9037	-3.92	8.839e-05
6	rs1233400	29645954	A	ADD	4789	1.254	0.05785	1.12	1.405	3.918	8.946e-05
6	rs2248617	31556512	T	ADD	4790	1.187	0.0438	1.089	1.293	3.904	9.455e-05
6	rs3131621	31533478	G	ADD	4794	1.182	0.04284	1.087	1.285	3.899	9.642e-05
6	rs9394163	33790392	C	ADD	4789	1.179	0.04235	1.086	1.282	3.898	9.699e-05
6	rs10947091	30855195	T	ADD	4786	0.8275	0.04863	0.7523	0.9103	-3.893	9.91e-05
6	rs4713670	33807860	C	ADD	4796	1.179	0.04239	1.085	1.281	3.887	0.0001013
6	rs9391858	32449376	G	ADD	4791	1.245	0.0563	1.115	1.39	3.887	0.0001013
6	rs4713659	33775817	G	ADD	4769	1.18	0.04251	1.085	1.282	3.885	0.0001025
6	rs2734990	29920484	T	ADD	4723	0.8174	0.05201	0.7382	0.9051	-3.876	0.0001062
6	rs3099849	31459394	G	ADD	4792	0.8013	0.05727	0.7162	0.8965	-3.868	0.0001098
6	rs13200022	31206936	T	ADD	4795	0.7927	0.06017	0.7045	0.8919	-3.861	0.000113
6	rs2248459	31554689	G	ADD	4783	1.184	0.04371	1.086	1.289	3.855	0.0001158
6	rs3094123	30880357	A	ADD	4793	0.8008	0.05769	0.7152	0.8966	-3.851	0.0001176
6	rs379464	32294326	T	ADD	4788	0.6361	0.1179	0.5049	0.8014	-3.838	0.0001239
6	rs7759668	33778384	C	ADD	4784	1.176	0.04235	1.082	1.277	3.821	0.0001329
6	rs3869109	31292175	A	ADD	4739	0.8495	0.04277	0.7812	0.9237	-3.815	0.0001364
6	rs9295878	30525128	A	ADD	4793	1.22	0.05242	1.101	1.352	3.796	0.0001468
6	rs6931760	33921949	C	ADD	4786	0.8362	0.04715	0.7624	0.9172	-3.793	0.0001488
6	SNP_B_31430761	31430761	C	ADD	4798	0.8415	0.04563	0.7695	0.9202	-3.781	0.0001559
6	SNP_B_31432507_T	31432507	P	ADD	4798	1.215	0.05197	1.098	1.346	3.754	0.0001739
6	SNP_C_31346515	31346515	A	ADD	4798	0.6271	0.1247	0.4911	0.8007	-3.742	0.0001825
6	SNP_C_31345417	31345417	A	ADD	4798	0.6271	0.1247	0.4911	0.8007	-3.742	0.0001825
6	SNP_C_31345744	31345744	A	ADD	4798	0.6271	0.1247	0.4911	0.8007	-3.742	0.0001825
6	AA_C_156_31346909_Q	31346909	P	ADD	4798	0.6271	0.1247	0.4911	0.8007	-3.742	0.0001825
6	HLA_C_16	31346171	P	ADD	4798	0.6271	0.1247	0.4911	0.8007	-3.742	0.0001825
6	SNP_C_31347225	31347225	C	ADD	4798	0.6271	0.1247	0.4911	0.8007	-3.742	0.0001825
6	HLA_C_1601	31346171	P	ADD	4798	0.6271	0.1247	0.4911	0.8007	-3.742	0.0001825
6	SNP_C_31347136	31347136	G	ADD	4798	0.6271	0.1247	0.4911	0.8007	-3.742	0.0001825
6	SNP_C_31346474	31346474	A	ADD	4798	0.6271	0.1247	0.4911	0.8007	-3.742	0.0001825
6	AA_C_193_31346211	31346211	L	ADD	4798	0.6271	0.1247	0.4911	0.8007	-3.742	0.0001825
6	SNP_C_31346211	31346211	A	ADD	4798	0.6271	0.1247	0.4911	0.8007	-3.742	0.0001825
6	SNP_C_31345236	31345236	T	ADD	4798	0.6271	0.1247	0.4911	0.8007	-3.742	0.0001825
6	rs3818527	33769013	A	ADD	4780	1.171	0.04239	1.078	1.273	3.732	0.0001897
6	rs3130564	31209653	T	ADD	4790	1.19	0.04679	1.086	1.305	3.724	0.0001963
6	rs2523485	31459014	T	ADD	4794	0.8001	0.05994	0.7114	0.8999	-3.72	0.0001992
6	rs2516675	30538499	T	ADD	4792	0.833	0.04913	0.7565	0.9172	-3.719	0.0001997
6	AA_DQA1_-13_32713245	32713245	T	ADD	4798	1.252	0.06062	1.112	1.41	3.711	0.0002068
6	SNP_DQA1_32713244	32713244	A	ADD	4798	1.252	0.06062	1.112	1.41	3.711	0.0002068
6	HLA_DQA1_0505	32716284	P	ADD	4798	1.252	0.06062	1.112	1.41	3.711	0.0002068
6	SNP_DQA1_32717980	32717980	A	ADD	4798	1.252	0.06062	1.112	1.41	3.711	0.0002068
6	SNP_DRB1_32659877	32659877	C	ADD	4798	0.4873	0.1942	0.3331	0.7131	-3.701	0.0002147
6	AA_DRB1_-16_32665457_x	32665457	P	ADD	4798	0.4873	0.1942	0.3331	0.7131	-3.701	0.0002147
6	AA_DRB1_57_32659977_S	32659977	P	ADD	4798	0.4873	0.1942	0.3331	0.7131	-3.701	0.0002147
6	AA_DRB1_-25_32665484_x	32665484	P	ADD	4798	0.4873	0.1942	0.3331	0.7131	-3.701	0.0002147
6	AA_DRB1_-1_32665412_x	32665412	P	ADD	4798	0.4873	0.1942	0.3331	0.7131	-3.701	0.0002147
6	AA_DRB1_74_32659926_L	32659926	P	ADD	4798	0.4873	0.1942	0.3331	0.7131	-3.701	0.0002147
6	AA_DRB1_-17_32665460_x	32665460	P	ADD	4798	0.4873	0.1942	0.3331	0.7131	-3.701	0.0002147
6	AA_DRB1_-24_32665481_x	32665481	P	ADD	4798	0.4873	0.1942	0.3331	0.7131	-3.701	0.0002147
6	SNP_DRB1_32660110_C	32660110	P	ADD	4798	0.4873	0.1942	0.3331	0.7131	-3.701	0.0002147
6	AA_DRB1_231_32656010_x	32656010	P	ADD	4798	0.4873	0.1942	0.3331	0.7131	-3.701	0.0002147
6	AA_DRB1_180_32657338_x	32657338	P	ADD	4798	0.4873	0.1942	0.3331	0.7131	-3.701	0.0002147
6	SNP_DRB1_32660101	32660101	A	ADD	4798	0.4873	0.1942	0.3331	0.7131	-3.701	0.0002147
6	HLA_DRB1_08	32660042	P	ADD	4798	0.4873	0.1942	0.3331	0.7131	-3.701	0.0002147
6	SNP_DRB1_32659926_A	32659926	P	ADD	4798	0.4873	0.1942	0.3331	0.7131	-3.701	0.0002147
6	AA_DRB1_181_32657335_x	32657335	P	ADD	4798	0.4873	0.1942	0.3331	0.7131	-3.701	0.0002147
6	HLA_DRB1_0801	32660042	P	ADD	4798	0.4873	0.1942	0.3331	0.7131	-3.701	0.0002147
6	AA_DRB1_233_32656004_x	32656004	P	ADD	4798	0.4873	0.1942	0.3331	0.7131	-3.701	0.0002147
6	AA_DRB1_13_32660109_G	32660109	P	ADD	4798	0.4873	0.1942	0.3331	0.7131	-3.701	0.0002147
6	SNP_DRB1_32659977_C	32659977	P	ADD	4798	0.4873	0.1942	0.3331	0.7131	-3.701	0.0002147
6	SNP_DRB1_32659978	32659978	T	ADD	4798	0.4873	0.1942	0.3331	0.7131	-3.701	0.0002147
6	SNP_DRB1_32656610	32656610	A	ADD	4798	0.4873	0.1942	0.3331	0.7131	-3.701	0.0002147
6	AA_DRB1_16_32660100	32660100	Y	ADD	4798	0.4873	0.1942	0.3331	0.7131	-3.701	0.0002147
6	SNP_B_31432352_A	31432352	P	ADD	4798	0.8547	0.04256	0.7863	0.9291	-3.689	0.000225
6	SNP_A_30018537_T	30018537	P	ADD	4798	1.21	0.05183	1.093	1.339	3.678	0.0002354
6	AA_A_9_30018537_F	30018537	P	ADD	4798	1.21	0.05183	1.093	1.339	3.678	0.0002354
6	rs9295881	30525438	T	ADD	4794	1.213	0.05255	1.094	1.345	3.674	0.000239
6	rs6906846	31353715	A	ADD	4794	0.8382	0.0481	0.7628	0.921	-3.67	0.0002423
6	SNP_A_30019219_T	30019219	P	ADD	4798	1.176	0.04443	1.078	1.283	3.654	0.0002579
6	AA_A_156_30019219_L	30019219	P	ADD	4798	1.176	0.04443	1.078	1.283	3.654	0.0002579
6	AA_DRB1_26_32660070_F	32660070	P	ADD	4798	0.8428	0.04681	0.769	0.9238	-3.653	0.0002597
6	rs4713325	30491421	G	ADD	4785	1.212	0.05278	1.093	1.344	3.639	0.0002739
6	rs872956	33184068	A	ADD	4793	0.8317	0.05066	0.7531	0.9185	-3.638	0.000275
6	rs3818530	33769200	G	ADD	4760	1.167	0.04238	1.074	1.268	3.634	0.0002785
6	SNP_B_31432684	31432684	A	ADD	4798	0.8392	0.04823	0.7635	0.9225	-3.633	0.0002796
6	AA_B_11_31432683	31432683	S	ADD	4798	0.8392	0.04823	0.7635	0.9225	-3.633	0.0002796
6	HLA_A_02	30019970	P	ADD	4798	1.17	0.04334	1.075	1.274	3.631	0.0002825
6	SNP_A_30019071	30019071	T	ADD	4798	1.17	0.04334	1.075	1.274	3.631	0.0002825
6	SNP_A_30018965	30018965	A	ADD	4798	1.17	0.04334	1.075	1.274	3.631	0.0002825
6	SNP_A_30019035_G	30019035	P	ADD	4798	1.17	0.04334	1.075	1.274	3.631	0.0002825
6	AA_A_62_30018696_G	30018696	P	ADD	4798	1.17	0.04334	1.075	1.274	3.631	0.0002825
6	SNP_A_30018357	30018357	T	ADD	4798	1.17	0.04334	1.075	1.274	3.631	0.0002825
6	AA_A_107_30019072	30019072	W	ADD	4798	1.17	0.04334	1.075	1.274	3.631	0.0002825
6	AA_A_95_30019036_V	30019036	P	ADD	4798	1.17	0.04334	1.075	1.274	3.631	0.0002825
6	SNP_A_30018429	30018429	C	ADD	4798	1.17	0.04334	1.075	1.274	3.631	0.0002825
6	SNP_A_30018731	30018731	C	ADD	4798	1.17	0.04334	1.075	1.274	3.631	0.0002825
6	SNP_A_30019664	30019664	T	ADD	4798	1.17	0.04334	1.075	1.274	3.631	0.0002825
6	AA_A_74_30018732	30018732	H	ADD	4798	1.17	0.04334	1.075	1.274	3.631	0.0002825
6	SNP_A_30018679	30018679	T	ADD	4798	1.17	0.04334	1.075	1.274	3.631	0.0002825
6	SNP_A_30018517	30018517	T	ADD	4798	1.17	0.04334	1.075	1.274	3.631	0.0002825
6	HLA_A_0201	30019970	P	ADD	4798	1.17	0.04334	1.075	1.274	3.631	0.0002825
6	rs2523841	31138262	A	ADD	4795	0.7867	0.06614	0.6911	0.8956	-3.627	0.0002869
6	rs2894254	32453667	G	ADD	4772	0.7803	0.06844	0.6824	0.8923	-3.624	0.00029
6	SNP_DPB1_33161555	33161555	A	ADD	4798	0.7318	0.08619	0.618	0.8664	-3.624	0.0002906
6	AA_DPB1_194_33161555_Q	33161555	P	ADD	4798	0.7318	0.08619	0.618	0.8664	-3.624	0.0002906
6	HLA_DPB1_0101	33157346	P	ADD	4798	0.7318	0.08619	0.618	0.8664	-3.624	0.0002906
6	HLA_DPB1_01	33157346	P	ADD	4798	0.7318	0.08619	0.618	0.8664	-3.624	0.0002906
6	rs376877	33132584	G	ADD	4793	0.8192	0.05512	0.7353	0.9127	-3.618	0.0002972
6	SNP_A_30019042	30019042	G	ADD	4798	1.169	0.04315	1.074	1.272	3.616	0.0002995
6	AA_A_97_30019042_R	30019042	P	ADD	4798	1.169	0.04315	1.074	1.272	3.616	0.0002995
6	rs2248462	31554775	A	ADD	4790	0.8296	0.05181	0.7495	0.9183	-3.606	0.000311
6	SNP_A_30019513	30019513	C	ADD	4798	0.7615	0.07557	0.6567	0.8831	-3.606	0.0003114
6	SNP_A_30020065	30020065	A	ADD	4798	0.7615	0.07557	0.6567	0.8831	-3.606	0.0003114
6	SNP_A_30019323_A	30019323	P	ADD	4798	0.7615	0.07557	0.6567	0.8831	-3.606	0.0003114
6	SNP_A_30019339	30019339	G	ADD	4798	0.7615	0.07557	0.6567	0.8831	-3.606	0.0003114
6	SNP_A_30020543	30020543	C	ADD	4798	0.7615	0.07557	0.6567	0.8831	-3.606	0.0003114
6	SNP_A_30019524	30019524	A	ADD	4798	0.7615	0.07557	0.6567	0.8831	-3.606	0.0003114
6	SNP_A_30019550	30019550	C	ADD	4798	0.7615	0.07557	0.6567	0.8831	-3.606	0.0003114
6	AA_A_311_30020364	30020364	N	ADD	4798	0.7615	0.07557	0.6567	0.8831	-3.606	0.0003114
6	SNP_A_30020365	30020365	C	ADD	4798	0.7615	0.07557	0.6567	0.8831	-3.606	0.0003114
6	SNP_A_30019583	30019583	A	ADD	4798	0.7615	0.07557	0.6567	0.8831	-3.606	0.0003114
6	SNP_A_30021180	30021180	G	ADD	4798	0.7615	0.07557	0.6567	0.8831	-3.606	0.0003114
6	SNP_A_30019816	30019816	A	ADD	4798	0.7615	0.07557	0.6567	0.8831	-3.606	0.0003114
6	AA_A_65_30018705	30018705	G	ADD	4798	0.7615	0.07557	0.6567	0.8831	-3.606	0.0003114
6	SNP_A_30019035_C	30019035	P	ADD	4798	0.7615	0.07557	0.6567	0.8831	-3.606	0.0003114
6	SNP_A_30018704	30018704	G	ADD	4798	0.7615	0.07557	0.6567	0.8831	-3.606	0.0003114
6	SNP_A_30020692	30020692	T	ADD	4798	0.7615	0.07557	0.6567	0.8831	-3.606	0.0003114
6	SNP_A_30020666	30020666	T	ADD	4798	0.7615	0.07557	0.6567	0.8831	-3.606	0.0003114
6	SNP_A_30020659	30020659	G	ADD	4798	0.7615	0.07557	0.6567	0.8831	-3.606	0.0003114
6	SNP_A_30019930	30019930	T	ADD	4798	0.7615	0.07557	0.6567	0.8831	-3.606	0.0003114
6	SNP_A_30019936	30019936	A	ADD	4798	0.7615	0.07557	0.6567	0.8831	-3.606	0.0003114
6	SNP_A_30020635	30020635	T	ADD	4798	0.7615	0.07557	0.6567	0.8831	-3.606	0.0003114
6	SNP_A_30018452	30018452	A	ADD	4798	0.7615	0.07557	0.6567	0.8831	-3.606	0.0003114
6	SNP_A_30020541	30020541	G	ADD	4798	0.7615	0.07557	0.6567	0.8831	-3.606	0.0003114
6	SNP_A_30018381	30018381	A	ADD	4798	0.7615	0.07557	0.6567	0.8831	-3.606	0.0003114
6	SNP_A_30020628	30020628	C	ADD	4798	0.7615	0.07557	0.6567	0.8831	-3.606	0.0003114
6	AA_A_95_30019036_L	30019036	P	ADD	4798	0.7615	0.07557	0.6567	0.8831	-3.606	0.0003114
6	SNP_A_30020917	30020917	A	ADD	4798	0.7615	0.07557	0.6567	0.8831	-3.606	0.0003114
6	SNP_A_30020077	30020077	A	ADD	4798	0.7615	0.07557	0.6567	0.8831	-3.606	0.0003114
6	AA_A_62_30018696_E	30018696	P	ADD	4798	0.7615	0.07557	0.6567	0.8831	-3.606	0.0003114
6	SNP_A_30020260	30020260	A	ADD	4798	0.7615	0.07557	0.6567	0.8831	-3.606	0.0003114
6	SNP_A_30018840	30018840	G	ADD	4798	0.7615	0.07557	0.6567	0.8831	-3.606	0.0003114
6	SNP_A_30019048	30019048	T	ADD	4798	0.7615	0.07557	0.6567	0.8831	-3.606	0.0003114
6	AA_A_99_30019048	30019048	F	ADD	4798	0.7615	0.07557	0.6567	0.8831	-3.606	0.0003114
6	AA_A_282_30020277	30020277	V	ADD	4798	0.7615	0.07557	0.6567	0.8831	-3.606	0.0003114
6	SNP_A_30018926	30018926	A	ADD	4798	0.7615	0.07557	0.6567	0.8831	-3.606	0.0003114
6	SNP_A_30020276	30020276	G	ADD	4798	0.7615	0.07557	0.6567	0.8831	-3.606	0.0003114
6	rs3094584	31491827	A	ADD	4790	0.7833	0.06773	0.686	0.8945	-3.605	0.0003116
6	rs3094055	30440125	C	ADD	4792	0.8286	0.05223	0.748	0.9179	-3.599	0.000319
6	rs2077102	31719819	A	ADD	4786	1.233	0.05825	1.1	1.382	3.599	0.0003191
6	rs2157605	30562055	C	ADD	4736	1.222	0.05608	1.095	1.364	3.577	0.000347
6	rs11758688	30866327	T	ADD	4791	0.8425	0.04807	0.7668	0.9258	-3.565	0.0003644
6	rs2516422	31557248	T	ADD	4790	0.8318	0.05172	0.7516	0.9205	-3.562	0.0003687
6	rs4713328	30491855	T	ADD	4777	1.206	0.05254	1.088	1.336	3.559	0.0003717
6	SNP_A-1863641	29117982	C	ADD	4781	0.6227	0.1332	0.4796	0.8084	-3.557	0.0003757
6	rs9261282	30143436	G	ADD	4792	0.7379	0.08568	0.6238	0.8728	-3.548	0.0003885
6	SNP_B_31432528	31432528	C	ADD	4798	1.162	0.04255	1.069	1.264	3.537	0.0004042
6	SNP_B_31432526	31432526	C	ADD	4798	1.162	0.04255	1.069	1.264	3.537	0.0004042
6	AA_B_63_31432527	31432527	E	ADD	4798	1.162	0.04255	1.069	1.264	3.537	0.0004042
6	rs12527415	30862519	T	ADD	4789	0.8436	0.04809	0.7677	0.927	-3.536	0.0004055
6	SNP_C_31347275	31347275	G	ADD	4798	0.8597	0.04276	0.7906	0.9348	-3.536	0.0004059
6	rs6917477	30133963	C	ADD	4794	0.7375	0.0861	0.623	0.8731	-3.536	0.0004064
6	rs7768538	32837799	C	ADD	4794	0.8609	0.04238	0.7923	0.9355	-3.533	0.0004101
6	rs2523840	31138404	A	ADD	4790	0.7926	0.06617	0.6962	0.9023	-3.513	0.0004428
6	rs1264704	30173298	A	ADD	4790	0.8448	0.04802	0.7689	0.9282	-3.513	0.0004437
6	rs2242655	31735428	G	ADD	4794	1.226	0.05811	1.094	1.374	3.506	0.0004541
6	rs362525	29651625	G	ADD	4791	0.8115	0.05968	0.7219	0.9121	-3.501	0.0004639
6	SNP_A_30019219_A	30019219	P	ADD	4798	0.8074	0.0612	0.7161	0.9103	-3.496	0.0004723
6	AA_A_156_30019219_Q	30019219	P	ADD	4798	0.8074	0.0612	0.7161	0.9103	-3.496	0.0004723
6	rs3130666	30848139	A	ADD	4792	0.6503	0.1232	0.5109	0.8279	-3.493	0.0004775
6	rs2524089	31374501	G	ADD	4791	0.8614	0.04272	0.7922	0.9367	-3.492	0.0004796
6	SNP_C_31346909_T	31346909	P	ADD	4798	0.6829	0.1097	0.5508	0.8466	-3.478	0.0005043
6	SNP_C_31347130_C	31347130	P	ADD	4798	1.16	0.04283	1.066	1.261	3.46	0.0005411
6	rs3909134	29807232	G	ADD	4793	1.634	0.142	1.237	2.158	3.456	0.0005476
6	rs10947028	29940846	C	ADD	4781	0.6856	0.1097	0.553	0.8501	-3.44	0.0005812
6	rs984802	30429340	T	ADD	4795	1.184	0.04916	1.075	1.304	3.436	0.0005901
6	SNP_B_31432123_A	31432123	P	ADD	4798	0.7559	0.08167	0.6441	0.8871	-3.427	0.0006107
6	rs9295791	29204012	G	ADD	4774	1.28	0.07203	1.111	1.474	3.426	0.0006134
6	rs2395034	31568122	C	ADD	4794	0.8391	0.05143	0.7586	0.928	-3.412	0.0006445
6	rs7453920	32837990	A	ADD	4789	0.8653	0.04241	0.7963	0.9403	-3.411	0.0006479
6	rs3117294	29761308	G	ADD	4781	0.8557	0.04575	0.7823	0.936	-3.406	0.0006599
6	rs9276432	32820362	T	ADD	4792	0.8658	0.04239	0.7968	0.9408	-3.4	0.0006736
6	SNP_C_31347601	31347601	C	ADD	4798	0.8661	0.04237	0.797	0.941	-3.394	0.0006878
6	AA_C_9_31347600_D	31347600	P	ADD	4798	0.8661	0.04237	0.797	0.941	-3.394	0.0006878
6	SNP_C_31347660	31347660	A	ADD	4798	0.8661	0.04237	0.797	0.941	-3.394	0.0006878
6	AA_DPB1_194_33161555_R	33161555	P	ADD	4798	1.324	0.08275	1.126	1.557	3.391	0.0006976
6	rs9394128	33131348	C	ADD	4793	0.8353	0.05315	0.7526	0.927	-3.386	0.0007081
6	rs2524095	31374096	A	ADD	4779	0.8654	0.04274	0.7959	0.941	-3.382	0.0007199
6	rs1737055	29841721	A	ADD	4786	0.8519	0.04748	0.7762	0.935	-3.375	0.0007381
6	rs6902723	32839938	A	ADD	4789	1.152	0.04201	1.061	1.251	3.373	0.0007442
6	AA_DRB1_231_32656010_Q	32656010	P	ADD	4798	1.848	0.1821	1.293	2.64	3.372	0.0007453
6	rs7743563	33129170	A	ADD	4754	0.8348	0.05357	0.7516	0.9272	-3.371	0.0007493
6	rs13215062	33131924	A	ADD	4771	1.152	0.04207	1.061	1.251	3.371	0.0007501
6	rs2244579	31544618	C	ADD	4791	0.8412	0.05137	0.7607	0.9303	-3.366	0.0007638
6	rs3130014	33420286	G	ADD	4789	0.8558	0.04626	0.7817	0.9371	-3.365	0.0007657
6	rs11752362	30368961	T	ADD	4786	0.802	0.06558	0.7053	0.912	-3.364	0.0007688
6	AA_DPB1_35_33156517_F	33156517	P	ADD	4798	1.282	0.07406	1.109	1.483	3.359	0.0007834
6	rs7763822	33168406	T	ADD	4796	0.6637	0.1221	0.5224	0.8431	-3.358	0.0007859
6	rs6903130	32840188	A	ADD	4785	1.151	0.0419	1.06	1.249	3.354	0.0007958
6	rs9276429	32820082	G	ADD	4796	0.8676	0.04236	0.7985	0.9427	-3.352	0.0008019
6	SNP_DQB1_32740606	32740606	C	ADD	4798	0.8609	0.04469	0.7887	0.9398	-3.35	0.0008072
6	AA_DQB1_77_32740606	32740606	R	ADD	4798	0.8609	0.04469	0.7887	0.9398	-3.35	0.0008072
6	SNP_DQB1_32740723	32740723	A	ADD	4798	0.8609	0.04469	0.7887	0.9398	-3.35	0.0008072
6	AA_DQB1_38_32740723	32740723	V	ADD	4798	0.8609	0.04469	0.7887	0.9398	-3.35	0.0008072
6	rs594223	33775943	G	ADD	4797	0.8237	0.05796	0.7353	0.9228	-3.346	0.000819
6	rs9393945	29216270	G	ADD	4792	1.271	0.07169	1.104	1.462	3.341	0.0008352
6	rs367645	33132477	A	ADD	4783	0.6673	0.1213	0.526	0.8464	-3.334	0.0008556
6	rs7739225	33128755	C	ADD	4753	0.8397	0.0524	0.7578	0.9305	-3.334	0.0008563
6	rs9366826	33727162	C	ADD	4746	1.182	0.05007	1.071	1.303	3.333	0.0008595
6	rs3129302	33082321	T	ADD	4788	0.6587	0.1257	0.5149	0.8427	-3.321	0.0008958
6	rs7765820	33751536	A	ADD	4795	0.8545	0.04757	0.7784	0.938	-3.307	0.0009445
6	SNP_C_31346301	31346301	T	ADD	4798	1.208	0.05719	1.08	1.351	3.306	0.0009456
6	SNP_C_31346963	31346963	T	ADD	4798	1.208	0.05719	1.08	1.351	3.306	0.0009456
6	AA_C_138_31346963	31346963	K	ADD	4798	1.208	0.05719	1.08	1.351	3.306	0.0009456
6	AA_C_275_31345841_G	31345841	P	ADD	4798	1.208	0.05719	1.08	1.351	3.306	0.0009456
6	SNP_C_31347745	31347745	T	ADD	4798	1.208	0.05719	1.08	1.351	3.306	0.0009456
6	SNP_C_31345841	31345841	C	ADD	4798	1.208	0.05719	1.08	1.351	3.306	0.0009456
6	AA_C_35_31347522	31347522	Q	ADD	4798	1.208	0.05719	1.08	1.351	3.306	0.0009456
6	SNP_C_31347522	31347522	T	ADD	4798	1.208	0.05719	1.08	1.351	3.306	0.0009456
6	SNP_C_31346995	31346995	A	ADD	4798	1.208	0.05719	1.08	1.351	3.306	0.0009456
6	rs9276431	32820225	T	ADD	4794	0.8696	0.04237	0.8003	0.9449	-3.298	0.0009722
6	AA_B_67_31432515_S	31432515	P	ADD	4798	1.148	0.04177	1.057	1.246	3.296	0.000981
6	SNP_B_31432515_G	31432515	P	ADD	4798	1.148	0.04177	1.057	1.246	3.296	0.000981
6	rs9276440	32822761	A	ADD	4795	0.8697	0.04237	0.8004	0.9451	-3.294	0.0009881
6	rs2596464	31520940	T	ADD	4792	0.8704	0.04216	0.8014	0.9454	-3.292	0.0009937
6	rs9261376	30167571	G	ADD	4794	0.8339	0.05535	0.7482	0.9295	-3.281	0.001035
6	rs9261389	30169534	G	ADD	4794	0.8338	0.05544	0.7479	0.9295	-3.279	0.001042
6	AA_C_99_31347080_F	31347080	P	ADD	4798	0.7771	0.07702	0.6682	0.9037	-3.274	0.00106
6	AA_C_9_31347600_S	31347600	P	ADD	4798	0.7771	0.07702	0.6682	0.9037	-3.274	0.00106
6	SNP_C_31347080_A	31347080	P	ADD	4798	0.7771	0.07702	0.6682	0.9037	-3.274	0.00106
6	SNP_C_31347631	31347631	A	ADD	4798	0.7771	0.07702	0.6682	0.9037	-3.274	0.00106
6	SNP_C_31347600_G	31347600	P	ADD	4798	0.7771	0.07702	0.6682	0.9037	-3.274	0.00106
6	SNP_C_31347639	31347639	T	ADD	4798	0.7771	0.07702	0.6682	0.9037	-3.274	0.00106
6	rs3117286	29737753	C	ADD	4789	0.6084	0.1518	0.4518	0.8192	-3.274	0.001062
6	SNP_A_30019880	30019880	G	ADD	4798	1.148	0.04231	1.057	1.247	3.264	0.001097
6	AA_A_184_30019881	30019881	P	ADD	4798	0.871	0.04231	0.8017	0.9463	-3.264	0.001097
6	rs3129045	29760555	A	ADD	4790	0.8614	0.04574	0.7876	0.9422	-3.261	0.001112
6	rs2857154	32870594	A	ADD	4764	1.15	0.04289	1.057	1.251	3.256	0.001129
6	SNP_B_31431656	31431656	T	ADD	4798	0.755	0.08647	0.6373	0.8944	-3.251	0.001151
6	SNP_B_31431546	31431546	A	ADD	4798	0.755	0.08647	0.6373	0.8944	-3.251	0.001151
6	rs3117016	33203494	A	ADD	4791	1.149	0.04272	1.057	1.249	3.25	0.001153
6	SNP_A_30020489	30020489	G	ADD	4798	0.8653	0.04458	0.7929	0.9443	-3.246	0.00117
6	rs3129249	33217534	T	ADD	4789	0.8467	0.05128	0.7657	0.9362	-3.246	0.001172
6	SNP_DQA1_32717791	32717791	T	ADD	4798	0.8602	0.04646	0.7854	0.9422	-3.241	0.001192
6	SNP_DQA1_32718513	32718513	A	ADD	4798	0.8602	0.04646	0.7854	0.9422	-3.241	0.001192
6	SNP_DQA1_32717851	32717851	G	ADD	4798	0.8602	0.04646	0.7854	0.9422	-3.241	0.001192
6	AA_DQA1_129_32717850	32717850	Q	ADD	4798	0.8602	0.04646	0.7854	0.9422	-3.241	0.001192
6	rs10947427	33752231	A	ADD	4794	0.8455	0.0518	0.7639	0.9359	-3.24	0.001196
6	rs1614309	29853863	A	ADD	4795	0.8629	0.04552	0.7893	0.9434	-3.24	0.001197
6	rs6913746	29603794	C	ADD	4796	0.5594	0.1795	0.3935	0.7952	-3.236	0.001211
6	rs12524063	32405288	A	ADD	4795	1.25	0.0692	1.092	1.432	3.227	0.001249
6	AA_A_298_30020325	30020325	F	ADD	4798	1.321	0.08634	1.115	1.565	3.225	0.001258
6	SNP_A_30018982	30018982	A	ADD	4798	1.321	0.08634	1.115	1.565	3.225	0.001258
6	SNP_A_30019128	30019128	T	ADD	4798	1.321	0.08634	1.115	1.565	3.225	0.001258
6	SNP_A_30019009	30019009	T	ADD	4798	1.321	0.08634	1.115	1.565	3.225	0.001258
6	SNP_A_30020305	30020305	A	ADD	4798	1.321	0.08634	1.115	1.565	3.225	0.001258
6	SNP_A_30020352	30020352	G	ADD	4798	1.321	0.08634	1.115	1.565	3.225	0.001258
6	SNP_A_30018350	30018350	T	ADD	4798	1.321	0.08634	1.115	1.565	3.225	0.001258
6	SNP_A_30018398	30018398	T	ADD	4798	1.321	0.08634	1.115	1.565	3.225	0.001258
6	AA_A_307_30020352	30020352	R	ADD	4798	1.321	0.08634	1.115	1.565	3.225	0.001258
6	SNP_A_30020324	30020324	T	ADD	4798	1.321	0.08634	1.115	1.565	3.225	0.001258
6	SNP_A_30018461_T	30018461	P	ADD	4798	1.321	0.08634	1.115	1.565	3.225	0.001258
6	AA_A_-11_30018350	30018350	L	ADD	4798	1.321	0.08634	1.115	1.565	3.225	0.001258
6	SNP_C_31347556	31347556	A	ADD	4798	0.8738	0.04187	0.805	0.9486	-3.221	0.001276
6	AA_C_24_31347555	31347555	S	ADD	4798	0.8738	0.04187	0.805	0.9486	-3.221	0.001276
6	rs1736913	29812379	T	ADD	4797	0.865	0.04515	0.7918	0.9451	-3.211	0.001324
6	rs9263794	31237998	G	ADD	4793	1.19	0.05421	1.07	1.323	3.208	0.001335
6	rs7764491	33168818	G	ADD	4796	0.6783	0.121	0.5351	0.8598	-3.208	0.001335
6	rs2233969	31188411	G	ADD	4794	1.186	0.0533	1.069	1.317	3.207	0.001343
6	rs9295965	31287012	C	ADD	4785	1.181	0.05197	1.067	1.308	3.204	0.001354
6	AA_B_71_31432503	31432503	A	ADD	4798	0.8556	0.0487	0.7777	0.9413	-3.202	0.001364
6	SNP_B_31432510	31432510	C	ADD	4798	0.8556	0.0487	0.7777	0.9413	-3.202	0.001364
6	SNP_B_31432504	31432504	C	ADD	4798	0.8556	0.0487	0.7777	0.9413	-3.202	0.001364
6	AA_B_69_31432509	31432509	A	ADD	4798	0.8556	0.0487	0.7777	0.9413	-3.202	0.001364
6	AA_B_70_31432506_N	31432506	P	ADD	4798	1.169	0.0487	1.062	1.286	3.202	0.001365
6	rs1737031	29845460	T	ADD	4791	0.8644	0.04552	0.7906	0.9451	-3.201	0.001368
6	rs1265048	31189388	C	ADD	4792	1.155	0.04493	1.057	1.261	3.199	0.001381
6	AA_A_70_30018720	30018720	Q	ADD	4798	0.8533	0.04962	0.7742	0.9404	-3.198	0.001384
6	SNP_A_30018721	30018721	G	ADD	4798	0.8533	0.04962	0.7742	0.9404	-3.198	0.001384
6	SNP_DQB1_32742284_T	32742284	P	ADD	4798	1.162	0.04715	1.06	1.275	3.192	0.001412
6	AA_DQB1_87_32740576_L	32740576	P	ADD	4798	1.162	0.04715	1.06	1.275	3.192	0.001412
6	AA_DQB1_-5_32742280_P	32742280	P	ADD	4798	1.162	0.04715	1.06	1.275	3.192	0.001412
6	AA_DQB1_125_32737913_A	32737913	P	ADD	4798	1.162	0.04715	1.06	1.275	3.192	0.001412
6	SNP_DQB1_32742328_C	32742328	P	ADD	4798	1.162	0.04715	1.06	1.275	3.192	0.001412
6	SNP_DQB1_32742278_C	32742278	P	ADD	4798	1.162	0.04715	1.06	1.275	3.192	0.001412
6	AA_DQB1_220_32737119	32737119	R	ADD	4798	0.8603	0.04715	0.7843	0.9436	-3.192	0.001413
6	SNP_DQB1_32737119	32737119	C	ADD	4798	0.8603	0.04715	0.7843	0.9436	-3.192	0.001413
6	AA_DQB1_53_32740678	32740678	Q	ADD	4798	0.8603	0.04715	0.7843	0.9436	-3.192	0.001413
6	AA_DQB1_86_32740579	32740579	A	ADD	4798	0.8603	0.04715	0.7843	0.9436	-3.192	0.001413
6	SNP_DQB1_32737139	32737139	A	ADD	4798	0.8603	0.04715	0.7843	0.9436	-3.192	0.001413
6	SNP_DQB1_32740665	32740665	A	ADD	4798	0.8603	0.04715	0.7843	0.9436	-3.192	0.001413
6	AA_DQB1_-21_32742328	32742328	D	ADD	4798	0.8603	0.04715	0.7843	0.9436	-3.192	0.001413
6	AA_DQB1_203_32737170	32737170	V	ADD	4798	0.8603	0.04715	0.7843	0.9436	-3.192	0.001413
6	AA_DQB1_84_32740585	32740585	E	ADD	4798	0.8603	0.04715	0.7843	0.9436	-3.192	0.001413
6	AA_DQB1_90_32740567	32740567	I	ADD	4798	0.8603	0.04715	0.7843	0.9436	-3.192	0.001413
6	SNP_DQB1_32737882	32737882	A	ADD	4798	0.8603	0.04715	0.7843	0.9436	-3.192	0.001413
6	SNP_DQB1_32740586	32740586	C	ADD	4798	0.8603	0.04715	0.7843	0.9436	-3.192	0.001413
6	SNP_DQB1_32737171	32737171	C	ADD	4798	0.8603	0.04715	0.7843	0.9436	-3.192	0.001413
6	SNP_DQB1_32740579	32740579	G	ADD	4798	0.8603	0.04715	0.7843	0.9436	-3.192	0.001413
6	SNP_DQB1_32740678	32740678	T	ADD	4798	0.8603	0.04715	0.7843	0.9436	-3.192	0.001413
6	AA_DQB1_221_32737116	32737116	Q	ADD	4798	0.8603	0.04715	0.7843	0.9436	-3.192	0.001413
6	SNP_DQB1_32740567	32740567	A	ADD	4798	0.8603	0.04715	0.7843	0.9436	-3.192	0.001413
6	AA_DQB1_70_32740627_G	32740627	P	ADD	4798	0.8603	0.04715	0.7843	0.9436	-3.192	0.001413
6	AA_DQB1_85_32740582	32740582	V	ADD	4798	0.8603	0.04715	0.7843	0.9436	-3.192	0.001413
6	SNP_DQB1_32740556	32740556	T	ADD	4798	0.8603	0.04715	0.7843	0.9436	-3.192	0.001413
6	SNP_DQB1_32737780	32737780	A	ADD	4798	0.8603	0.04715	0.7843	0.9436	-3.192	0.001413
6	SNP_DQB1_32740583	32740583	C	ADD	4798	0.8603	0.04715	0.7843	0.9436	-3.192	0.001413
6	SNP_DQB1_32740559	32740559	T	ADD	4798	0.8603	0.04715	0.7843	0.9436	-3.192	0.001413
6	SNP_DQB1_32737913	32737913	C	ADD	4798	0.8603	0.04715	0.7843	0.9436	-3.192	0.001413
6	AA_DQB1_-4_32742277	32742277	L	ADD	4798	0.8603	0.04715	0.7843	0.9436	-3.192	0.001413
6	AA_DQB1_89_32740570	32740570	G	ADD	4798	0.8603	0.04715	0.7843	0.9436	-3.192	0.001413
6	SNP_DQB1_32736000	32736000	A	ADD	4798	0.8603	0.04715	0.7843	0.9436	-3.192	0.001413
6	SNP_DQB1_32740577	32740577	A	ADD	4798	0.8603	0.04715	0.7843	0.9436	-3.192	0.001413
6	SNP_DQB1_32740571	32740571	C	ADD	4798	0.8603	0.04715	0.7843	0.9436	-3.192	0.001413
6	SNP_DQB1_32737115	32737115	T	ADD	4798	0.8603	0.04715	0.7843	0.9436	-3.192	0.001413
6	AA_DQB1_-6_32742283	32742283	S	ADD	4798	0.8603	0.04715	0.7843	0.9436	-3.192	0.001413
6	SNP_DQB1_32740570	32740570	C	ADD	4798	0.8603	0.04715	0.7843	0.9436	-3.192	0.001413
6	AA_A_114_30019093_Q	30019093	P	ADD	4798	1.313	0.08531	1.11	1.551	3.188	0.001431
6	SNP_A_30021090	30021090	G	ADD	4798	1.313	0.08531	1.11	1.551	3.188	0.001431
6	AA_A_246_30020067	30020067	S	ADD	4798	1.313	0.08531	1.11	1.551	3.188	0.001431
6	AA_A_334_30021017	30021017	M	ADD	4798	1.313	0.08531	1.11	1.551	3.188	0.001431
6	SNP_A_30021016	30021016	A	ADD	4798	1.313	0.08531	1.11	1.551	3.188	0.001431
6	SNP_A_30020327	30020327	G	ADD	4798	1.313	0.08531	1.11	1.551	3.188	0.001431
6	AA_A_299_30020328	30020328	A	ADD	4798	1.313	0.08531	1.11	1.551	3.188	0.001431
6	SNP_A_30020980	30020980	C	ADD	4798	1.313	0.08531	1.11	1.551	3.188	0.001431
6	SNP_A_30020904	30020904	G	ADD	4798	1.313	0.08531	1.11	1.551	3.188	0.001431
6	SNP_A_30020066	30020066	T	ADD	4798	1.313	0.08531	1.11	1.551	3.188	0.001431
6	SNP_A_30021158	30021158	T	ADD	4798	1.313	0.08531	1.11	1.551	3.188	0.001431
6	AA_C_49_31347480	31347480	E	ADD	4798	0.7792	0.07838	0.6682	0.9086	-3.183	0.001457
6	SNP_C_31346246	31346246	T	ADD	4798	0.7792	0.07838	0.6682	0.9086	-3.183	0.001457
6	AA_C_275_31345841_K	31345841	P	ADD	4798	0.7792	0.07838	0.6682	0.9086	-3.183	0.001457
6	SNP_C_31347480	31347480	T	ADD	4798	0.7792	0.07838	0.6682	0.9086	-3.183	0.001457
6	SNP_C_31347586	31347586	A	ADD	4798	0.7792	0.07838	0.6682	0.9086	-3.183	0.001457
6	HLA_C_04	31346171	P	ADD	4798	0.7792	0.07838	0.6682	0.9086	-3.183	0.001457
6	SNP_C_31347721	31347721	C	ADD	4798	0.7792	0.07838	0.6682	0.9086	-3.183	0.001457
6	SNP_C_31347061	31347061	C	ADD	4798	0.7792	0.07838	0.6682	0.9086	-3.183	0.001457
6	SNP_C_31346006	31346006	A	ADD	4798	0.7792	0.07838	0.6682	0.9086	-3.183	0.001457
6	SNP_C_31345966	31345966	T	ADD	4798	0.7792	0.07838	0.6682	0.9086	-3.183	0.001457
6	SNP_C_31347130_G	31347130	P	ADD	4798	0.7792	0.07838	0.6682	0.9086	-3.183	0.001457
6	SNP_C_31345758	31345758	T	ADD	4798	0.7792	0.07838	0.6682	0.9086	-3.183	0.001457
6	SNP_C_31346517	31346517	C	ADD	4798	0.7792	0.07838	0.6682	0.9086	-3.183	0.001457
6	AA_C_303_31345757	31345757	M	ADD	4798	0.7792	0.07838	0.6682	0.9086	-3.183	0.001457
6	AA_C_14_31347585	31347585	W	ADD	4798	0.7792	0.07838	0.6682	0.9086	-3.183	0.001457
6	HLA_C_0401	31346171	P	ADD	4798	0.7792	0.07838	0.6682	0.9086	-3.183	0.001457
6	SNP_B_31430501	31430501	A	ADD	4798	1.214	0.06121	1.077	1.369	3.172	0.001516
6	rs9262546	31101107	A	ADD	4626	0.7976	0.07139	0.6934	0.9173	-3.169	0.001531
6	rs2844731	30524964	A	ADD	4783	0.8251	0.06067	0.7326	0.9293	-3.168	0.001533
6	HLA_DPB1_0401	33157346	P	ADD	4798	1.144	0.04247	1.053	1.243	3.167	0.001541
6	rs3131043	30866445	G	ADD	4795	0.8741	0.04251	0.8042	0.9501	-3.165	0.001551
6	SNP_C_31346847	31346847	T	ADD	4798	1.193	0.05587	1.069	1.331	3.162	0.001565
6	AA_C_177_31346846	31346846	K	ADD	4798	1.193	0.05587	1.069	1.331	3.162	0.001565
6	rs4098873	29786129	T	ADD	4793	0.5511	0.1888	0.3807	0.7979	-3.156	0.001599
6	SNP_A_30018583	30018583	A	ADD	4798	1.146	0.04324	1.053	1.247	3.148	0.001645
6	rs2395351	33208405	C	ADD	4792	1.144	0.04275	1.052	1.244	3.145	0.001661
6	rs2516478	31606716	A	ADD	4796	1.189	0.05533	1.067	1.325	3.131	0.001745
6	SNP_A-1985598	30475206	A	ADD	4656	1.192	0.05618	1.068	1.331	3.128	0.001758
6	rs398931	29759471	C	ADD	4784	0.5576	0.187	0.3864	0.8045	-3.123	0.00179
6	rs7382347	32883664	A	ADD	4792	1.142	0.04281	1.05	1.242	3.109	0.001876
6	rs9261301	30149538	G	ADD	4760	1.141	0.04249	1.05	1.24	3.109	0.001877
6	rs9275765	32797302	A	ADD	4796	1.157	0.04692	1.055	1.269	3.109	0.00188
6	HLA_A_2402	30019970	P	ADD	4798	0.7819	0.07916	0.6695	0.9131	-3.108	0.001882
6	HLA_A_24	30019970	P	ADD	4798	0.7819	0.07916	0.6695	0.9131	-3.108	0.001882
6	rs378596	29751266	C	ADD	4796	0.556	0.189	0.3839	0.8052	-3.106	0.001895
6	rs6932033	29845825	G	ADD	4794	0.5637	0.1848	0.3924	0.8097	-3.102	0.001922
6	rs387603	29753557	A	ADD	4787	0.5567	0.189	0.3844	0.8063	-3.099	0.001942
6	SNP_DRB1_32660037_T	32660037	P	ADD	4798	1.152	0.04579	1.053	1.26	3.09	0.001998
6	SNP_DRB1_32660121	32660121	C	ADD	4798	0.868	0.04579	0.7935	0.9496	-3.09	0.001998
6	AA_DRB1_9_32660121	32660121	W	ADD	4798	0.868	0.04579	0.7935	0.9496	-3.09	0.001998
6	SNP_DRB1_32660122	32660122	A	ADD	4798	0.868	0.04579	0.7935	0.9496	-3.09	0.001998
6	SNP_DRB1_32657459	32657459	C	ADD	4798	0.868	0.04579	0.7935	0.9496	-3.09	0.001998
6	AA_DRB1_140_32657458	32657458	A	ADD	4798	0.868	0.04579	0.7935	0.9496	-3.09	0.001998
6	AA_B_97_31432180_R	31432180	P	ADD	4798	1.137	0.04169	1.048	1.234	3.083	0.002046
6	SNP_C_31346921	31346921	G	ADD	4798	0.8754	0.04318	0.8043	0.9527	-3.083	0.002047
6	AA_C_152_31346921	31346921	A	ADD	4798	0.8754	0.04318	0.8043	0.9527	-3.083	0.002047
6	SNP_C_31346469	31346469	T	ADD	4798	0.8754	0.04318	0.8043	0.9527	-3.083	0.002047
6	rs2071025	33251734	G	ADD	4791	0.8567	0.05027	0.7763	0.9454	-3.078	0.002087
6	SNP_B_31432173	31432173	A	ADD	4798	0.8592	0.04939	0.7799	0.9465	-3.073	0.002116
6	rs9263800	31242578	A	ADD	4793	1.174	0.05206	1.06	1.3	3.073	0.002116
6	SNP_B_31432808_C	31432808	P	ADD	4798	1.143	0.04347	1.05	1.245	3.072	0.002128
6	rs3129051	29758101	A	ADD	4781	0.5614	0.1881	0.3883	0.8117	-3.069	0.002149
6	rs10947377	33126437	A	ADD	4793	0.8386	0.05744	0.7493	0.9385	-3.064	0.002183
6	rs7452756	31284581	G	ADD	4746	1.172	0.05195	1.059	1.298	3.059	0.002219
6	rs9276490	32826659	A	ADD	4770	0.8782	0.04251	0.808	0.9545	-3.055	0.002248
6	rs1633030	29853773	C	ADD	4773	0.8694	0.04579	0.7948	0.9511	-3.055	0.00225
6	rs2507976	31459866	A	ADD	4767	0.8703	0.04547	0.7961	0.9514	-3.055	0.002252
6	AA_B_67_31432515_Y	31432515	P	ADD	4798	0.843	0.05601	0.7554	0.9408	-3.049	0.002295
6	AA_B_70_31432506_Q	31432506	P	ADD	4798	0.843	0.05601	0.7554	0.9408	-3.049	0.002295
6	SNP_B_31432507_G	31432507	P	ADD	4798	0.843	0.05601	0.7554	0.9408	-3.049	0.002295
6	SNP_B_31432515_T	31432515	P	ADD	4798	0.843	0.05601	0.7554	0.9408	-3.049	0.002295
6	rs9275772	32797481	T	ADD	4796	1.154	0.04696	1.052	1.265	3.047	0.002308
6	HLA_C_0602	31346171	P	ADD	4798	0.7943	0.07578	0.6847	0.9215	-3.038	0.002381
6	HLA_C_06	31346171	P	ADD	4798	0.7943	0.07578	0.6847	0.9215	-3.038	0.002381
6	rs2894117	29876780	G	ADD	4791	0.5784	0.1802	0.4062	0.8235	-3.038	0.002385
6	SNP_B_31430492	31430492	A	ADD	4798	0.8669	0.0471	0.7904	0.9507	-3.034	0.002414
6	rs9275793	32798005	G	ADD	4796	1.153	0.04691	1.051	1.264	3.03	0.002443
6	rs3873385	31377287	T	ADD	4752	1.18	0.05475	1.06	1.314	3.026	0.002482
6	rs2975046	30023128	G	ADD	4790	0.8424	0.0567	0.7538	0.9414	-3.025	0.002482
6	rs6908994	31306688	T	ADD	4788	1.17	0.05182	1.057	1.295	3.023	0.002503
6	SNP_DPB1_33156517	33156517	A	ADD	4798	0.791	0.07764	0.6794	0.921	-3.019	0.002532
6	AA_DPB1_35_33156517_Y	33156517	P	ADD	4798	0.791	0.07764	0.6794	0.921	-3.019	0.002532
6	SNP_C_31347485	31347485	G	ADD	4798	0.8027	0.0729	0.6958	0.926	-3.015	0.002574
6	rs9295967	31291999	G	ADD	4787	1.169	0.05187	1.056	1.294	3.014	0.002575
6	rs29221	29697103	G	ADD	4770	0.8579	0.05085	0.7765	0.9478	-3.013	0.002583
6	rs6937967	31317024	G	ADD	4785	0.8768	0.0437	0.8048	0.9552	-3.009	0.002618
6	rs10807118	33126288	T	ADD	4796	0.8414	0.05739	0.7519	0.9416	-3.009	0.002619
6	rs7382297	31355046	T	ADD	4794	0.8359	0.05961	0.7437	0.9395	-3.007	0.002642
6	rs17627049	33645780	A	ADD	4791	1.147	0.04556	1.049	1.254	3.003	0.00267
6	rs2857129	32884601	A	ADD	4791	1.137	0.04281	1.046	1.237	3.003	0.00267
6	SNP_A_30018489	30018489	A	ADD	4798	1.427	0.1186	1.131	1.8	2.999	0.002709
6	SNP_A_30018795	30018795	A	ADD	4798	1.427	0.1186	1.131	1.8	2.999	0.002709
6	SNP_A_30018536	30018536	A	ADD	4798	1.427	0.1186	1.131	1.8	2.999	0.002709
6	SNP_A_30018729	30018729	T	ADD	4798	1.427	0.1186	1.131	1.8	2.999	0.002709
6	AA_A_73_30018729	30018729	I	ADD	4798	1.427	0.1186	1.131	1.8	2.999	0.002709
6	AA_A_9_30018537_T	30018537	P	ADD	4798	1.427	0.1186	1.131	1.8	2.999	0.002709
6	SNP_A_30018845	30018845	A	ADD	4798	1.427	0.1186	1.131	1.8	2.999	0.002709
6	SNP_A_30020880	30020880	C	ADD	4798	1.427	0.1186	1.131	1.8	2.999	0.002709
6	SNP_A_30020872	30020872	A	ADD	4798	1.427	0.1186	1.131	1.8	2.999	0.002709
6	SNP_A_30020875	30020875	A	ADD	4798	1.427	0.1186	1.131	1.8	2.999	0.002709
6	SNP_A_30020864	30020864	A	ADD	4798	1.427	0.1186	1.131	1.8	2.999	0.002709
6	SNP_A_30020876	30020876	A	ADD	4798	1.427	0.1186	1.131	1.8	2.999	0.002709
6	SNP_A_30020879	30020879	A	ADD	4798	1.427	0.1186	1.131	1.8	2.999	0.002709
6	SNP_A_30020869	30020869	C	ADD	4798	1.427	0.1186	1.131	1.8	2.999	0.002709
6	SNP_A_30020871	30020871	A	ADD	4798	1.427	0.1186	1.131	1.8	2.999	0.002709
6	SNP_A_30019484	30019484	G	ADD	4798	1.427	0.1186	1.131	1.8	2.999	0.002709
6	SNP_A_30020128	30020128	C	ADD	4798	1.427	0.1186	1.131	1.8	2.999	0.002709
6	SNP_A_30019836	30019836	T	ADD	4798	1.427	0.1186	1.131	1.8	2.999	0.002709
6	rs7762289	29018214	C	ADD	4788	1.231	0.06935	1.074	1.41	2.996	0.002739
6	rs213208	33285988	T	ADD	4785	0.8608	0.0501	0.7803	0.9496	-2.992	0.002772
6	rs3818528	33769069	G	ADD	4793	0.8768	0.04402	0.8043	0.9558	-2.987	0.002815
6	SNP_B_31432645_A	31432645	P	ADD	4798	0.8782	0.0436	0.8062	0.9565	-2.98	0.002882
6	AA_B_24_31432644_S	31432644	P	ADD	4798	0.8782	0.0436	0.8062	0.9565	-2.98	0.002882
6	rs7766902	29344624	T	ADD	4793	1.218	0.06616	1.07	1.386	2.979	0.002895
6	rs4394275	31426156	A	ADD	4794	1.156	0.04874	1.051	1.272	2.977	0.002909
6	HLA_B_0702	31431272	P	ADD	4798	0.8433	0.0573	0.7537	0.9435	-2.975	0.002934
6	HLA_B_07	31431272	P	ADD	4798	0.8433	0.0573	0.7537	0.9435	-2.975	0.002934
6	SNP_B_31432721	31432721	T	ADD	4798	0.8433	0.0573	0.7537	0.9435	-2.975	0.002934
6	AA_B_156_31432003_R	31432003	P	ADD	4798	0.8433	0.0573	0.7537	0.9435	-2.975	0.002934
6	rs9261151	30095717	A	ADD	4778	0.7259	0.1079	0.5875	0.8969	-2.968	0.002994
6	HLA_A_31	30019970	P	ADD	4798	1.424	0.1193	1.127	1.799	2.963	0.003045
6	HLA_A_3101	30019970	P	ADD	4798	1.424	0.1193	1.127	1.799	2.963	0.003045
6	rs1264563	30476071	T	ADD	4789	0.8795	0.04333	0.8079	0.9575	-2.963	0.003047
6	rs12199773	31285894	G	ADD	4793	0.8377	0.05987	0.745	0.942	-2.957	0.003103
6	rs3757340	31029861	C	ADD	4789	0.8684	0.04778	0.7908	0.9536	-2.953	0.003143
6	rs9296069	33126935	T	ADD	4790	1.148	0.0468	1.047	1.258	2.951	0.003166
6	rs6905389	30427909	A	ADD	4777	0.7861	0.08182	0.6697	0.9229	-2.941	0.003274
6	rs9295957	31265572	A	ADD	4621	1.164	0.05194	1.051	1.288	2.92	0.003503
6	rs2853934	31361907	T	ADD	4753	1.184	0.05793	1.057	1.327	2.918	0.003526
6	rs1233367	29730199	G	ADD	4794	0.8776	0.04487	0.8037	0.9582	-2.91	0.00361
6	rs2535255	29739669	A	ADD	4797	0.5867	0.1837	0.4093	0.8409	-2.903	0.003694
6	SNP_C_31347701	31347701	A	ADD	4798	0.8445	0.05822	0.7535	0.9466	-2.902	0.003705
6	HLA_C_0702	31346171	P	ADD	4798	0.8413	0.0596	0.7485	0.9455	-2.9	0.003737
6	AA_C_99_31347080_S	31347080	P	ADD	4798	0.8413	0.0596	0.7485	0.9455	-2.9	0.003737
6	SNP_C_31347285	31347285	T	ADD	4798	0.8413	0.0596	0.7485	0.9455	-2.9	0.003737
6	SNP_C_31344977	31344977	C	ADD	4798	0.8413	0.0596	0.7485	0.9455	-2.9	0.003737
6	SNP_C_31347080_G	31347080	P	ADD	4798	0.8413	0.0596	0.7485	0.9455	-2.9	0.003737
6	rs9368745	32934211	G	ADD	4793	0.6612	0.1429	0.4997	0.8749	-2.895	0.003787
6	rs1061397	30800518	T	ADD	4780	0.6628	0.1422	0.5016	0.8758	-2.893	0.003822
6	SNP_A_30019218	30019218	C	ADD	4798	0.8786	0.04497	0.8044	0.9595	-2.879	0.003995
6	rs2747445	29761674	A	ADD	4794	0.5739	0.1935	0.3928	0.8386	-2.869	0.004112
6	SNP_B_31432767	31432767	T	ADD	4798	0.885	0.04272	0.814	0.9623	-2.859	0.004252
6	SNP_B_31432769	31432769	A	ADD	4798	0.885	0.04272	0.814	0.9623	-2.859	0.004252
6	HLA_DPB1_04	33157346	P	ADD	4798	1.136	0.04468	1.041	1.24	2.854	0.004315
6	rs9404964	30455812	C	ADD	4774	1.144	0.04741	1.043	1.256	2.84	0.004506
6	SNP_C_31346910_G	31346910	P	ADD	4798	1.174	0.05676	1.051	1.313	2.833	0.004604
6	rs2763979	31902571	T	ADD	4792	0.8816	0.04456	0.8079	0.9621	-2.827	0.004697
6	rs2394999	31508914	G	ADD	4790	0.8312	0.06558	0.7309	0.9452	-2.82	0.004802
6	AA_C_156_31346909_W	31346909	P	ADD	4798	0.8496	0.05784	0.7585	0.9515	-2.819	0.004824
6	SNP_C_31346910_A	31346910	P	ADD	4798	0.8496	0.05784	0.7585	0.9515	-2.819	0.004824
6	rs3095250	31316319	C	ADD	4787	0.8828	0.04423	0.8095	0.9628	-2.817	0.004845
6	rs9262635	31133458	G	ADD	4797	1.148	0.04923	1.043	1.265	2.807	0.004998
6	rs4713630	33580919	T	ADD	4791	0.825	0.06878	0.7209	0.944	-2.798	0.005147
6	AA_B_116_31432123_F	31432123	P	ADD	4798	0.7077	0.1236	0.5554	0.9017	-2.797	0.005157
6	rs4081552	31461668	A	ADD	4792	0.8694	0.05006	0.7881	0.959	-2.797	0.005161
6	rs9262636	31133827	G	ADD	4795	1.148	0.04928	1.042	1.264	2.796	0.005171
6	SNP_A_30018696	30018696	G	ADD	4798	1.126	0.04243	1.036	1.223	2.792	0.005244
6	rs2524115	31373533	A	ADD	4789	1.174	0.05774	1.049	1.315	2.78	0.005432
6	SNP_A_30020574	30020574	A	ADD	4798	1.126	0.04256	1.036	1.224	2.78	0.005433
6	AA_A_145_30019186	30019186	H	ADD	4798	1.126	0.04256	1.036	1.224	2.78	0.005433
6	SNP_A_30020775	30020775	A	ADD	4798	1.126	0.04256	1.036	1.224	2.78	0.005433
6	SNP_A_30019177	30019177	C	ADD	4798	1.126	0.04256	1.036	1.224	2.78	0.005433
6	AA_A_142_30019177	30019177	T	ADD	4798	1.126	0.04256	1.036	1.224	2.78	0.005433
6	SNP_A_30021114	30021114	C	ADD	4798	1.126	0.04256	1.036	1.224	2.78	0.005433
6	SNP_A_30019924	30019924	A	ADD	4798	1.126	0.04256	1.036	1.224	2.78	0.005433
6	SNP_A_30019186	30019186	A	ADD	4798	1.126	0.04256	1.036	1.224	2.78	0.005433
6	SNP_A_30020126	30020126	T	ADD	4798	1.126	0.04256	1.036	1.224	2.78	0.005433
6	SNP_A_30019859	30019859	A	ADD	4798	1.126	0.04256	1.036	1.224	2.78	0.005433
6	SNP_A_30019888	30019888	A	ADD	4798	1.126	0.04256	1.036	1.224	2.78	0.005433
6	SNP_A_30019567	30019567	A	ADD	4798	1.126	0.04256	1.036	1.224	2.78	0.005433
6	SNP_A_30020473	30020473	C	ADD	4798	1.126	0.04256	1.036	1.224	2.78	0.005433
6	SNP_B_31432181_T	31432181	P	ADD	4798	1.286	0.0907	1.077	1.537	2.776	0.005505
6	SNP_B_31430319_G	31430319	P	ADD	4798	1.356	0.1096	1.093	1.68	2.775	0.005519
6	rs2097775	30462282	A	ADD	4787	0.8468	0.06	0.7529	0.9525	-2.771	0.005589
6	SNP_A_30018416	30018416	T	ADD	4798	1.125	0.0424	1.035	1.222	2.771	0.005595
6	SNP_A_30019016	30019016	C	ADD	4798	1.125	0.0424	1.035	1.222	2.771	0.005595
6	SNP_A_30018998	30018998	C	ADD	4798	1.125	0.0424	1.035	1.222	2.771	0.005595
6	SNP_A_30020167	30020167	C	ADD	4798	1.125	0.0424	1.035	1.222	2.771	0.005595
6	SNP_A_30018871	30018871	G	ADD	4798	1.125	0.0424	1.035	1.222	2.771	0.005595
6	AA_C_156_31346909_L	31346909	P	ADD	4798	1.122	0.04171	1.034	1.218	2.769	0.005614
6	SNP_C_31346909_A	31346909	P	ADD	4798	1.122	0.04171	1.034	1.218	2.769	0.005614
6	rs3095238	31269189	T	ADD	4792	0.8472	0.05991	0.7533	0.9528	-2.768	0.005643
6	rs2254071	29914041	C	ADD	4791	0.8777	0.04715	0.8002	0.9626	-2.768	0.005647
6	rs4713692	33915616	T	ADD	4782	1.129	0.0438	1.036	1.23	2.764	0.005708
6	rs9296073	33150529	T	ADD	4794	0.6887	0.135	0.5285	0.8973	-2.763	0.005732
6	rs9368606	29626644	C	ADD	4794	1.159	0.05356	1.044	1.288	2.76	0.005775
6	SNP_B_31432352_G	31432352	P	ADD	4798	1.144	0.04879	1.04	1.259	2.757	0.005833
6	rs4713686	33895484	T	ADD	4688	1.128	0.04377	1.035	1.229	2.755	0.005868
6	rs6915177	29630567	T	ADD	4795	0.5938	0.1894	0.4097	0.8608	-2.751	0.005939
6	rs9267673	31991658	T	ADD	4793	0.808	0.07757	0.6941	0.9407	-2.748	0.005992
6	rs3131847	29757084	A	ADD	4798	0.8812	0.04612	0.805	0.9645	-2.743	0.006083
6	rs2524057	31359874	G	ADD	4784	1.158	0.05357	1.043	1.286	2.74	0.00614
6	rs2295120	33168747	A	ADD	4791	0.7007	0.13	0.5431	0.9041	-2.735	0.006233
6	rs2530699	31061219	T	ADD	4686	0.8353	0.06586	0.7341	0.9503	-2.733	0.006273
6	rs2844615	31350938	T	ADD	4795	1.17	0.05752	1.045	1.31	2.733	0.006276
6	rs2253981	29913901	A	ADD	4791	0.879	0.04721	0.8013	0.9642	-2.732	0.006291
6	rs2253802	30792665	T	ADD	4796	0.7235	0.1185	0.5736	0.9126	-2.732	0.006299
6	rs2517823	29944720	A	ADD	4769	0.8902	0.04262	0.8188	0.9677	-2.729	0.006343
6	rs4713429	31128996	G	ADD	4795	1.143	0.04917	1.038	1.259	2.721	0.006503
6	rs3130113	30471924	T	ADD	4783	1.12	0.04172	1.032	1.215	2.716	0.006615
6	SNP_B_31432565	31432565	C	ADD	4798	0.8914	0.04235	0.8204	0.9685	-2.716	0.006617
6	rs2523726	30435732	A	ADD	4797	0.8416	0.0638	0.7426	0.9537	-2.704	0.006858
6	SNP_C_31347151	31347151	T	ADD	4798	0.8324	0.0679	0.7287	0.9509	-2.701	0.006904
6	SNP_C_31345440	31345440	A	ADD	4798	0.8324	0.0679	0.7287	0.9509	-2.701	0.006904
6	SNP_C_31345876	31345876	T	ADD	4798	0.8324	0.0679	0.7287	0.9509	-2.701	0.006904
6	SNP_C_31347600_T	31347600	P	ADD	4798	1.201	0.0679	1.052	1.372	2.701	0.006904
6	SNP_C_31347596	31347596	T	ADD	4798	0.8324	0.0679	0.7287	0.9509	-2.701	0.006904
6	SNP_C_31347595	31347595	A	ADD	4798	0.8324	0.0679	0.7287	0.9509	-2.701	0.006904
6	AA_C_11_31347594	31347594	S	ADD	4798	0.8324	0.0679	0.7287	0.9509	-2.701	0.006904
6	SNP_C_31346794	31346794	G	ADD	4798	0.8324	0.0679	0.7287	0.9509	-2.701	0.006904
6	SNP_B_31432826	31432826	G	ADD	4798	1.135	0.04687	1.035	1.244	2.7	0.006942
6	rs805267	31747736	A	ADD	4791	0.6841	0.1408	0.5191	0.9016	-2.696	0.007022
6	rs9262495	31094506	C	ADD	4781	0.8365	0.06628	0.7346	0.9525	-2.694	0.007057
6	rs3897137	29806029	G	ADD	4794	0.8585	0.05675	0.7681	0.9595	-2.689	0.007171
6	AA_A_9_30018537_Y	30018537	P	ADD	4798	0.8173	0.07513	0.7054	0.947	-2.685	0.007246
6	SNP_A_30018541	30018541	C	ADD	4798	0.8173	0.07513	0.7054	0.947	-2.685	0.007246
6	SNP_A_30018537_A	30018537	P	ADD	4798	0.8173	0.07513	0.7054	0.947	-2.685	0.007246
6	rs408359	32249861	A	ADD	4786	0.7803	0.09276	0.6506	0.9359	-2.674	0.007502
6	rs3131622	31528479	G	ADD	4794	1.119	0.04201	1.03	1.215	2.673	0.007525
6	rs2747442	29761165	G	ADD	4794	0.8839	0.04622	0.8073	0.9677	-2.671	0.007562
6	rs2524202	30471352	C	ADD	4793	0.8466	0.06243	0.7491	0.9568	-2.668	0.007629
6	SNP_B_31430319_A	31430319	P	ADD	4798	0.7178	0.1244	0.5625	0.9159	-2.666	0.007672
6	SNP_B_31431854	31431854	T	ADD	4798	0.7178	0.1244	0.5625	0.9159	-2.666	0.007672
6	SNP_B_31432541	31432541	T	ADD	4798	0.7178	0.1244	0.5625	0.9159	-2.666	0.007672
6	SNP_B_31431182	31431182	G	ADD	4798	0.7178	0.1244	0.5625	0.9159	-2.666	0.007672
6	SNP_B_31430782	31430782	T	ADD	4798	0.7178	0.1244	0.5625	0.9159	-2.666	0.007672
6	rs2524051	31363479	G	ADD	4784	1.168	0.05816	1.042	1.308	2.663	0.007742
6	rs9262494	31094483	T	ADD	4786	0.8393	0.06604	0.7374	0.9553	-2.652	0.008003
6	rs2071278	32273422	G	ADD	4794	0.8531	0.05999	0.7585	0.9595	-2.649	0.008073
6	SNP_DQB1_32742309_C	32742309	P	ADD	4798	0.888	0.04489	0.8132	0.9696	-2.647	0.008129
6	SNP_DQB1_32737867	32737867	A	ADD	4798	0.888	0.04489	0.8132	0.9696	-2.647	0.008129
6	rs9258126	29783770	C	ADD	4797	0.855	0.05924	0.7613	0.9603	-2.644	0.0082
6	rs12192713	33076834	A	ADD	4792	0.8759	0.05016	0.7939	0.9664	-2.64	0.008282
6	rs3132718	29944556	T	ADD	4794	0.8878	0.04514	0.8127	0.97	-2.636	0.008393
6	rs12190787	33075892	C	ADD	4781	0.887	0.04556	0.8112	0.9699	-2.632	0.008497
6	rs3094159	29943813	G	ADD	4784	0.8878	0.04526	0.8125	0.9702	-2.629	0.00857
6	rs3132712	29949000	A	ADD	4793	0.8883	0.04509	0.8132	0.9704	-2.627	0.00861
6	rs2523535	31444229	G	ADD	4789	1.117	0.0423	1.028	1.214	2.619	0.008812
6	rs3130112	30471407	G	ADD	4791	1.115	0.04159	1.028	1.21	2.617	0.008872
6	SNP_DPB1_33161587	33161587	A	ADD	4798	0.5786	0.2094	0.3838	0.8721	-2.614	0.008961
6	SNP_DPB1_33156578	33156578	G	ADD	4798	0.5786	0.2094	0.3838	0.8721	-2.614	0.008961
6	AA_DPB1_205_33161588_M	33161588	P	ADD	4798	0.5786	0.2094	0.3838	0.8721	-2.614	0.008961
6	AA_DPB1_55_33156577_E	33156577	P	ADD	4798	0.5786	0.2094	0.3838	0.8721	-2.614	0.008961
6	rs9261265	30134329	C	ADD	4793	0.7555	0.1073	0.6122	0.9323	-2.613	0.008968
6	rs259920	30133738	A	ADD	4795	0.7934	0.08862	0.6669	0.9439	-2.611	0.009029
6	rs396038	31380959	T	ADD	4786	1.162	0.0577	1.038	1.302	2.609	0.009081
6	rs2068204	33166696	A	ADD	4783	0.7206	0.1256	0.5634	0.9218	-2.608	0.009112
6	rs1077433	29891043	A	ADD	4786	0.886	0.04649	0.8088	0.9705	-2.604	0.009225
6	AA_A_77_30018741_N	30018741	P	ADD	4798	0.8845	0.04726	0.8063	0.9703	-2.597	0.0094
6	AA_A_166_30019249	30019249	D	ADD	4798	0.8846	0.04723	0.8064	0.9704	-2.597	0.009413
6	AA_A_167_30019252	30019252	G	ADD	4798	0.8846	0.04723	0.8064	0.9704	-2.597	0.009413
6	SNP_A_30019250	30019250	C	ADD	4798	0.8846	0.04723	0.8064	0.9704	-2.597	0.009413
6	SNP_A_30019251	30019251	G	ADD	4798	0.8846	0.04723	0.8064	0.9704	-2.597	0.009413
6	SNP_A_30018979_G	30018979	P	ADD	4798	1.121	0.04389	1.028	1.221	2.594	0.009482
6	rs12191230	33076576	A	ADD	4777	0.8764	0.05089	0.7932	0.9684	-2.592	0.009554
6	rs2284165	30268034	G	ADD	4792	0.8696	0.05394	0.7823	0.9665	-2.591	0.009574
6	rs9380343	33187144	T	ADD	4796	0.7241	0.1251	0.5666	0.9253	-2.581	0.009864
6	rs16899646	31524899	G	ADD	4768	0.8268	0.0738	0.7155	0.9555	-2.577	0.009976
6	rs9262615	31129140	G	ADD	4785	1.131	0.04784	1.03	1.242	2.576	0.009988
6	rs13215059	33131872	T	ADD	4789	0.8972	0.04213	0.826	0.9744	-2.576	0.00999
6	rs6926599	33958839	A	ADD	4790	0.7374	0.1183	0.5848	0.9297	-2.576	0.009994
6	rs2844678	31058029	A	ADD	4786	0.8474	0.06436	0.747	0.9613	-2.573	0.01009
6	rs1615962	29853705	A	ADD	4696	0.8875	0.04648	0.8102	0.9721	-2.568	0.01023
6	rs9261536	30239328	T	ADD	4785	0.8419	0.06705	0.7382	0.9601	-2.567	0.01025
6	SNP_A_30019093	30019093	G	ADD	4798	0.8965	0.04268	0.8245	0.9747	-2.56	0.01046
6	AA_A_114_30019093_R	30019093	P	ADD	4798	0.8965	0.04268	0.8245	0.9747	-2.56	0.01046
6	rs3807030	30141669	T	ADD	4789	0.7588	0.1078	0.6143	0.9374	-2.56	0.01048
6	rs4711312	32922637	G	ADD	4789	0.8483	0.06441	0.7477	0.9625	-2.554	0.01066
6	rs9257745	29414635	T	ADD	4796	1.171	0.06185	1.037	1.322	2.552	0.01071
6	rs6901216	33915069	C	ADD	4786	1.116	0.04314	1.026	1.215	2.552	0.01072
6	HLA_C_12	31346171	P	ADD	4798	0.7397	0.1182	0.5868	0.9325	-2.551	0.01073
6	rs10456058	31602717	C	ADD	4793	1.114	0.0423	1.025	1.21	2.549	0.01079
6	rs2516670	30542978	G	ADD	4777	0.8591	0.05962	0.7644	0.9656	-2.547	0.01085
6	rs4713633	33585118	G	ADD	4794	0.8408	0.0681	0.7357	0.9608	-2.547	0.01087
6	rs2523929	31058285	A	ADD	4778	0.8488	0.06446	0.7481	0.9631	-2.543	0.01099
6	rs439205	33281820	A	ADD	4685	0.8798	0.05036	0.7971	0.9711	-2.542	0.01103
6	rs387642	29753613	T	ADD	4798	0.8822	0.04932	0.8009	0.9717	-2.541	0.01105
6	rs9368644	30905062	T	ADD	4791	0.8589	0.0599	0.7638	0.966	-2.538	0.01114
6	rs7382662	33067158	G	ADD	4792	0.8276	0.0746	0.7151	0.9579	-2.536	0.01121
6	rs970269	30455218	G	ADD	4793	1.111	0.04157	1.024	1.205	2.536	0.01122
6	rs12216336	33075719	C	ADD	4792	0.8914	0.04563	0.8152	0.9748	-2.519	0.01176
6	rs2844845	29820738	A	ADD	4794	0.8623	0.05886	0.7684	0.9678	-2.517	0.01185
6	rs7382464	33258246	T	ADD	4787	1.125	0.04706	1.026	1.234	2.512	0.012
6	rs9469615	33924911	C	ADD	4790	1.191	0.06964	1.039	1.365	2.511	0.01204
6	HLA_C_1203	31346171	P	ADD	4798	0.7373	0.1215	0.5811	0.9355	-2.509	0.01212
6	SNP_C_31346974	31346974	A	ADD	4798	0.7373	0.1215	0.5811	0.9355	-2.509	0.01212
6	rs3132636	30450491	G	ADD	4792	1.11	0.04158	1.023	1.204	2.506	0.01222
6	AA_B_163_31431982_L	31431982	P	ADD	4798	1.111	0.04198	1.023	1.206	2.499	0.01246
6	SNP_B_31431983_G	31431983	P	ADD	4798	1.111	0.04198	1.023	1.206	2.499	0.01246
6	SNP_B_31431982_A	31431982	P	ADD	4798	1.111	0.04198	1.023	1.206	2.499	0.01246
6	rs3132644	30448065	C	ADD	4790	1.109	0.04152	1.023	1.203	2.499	0.01246
6	rs4098859	29885178	G	ADD	4750	0.649	0.1734	0.462	0.9117	-2.493	0.01266
6	SNP_C_31345944	31345944	C	ADD	4798	1.124	0.04715	1.025	1.233	2.488	0.01286
6	SNP_C_31345682	31345682	A	ADD	4798	1.124	0.04715	1.025	1.233	2.488	0.01286
6	SNP_C_31345837	31345837	C	ADD	4798	1.124	0.04715	1.025	1.233	2.488	0.01286
6	SNP_C_31346134	31346134	A	ADD	4798	1.124	0.04715	1.025	1.233	2.488	0.01286
6	AA_C_219_31346133	31346133	W	ADD	4798	1.124	0.04715	1.025	1.233	2.488	0.01286
6	rs261948	30378588	T	ADD	4791	0.8755	0.0535	0.7883	0.9723	-2.486	0.01293
6	AA_C_1_31347624	31347624	G	ADD	4798	1.127	0.04828	1.026	1.239	2.484	0.01299
6	SNP_C_31347755	31347755	C	ADD	4798	1.127	0.04828	1.026	1.239	2.484	0.01299
6	rs6936863	32792007	G	ADD	4768	1.124	0.04702	1.025	1.232	2.483	0.01302
6	SNP_B_31430867	31430867	A	ADD	4798	0.8871	0.04831	0.8069	0.9752	-2.481	0.01311
6	SNP_B_31432505	31432505	C	ADD	4798	0.8797	0.05174	0.7949	0.9736	-2.477	0.01325
6	rs407238	29914880	C	ADD	4786	0.8985	0.04321	0.8256	0.9779	-2.477	0.01327
6	rs17508548	29671046	G	ADD	4798	0.8463	0.06749	0.7414	0.966	-2.473	0.01339
6	HLA_A_30	30019970	P	ADD	4798	0.5285	0.2579	0.3188	0.8761	-2.473	0.0134
6	SNP_A_30019094_A	30019094	P	ADD	4798	0.5285	0.2579	0.3188	0.8761	-2.473	0.0134
6	AA_A_114_30019093_E	30019093	P	ADD	4798	0.5285	0.2579	0.3188	0.8761	-2.473	0.0134
6	SNP_A_30019206	30019206	T	ADD	4798	0.5285	0.2579	0.3188	0.8761	-2.473	0.0134
6	AA_A_152_30019207_W	30019207	P	ADD	4798	0.5285	0.2579	0.3188	0.8761	-2.473	0.0134
6	SNP_A_30018560	30018560	A	ADD	4798	0.5285	0.2579	0.3188	0.8761	-2.473	0.0134
6	AA_A_17_30018561	30018561	S	ADD	4798	0.5285	0.2579	0.3188	0.8761	-2.473	0.0134
6	SNP_A_30018562	30018562	T	ADD	4798	0.5285	0.2579	0.3188	0.8761	-2.473	0.0134
6	AA_A_116_30019099_H	30019099	P	ADD	4798	0.5285	0.2579	0.3188	0.8761	-2.473	0.0134
6	SNP_A_30018959	30018959	T	ADD	4798	0.5285	0.2579	0.3188	0.8761	-2.473	0.0134
6	SNP_A_30018485	30018485	T	ADD	4798	0.5285	0.2579	0.3188	0.8761	-2.473	0.0134
6	SNP_A_30018565	30018565	A	ADD	4798	0.5285	0.2579	0.3188	0.8761	-2.473	0.0134
6	SNP_A_30021042	30021042	A	ADD	4798	0.5285	0.2579	0.3188	0.8761	-2.473	0.0134
6	HLA_A_3001	30019970	P	ADD	4798	0.5285	0.2579	0.3188	0.8761	-2.473	0.0134
6	SNP_A_30019207_G	30019207	P	ADD	4798	0.5285	0.2579	0.3188	0.8761	-2.473	0.0134
6	SNP_A_30018902_A	30018902	P	ADD	4798	0.5285	0.2579	0.3188	0.8761	-2.473	0.0134
6	SNP_A_30019098_C	30019098	P	ADD	4798	0.5285	0.2579	0.3188	0.8761	-2.473	0.0134
6	SNP_A_30019091	30019091	T	ADD	4798	0.5285	0.2579	0.3188	0.8761	-2.473	0.0134
6	SNP_A_30019092	30019092	G	ADD	4798	0.5285	0.2579	0.3188	0.8761	-2.473	0.0134
6	SNP_A_30019323_T	30019323	P	ADD	4798	0.5285	0.2579	0.3188	0.8761	-2.473	0.0134
6	rs6941621	33966177	G	ADD	4795	0.8875	0.04825	0.8074	0.9756	-2.473	0.01341
6	SNP_C_31345897	31345897	A	ADD	4798	1.262	0.09426	1.049	1.518	2.468	0.01358
6	SNP_B_31432722_G	31432722	P	ADD	4798	1.242	0.08793	1.045	1.476	2.465	0.0137
6	rs10484544	29103698	C	ADD	4794	0.863	0.0598	0.7676	0.9703	-2.464	0.01375
6	rs259925	30100716	A	ADD	4795	0.8054	0.08795	0.6779	0.9569	-2.461	0.01387
6	rs6924453	30393934	A	ADD	4796	0.8858	0.04931	0.8042	0.9757	-2.459	0.01391
6	rs12199692	33076907	G	ADD	4792	0.8938	0.04566	0.8173	0.9775	-2.459	0.01394
6	rs1035798	32259200	A	ADD	4747	1.134	0.0511	1.026	1.253	2.459	0.01394
6	rs2530710	31048366	T	ADD	4792	0.8711	0.05617	0.7803	0.9725	-2.457	0.014
6	rs9295843	30389213	A	ADD	4795	0.8776	0.05348	0.7903	0.9746	-2.441	0.01466
6	rs356960	30076254	T	ADD	4789	0.8063	0.0883	0.6781	0.9586	-2.439	0.01474
6	rs1059174	29802406	C	ADD	4794	0.8713	0.05652	0.7799	0.9733	-2.438	0.01476
6	rs724078	29597027	A	ADD	4794	0.8953	0.04537	0.8191	0.9786	-2.437	0.01481
6	rs9257453	29076909	G	ADD	4792	1.206	0.07682	1.037	1.402	2.435	0.01489
6	rs3130602	33080185	T	ADD	4792	0.6443	0.1806	0.4522	0.9181	-2.433	0.01497
6	rs16896944	30134125	C	ADD	4790	0.6961	0.149	0.5198	0.9322	-2.431	0.01504
6	rs1264616	30372286	T	ADD	4791	0.8779	0.0536	0.7903	0.9751	-2.43	0.01508
6	rs1610601	29808162	A	ADD	4786	0.8878	0.049	0.8065	0.9773	-2.428	0.0152
6	HLA_DPB1_19	33157346	P	ADD	4798	0.3363	0.4508	0.139	0.8138	-2.417	0.01566
6	HLA_DPB1_1901	33157346	P	ADD	4798	0.3363	0.4508	0.139	0.8138	-2.417	0.01566
6	rs9258466	29886192	G	ADD	4789	0.8944	0.04627	0.8169	0.9793	-2.412	0.01586
6	rs12660883	30872399	C	ADD	4789	0.8644	0.06041	0.7679	0.9731	-2.412	0.01587
6	rs10755657	30448376	G	ADD	4777	1.106	0.04173	1.019	1.2	2.41	0.01597
6	SNP_A_30018746	30018746	C	ADD	4798	0.8546	0.06529	0.7519	0.9712	-2.407	0.01607
6	AA_A_83_30018759	30018759	R	ADD	4798	0.8546	0.06529	0.7519	0.9712	-2.407	0.01607
6	AA_A_76_30018738_E	30018738	P	ADD	4798	0.8546	0.06529	0.7519	0.9712	-2.407	0.01607
6	AA_A_80_30018750	30018750	I	ADD	4798	0.8546	0.06529	0.7519	0.9712	-2.407	0.01607
6	SNP_A_30018756	30018756	T	ADD	4798	0.8546	0.06529	0.7519	0.9712	-2.407	0.01607
6	AA_A_79_30018747	30018747	R	ADD	4798	0.8546	0.06529	0.7519	0.9712	-2.407	0.01607
6	SNP_A_30018758	30018758	C	ADD	4798	0.8546	0.06529	0.7519	0.9712	-2.407	0.01607
6	SNP_A_30020020	30020020	T	ADD	4798	0.8546	0.06529	0.7519	0.9712	-2.407	0.01607
6	SNP_A_30018738_A	30018738	P	ADD	4798	0.8546	0.06529	0.7519	0.9712	-2.407	0.01607
6	AA_A_81_30018753	30018753	A	ADD	4798	0.8546	0.06529	0.7519	0.9712	-2.407	0.01607
6	AA_A_82_30018756	30018756	L	ADD	4798	0.8546	0.06529	0.7519	0.9712	-2.407	0.01607
6	SNP_A_30018753	30018753	C	ADD	4798	0.8546	0.06529	0.7519	0.9712	-2.407	0.01607
6	SNP_A_30018752	30018752	G	ADD	4798	0.8546	0.06529	0.7519	0.9712	-2.407	0.01607
6	SNP_A_30018750	30018750	T	ADD	4798	0.8546	0.06529	0.7519	0.9712	-2.407	0.01607
6	rs3135196	33105555	A	ADD	4792	0.8683	0.05873	0.7739	0.9742	-2.405	0.01619
6	rs1736963	29885962	A	ADD	4778	0.8948	0.0463	0.8172	0.9798	-2.4	0.0164
6	rs10738076	33127951	A	ADD	4795	0.8806	0.05302	0.7937	0.9771	-2.398	0.0165
6	rs4713382	30895154	A	ADD	4796	0.866	0.06002	0.7699	0.9742	-2.396	0.01656
6	rs4713370	30875517	C	ADD	4791	1.117	0.04606	1.02	1.222	2.393	0.01673
6	SNP_B_31432163	31432163	G	ADD	4798	0.8409	0.07242	0.7297	0.9692	-2.392	0.01674
6	AA_B_103_31432162	31432162	L	ADD	4798	0.8409	0.07242	0.7297	0.9692	-2.392	0.01674
6	rs2395301	33076671	T	ADD	4791	0.8967	0.04563	0.82	0.9806	-2.39	0.01684
6	rs1627465	29790880	G	ADD	4784	0.8939	0.04694	0.8153	0.98	-2.39	0.01687
6	rs4713603	33087587	C	ADD	4795	1.105	0.04191	1.018	1.2	2.389	0.01688
6	rs17423649	32465111	T	ADD	4791	1.154	0.06009	1.026	1.299	2.388	0.01693
6	rs1737060	29840948	G	ADD	4726	0.873	0.0569	0.7809	0.976	-2.387	0.01698
6	rs3129819	30451230	C	ADD	4787	1.104	0.04163	1.018	1.198	2.387	0.01698
6	SNP_C_31347572	31347572	C	ADD	4798	1.122	0.04818	1.021	1.233	2.384	0.01715
6	SNP_C_31346989	31346989	A	ADD	4798	1.122	0.04818	1.021	1.233	2.384	0.01715
6	rs7738373	33128264	C	ADD	4795	0.8815	0.05307	0.7944	0.9781	-2.377	0.01747
6	rs2967	33797512	A	ADD	4758	0.8956	0.04648	0.8176	0.981	-2.372	0.01769
6	rs2523386	29819726	A	ADD	4794	0.8687	0.05936	0.7733	0.9759	-2.371	0.01773
6	rs885940	29847036	T	ADD	4795	0.8962	0.04623	0.8186	0.9812	-2.371	0.01776
6	rs1633002	29873026	T	ADD	4797	0.8965	0.0462	0.8189	0.9815	-2.365	0.01804
6	rs1632973	29885150	T	ADD	4793	0.8971	0.04596	0.8198	0.9816	-2.363	0.01812
6	rs2269554	29102968	A	ADD	4787	0.8677	0.06015	0.7712	0.9762	-2.36	0.01829
6	rs3131009	31206811	G	ADD	4792	0.8923	0.04842	0.8115	0.9811	-2.353	0.0186
6	rs1050391	33025835	A	ADD	4792	0.839	0.07459	0.7249	0.9711	-2.353	0.01863
6	rs261943	30381350	A	ADD	4774	0.8819	0.0534	0.7943	0.9792	-2.353	0.01863
6	rs1610637	29847885	G	ADD	4779	0.897	0.04624	0.8193	0.9821	-2.351	0.01874
6	AA_B_46_31432578	31432578	A	ADD	4798	1.147	0.05862	1.023	1.287	2.344	0.01907
6	SNP_B_31432578	31432578	G	ADD	4798	1.147	0.05862	1.023	1.287	2.344	0.01907
6	SNP_B_31432581_A	31432581	P	ADD	4798	1.147	0.05862	1.023	1.287	2.344	0.01907
6	AA_B_45_31432581_M	31432581	P	ADD	4798	1.147	0.05862	1.023	1.287	2.344	0.01907
6	rs9257725	29403873	T	ADD	4770	1.156	0.06186	1.024	1.305	2.343	0.01915
6	SNP_A-1801644	29786499	A	ADD	4792	0.8963	0.04679	0.8178	0.9824	-2.339	0.01933
6	rs753544	29888508	T	ADD	4795	0.8976	0.04624	0.8198	0.9828	-2.336	0.01948
6	rs9261700	30457273	A	ADD	4788	1.102	0.04166	1.016	1.196	2.335	0.01953
6	rs2735096	30023730	G	ADD	4786	0.9068	0.04199	0.8351	0.9845	-2.331	0.01976
6	rs1473102	30393384	A	ADD	4790	0.8825	0.05369	0.7943	0.9804	-2.329	0.01986
6	rs1611388	29788768	C	ADD	4794	0.8965	0.04693	0.8177	0.9829	-2.327	0.01995
6	rs9348876	31683255	T	ADD	4792	0.8185	0.08612	0.6914	0.969	-2.326	0.02002
6	rs1611356	29786995	C	ADD	4796	0.8966	0.04693	0.8178	0.983	-2.325	0.02008
6	rs805268	31746157	C	ADD	4793	0.7247	0.1385	0.5524	0.9507	-2.325	0.02008
6	rs3094045	30468581	A	ADD	4788	1.102	0.04166	1.015	1.195	2.323	0.02018
6	rs1233391	29658597	C	ADD	4791	1.131	0.05297	1.019	1.255	2.32	0.02032
6	rs1736921	29804188	G	ADD	4796	0.8774	0.05636	0.7857	0.9799	-2.32	0.02033
6	AA_B_-23_31432910	31432910	L	ADD	4798	0.9022	0.04444	0.827	0.9844	-2.315	0.02062
6	SNP_B_31432809	31432809	G	ADD	4798	0.9022	0.04444	0.827	0.9844	-2.315	0.02062
6	SNP_B_31432910	31432910	A	ADD	4798	0.9022	0.04444	0.827	0.9844	-2.315	0.02062
6	SNP_B_31432808_G	31432808	P	ADD	4798	0.9022	0.04444	0.827	0.9844	-2.315	0.02062
6	AA_B_-21_31432904	31432904	M	ADD	4798	0.9022	0.04444	0.827	0.9844	-2.315	0.02062
6	SNP_B_31432904	31432904	A	ADD	4798	0.9022	0.04444	0.827	0.9844	-2.315	0.02062
6	rs3094623	30457180	A	ADD	4784	1.101	0.04161	1.015	1.195	2.313	0.0207
6	rs1632953	29800284	A	ADD	4788	0.877	0.05672	0.7848	0.9802	-2.313	0.02071
6	rs1233397	29653694	G	ADD	4794	1.124	0.05046	1.018	1.241	2.313	0.02075
6	rs4587207	30874924	G	ADD	4792	0.8699	0.06034	0.7728	0.9791	-2.311	0.02086
6	rs2905760	30034440	C	ADD	4593	0.8575	0.06654	0.7527	0.977	-2.31	0.0209
6	rs1737070	29838525	C	ADD	4706	0.8779	0.05642	0.786	0.9806	-2.308	0.021
6	SNP_DPB1_33156584	33156584	C	ADD	4798	0.8594	0.06569	0.7556	0.9775	-2.307	0.02106
6	AA_DPB1_57_33156583	33156583	D	ADD	4798	0.8594	0.06569	0.7556	0.9775	-2.307	0.02106
6	HLA_DPB1_0301	33157346	P	ADD	4798	0.8594	0.06569	0.7556	0.9775	-2.307	0.02106
6	HLA_DPB1_03	33157346	P	ADD	4798	0.8594	0.06569	0.7556	0.9775	-2.307	0.02106
6	rs29273	29718968	C	ADD	4792	0.8754	0.05773	0.7817	0.9802	-2.306	0.0211
6	rs4713209	29395268	T	ADD	4772	1.165	0.06632	1.023	1.327	2.306	0.02111
6	rs4711332	33703377	A	ADD	4797	0.8784	0.0566	0.7862	0.9815	-2.291	0.02198
6	rs3101942	32978035	G	ADD	4794	0.9063	0.04296	0.8331	0.9859	-2.29	0.022
6	rs2255741	31713146	A	ADD	4788	0.7226	0.1419	0.5472	0.9542	-2.29	0.02202
6	SNP_A-2309851	29783594	A	ADD	4789	0.8983	0.04689	0.8195	0.9848	-2.287	0.02221
6	rs1611381	29788471	T	ADD	4793	0.8984	0.04693	0.8194	0.9849	-2.283	0.02242
6	rs9394169	33886942	A	ADD	4796	0.9088	0.04195	0.837	0.9866	-2.281	0.02256
6	rs1633070	29832126	T	ADD	4780	0.8794	0.05635	0.7875	0.9821	-2.28	0.02263
6	AA_DQA1_40_32717170	32717170	G	ADD	4798	0.8972	0.04758	0.8174	0.9849	-2.279	0.02269
6	SNP_DQA1_32717201	32717201	T	ADD	4798	0.8972	0.04758	0.8174	0.9849	-2.279	0.02269
6	SNP_DQA1_32713249	32713249	T	ADD	4798	0.8972	0.04758	0.8174	0.9849	-2.279	0.02269
6	SNP_DQA1_32717202	32717202	C	ADD	4798	0.8972	0.04758	0.8174	0.9849	-2.279	0.02269
6	AA_DQA1_50_32717200_V	32717200	P	ADD	4798	0.8972	0.04758	0.8174	0.9849	-2.279	0.02269
6	AA_DQA1_51_32717203	32717203	L	ADD	4798	0.8972	0.04758	0.8174	0.9849	-2.279	0.02269
6	SNP_DQA1_32717192	32717192	T	ADD	4798	0.8972	0.04758	0.8174	0.9849	-2.279	0.02269
6	SNP_DQA1_32717190_T	32717190	P	ADD	4798	0.8972	0.04758	0.8174	0.9849	-2.279	0.02269
6	SNP_DQA1_32717207	32717207	A	ADD	4798	0.8972	0.04758	0.8174	0.9849	-2.279	0.02269
6	SNP_DQA1_32717208	32717208	C	ADD	4798	0.8972	0.04758	0.8174	0.9849	-2.279	0.02269
6	AA_DQA1_53_32717209_Q	32717209	P	ADD	4798	0.8972	0.04758	0.8174	0.9849	-2.279	0.02269
6	SNP_DQA1_32717170	32717170	G	ADD	4798	0.8972	0.04758	0.8174	0.9849	-2.279	0.02269
6	AA_DQA1_47_32717191_C	32717191	P	ADD	4798	0.8972	0.04758	0.8174	0.9849	-2.279	0.02269
6	rs1610613	29818942	T	ADD	4793	0.8798	0.05625	0.788	0.9824	-2.276	0.02285
6	rs1615251	29853740	A	ADD	4781	0.9047	0.044	0.83	0.9862	-2.276	0.02286
6	rs6933050	31451611	C	ADD	4787	1.131	0.05411	1.017	1.257	2.272	0.02306
6	rs4565335	29083766	T	ADD	4790	1.116	0.04854	1.015	1.228	2.264	0.0236
6	rs1736916	29812062	C	ADD	4794	0.8806	0.05621	0.7888	0.9832	-2.261	0.02374
6	AA_A_152_30019207_V	30019207	P	ADD	4798	1.101	0.04289	1.013	1.198	2.252	0.02431
6	SNP_A_30019207_T	30019207	P	ADD	4798	1.101	0.04289	1.013	1.198	2.252	0.02431
6	rs3130558	31205162	C	ADD	4782	0.8957	0.04889	0.8139	0.9858	-2.252	0.02432
6	rs9380197	30886182	A	ADD	4791	1.109	0.04577	1.013	1.213	2.251	0.02437
6	SNP_C_31347120	31347120	T	ADD	4798	0.9102	0.04181	0.8386	0.9879	-2.251	0.02439
6	SNP_C_31347731_T	31347731	P	ADD	4798	0.9102	0.04181	0.8386	0.9879	-2.251	0.02439
6	SNP_A_30021171	30021171	G	ADD	4798	0.9082	0.04283	0.835	0.9877	-2.25	0.02448
6	SNP_A_30019043	30019043	A	ADD	4798	0.9082	0.04283	0.835	0.9877	-2.25	0.02448
6	SNP_A_30018501	30018501	G	ADD	4798	0.9082	0.04283	0.835	0.9877	-2.25	0.02448
6	AA_A_97_30019042_I	30019042	P	ADD	4798	0.9082	0.04283	0.835	0.9877	-2.25	0.02448
6	SNP_A_30020647	30020647	T	ADD	4798	0.9082	0.04283	0.835	0.9877	-2.25	0.02448
6	SNP_A_30020831	30020831	T	ADD	4798	0.9082	0.04283	0.835	0.9877	-2.25	0.02448
6	SNP_A_30020347	30020347	C	ADD	4798	0.9082	0.04283	0.835	0.9877	-2.25	0.02448
6	AA_A_276_30020259	30020259	L	ADD	4798	0.9082	0.04283	0.835	0.9877	-2.25	0.02448
6	SNP_A_30020835	30020835	A	ADD	4798	0.9082	0.04283	0.835	0.9877	-2.25	0.02448
6	SNP_A_30021150	30021150	G	ADD	4798	0.9082	0.04283	0.835	0.9877	-2.25	0.02448
6	SNP_A_30018457	30018457	G	ADD	4798	0.9082	0.04283	0.835	0.9877	-2.25	0.02448
6	SNP_A_30019706	30019706	T	ADD	4798	0.9082	0.04283	0.835	0.9877	-2.25	0.02448
6	SNP_A_30019517	30019517	G	ADD	4798	0.9082	0.04283	0.835	0.9877	-2.25	0.02448
6	SNP_A_30021170	30021170	T	ADD	4798	0.9082	0.04283	0.835	0.9877	-2.25	0.02448
6	AA_A_321_30020836	30020836	T	ADD	4798	0.9082	0.04283	0.835	0.9877	-2.25	0.02448
6	SNP_A_30018436	30018436	T	ADD	4798	0.9082	0.04283	0.835	0.9877	-2.25	0.02448
6	SNP_A_30018461_G	30018461	P	ADD	4798	0.9082	0.04283	0.835	0.9877	-2.25	0.02448
6	SNP_A_30020259	30020259	T	ADD	4798	0.9082	0.04283	0.835	0.9877	-2.25	0.02448
6	SNP_A_30018487	30018487	A	ADD	4798	0.9082	0.04283	0.835	0.9877	-2.25	0.02448
6	rs10947374	33126355	T	ADD	4794	0.9101	0.04191	0.8383	0.988	-2.249	0.02453
6	rs2394403	30875848	T	ADD	4794	0.8721	0.06094	0.7739	0.9827	-2.246	0.02471
6	rs3130975	31189817	T	ADD	4785	1.103	0.04369	1.013	1.202	2.245	0.02479
6	rs6912771	30392354	A	ADD	4794	0.8951	0.04942	0.8124	0.9861	-2.243	0.02493
6	rs2530705	31052961	C	ADD	4783	0.8668	0.06385	0.7648	0.9823	-2.239	0.02516
6	rs7752270	29161977	A	ADD	4570	1.208	0.08451	1.024	1.426	2.238	0.02525
6	rs6914501	29104156	G	ADD	4789	1.204	0.08294	1.023	1.416	2.237	0.02528
6	rs6910516	31451806	G	ADD	4793	1.128	0.05395	1.015	1.254	2.234	0.02547
6	rs17495612	32467409	C	ADD	4798	1.141	0.05923	1.016	1.282	2.231	0.02566
6	rs9266409	31444547	C	ADD	4793	1.128	0.054	1.014	1.254	2.225	0.02609
6	rs2517808	30058990	T	ADD	4793	0.7626	0.1222	0.6001	0.969	-2.218	0.02656
6	rs2743937	29915902	C	ADD	4793	0.8925	0.05132	0.8071	0.987	-2.216	0.0267
6	rs9380192	30880323	G	ADD	4795	1.107	0.04586	1.012	1.211	2.215	0.02675
6	rs4248149	30875606	C	ADD	4793	0.8736	0.061	0.7752	0.9846	-2.215	0.02676
6	SNP_DPB1_33156606	33156606	C	ADD	4798	0.8669	0.06448	0.764	0.9837	-2.215	0.02679
6	AA_DPB1_65_33156607	33156607	L	ADD	4798	0.8669	0.06448	0.764	0.9837	-2.215	0.02679
6	SNP_A_30018537_C	30018537	P	ADD	4798	0.8697	0.06305	0.7686	0.9841	-2.214	0.02684
6	rs2508037	30026415	T	ADD	4797	0.9106	0.04231	0.8381	0.9893	-2.213	0.02689
6	rs2517446	31048924	G	ADD	4798	0.8684	0.06377	0.7664	0.984	-2.213	0.0269
6	HLA_B_3801	31431272	P	ADD	4798	0.567	0.2564	0.343	0.9373	-2.213	0.02693
6	HLA_B_38	31431272	P	ADD	4798	0.567	0.2564	0.343	0.9373	-2.213	0.02693
6	SNP_B_31431998	31431998	T	ADD	4798	0.567	0.2564	0.343	0.9373	-2.213	0.02693
6	SNP_B_31431864	31431864	T	ADD	4798	0.567	0.2564	0.343	0.9373	-2.213	0.02693
6	AA_B_158_31431997	31431997	T	ADD	4798	0.567	0.2564	0.343	0.9373	-2.213	0.02693
6	rs2523747	30336917	C	ADD	4793	0.8891	0.05316	0.8011	0.9867	-2.211	0.02702
6	rs6930903	29089223	G	ADD	4796	1.113	0.0485	1.012	1.224	2.208	0.02724
6	rs9266406	31444397	A	ADD	4796	1.126	0.05393	1.013	1.252	2.207	0.02728
6	rs261947	30379123	C	ADD	4792	0.897	0.04942	0.8142	0.9882	-2.2	0.02783
6	rs2517411	31068246	C	ADD	4794	0.8692	0.06385	0.767	0.9851	-2.195	0.02815
6	rs11757379	33650639	T	ADD	4788	1.114	0.04936	1.011	1.227	2.19	0.02852
6	rs7749435	29115826	G	ADD	4775	1.114	0.04944	1.011	1.228	2.189	0.0286
6	rs1610630	29837265	C	ADD	4790	0.8843	0.05628	0.7919	0.9874	-2.185	0.02889
6	SNP_DPB1_33156444	33156444	T	ADD	4798	0.8697	0.06393	0.7672	0.9858	-2.184	0.02894
6	SNP_DPB1_33156445	33156445	T	ADD	4798	0.8697	0.06393	0.7672	0.9858	-2.184	0.02894
6	AA_DPB1_11_33156445	33156445	L	ADD	4798	0.8697	0.06393	0.7672	0.9858	-2.184	0.02894
6	rs1737068	29838902	C	ADD	4792	0.8842	0.05637	0.7917	0.9874	-2.184	0.02895
6	rs417162	30024484	C	ADD	4794	0.9118	0.04234	0.8392	0.9907	-2.18	0.02923
6	rs1633069	29832180	C	ADD	4797	0.8849	0.05624	0.7925	0.988	-2.175	0.02966
6	SNP_A_30020064	30020064	T	ADD	4798	0.7681	0.1218	0.605	0.9751	-2.167	0.0302
6	AA_A_245_30020064	30020064	V	ADD	4798	0.7681	0.1218	0.605	0.9751	-2.167	0.0302
6	HLA_A_6801	30019970	P	ADD	4798	0.7681	0.1218	0.605	0.9751	-2.167	0.0302
6	HLA_A_68	30019970	P	ADD	4798	0.7681	0.1218	0.605	0.9751	-2.167	0.0302
6	SNP_A_30019875	30019875	G	ADD	4798	0.7681	0.1218	0.605	0.9751	-2.167	0.0302
6	AA_C_116_31347029_L	31347029	P	ADD	4798	1.493	0.1851	1.039	2.146	2.165	0.03039
6	SNP_C_31347028	31347028	T	ADD	4798	1.493	0.1851	1.039	2.146	2.165	0.03039
6	AA_C_113_31347038	31347038	H	ADD	4798	1.493	0.1851	1.039	2.146	2.165	0.03039
6	SNP_C_31345216	31345216	A	ADD	4798	1.493	0.1851	1.039	2.146	2.165	0.03039
6	HLA_C_1502	31346171	P	ADD	4798	1.493	0.1851	1.039	2.146	2.165	0.03039
6	HLA_C_15	31346171	P	ADD	4798	1.493	0.1851	1.039	2.146	2.165	0.03039
6	SNP_C_31347039	31347039	G	ADD	4798	1.493	0.1851	1.039	2.146	2.165	0.03039
6	SNP_C_31346772	31346772	A	ADD	4798	1.493	0.1851	1.039	2.146	2.165	0.03039
6	SNP_C_31346801	31346801	A	ADD	4798	1.493	0.1851	1.039	2.146	2.165	0.03039
6	rs3129303	33081856	C	ADD	4788	0.8813	0.05844	0.7859	0.9882	-2.163	0.03057
6	rs1610586	29784295	T	ADD	4792	0.9039	0.04686	0.8245	0.9908	-2.157	0.03102
6	rs6899874	31270307	A	ADD	4793	1.11	0.04873	1.009	1.222	2.146	0.03187
6	rs7776164	29066437	A	ADD	4622	1.186	0.07982	1.014	1.387	2.14	0.03239
6	rs2844673	31069905	T	ADD	4796	0.8729	0.06356	0.7707	0.9887	-2.139	0.03244
6	rs1610585	29783655	C	ADD	4796	0.9047	0.04683	0.8254	0.9917	-2.138	0.0325
6	AA_DPB1_205_33161588_V	33161588	P	ADD	4798	1.466	0.1789	1.032	2.081	2.137	0.0326
6	SNP_B_31430438	31430438	C	ADD	4798	1.096	0.04288	1.008	1.192	2.136	0.03267
6	SNP_B_31430381	31430381	T	ADD	4798	1.096	0.04288	1.008	1.192	2.136	0.03267
6	SNP_B_31430667	31430667	C	ADD	4798	1.096	0.04288	1.008	1.192	2.136	0.03267
6	rs6924824	29118132	T	ADD	4790	1.111	0.04942	1.009	1.224	2.133	0.03291
6	rs2524132	31372891	A	ADD	4743	1.131	0.05757	1.01	1.266	2.133	0.03295
6	rs436376	31080369	T	ADD	4786	0.8731	0.06372	0.7706	0.9893	-2.129	0.03323
6	rs2256514	31080450	A	ADD	4788	0.8734	0.06363	0.771	0.9894	-2.128	0.03337
6	rs6933349	31109992	A	ADD	4793	1.113	0.05039	1.008	1.229	2.125	0.03356
6	rs2530690	31075181	A	ADD	4793	0.8735	0.06372	0.771	0.9898	-2.122	0.03387
6	rs1265074	31221193	A	ADD	4789	1.115	0.05158	1.008	1.234	2.116	0.03435
6	rs12189725	33811372	T	ADD	4754	0.8884	0.05595	0.7962	0.9914	-2.114	0.03448
6	rs2516687	30472566	T	ADD	4784	0.7735	0.1215	0.6096	0.9814	-2.114	0.03449
6	AA_A_156_30019219_W	30019219	P	ADD	4798	0.7786	0.1184	0.6173	0.9821	-2.112	0.03465
6	SNP_A_30018471	30018471	T	ADD	4798	0.7786	0.1184	0.6173	0.9821	-2.112	0.03465
6	SNP_A_30019008	30019008	T	ADD	4798	0.7786	0.1184	0.6173	0.9821	-2.112	0.03465
6	SNP_B_31432808_T	31432808	P	ADD	4798	0.7817	0.1166	0.6219	0.9824	-2.112	0.03469
6	SNP_B_31430590	31430590	T	ADD	4798	0.7817	0.1166	0.6219	0.9824	-2.112	0.03469
6	SNP_B_31430669	31430669	G	ADD	4798	0.7817	0.1166	0.6219	0.9824	-2.112	0.03469
6	SNP_B_31432798	31432798	T	ADD	4798	0.7817	0.1166	0.6219	0.9824	-2.112	0.03469
6	SNP_B_31432181_C	31432181	P	ADD	4798	0.7817	0.1166	0.6219	0.9824	-2.112	0.03469
6	SNP_B_31432248	31432248	T	ADD	4798	0.7817	0.1166	0.6219	0.9824	-2.112	0.03469
6	SNP_B_31432180_A	31432180	P	ADD	4798	0.7817	0.1166	0.6219	0.9824	-2.112	0.03469
6	SNP_B_31431434	31431434	G	ADD	4798	0.7817	0.1166	0.6219	0.9824	-2.112	0.03469
6	SNP_B_31432355	31432355	T	ADD	4798	0.7817	0.1166	0.6219	0.9824	-2.112	0.03469
6	HLA_B_57	31431272	P	ADD	4798	0.7817	0.1166	0.6219	0.9824	-2.112	0.03469
6	HLA_B_5701	31431272	P	ADD	4798	0.7817	0.1166	0.6219	0.9824	-2.112	0.03469
6	SNP_B_31430966	31430966	T	ADD	4798	0.7817	0.1166	0.6219	0.9824	-2.112	0.03469
6	SNP_B_31431095	31431095	T	ADD	4798	0.7817	0.1166	0.6219	0.9824	-2.112	0.03469
6	AA_B_97_31432180_V	31432180	P	ADD	4798	0.7817	0.1166	0.6219	0.9824	-2.112	0.03469
6	rs2252925	31074261	G	ADD	4789	0.874	0.06387	0.7712	0.9906	-2.108	0.03506
6	rs1610603	29816201	T	ADD	4789	0.8879	0.05644	0.7949	0.9918	-2.107	0.03515
6	rs707921	31733520	A	ADD	4780	0.7421	0.1419	0.562	0.98	-2.103	0.0355
6	rs6933763	32830830	G	ADD	4764	0.8485	0.07849	0.7275	0.9896	-2.093	0.03635
6	rs241428	32912048	G	ADD	4797	0.7838	0.1165	0.6238	0.9847	-2.092	0.03644
6	rs4959068	31451823	A	ADD	4696	0.8094	0.1014	0.6635	0.9874	-2.085	0.03708
6	rs3130981	31191792	T	ADD	4797	0.9033	0.04901	0.8206	0.9944	-2.074	0.03806
6	rs6924600	30965521	A	ADD	4793	0.8882	0.05719	0.794	0.9935	-2.074	0.03811
6	rs261950	30377540	T	ADD	4794	0.9031	0.04922	0.82	0.9946	-2.071	0.03837
6	rs6920363	33084550	A	ADD	4797	0.6698	0.1937	0.4582	0.9791	-2.069	0.03857
6	AA_B_32_31432620	31432620	L	ADD	4798	1.096	0.04437	1.005	1.195	2.064	0.03904
6	SNP_B_31432620	31432620	A	ADD	4798	1.096	0.04437	1.005	1.195	2.064	0.03904
6	rs6930572	31536148	G	ADD	4789	0.6929	0.1778	0.489	0.9818	-2.063	0.0391
6	rs1634718	31080844	G	ADD	4787	0.9056	0.0481	0.8241	0.9951	-2.062	0.03916
6	rs1150753	32167845	G	ADD	4796	0.8732	0.06582	0.7675	0.9935	-2.06	0.03942
6	AA_A_63_30018699	30018699	N	ADD	4798	0.7857	0.1176	0.6239	0.9894	-2.05	0.04032
6	AA_A_62_30018696_R	30018696	P	ADD	4798	0.7857	0.1176	0.6239	0.9894	-2.05	0.04032
6	SNP_A_30018700	30018700	C	ADD	4798	0.7857	0.1176	0.6239	0.9894	-2.05	0.04032
6	SNP_A_30018698	30018698	A	ADD	4798	0.7857	0.1176	0.6239	0.9894	-2.05	0.04032
6	rs2252926	31074283	G	ADD	4792	0.8774	0.0638	0.7743	0.9943	-2.05	0.04039
6	AA_B_45_31432581_E	31432581	P	ADD	4798	0.9162	0.04278	0.8426	0.9964	-2.045	0.04085
6	SNP_B_31432582	31432582	C	ADD	4798	0.9162	0.04278	0.8426	0.9964	-2.045	0.04085
6	SNP_B_31432583	31432583	T	ADD	4798	0.9162	0.04278	0.8426	0.9964	-2.045	0.04085
6	rs3128965	33163877	A	ADD	4789	0.8915	0.05626	0.7984	0.9954	-2.042	0.04113
6	rs11965547	31944130	A	ADD	4788	1.156	0.071	1.006	1.329	2.041	0.04121
6	SNP_B_31432224	31432224	A	ADD	4798	0.9054	0.04871	0.823	0.9961	-2.04	0.04135
6	rs1894407	32895014	A	ADD	4797	1.093	0.04375	1.003	1.191	2.036	0.04171
6	rs1799964	31650287	C	ADD	4794	1.109	0.05111	1.004	1.226	2.031	0.04226
6	SNP_B_31432122	31432122	T	ADD	4798	0.8067	0.1058	0.6556	0.9927	-2.029	0.04241
6	AA_B_116_31432123_L	31432123	P	ADD	4798	0.8067	0.1058	0.6556	0.9927	-2.029	0.04241
6	rs10807124	33512042	A	ADD	4750	1.102	0.04771	1.003	1.21	2.028	0.04252
6	rs1408711	33727986	G	ADD	4791	1.109	0.05118	1.003	1.226	2.026	0.04278
6	rs6903989	29410009	A	ADD	4794	0.9057	0.04906	0.8226	0.9971	-2.02	0.04341
6	rs6457282	30965967	C	ADD	4789	0.8904	0.05772	0.7952	0.9971	-2.011	0.04432
6	rs3128966	33163924	A	ADD	4797	0.8931	0.05629	0.7998	0.9973	-2.008	0.04463
6	rs877187	33814189	T	ADD	4792	0.8966	0.05442	0.8059	0.9975	-2.006	0.04488
6	SNP_A-4301298	29715408	G	ADD	4784	0.903	0.05112	0.8169	0.9982	-1.995	0.04601
6	SNP_B_31431959	31431959	G	ADD	4798	0.8724	0.06847	0.7629	0.9977	-1.994	0.0462
6	AA_B_171_31431958	31431958	H	ADD	4798	0.8724	0.06847	0.7629	0.9977	-1.994	0.0462
6	rs2523915	31081337	A	ADD	4788	0.8811	0.06371	0.7777	0.9983	-1.987	0.04696
6	SNP_B_31432843_C	31432843	P	ADD	4798	1.179	0.08299	1.002	1.387	1.984	0.0473
6	SNP_B_31430432	31430432	C	ADD	4798	1.179	0.08299	1.002	1.387	1.984	0.0473
6	SNP_B_31432354	31432354	T	ADD	4798	1.179	0.08299	1.002	1.387	1.984	0.0473
6	SNP_B_31432030	31432030	A	ADD	4798	1.179	0.08299	1.002	1.387	1.984	0.0473
6	HLA_B_4001	31431272	P	ADD	4798	1.179	0.08299	1.002	1.387	1.984	0.0473
6	SNP_B_31430295	31430295	C	ADD	4798	1.179	0.08299	1.002	1.387	1.984	0.0473
6	SNP_B_31432043	31432043	A	ADD	4798	1.179	0.08299	1.002	1.387	1.984	0.0473
6	AA_B_143_31432042	31432042	S	ADD	4798	1.179	0.08299	1.002	1.387	1.984	0.0473
6	AA_B_147_31432030	31432030	L	ADD	4798	1.179	0.08299	1.002	1.387	1.984	0.0473
6	rs2530709	31048548	G	ADD	4791	1.095	0.04567	1.001	1.197	1.982	0.04749
6	rs2070121	32889532	A	ADD	4797	0.8481	0.08327	0.7204	0.9984	-1.979	0.04784
6	SNP_A_30018740	30018740	A	ADD	4798	0.9137	0.04569	0.8354	0.9993	-1.976	0.04813
6	SNP_A_30018738_T	30018738	P	ADD	4798	1.094	0.04569	1.001	1.197	1.976	0.04814
6	AA_A_77_30018741_D	30018741	P	ADD	4798	1.094	0.04569	1.001	1.197	1.976	0.04814
6	AA_A_76_30018738_V	30018738	P	ADD	4798	1.094	0.04569	1.001	1.197	1.976	0.04814
6	AA_B_66_31432518	31432518	N	ADD	4798	0.8021	0.1117	0.6443	0.9985	-1.974	0.0484
6	SNP_B_31432518	31432518	T	ADD	4798	0.8021	0.1117	0.6443	0.9985	-1.974	0.0484
6	SNP_B_31432516	31432516	T	ADD	4798	0.8021	0.1117	0.6443	0.9985	-1.974	0.0484
6	AA_B_65_31432521	31432521	R	ADD	4798	0.8021	0.1117	0.6443	0.9985	-1.974	0.0484
6	SNP_B_31432521	31432521	C	ADD	4798	0.8021	0.1117	0.6443	0.9985	-1.974	0.0484
6	AA_B_67_31432515_M	31432515	P	ADD	4798	0.8021	0.1117	0.6443	0.9985	-1.974	0.0484
6	SNP_B_31432507_A	31432507	P	ADD	4798	0.8021	0.1117	0.6443	0.9985	-1.974	0.0484
6	SNP_B_31432506	31432506	G	ADD	4798	0.8021	0.1117	0.6443	0.9985	-1.974	0.0484
6	AA_B_62_31432530	31432530	G	ADD	4798	0.8021	0.1117	0.6443	0.9985	-1.974	0.0484
6	AA_B_70_31432506_S	31432506	P	ADD	4798	0.8021	0.1117	0.6443	0.9985	-1.974	0.0484
6	SNP_B_31432502	31432502	C	ADD	4798	0.8021	0.1117	0.6443	0.9985	-1.974	0.0484
6	SNP_B_31432531	31432531	C	ADD	4798	0.8021	0.1117	0.6443	0.9985	-1.974	0.0484
6	SNP_B_31432514	31432514	C	ADD	4798	0.8021	0.1117	0.6443	0.9985	-1.974	0.0484
6	rs3129304	33081721	C	ADD	4785	0.8908	0.05865	0.7941	0.9993	-1.971	0.0487
6	rs1012411	30440534	G	ADD	4793	0.9156	0.04478	0.8386	0.9996	-1.97	0.04886
6	rs2744537	33270193	A	ADD	4795	1.096	0.04656	1	1.201	1.97	0.04887
6	rs3218815	30986748	T	ADD	4795	0.8936	0.05713	0.7989	0.9994	-1.97	0.04887
6	AA_A_283_30020280	30020280	H	ADD	4798	0.6228	0.2407	0.3886	0.9982	-1.968	0.04911
6	SNP_A_30020280	30020280	A	ADD	4798	0.6228	0.2407	0.3886	0.9982	-1.968	0.04911
6	HLA_A_23	30019970	P	ADD	4798	0.6228	0.2407	0.3886	0.9982	-1.968	0.04911
6	HLA_A_2301	30019970	P	ADD	4798	0.6228	0.2407	0.3886	0.9982	-1.968	0.04911
6	SNP_C_31345988	31345988	C	ADD	4798	1.089	0.04364	0.9999	1.186	1.957	0.05029
6	rs6929434	31235926	A	ADD	4795	0.7707	0.1334	0.5934	1.001	-1.953	0.05082
6	rs2074508	30984417	A	ADD	4790	0.8944	0.05716	0.7996	1	-1.952	0.05094
6	rs4713423	31110280	C	ADD	4786	1.102	0.04986	0.9995	1.215	1.95	0.05121
6	SNP_DQB1_32742278_G	32742278	P	ADD	4798	0.911	0.04782	0.8295	1.001	-1.948	0.05136
6	SNP_DQB1_32742284_A	32742284	P	ADD	4798	0.911	0.04782	0.8295	1.001	-1.948	0.05136
6	SNP_DQB1_32742328_T	32742328	P	ADD	4798	0.911	0.04782	0.8295	1.001	-1.948	0.05136
6	SNP_DQB1_32742309_G	32742309	P	ADD	4798	0.911	0.04782	0.8295	1.001	-1.948	0.05136
6	rs1233320	29916011	G	ADD	4766	0.7869	0.123	0.6183	1.002	-1.948	0.05145
6	rs2074512	30986898	C	ADD	4786	0.8946	0.05723	0.7997	1.001	-1.946	0.05167
6	rs1535936	33942337	C	ADD	4750	1.091	0.04482	0.9988	1.191	1.933	0.05324
6	rs11753875	33912288	A	ADD	4791	1.085	0.0421	0.9988	1.178	1.931	0.05344
6	rs2106074	31241488	G	ADD	4785	0.9162	0.04539	0.8383	1.001	-1.927	0.05396
6	rs2844670	31113705	G	ADD	4773	0.8938	0.05846	0.7971	1.002	-1.92	0.05489
6	rs3130813	29302990	C	ADD	4794	1.083	0.04168	0.9982	1.175	1.917	0.05526
6	SNP_A_30019169	30019169	G	ADD	4798	0.9164	0.04602	0.8374	1.003	-1.897	0.05787
6	rs29228	29731718	A	ADD	4789	0.9073	0.05133	0.8205	1.003	-1.895	0.05813
6	rs3130000	30736061	A	ADD	4787	0.8658	0.07633	0.7455	1.005	-1.889	0.05895
6	rs2517524	31133692	A	ADD	4775	0.9238	0.04221	0.8505	1.004	-1.877	0.06049
6	rs9295931	30977693	T	ADD	4785	0.8977	0.05754	0.8019	1.005	-1.876	0.06068
6	rs8192590	32295761	G	ADD	4792	1.392	0.1764	0.9851	1.967	1.875	0.06079
6	SNP_B_31432622	31432622	G	ADD	4798	0.9235	0.04242	0.8499	1.004	-1.875	0.0608
6	rs1633041	29841202	A	ADD	4650	0.9154	0.04718	0.8345	1.004	-1.874	0.06097
6	rs435945	33604610	T	ADD	4791	0.8511	0.08614	0.7189	1.008	-1.872	0.06126
6	rs2394401	30832409	C	ADD	4797	0.8724	0.07299	0.7561	1.007	-1.87	0.06142
6	rs3806108	33875557	C	ADD	4787	1.084	0.04291	0.9961	1.179	1.869	0.06163
6	rs3117039	33193829	T	ADD	4793	1.081	0.04178	0.9961	1.173	1.867	0.06191
6	rs2073151	29472930	A	ADD	4792	1.082	0.04234	0.9957	1.176	1.859	0.06305
6	SNP_B_31432581_G	31432581	P	ADD	4798	0.8948	0.06003	0.7955	1.007	-1.852	0.06403
6	AA_B_45_31432581_T	31432581	P	ADD	4798	0.8948	0.06003	0.7955	1.007	-1.852	0.06403
6	rs415929	32297010	C	ADD	4792	0.9162	0.04727	0.8351	1.005	-1.852	0.06404
6	rs2844507	31544560	T	ADD	4781	0.9161	0.04771	0.8343	1.006	-1.838	0.06613
6	rs2523742	30312378	G	ADD	4769	1.11	0.05662	0.993	1.24	1.836	0.06637
6	AA_B_80_31432476_I	31432476	P	ADD	4798	0.8779	0.071	0.7638	1.009	-1.835	0.06655
6	SNP_B_31432476_A	31432476	P	ADD	4798	0.8779	0.071	0.7638	1.009	-1.835	0.06655
6	SNP_B_31432743	31432743	A	ADD	4798	0.8031	0.1195	0.6354	1.015	-1.834	0.06661
6	rs2517672	30045241	G	ADD	4795	0.9197	0.04563	0.841	1.006	-1.834	0.06665
6	rs9260968	30069418	A	ADD	4779	0.8724	0.0747	0.7535	1.01	-1.828	0.06752
6	rs210138	33650516	G	ADD	4794	1.099	0.05181	0.993	1.217	1.824	0.06821
6	rs9257834	29472594	T	ADD	4734	1.081	0.04266	0.9941	1.175	1.822	0.0684
6	AA_C_91_31347104	31347104	R	ADD	4798	1.175	0.08839	0.9878	1.397	1.821	0.06866
6	HLA_C_0303	31346171	P	ADD	4798	1.175	0.08839	0.9878	1.397	1.821	0.06866
6	SNP_C_31347355	31347355	T	ADD	4798	1.175	0.08839	0.9878	1.397	1.821	0.06866
6	rs16871026	32923466	A	ADD	4793	0.7428	0.1642	0.5384	1.025	-1.81	0.07029
6	rs2072898	29800708	G	ADD	4793	0.8867	0.06646	0.7784	1.01	-1.81	0.07031
6	rs3116788	29782176	C	ADD	4763	0.9175	0.04761	0.8358	1.007	-1.808	0.0706
6	rs2107192	29541921	A	ADD	4776	0.9164	0.04827	0.8337	1.007	-1.808	0.07064
6	AA_B_45_31432581_K	31432581	P	ADD	4798	1.085	0.04544	0.9926	1.186	1.797	0.07226
6	rs3117295	29761356	C	ADD	4787	0.915	0.04946	0.8305	1.008	-1.795	0.07258
6	SNP_C_31345040	31345040	C	ADD	4798	0.9247	0.04366	0.8489	1.007	-1.793	0.073
6	rs3116996	33205942	A	ADD	4796	0.901	0.05819	0.8039	1.01	-1.792	0.07312
6	SNP_A-1918857	29363865	C	ADD	4759	1.174	0.08932	0.9851	1.398	1.792	0.07318
6	rs1884294	29370935	A	ADD	4768	1.151	0.07854	0.9868	1.343	1.79	0.07339
6	SNP_A_30020472_A	30020472	P	ADD	4798	1.08	0.04303	0.9927	1.175	1.79	0.07349
6	rs3135342	32504593	T	ADD	4791	0.9202	0.0466	0.8398	1.008	-1.786	0.07414
6	rs16896853	30068310	A	ADD	4792	0.7849	0.1357	0.6017	1.024	-1.785	0.07422
6	HLA_B_40	31431272	P	ADD	4798	1.153	0.08021	0.9854	1.349	1.776	0.07569
6	rs210137	33650456	T	ADD	4787	1.097	0.05211	0.9905	1.215	1.776	0.07571
6	rs4483030	30875108	T	ADD	4790	0.9013	0.05863	0.8035	1.011	-1.772	0.07636
6	rs9295844	30389381	C	ADD	4792	0.8979	0.06097	0.7968	1.012	-1.767	0.0773
6	rs2894180	31280634	A	ADD	4789	0.8727	0.0771	0.7503	1.015	-1.765	0.07748
6	HLA_B_1801	31431272	P	ADD	4798	0.8159	0.1156	0.6505	1.023	-1.76	0.07835
6	HLA_B_18	31431272	P	ADD	4798	0.8159	0.1156	0.6505	1.023	-1.76	0.07835
6	SNP_B_31432722_A	31432722	P	ADD	4798	0.8159	0.1156	0.6505	1.023	-1.76	0.07835
6	SNP_B_31430745	31430745	T	ADD	4798	0.8159	0.1156	0.6505	1.023	-1.76	0.07835
6	AA_B_30_31432626	31432626	G	ADD	4798	0.8159	0.1156	0.6505	1.023	-1.76	0.07835
6	SNP_B_31432553	31432553	T	ADD	4798	0.8159	0.1156	0.6505	1.023	-1.76	0.07835
6	SNP_B_31432626	31432626	C	ADD	4798	0.8159	0.1156	0.6505	1.023	-1.76	0.07835
6	SNP_B_31431459	31431459	A	ADD	4798	0.7819	0.1403	0.594	1.029	-1.753	0.07958
6	SNP_B_31431646	31431646	A	ADD	4798	0.7819	0.1403	0.594	1.029	-1.753	0.07958
6	HLA_B_14	31431272	P	ADD	4798	0.7819	0.1403	0.594	1.029	-1.753	0.07958
6	SNP_B_31432181_A	31432181	P	ADD	4798	0.7819	0.1403	0.594	1.029	-1.753	0.07958
6	SNP_B_31432250	31432250	C	ADD	4798	0.7819	0.1403	0.594	1.029	-1.753	0.07958
6	SNP_B_31432735	31432735	A	ADD	4798	0.7819	0.1403	0.594	1.029	-1.753	0.07958
6	AA_B_97_31432180_W	31432180	P	ADD	4798	0.7819	0.1403	0.594	1.029	-1.753	0.07958
6	rs4713604	33087748	C	ADD	4796	1.079	0.04317	0.991	1.174	1.751	0.07987
6	HLA_DRB1_1104	32660042	P	ADD	4798	0.4141	0.5035	0.1544	1.111	-1.751	0.07994
6	rs3129877	32516575	A	ADD	4788	0.9219	0.04657	0.8415	1.01	-1.745	0.08097
6	AA_B_24_31432644_A	31432644	P	ADD	4798	1.088	0.04873	0.9893	1.198	1.739	0.08199
6	SNP_B_31432645_C	31432645	P	ADD	4798	1.088	0.04873	0.9893	1.198	1.739	0.08199
6	rs3129047	29778552	T	ADD	4795	0.9215	0.04719	0.8401	1.011	-1.732	0.08331
6	rs2734973	29941927	T	ADD	4789	0.8927	0.0656	0.785	1.015	-1.731	0.08347
6	rs1611636	29944682	C	ADD	4787	0.8164	0.1178	0.6481	1.028	-1.722	0.08502
6	rs805292	31797988	A	ADD	4796	0.9126	0.05323	0.8222	1.013	-1.719	0.0856
6	SNP_DRB1_32659935_C	32659935	P	ADD	4798	1.083	0.04668	0.9888	1.187	1.718	0.08585
6	AA_DRB1_71_32659935_R	32659935	P	ADD	4798	1.083	0.04668	0.9888	1.187	1.718	0.08585
6	rs1264608	30386091	T	ADD	4792	0.8606	0.0874	0.7251	1.021	-1.717	0.08591
6	SNP_C_31346793	31346793	T	ADD	4798	0.9276	0.04384	0.8512	1.011	-1.715	0.08637
6	AA_C_147_31346936	31346936	L	ADD	4798	0.9276	0.04384	0.8512	1.011	-1.715	0.08637
6	SNP_C_31346707	31346707	G	ADD	4798	0.9276	0.04384	0.8512	1.011	-1.715	0.08637
6	SNP_C_31346741	31346741	T	ADD	4798	0.9276	0.04384	0.8512	1.011	-1.715	0.08637
6	SNP_C_31347258	31347258	T	ADD	4798	0.9276	0.04384	0.8512	1.011	-1.715	0.08637
6	SNP_C_31347806	31347806	C	ADD	4798	0.9276	0.04384	0.8512	1.011	-1.715	0.08637
6	SNP_C_31347206	31347206	C	ADD	4798	0.9276	0.04384	0.8512	1.011	-1.715	0.08637
6	SNP_C_31347184	31347184	C	ADD	4798	0.9276	0.04384	0.8512	1.011	-1.715	0.08637
6	SNP_C_31347731_C	31347731	P	ADD	4798	0.9276	0.04384	0.8512	1.011	-1.715	0.08637
6	AA_C_-9_31347781	31347781	G	ADD	4798	0.9276	0.04384	0.8512	1.011	-1.715	0.08637
6	SNP_C_31347781	31347781	C	ADD	4798	0.9276	0.04384	0.8512	1.011	-1.715	0.08637
6	SNP_C_31347130_A	31347130	P	ADD	4798	0.9276	0.04384	0.8512	1.011	-1.715	0.08637
6	AA_C_-17_31347805	31347805	A	ADD	4798	0.9276	0.04384	0.8512	1.011	-1.715	0.08637
6	SNP_C_31346032	31346032	G	ADD	4798	0.9276	0.04384	0.8512	1.011	-1.715	0.08637
6	SNP_C_31346936	31346936	A	ADD	4798	0.9276	0.04384	0.8512	1.011	-1.715	0.08637
6	AA_C_253_31346031	31346031	Q	ADD	4798	0.9276	0.04384	0.8512	1.011	-1.715	0.08637
6	AA_C_305_31345751	31345751	T	ADD	4798	0.9276	0.04384	0.8512	1.011	-1.715	0.08637
6	SNP_C_31345954	31345954	T	ADD	4798	0.9276	0.04384	0.8512	1.011	-1.715	0.08637
6	SNP_C_31346641	31346641	A	ADD	4798	0.9276	0.04384	0.8512	1.011	-1.715	0.08637
6	AA_C_194_31346208	31346208	L	ADD	4798	0.9276	0.04384	0.8512	1.011	-1.715	0.08637
6	SNP_C_31346209	31346209	G	ADD	4798	0.9276	0.04384	0.8512	1.011	-1.715	0.08637
6	SNP_C_31345970	31345970	G	ADD	4798	0.9276	0.04384	0.8512	1.011	-1.715	0.08637
6	HLA_C_07	31346171	P	ADD	4798	0.9276	0.04384	0.8512	1.011	-1.715	0.08637
6	AA_C_295_31345781	31345781	V	ADD	4798	0.9276	0.04384	0.8512	1.011	-1.715	0.08637
6	AA_C_307_31345745	31345745	M	ADD	4798	0.9276	0.04384	0.8512	1.011	-1.715	0.08637
6	AA_C_184_31346238	31346238	P	ADD	4798	0.9276	0.04384	0.8512	1.011	-1.715	0.08637
6	AA_C_273_31345971	31345971	S	ADD	4798	0.9276	0.04384	0.8512	1.011	-1.715	0.08637
6	SNP_C_31345416	31345416	T	ADD	4798	0.9276	0.04384	0.8512	1.011	-1.715	0.08637
6	SNP_C_31345765	31345765	A	ADD	4798	0.9276	0.04384	0.8512	1.011	-1.715	0.08637
6	SNP_C_31345941	31345941	T	ADD	4798	0.9276	0.04384	0.8512	1.011	-1.715	0.08637
6	SNP_C_31345006	31345006	C	ADD	4798	0.9276	0.04384	0.8512	1.011	-1.715	0.08637
6	SNP_C_31346213	31346213	G	ADD	4798	0.9276	0.04384	0.8512	1.011	-1.715	0.08637
6	SNP_C_31345384	31345384	C	ADD	4798	0.9276	0.04384	0.8512	1.011	-1.715	0.08637
6	SNP_C_31345706	31345706	T	ADD	4798	0.9276	0.04384	0.8512	1.011	-1.715	0.08637
6	SNP_C_31346114	31346114	G	ADD	4798	0.9276	0.04384	0.8512	1.011	-1.715	0.08637
6	SNP_C_31345942	31345942	G	ADD	4798	0.9276	0.04384	0.8512	1.011	-1.715	0.08637
6	SNP_C_31345950	31345950	C	ADD	4798	0.9276	0.04384	0.8512	1.011	-1.715	0.08637
6	SNP_C_31345209	31345209	A	ADD	4798	0.9276	0.04384	0.8512	1.011	-1.715	0.08637
6	SNP_C_31345212	31345212	A	ADD	4798	0.9276	0.04384	0.8512	1.011	-1.715	0.08637
6	SNP_C_31345939	31345939	G	ADD	4798	0.9276	0.04384	0.8512	1.011	-1.715	0.08637
6	SNP_C_31345141	31345141	C	ADD	4798	0.9276	0.04384	0.8512	1.011	-1.715	0.08637
6	SNP_C_31345702	31345702	G	ADD	4798	0.9276	0.04384	0.8512	1.011	-1.715	0.08637
6	SNP_C_31345643	31345643	C	ADD	4798	0.9276	0.04384	0.8512	1.011	-1.715	0.08637
6	SNP_C_31345934	31345934	T	ADD	4798	0.9276	0.04384	0.8512	1.011	-1.715	0.08637
6	SNP_C_31345753	31345753	G	ADD	4798	0.9276	0.04384	0.8512	1.011	-1.715	0.08637
6	SNP_C_31345103	31345103	T	ADD	4798	0.9276	0.04384	0.8512	1.011	-1.715	0.08637
6	AA_C_339_31345102	31345102	T	ADD	4798	0.9276	0.04384	0.8512	1.011	-1.715	0.08637
6	SNP_C_31345027	31345027	A	ADD	4798	0.9276	0.04384	0.8512	1.011	-1.715	0.08637
6	SNP_C_31345929	31345929	T	ADD	4798	0.9276	0.04384	0.8512	1.011	-1.715	0.08637
6	AA_C_326_31345141	31345141	C	ADD	4798	0.9276	0.04384	0.8512	1.011	-1.715	0.08637
6	SNP_C_31345746	31345746	T	ADD	4798	0.9276	0.04384	0.8512	1.011	-1.715	0.08637
6	SNP_C_31346238	31346238	G	ADD	4798	0.9276	0.04384	0.8512	1.011	-1.715	0.08637
6	SNP_C_31345302	31345302	A	ADD	4798	0.9276	0.04384	0.8512	1.011	-1.715	0.08637
6	SNP_C_31346503	31346503	G	ADD	4798	0.9276	0.04384	0.8512	1.011	-1.715	0.08637
6	SNP_C_31345989	31345989	T	ADD	4798	0.9276	0.04384	0.8512	1.011	-1.715	0.08637
6	SNP_C_31346514	31346514	T	ADD	4798	0.9276	0.04384	0.8512	1.011	-1.715	0.08637
6	SNP_C_31346592	31346592	A	ADD	4798	0.9276	0.04384	0.8512	1.011	-1.715	0.08637
6	SNP_C_31346640	31346640	G	ADD	4798	0.9276	0.04384	0.8512	1.011	-1.715	0.08637
6	SNP_C_31345542	31345542	C	ADD	4798	0.9276	0.04384	0.8512	1.011	-1.715	0.08637
6	SNP_C_31345312	31345312	T	ADD	4798	0.9276	0.04384	0.8512	1.011	-1.715	0.08637
6	SNP_C_31345442	31345442	C	ADD	4798	0.9276	0.04384	0.8512	1.011	-1.715	0.08637
6	AA_C_285_31345811	31345811	M	ADD	4798	0.9276	0.04384	0.8512	1.011	-1.715	0.08637
6	SNP_C_31345752	31345752	T	ADD	4798	0.9276	0.04384	0.8512	1.011	-1.715	0.08637
6	AA_C_261_31346007	31346007	M	ADD	4798	0.9276	0.04384	0.8512	1.011	-1.715	0.08637
6	SNP_C_31345812	31345812	T	ADD	4798	0.9276	0.04384	0.8512	1.011	-1.715	0.08637
6	SNP_C_31346008	31346008	T	ADD	4798	0.9276	0.04384	0.8512	1.011	-1.715	0.08637
6	AA_C_306_31345748	31345748	A	ADD	4798	0.9276	0.04384	0.8512	1.011	-1.715	0.08637
6	SNP_C_31345855	31345855	A	ADD	4798	0.9276	0.04384	0.8512	1.011	-1.715	0.08637
6	SNP_C_31346471	31346471	C	ADD	4798	0.9276	0.04384	0.8512	1.011	-1.715	0.08637
6	SNP_C_31346351	31346351	C	ADD	4798	0.9276	0.04384	0.8512	1.011	-1.715	0.08637
6	SNP_C_31345639	31345639	A	ADD	4798	0.9276	0.04384	0.8512	1.011	-1.715	0.08637
6	AA_C_267_31345989	31345989	Q	ADD	4798	0.9276	0.04384	0.8512	1.011	-1.715	0.08637
6	SNP_C_31345748	31345748	G	ADD	4798	0.9276	0.04384	0.8512	1.011	-1.715	0.08637
6	SNP_C_31344996	31344996	C	ADD	4798	0.9276	0.04384	0.8512	1.011	-1.715	0.08637
6	SNP_C_31346276	31346276	C	ADD	4798	0.9276	0.04384	0.8512	1.011	-1.715	0.08637
6	SNP_C_31345781	31345781	A	ADD	4798	0.9276	0.04384	0.8512	1.011	-1.715	0.08637
6	SNP_C_31345571	31345571	A	ADD	4798	0.9276	0.04384	0.8512	1.011	-1.715	0.08637
6	SNP_C_31345332	31345332	T	ADD	4798	0.9276	0.04384	0.8512	1.011	-1.715	0.08637
6	SNP_C_31346287	31346287	G	ADD	4798	0.9276	0.04384	0.8512	1.011	-1.715	0.08637
6	SNP_C_31344993	31344993	G	ADD	4798	0.9276	0.04384	0.8512	1.011	-1.715	0.08637
6	SNP_C_31346297	31346297	G	ADD	4798	0.9276	0.04384	0.8512	1.011	-1.715	0.08637
6	SNP_C_31346117	31346117	C	ADD	4798	0.9276	0.04384	0.8512	1.011	-1.715	0.08637
6	SNP_C_31345750	31345750	G	ADD	4798	0.9276	0.04384	0.8512	1.011	-1.715	0.08637
6	SNP_B_31431983_C	31431983	P	ADD	4798	0.9236	0.04638	0.8433	1.011	-1.715	0.0864
[truncated: 840 more rows]
