# Supplementary material for: Accurate imputation of human leukocyte antigens with CookHLA
Source: Nat Commun. 2021 Feb 24;12:1264. doi: 10.1038/s41467-021-21541-5 (PMC7904773; doi:10.1038/s41467-021-21541-5)
Supplement: Supplementary file 13 — Supplementary Data 10 [file 41467_2021_21541_MOESM13_ESM.xlsx]

## Sheet: Data S10. T1D-HIBAG
CHR	SNP	BP	A1	TEST	NMISS	OR	SE	L95	U95	STAT	P
6	AA_DRB1_71_32659935_K	32659935	P	ADD	4901	4.23	0.05171	3.823	4.682	27.89	3.364e-171
6	SNP_DRB1_32659935_T	32659935	P	ADD	4901	3.863	0.0514	3.492	4.272	26.29	2.633e-152
6	AA_DRB1_67_32659947_L	32659947	P	ADD	4901	3.599	0.0501	3.262	3.97	25.56	4.025e-144
6	SNP_DRB1_32659948_G	32659948	P	ADD	4901	3.599	0.0501	3.262	3.97	25.56	4.025e-144
6	HLA_DQB1_0302	32739039	P	ADD	4901	5.223	0.06654	4.585	5.951	24.84	3.012e-136
6	SNP_DQB1_32740666_T	32740666	P	ADD	4901	0.3041	0.04901	0.2762	0.3347	-24.29	2.323e-130
6	AA_DQB1_57_32740666_D	32740666	P	ADD	4901	0.3041	0.04901	0.2762	0.3347	-24.29	2.323e-130
6	SNP_DRB1_32659948_T	32659948	P	ADD	4901	0.2496	0.05724	0.2231	0.2792	-24.25	6.822e-130
6	AA_DRB1_67_32659947_I	32659947	P	ADD	4901	0.2496	0.05724	0.2231	0.2792	-24.25	6.822e-130
6	SNP_DRB1_32660037_T	32660037	P	ADD	4901	3.383	0.05106	3.061	3.739	23.87	6.259e-126
6	AA_DRB1_140_32657458	32657458	A	ADD	4901	0.2956	0.05106	0.2675	0.3267	-23.87	6.318e-126
6	SNP_DRB1_32657459	32657459	C	ADD	4901	0.2956	0.05106	0.2675	0.3267	-23.87	6.318e-126
6	SNP_DRB1_32660122	32660122	A	ADD	4901	0.2956	0.05106	0.2675	0.3267	-23.87	6.318e-126
6	AA_DRB1_9_32660121	32660121	W	ADD	4901	0.2956	0.05106	0.2675	0.3267	-23.87	6.318e-126
6	SNP_DRB1_32660121	32660121	C	ADD	4901	0.2956	0.05106	0.2675	0.3267	-23.87	6.318e-126
6	AA_DQB1_57_32740666_A	32740666	P	ADD	4901	3.056	0.04689	2.788	3.35	23.83	1.839e-125
6	SNP_DQB1_32740666_G	32740666	P	ADD	4901	3.056	0.04689	2.788	3.35	23.83	1.839e-125
6	SNP_DQB1_32742309_C	32742309	P	ADD	4901	3.045	0.04679	2.779	3.338	23.8	3.138e-125
6	SNP_DQB1_32737867	32737867	A	ADD	4901	3.045	0.04679	2.779	3.338	23.8	3.138e-125
6	rs9272346	32712350	G	ADD	4899	0.2741	0.05521	0.246	0.3054	-23.44	1.553e-121
6	rs3916765	32793528	A	ADD	4892	3.892	0.05828	3.472	4.363	23.32	3.037e-120
6	SNP_DQB1_32742333_A	32742333	P	ADD	4901	4.163	0.0618	3.688	4.699	23.08	7.447e-118
6	SNP_DQB1_32737733	32737733	A	ADD	4901	4.163	0.0618	3.688	4.699	23.08	7.447e-118
6	SNP_DQB1_32740695	32740695	A	ADD	4901	4.163	0.0618	3.688	4.699	23.08	7.447e-118
6	AA_DQB1_185_32737733	32737733	I	ADD	4901	4.163	0.0618	3.688	4.699	23.08	7.447e-118
6	SNP_DQB1_32742279_C	32742279	P	ADD	4901	4.163	0.0618	3.688	4.699	23.08	7.447e-118
6	SNP_DRB1_32660125	32660125	G	ADD	4901	0.2617	0.0589	0.2331	0.2937	-22.76	1.083e-114
6	rs9275418	32778222	G	ADD	4897	3.094	0.0498	2.806	3.411	22.68	7.361e-114
6	SNP_DRB1_32659973_G	32659973	P	ADD	4901	4.373	0.06625	3.84	4.979	22.27	6.872e-110
6	HLA_DQA1_0301	32716284	P	ADD	4901	4.098	0.06343	3.619	4.64	22.23	1.624e-109
6	SNP_DRB1_32659976	32659976	G	ADD	4901	0.2913	0.05564	0.2612	0.3249	-22.17	6.861e-109
6	SNP_DRB1_32659936	32659936	C	ADD	4901	0.1792	0.07806	0.1538	0.2088	-22.03	1.583e-107
6	rs3135377	32493377	A	ADD	4891	0.1476	0.08939	0.1239	0.1759	-21.4	1.272e-101
6	AA_DQA1_56_32717218_R	32717218	P	ADD	4901	3.735	0.06222	3.306	4.219	21.18	1.447e-99
6	SNP_DQA1_32717108	32717108	T	ADD	4901	3.735	0.06222	3.306	4.219	21.18	1.447e-99
6	AA_DQA1_26_32717128	32717128	S	ADD	4901	3.735	0.06222	3.306	4.219	21.18	1.447e-99
6	AA_DQA1_76_32717278_V	32717278	P	ADD	4901	3.735	0.06222	3.306	4.219	21.18	1.447e-99
6	SNP_DQA1_32718379	32718379	A	ADD	4901	3.735	0.06222	3.306	4.219	21.18	1.447e-99
6	SNP_DQA1_32717128	32717128	G	ADD	4901	3.735	0.06222	3.306	4.219	21.18	1.447e-99
6	AA_DQA1_47_32717191_Q	32717191	P	ADD	4901	3.735	0.06222	3.306	4.219	21.18	1.447e-99
6	SNP_DQA1_32717277_G	32717277	P	ADD	4901	3.735	0.06222	3.306	4.219	21.18	1.447e-99
6	AA_DQA1_187_32718380	32718380	T	ADD	4901	3.735	0.06222	3.306	4.219	21.18	1.447e-99
6	HLA_DQA1_03	32716284	P	ADD	4901	3.735	0.06222	3.306	4.219	21.18	1.447e-99
6	SNP_DQA1_32717217_A	32717217	P	ADD	4901	3.735	0.06222	3.306	4.219	21.18	1.447e-99
6	SNP_DQA1_32717219_A	32717219	P	ADD	4901	3.735	0.06222	3.306	4.219	21.18	1.447e-99
6	SNP_DQA1_32717120	32717120	G	ADD	4901	3.735	0.06222	3.306	4.219	21.18	1.447e-99
6	SNP_DQB1_32742333_G	32742333	P	ADD	4901	0.2818	0.05993	0.2506	0.3169	-21.13	4.06e-99
6	SNP_DQB1_32742279_T	32742279	P	ADD	4901	0.2818	0.05993	0.2506	0.3169	-21.13	4.06e-99
6	SNP_DQA1_32718414	32718414	T	ADD	4901	0.331	0.05286	0.2984	0.3671	-20.92	3.574e-97
6	rs3132959	32406920	G	ADD	4898	0.2007	0.0772	0.1725	0.2335	-20.8	4.145e-96
6	rs3129932	32444105	G	ADD	4891	0.2008	0.07723	0.1726	0.2337	-20.79	5.845e-96
6	AA_DRB1_96_32657590_Q	32657590	P	ADD	4901	0.1761	0.08361	0.1495	0.2075	-20.77	7.961e-96
6	SNP_DRB1_32657589_T	32657589	P	ADD	4901	0.1761	0.08361	0.1495	0.2075	-20.77	7.961e-96
6	SNP_DRB1_32657379	32657379	T	ADD	4901	0.1747	0.08411	0.1481	0.206	-20.74	1.37e-95
6	SNP_DRB1_32657574	32657574	T	ADD	4901	0.1747	0.08411	0.1481	0.206	-20.74	1.37e-95
6	AA_DRB1_133_32657479	32657479	L	ADD	4901	0.1747	0.08411	0.1481	0.206	-20.74	1.37e-95
6	AA_DRB1_142_32657452	32657452	M	ADD	4901	0.1747	0.08411	0.1481	0.206	-20.74	1.37e-95
6	SNP_DRB1_32657453	32657453	T	ADD	4901	0.1747	0.08411	0.1481	0.206	-20.74	1.37e-95
6	SNP_DRB1_32660108	32660108	C	ADD	4901	0.1747	0.08411	0.1481	0.206	-20.74	1.37e-95
6	AA_DRB1_11_32660115_P	32660115	P	ADD	4901	0.1747	0.08411	0.1481	0.206	-20.74	1.37e-95
6	SNP_DRB1_32659973_A	32659973	P	ADD	4901	0.1747	0.08411	0.1481	0.206	-20.74	1.37e-95
6	SNP_DRB1_32657479	32657479	A	ADD	4901	0.1747	0.08411	0.1481	0.206	-20.74	1.37e-95
6	AA_DRB1_13_32660109_R	32660109	P	ADD	4901	0.1747	0.08411	0.1481	0.206	-20.74	1.37e-95
6	SNP_DRB1_32659935_G	32659935	P	ADD	4901	0.1747	0.08411	0.1481	0.206	-20.74	1.37e-95
6	HLA_DRB1_1501	32660042	P	ADD	4901	0.1747	0.08411	0.1481	0.206	-20.74	1.37e-95
6	SNP_DRB1_32660110_T	32660110	P	ADD	4901	0.1747	0.08411	0.1481	0.206	-20.74	1.37e-95
6	AA_DRB1_71_32659935_A	32659935	P	ADD	4901	0.1747	0.08411	0.1481	0.206	-20.74	1.37e-95
6	HLA_DRB1_15	32660042	P	ADD	4901	0.1747	0.08411	0.1481	0.206	-20.74	1.37e-95
6	SNP_DRB1_32665413	32665413	A	ADD	4901	0.1747	0.08411	0.1481	0.206	-20.74	1.37e-95
6	AA_DRB1_-1_32665412_S	32665412	P	ADD	4901	0.1747	0.08411	0.1481	0.206	-20.74	1.37e-95
6	SNP_DRB1_32657589_A	32657589	P	ADD	4901	3.001	0.05406	2.7	3.337	20.33	6.657e-92
6	SNP_DRB1_32660116_G	32660116	P	ADD	4901	0.334	0.05404	0.3004	0.3713	-20.29	1.467e-91
6	SNP_DRB1_32660037_G	32660037	P	ADD	4901	0.334	0.05404	0.3004	0.3713	-20.29	1.467e-91
6	SNP_DRB1_32665461	32665461	T	ADD	4901	0.334	0.05404	0.3004	0.3713	-20.29	1.467e-91
6	AA_DRB1_-17_32665460_T	32665460	P	ADD	4901	0.334	0.05404	0.3004	0.3713	-20.29	1.467e-91
6	SNP_DRB1_32665456	32665456	C	ADD	4901	0.334	0.05404	0.3004	0.3713	-20.29	1.467e-91
6	AA_DRB1_37_32660037_S	32660037	P	ADD	4901	0.334	0.05404	0.3004	0.3713	-20.29	1.467e-91
6	AA_DQB1_125_32737913_G	32737913	P	ADD	4901	0.2239	0.07491	0.1933	0.2593	-19.98	8.304e-89
6	HLA_DQB1_06	32739039	P	ADD	4901	0.2239	0.07491	0.1933	0.2593	-19.98	8.304e-89
6	SNP_DQB1_32737825	32737825	A	ADD	4901	0.2239	0.07491	0.1933	0.2593	-19.98	8.304e-89
6	SNP_DQB1_32740692	32740692	G	ADD	4901	0.2239	0.07491	0.1933	0.2593	-19.98	8.304e-89
6	AA_DQB1_-5_32742280_L	32742280	P	ADD	4901	0.2239	0.07491	0.1933	0.2593	-19.98	8.304e-89
6	AA_DQB1_87_32740576_F	32740576	P	ADD	4901	0.2239	0.07491	0.1933	0.2593	-19.98	8.304e-89
6	SNP_DQB1_32742280_G	32742280	P	ADD	4901	4.467	0.07491	3.857	5.173	19.98	8.467e-89
6	AA_DQA1_52_32717206_R	32717206	P	ADD	4901	2.528	0.04661	2.307	2.77	19.9	4.211e-88
6	AA_DRB1_-1_32665412_A	32665412	P	ADD	4901	4.259	0.07283	3.692	4.913	19.9	4.426e-88
6	SNP_DRB1_32660109_C	32660109	P	ADD	4901	0.2348	0.07284	0.2036	0.2708	-19.89	4.55e-88
6	AA_DRB1_-17_32665460_A	32665460	P	ADD	4901	2.82	0.05255	2.544	3.126	19.73	1.242e-86
6	HLA_DQB1_0602	32739039	P	ADD	4901	0.2261	0.07709	0.1944	0.263	-19.29	6.936e-83
6	SNP_DQB1_32742280_A	32742280	P	ADD	4901	0.2261	0.07709	0.1944	0.263	-19.29	6.936e-83
6	rs9268230	32395545	G	ADD	4853	0.3491	0.05512	0.3133	0.3889	-19.1	2.706e-81
6	rs9275134	32758590	G	ADD	4898	2.562	0.0493	2.326	2.822	19.08	3.515e-81
6	rs2856688	32762618	T	ADD	4894	2.563	0.04934	2.327	2.823	19.07	4.101e-81
6	AA_DRB1_74_32659926_R	32659926	P	ADD	4901	2.656	0.05157	2.4	2.938	18.94	5.687e-80
6	AA_DRB1_26_32660070_Y	32660070	P	ADD	4901	2.656	0.05157	2.4	2.938	18.94	5.687e-80
6	SNP_DRB1_32659926_C	32659926	P	ADD	4901	2.656	0.05157	2.4	2.938	18.94	5.687e-80
6	SNP_DRB1_32660070	32660070	T	ADD	4901	2.656	0.05157	2.4	2.938	18.94	5.687e-80
6	SNP_DRB1_32659917	32659917	T	ADD	4901	2.656	0.05157	2.4	2.938	18.94	5.687e-80
6	HLA_DRB1_0301	32660042	P	ADD	4901	2.656	0.05157	2.4	2.938	18.94	5.687e-80
6	AA_DRB1_77_32659917	32659917	N	ADD	4901	2.656	0.05157	2.4	2.938	18.94	5.687e-80
6	SNP_DRB1_32657541	32657541	A	ADD	4901	2.656	0.05157	2.4	2.938	18.94	5.687e-80
6	HLA_DRB1_03	32660042	P	ADD	4901	2.656	0.05157	2.4	2.938	18.94	5.687e-80
6	rs6936863	32792007	G	ADD	4873	2.438	0.04724	2.222	2.675	18.86	2.227e-79
6	SNP_DRB1_32665482	32665482	A	ADD	4901	3.04	0.05948	2.705	3.415	18.69	5.677e-78
6	AA_DRB1_13_32660109_H	32660109	P	ADD	4901	3.04	0.05948	2.705	3.415	18.69	5.677e-78
6	SNP_DRB1_32660110_G	32660110	P	ADD	4901	3.04	0.05948	2.705	3.415	18.69	5.677e-78
6	SNP_DRB1_32660111	32660111	T	ADD	4901	3.04	0.05948	2.705	3.415	18.69	5.677e-78
6	AA_DRB1_180_32657338_L	32657338	P	ADD	4901	3.04	0.05948	2.705	3.415	18.69	5.677e-78
6	SNP_DRB1_32657339	32657339	G	ADD	4901	3.04	0.05948	2.705	3.415	18.69	5.677e-78
6	AA_DRB1_-24_32665481_F	32665481	P	ADD	4901	3.04	0.05948	2.705	3.415	18.69	5.677e-78
6	AA_DRB1_96_32657590_Y	32657590	P	ADD	4901	3.04	0.05948	2.705	3.415	18.69	5.677e-78
6	HLA_DRB1_04	32660042	P	ADD	4901	3.04	0.05948	2.705	3.415	18.69	5.677e-78
6	HLA_DRB1_0401	32660042	P	ADD	4901	3.04	0.05948	2.705	3.415	18.69	5.677e-78
6	SNP_DRB1_32657591_A	32657591	P	ADD	4901	3.04	0.05948	2.705	3.415	18.69	5.677e-78
6	AA_DRB1_33_32660049	32660049	H	ADD	4901	3.04	0.05948	2.705	3.415	18.69	5.677e-78
6	SNP_DRB1_32660050	32660050	G	ADD	4901	3.04	0.05948	2.705	3.415	18.69	5.677e-78
6	SNP_DRB1_32657518	32657518	T	ADD	4901	3.033	0.05948	2.7	3.409	18.66	1.1e-77
6	AA_DRB1_120_32657518	32657518	N	ADD	4901	3.033	0.05948	2.7	3.409	18.66	1.1e-77
6	AA_DRB1_11_32660115_V	32660115	P	ADD	4901	3.033	0.05948	2.7	3.409	18.66	1.1e-77
6	rs377763	32307122	A	ADD	4893	2.432	0.04859	2.211	2.675	18.29	9.192e-75
6	SNP_DQB1_32740810	32740810	A	ADD	4901	0.2921	0.06762	0.2559	0.3335	-18.2	5.489e-74
6	AA_DQB1_9_32740810	32740810	F	ADD	4901	0.2921	0.06762	0.2559	0.3335	-18.2	5.489e-74
6	rs3129934	32444165	T	ADD	4898	0.1432	0.1072	0.1161	0.1766	-18.14	1.596e-73
6	rs9268877	32539125	A	ADD	4896	0.4021	0.05028	0.3644	0.4438	-18.12	2.298e-73
6	rs3129900	32413957	G	ADD	4898	0.1446	0.1068	0.1173	0.1782	-18.12	2.393e-73
6	AA_DRB1_180_32657338_V	32657338	P	ADD	4901	0.3535	0.05749	0.3158	0.3957	-18.09	4.035e-73
6	AA_DRB1_-24_32665481_L	32665481	P	ADD	4901	0.3535	0.05749	0.3158	0.3957	-18.09	4.035e-73
6	rs1046089	31710946	A	ADD	4895	2.145	0.04353	1.969	2.336	17.52	9.285e-69
6	rs805301	31726100	C	ADD	4887	2.142	0.04371	1.966	2.334	17.43	5.105e-68
6	AA_DQB1_-5_32742280_P	32742280	P	ADD	4901	2.48	0.05246	2.237	2.748	17.31	3.823e-67
6	SNP_DQB1_32742278_C	32742278	P	ADD	4901	2.48	0.05246	2.237	2.748	17.31	3.823e-67
6	AA_DQB1_125_32737913_A	32737913	P	ADD	4901	2.48	0.05246	2.237	2.748	17.31	3.823e-67
6	SNP_DQB1_32742328_C	32742328	P	ADD	4901	2.48	0.05246	2.237	2.748	17.31	3.823e-67
6	SNP_DQB1_32742284_T	32742284	P	ADD	4901	2.48	0.05246	2.237	2.748	17.31	3.823e-67
6	AA_DQB1_87_32740576_L	32740576	P	ADD	4901	2.48	0.05246	2.237	2.748	17.31	3.823e-67
6	AA_DQB1_-21_32742328	32742328	D	ADD	4901	0.4033	0.05246	0.3639	0.447	-17.31	3.888e-67
6	AA_DQB1_70_32740627_G	32740627	P	ADD	4901	0.4033	0.05246	0.3639	0.447	-17.31	3.888e-67
6	AA_DQB1_-4_32742277	32742277	L	ADD	4901	0.4033	0.05246	0.3639	0.447	-17.31	3.888e-67
6	AA_DQB1_-6_32742283	32742283	S	ADD	4901	0.4033	0.05246	0.3639	0.447	-17.31	3.888e-67
6	SNP_DQB1_32740665	32740665	A	ADD	4901	0.4033	0.05246	0.3639	0.447	-17.31	3.888e-67
6	SNP_DQB1_32740678	32740678	T	ADD	4901	0.4033	0.05246	0.3639	0.447	-17.31	3.888e-67
6	AA_DQB1_53_32740678	32740678	Q	ADD	4901	0.4033	0.05246	0.3639	0.447	-17.31	3.888e-67
6	AA_DQB1_89_32740570	32740570	G	ADD	4901	0.4033	0.05246	0.3639	0.447	-17.31	3.888e-67
6	AA_DQB1_84_32740585	32740585	E	ADD	4901	0.4033	0.05246	0.3639	0.447	-17.31	3.888e-67
6	SNP_DQB1_32740586	32740586	C	ADD	4901	0.4033	0.05246	0.3639	0.447	-17.31	3.888e-67
6	SNP_DQB1_32736000	32736000	A	ADD	4901	0.4033	0.05246	0.3639	0.447	-17.31	3.888e-67
6	SNP_DQB1_32737115	32737115	T	ADD	4901	0.4033	0.05246	0.3639	0.447	-17.31	3.888e-67
6	AA_DQB1_221_32737116	32737116	Q	ADD	4901	0.4033	0.05246	0.3639	0.447	-17.31	3.888e-67
6	AA_DQB1_220_32737119	32737119	R	ADD	4901	0.4033	0.05246	0.3639	0.447	-17.31	3.888e-67
6	SNP_DQB1_32737119	32737119	C	ADD	4901	0.4033	0.05246	0.3639	0.447	-17.31	3.888e-67
6	SNP_DQB1_32737139	32737139	A	ADD	4901	0.4033	0.05246	0.3639	0.447	-17.31	3.888e-67
6	AA_DQB1_203_32737170	32737170	V	ADD	4901	0.4033	0.05246	0.3639	0.447	-17.31	3.888e-67
6	SNP_DQB1_32737171	32737171	C	ADD	4901	0.4033	0.05246	0.3639	0.447	-17.31	3.888e-67
6	SNP_DQB1_32737780	32737780	A	ADD	4901	0.4033	0.05246	0.3639	0.447	-17.31	3.888e-67
6	SNP_DQB1_32737882	32737882	A	ADD	4901	0.4033	0.05246	0.3639	0.447	-17.31	3.888e-67
6	SNP_DQB1_32737913	32737913	C	ADD	4901	0.4033	0.05246	0.3639	0.447	-17.31	3.888e-67
6	SNP_DQB1_32740559	32740559	T	ADD	4901	0.4033	0.05246	0.3639	0.447	-17.31	3.888e-67
6	SNP_DQB1_32740556	32740556	T	ADD	4901	0.4033	0.05246	0.3639	0.447	-17.31	3.888e-67
6	SNP_DQB1_32740577	32740577	A	ADD	4901	0.4033	0.05246	0.3639	0.447	-17.31	3.888e-67
6	AA_DQB1_90_32740567	32740567	I	ADD	4901	0.4033	0.05246	0.3639	0.447	-17.31	3.888e-67
6	SNP_DQB1_32740583	32740583	C	ADD	4901	0.4033	0.05246	0.3639	0.447	-17.31	3.888e-67
6	SNP_DQB1_32740571	32740571	C	ADD	4901	0.4033	0.05246	0.3639	0.447	-17.31	3.888e-67
6	SNP_DQB1_32740567	32740567	A	ADD	4901	0.4033	0.05246	0.3639	0.447	-17.31	3.888e-67
6	AA_DQB1_86_32740579	32740579	A	ADD	4901	0.4033	0.05246	0.3639	0.447	-17.31	3.888e-67
6	SNP_DQB1_32740579	32740579	G	ADD	4901	0.4033	0.05246	0.3639	0.447	-17.31	3.888e-67
6	SNP_DQB1_32740570	32740570	C	ADD	4901	0.4033	0.05246	0.3639	0.447	-17.31	3.888e-67
6	AA_DQB1_85_32740582	32740582	V	ADD	4901	0.4033	0.05246	0.3639	0.447	-17.31	3.888e-67
6	SNP_DQA1_32717072	32717072	T	ADD	4901	2.658	0.05676	2.378	2.971	17.22	1.735e-66
6	rs3101942	32978035	G	ADD	4897	0.4479	0.04753	0.4081	0.4917	-16.9	4.667e-64
6	SNP_DQB1_32740672_C	32740672	P	ADD	4901	0.4298	0.05051	0.3893	0.4745	-16.72	9.625e-63
6	SNP_DQB1_32740628	32740628	C	ADD	4901	0.4298	0.05051	0.3893	0.4745	-16.72	9.625e-63
6	AA_DQB1_55_32740672_R	32740672	P	ADD	4901	0.4298	0.05051	0.3893	0.4745	-16.72	9.625e-63
6	AA_DQB1_70_32740627_R	32740627	P	ADD	4901	2.327	0.05051	2.107	2.569	16.72	9.698e-63
6	rs3131294	32288124	A	ADD	4899	0.1528	0.1137	0.1223	0.1909	-16.52	2.455e-61
6	rs2763979	31902571	T	ADD	4891	2.039	0.04376	1.872	2.222	16.28	1.272e-59
6	HLA_DQB1_0201	32739039	P	ADD	4901	2.279	0.05065	2.064	2.517	16.26	1.794e-59
6	rs2894254	32453667	G	ADD	4882	2.515	0.05685	2.25	2.811	16.22	3.57e-59
6	SNP_DQB1_32742309_G	32742309	P	ADD	4901	0.4253	0.05292	0.3834	0.4718	-16.15	1.077e-58
6	SNP_DQB1_32742284_A	32742284	P	ADD	4901	0.4253	0.05292	0.3834	0.4718	-16.15	1.077e-58
6	SNP_DQB1_32742328_T	32742328	P	ADD	4901	0.4253	0.05292	0.3834	0.4718	-16.15	1.077e-58
6	SNP_DQB1_32742278_G	32742278	P	ADD	4901	0.4253	0.05292	0.3834	0.4718	-16.15	1.077e-58
6	rs9268645	32516505	G	ADD	4887	2.063	0.04521	1.888	2.255	16.02	8.929e-58
6	rs241427	32912392	A	ADD	4894	0.4444	0.0508	0.4023	0.4909	-15.97	2.163e-57
6	rs3130287	32158522	C	ADD	4894	0.2158	0.09653	0.1786	0.2607	-15.89	7.719e-57
6	SNP_DRB1_32660038	32660038	T	ADD	4901	2.159	0.04898	1.961	2.376	15.71	1.219e-55
6	AA_DRB1_37_32660037_N	32660037	P	ADD	4901	2.159	0.04898	1.961	2.376	15.71	1.219e-55
6	rs2248459	31554689	G	ADD	4890	1.956	0.04271	1.799	2.127	15.71	1.232e-55
6	rs2248617	31556512	T	ADD	4894	1.96	0.04286	1.802	2.131	15.7	1.577e-55
6	AA_DRB1_32_32660052	32660052	H	ADD	4901	2.14	0.04871	1.945	2.354	15.62	5.559e-55
6	SNP_DRB1_32660053	32660053	G	ADD	4901	2.14	0.04871	1.945	2.354	15.62	5.559e-55
6	rs1150753	32167845	G	ADD	4899	2.357	0.05598	2.112	2.63	15.32	5.888e-53
6	HLA_DQA1_0102	32716284	P	ADD	4901	0.394	0.06103	0.3495	0.444	-15.26	1.334e-52
6	AA_DQA1_207_32718440	32718440	M	ADD	4901	0.394	0.06103	0.3495	0.444	-15.26	1.334e-52
6	SNP_DQA1_32718439	32718439	A	ADD	4901	0.394	0.06103	0.3495	0.444	-15.26	1.334e-52
6	AA_DRB1_26_32660070_F	32660070	P	ADD	4901	0.4872	0.04734	0.4441	0.5346	-15.19	4.164e-52
6	HLA_DQA1_0501	32716284	P	ADD	4901	2.284	0.05479	2.051	2.543	15.07	2.417e-51
6	rs3130484	31823861	C	ADD	4895	2.318	0.05595	2.077	2.586	15.02	5.273e-51
6	rs3131379	31829012	A	ADD	4886	2.288	0.05599	2.05	2.553	14.78	1.912e-49
6	SNP_DQA1_32718423	32718423	A	ADD	4901	2.177	0.05282	1.963	2.414	14.73	4.329e-49
6	AA_DQA1_76_32717278_M	32717278	P	ADD	4901	0.5023	0.04708	0.458	0.5509	-14.62	1.972e-48
6	AA_DQA1_52_32717206_S	32717206	P	ADD	4901	0.5023	0.04708	0.458	0.5509	-14.62	1.972e-48
6	SNP_DQA1_32713252	32713252	T	ADD	4901	0.5023	0.04708	0.458	0.5509	-14.62	1.972e-48
6	SNP_DQA1_32717200	32717200	A	ADD	4901	0.5023	0.04708	0.458	0.5509	-14.62	1.972e-48
6	AA_DQA1_175_32717988_Q	32717988	P	ADD	4901	0.5023	0.04708	0.458	0.5509	-14.62	1.972e-48
6	AA_DQA1_50_32717200_E	32717200	P	ADD	4901	0.5023	0.04708	0.458	0.5509	-14.62	1.972e-48
6	SNP_DQA1_32717194	32717194	G	ADD	4901	0.5023	0.04708	0.458	0.5509	-14.62	1.972e-48
6	AA_DQA1_48_32717194	32717194	W	ADD	4901	0.5023	0.04708	0.458	0.5509	-14.62	1.972e-48
6	HLA_DQA1_01	32716284	P	ADD	4901	0.5023	0.04708	0.458	0.5509	-14.62	1.972e-48
6	AA_DQA1_47_32717191_R	32717191	P	ADD	4901	0.5023	0.04708	0.458	0.5509	-14.62	1.972e-48
6	AA_DQA1_218_32718473	32718473	Q	ADD	4901	0.5023	0.04708	0.458	0.5509	-14.62	1.972e-48
6	SNP_DQA1_32717083	32717083	G	ADD	4901	0.5023	0.04708	0.458	0.5509	-14.62	1.972e-48
6	SNP_DQA1_32717185	32717185	C	ADD	4901	0.5023	0.04708	0.458	0.5509	-14.62	1.972e-48
6	AA_DQA1_45_32717185	32717185	A	ADD	4901	0.5023	0.04708	0.458	0.5509	-14.62	1.972e-48
6	SNP_DQA1_32717104	32717104	T	ADD	4901	0.5023	0.04708	0.458	0.5509	-14.62	1.972e-48
6	AA_DQA1_18_32717104	32717104	F	ADD	4901	0.5023	0.04708	0.458	0.5509	-14.62	1.972e-48
6	AA_DQA1_53_32717209_K	32717209	P	ADD	4901	0.5023	0.04708	0.458	0.5509	-14.62	1.972e-48
6	AA_DQA1_80_32717290	32717290	Y	ADD	4901	0.5023	0.04708	0.458	0.5509	-14.62	1.972e-48
6	SNP_DQA1_32717214	32717214	G	ADD	4901	0.5023	0.04708	0.458	0.5509	-14.62	1.972e-48
6	SNP_DQA1_32717217_G	32717217	P	ADD	4901	0.5023	0.04708	0.458	0.5509	-14.62	1.972e-48
6	SNP_DQA1_32717277_A	32717277	P	ADD	4901	0.5023	0.04708	0.458	0.5509	-14.62	1.972e-48
6	SNP_DQA1_32717290	32717290	A	ADD	4901	0.5023	0.04708	0.458	0.5509	-14.62	1.972e-48
6	AA_DQA1_69_32717257_A	32717257	P	ADD	4901	0.5023	0.04708	0.458	0.5509	-14.62	1.972e-48
6	SNP_DQA1_32717256_G	32717256	P	ADD	4901	0.5023	0.04708	0.458	0.5509	-14.62	1.972e-48
6	SNP_DQA1_32717249	32717249	G	ADD	4901	0.5023	0.04708	0.458	0.5509	-14.62	1.972e-48
6	AA_DQA1_66_32717248	32717248	M	ADD	4901	0.5023	0.04708	0.458	0.5509	-14.62	1.972e-48
6	SNP_DQA1_32717242	32717242	G	ADD	4901	0.5023	0.04708	0.458	0.5509	-14.62	1.972e-48
6	AA_DQA1_64_32717242	32717242	R	ADD	4901	0.5023	0.04708	0.458	0.5509	-14.62	1.972e-48
6	SNP_DQA1_32717233	32717233	G	ADD	4901	0.5023	0.04708	0.458	0.5509	-14.62	1.972e-48
6	AA_DQA1_61_32717233	32717233	G	ADD	4901	0.5023	0.04708	0.458	0.5509	-14.62	1.972e-48
6	SNP_DQA1_32717232	32717232	G	ADD	4901	0.5023	0.04708	0.458	0.5509	-14.62	1.972e-48
6	SNP_DQA1_32717231	32717231	G	ADD	4901	0.5023	0.04708	0.458	0.5509	-14.62	1.972e-48
6	SNP_DQA1_32717219_T	32717219	P	ADD	4901	0.5023	0.04708	0.458	0.5509	-14.62	1.972e-48
6	AA_DQA1_56_32717218_G	32717218	P	ADD	4901	0.5023	0.04708	0.458	0.5509	-14.62	1.972e-48
6	SNP_DQA1_32718473	32718473	A	ADD	4901	0.5023	0.04708	0.458	0.5509	-14.62	1.972e-48
6	AA_DQA1_55_32717215	32717215	G	ADD	4901	0.5023	0.04708	0.458	0.5509	-14.62	1.972e-48
6	SNP_DQA1_32717987_C	32717987	P	ADD	4901	0.5023	0.04708	0.458	0.5509	-14.62	1.972e-48
6	AA_DQA1_11_32717083	32717083	C	ADD	4901	0.5023	0.04708	0.458	0.5509	-14.62	1.972e-48
6	rs2857212	32848389	G	ADD	4896	0.5055	0.04741	0.4606	0.5547	-14.39	5.921e-47
6	AA_DRB1_70_32659938_Q	32659938	P	ADD	4901	2.223	0.05564	1.993	2.479	14.36	9.263e-47
6	SNP_DRB1_32659939	32659939	C	ADD	4901	0.4501	0.05569	0.4036	0.502	-14.34	1.318e-46
6	AA_DRB1_70_32659938_D	32659938	P	ADD	4901	0.4501	0.05569	0.4036	0.502	-14.34	1.318e-46
6	SNP_DRB1_32659937	32659937	G	ADD	4901	0.4501	0.05569	0.4036	0.502	-14.34	1.318e-46
6	SNP_DQA1_32717264	32717264	C	ADD	4901	0.5176	0.04608	0.4729	0.5666	-14.29	2.555e-46
6	SNP_DQA1_32717257	32717257	C	ADD	4901	0.5176	0.04608	0.4729	0.5666	-14.29	2.555e-46
6	SNP_DQA1_32713235	32713235	C	ADD	4901	0.5176	0.04608	0.4729	0.5666	-14.29	2.555e-46
6	AA_DQA1_-16_32713236	32713236	L	ADD	4901	0.5176	0.04608	0.4729	0.5666	-14.29	2.555e-46
6	AA_DQA1_69_32717257_L	32717257	P	ADD	4901	1.932	0.04609	1.765	2.115	14.29	2.556e-46
6	SNP_DQA1_32717256_C	32717256	P	ADD	4901	1.932	0.04609	1.765	2.115	14.29	2.556e-46
6	rs241403	32974970	T	ADD	4900	0.5384	0.04344	0.4944	0.5862	-14.25	4.267e-46
6	rs9276431	32820225	T	ADD	4894	1.814	0.04259	1.669	1.972	13.99	1.923e-44
6	rs9268557	32497283	T	ADD	4899	0.5407	0.04407	0.4959	0.5895	-13.95	2.942e-44
6	rs9276490	32826659	A	ADD	4875	1.817	0.04283	1.671	1.977	13.95	3.119e-44
6	rs9276429	32820082	G	ADD	4900	1.809	0.04254	1.664	1.966	13.94	3.777e-44
6	rs9276432	32820362	T	ADD	4897	1.808	0.04255	1.663	1.965	13.92	5.038e-44
6	rs2736177	31694073	C	ADD	4897	0.3066	0.08497	0.2596	0.3622	-13.91	5.302e-44
6	rs2071278	32273422	G	ADD	4895	2.07	0.05231	1.869	2.294	13.91	5.443e-44
6	rs7453920	32837990	A	ADD	4895	1.8	0.04253	1.656	1.956	13.82	2.003e-43
6	rs9272219	32710247	T	ADD	4900	1.924	0.04737	1.753	2.111	13.81	2.075e-43
6	rs9276440	32822761	A	ADD	4898	1.8	0.04259	1.656	1.957	13.8	2.513e-43
6	SNP_B_31432004_G	31432004	P	ADD	4901	0.5488	0.04349	0.504	0.5977	-13.8	2.702e-43
6	rs7768538	32837799	C	ADD	4896	1.796	0.04252	1.652	1.952	13.77	4.091e-43
6	rs3099844	31556955	A	ADD	4892	2.103	0.05423	1.891	2.339	13.71	8.989e-43
6	HLA_B_08	31431272	P	ADD	4901	2.082	0.05366	1.874	2.313	13.66	1.663e-42
6	AA_B_9_31432689_D	31432689	P	ADD	4901	2.082	0.05366	1.874	2.313	13.66	1.663e-42
6	HLA_B_0801	31431272	P	ADD	4901	2.082	0.05366	1.874	2.313	13.66	1.663e-42
6	SNP_B_31432690_C	31432690	P	ADD	4901	2.082	0.05366	1.874	2.313	13.66	1.663e-42
6	rs2523638	31452252	T	ADD	4895	0.5509	0.04429	0.5051	0.6009	-13.46	2.664e-41
6	rs760293	31719756	T	ADD	4895	0.3875	0.07052	0.3375	0.445	-13.44	3.416e-41
6	rs2227127	32819760	G	ADD	4889	0.5353	0.04669	0.4885	0.5866	-13.39	7.363e-41
6	SNP_B_31432690_A	31432690	P	ADD	4901	0.5577	0.0437	0.5119	0.6076	-13.36	9.927e-41
6	AA_B_9_31432689_Y	31432689	P	ADD	4901	0.5577	0.0437	0.5119	0.6076	-13.36	9.927e-41
6	SNP_B_31431485	31431485	T	ADD	4901	2.036	0.05321	1.834	2.26	13.36	1.012e-40
6	SNP_B_31431395	31431395	C	ADD	4901	2.036	0.05321	1.834	2.26	13.36	1.012e-40
6	SNP_B_31430769	31430769	A	ADD	4901	2.036	0.05321	1.834	2.26	13.36	1.012e-40
6	SNP_DRB1_32659935_C	32659935	P	ADD	4901	0.5323	0.04815	0.4844	0.585	-13.09	3.613e-39
6	AA_DRB1_71_32659935_R	32659935	P	ADD	4901	0.5323	0.04815	0.4844	0.585	-13.09	3.613e-39
6	rs9461799	32797507	C	ADD	4882	0.5443	0.04653	0.4968	0.5962	-13.07	4.746e-39
6	rs9469240	32797979	T	ADD	4836	0.543	0.04675	0.4954	0.5951	-13.06	5.27e-39
6	SNP_DQA1_32718513	32718513	A	ADD	4901	0.546	0.04713	0.4978	0.5988	-12.84	9.84e-38
6	AA_DQA1_129_32717850	32717850	Q	ADD	4901	0.546	0.04713	0.4978	0.5988	-12.84	9.84e-38
6	SNP_DQA1_32717791	32717791	T	ADD	4901	0.546	0.04713	0.4978	0.5988	-12.84	9.84e-38
6	SNP_DQA1_32717851	32717851	G	ADD	4901	0.546	0.04713	0.4978	0.5988	-12.84	9.84e-38
6	SNP_DQA1_32717125	32717125	T	ADD	4901	0.3454	0.08282	0.2936	0.4063	-12.83	1.045e-37
6	AA_DQA1_25_32717125	32717125	F	ADD	4901	0.3454	0.08282	0.2936	0.4063	-12.83	1.045e-37
6	rs9296044	32844122	A	ADD	4898	0.5591	0.04556	0.5113	0.6113	-12.76	2.692e-37
6	rs9268403	32449451	C	ADD	4899	1.773	0.04559	1.621	1.938	12.56	3.704e-36
6	rs12201454	32451664	C	ADD	4899	1.772	0.04555	1.62	1.937	12.55	3.741e-36
6	rs2596571	31456001	G	ADD	4895	0.5096	0.05371	0.4586	0.5661	-12.55	3.831e-36
6	rs9268480	32471822	T	ADD	4899	1.768	0.04556	1.617	1.933	12.51	6.846e-36
6	rs3763307	32482600	T	ADD	4898	1.765	0.04556	1.614	1.929	12.46	1.172e-35
6	rs6930933	32491388	T	ADD	4897	1.891	0.05116	1.71	2.09	12.45	1.384e-35
6	HLA_DQB1_0301	32739039	P	ADD	4901	0.4956	0.05643	0.4437	0.5535	-12.44	1.554e-35
6	SNP_DQB1_32737787	32737787	T	ADD	4901	0.4956	0.05643	0.4437	0.5535	-12.44	1.554e-35
6	AA_DQB1_167_32737787	32737787	H	ADD	4901	0.4956	0.05643	0.4437	0.5535	-12.44	1.554e-35
6	SNP_DQB1_32740798	32740798	G	ADD	4901	0.4956	0.05643	0.4437	0.5535	-12.44	1.554e-35
6	SNP_DQB1_32742309_A	32742309	P	ADD	4901	0.4956	0.05643	0.4437	0.5535	-12.44	1.554e-35
6	SNP_DQB1_32740759_T	32740759	P	ADD	4901	0.4956	0.05643	0.4437	0.5535	-12.44	1.554e-35
6	SNP_DQB1_32740760_A	32740760	P	ADD	4901	0.4956	0.05643	0.4437	0.5535	-12.44	1.554e-35
6	AA_DQB1_26_32740759_Y	32740759	P	ADD	4901	0.4956	0.05643	0.4437	0.5535	-12.44	1.554e-35
6	AA_DQB1_45_32740702	32740702	E	ADD	4901	0.4956	0.05643	0.4437	0.5535	-12.44	1.554e-35
6	SNP_DQB1_32740702	32740702	T	ADD	4901	0.4956	0.05643	0.4437	0.5535	-12.44	1.554e-35
6	AA_DQB1_13_32740798	32740798	A	ADD	4901	0.4956	0.05643	0.4437	0.5535	-12.44	1.554e-35
6	SNP_DQB1_32737148	32737148	G	ADD	4901	0.4956	0.05643	0.4437	0.5535	-12.44	1.554e-35
6	rs2395167	32496286	T	ADD	4885	1.886	0.051	1.706	2.084	12.44	1.6e-35
6	SNP_B_31431982_G	31431982	P	ADD	4901	1.793	0.04693	1.635	1.965	12.44	1.636e-35
6	SNP_B_31431983_T	31431983	P	ADD	4901	1.793	0.04693	1.635	1.965	12.44	1.636e-35
6	AA_B_163_31431982_T	31431982	P	ADD	4901	1.793	0.04693	1.635	1.965	12.44	1.636e-35
6	rs2395161	32495730	C	ADD	4896	1.889	0.05119	1.708	2.088	12.42	1.996e-35
6	rs2001097	32491836	T	ADD	4897	1.888	0.05118	1.708	2.087	12.42	2.129e-35
6	rs3135378	32493077	A	ADD	4899	1.883	0.05113	1.704	2.082	12.38	3.357e-35
6	rs3135376	32493448	G	ADD	4898	1.882	0.0511	1.702	2.08	12.37	3.772e-35
6	rs2524067	31353800	G	ADD	4888	1.869	0.05059	1.693	2.064	12.37	3.937e-35
6	rs3135366	32496687	C	ADD	4888	1.878	0.0512	1.699	2.076	12.31	7.957e-35
6	rs2213580	32496552	C	ADD	4890	1.876	0.05116	1.697	2.074	12.3	8.928e-35
6	rs9268560	32497490	C	ADD	4884	0.5832	0.04411	0.5349	0.6358	-12.23	2.244e-34
6	rs2523534	31444328	A	ADD	4892	0.5724	0.04566	0.5234	0.626	-12.22	2.415e-34
6	AA_DRB1_37_32660037_Y	32660037	P	ADD	4901	1.897	0.05248	1.712	2.103	12.2	2.924e-34
6	rs2001099	32491611	C	ADD	4898	1.863	0.05101	1.686	2.059	12.2	3.186e-34
6	rs3130544	31166319	A	ADD	4894	1.925	0.05381	1.732	2.139	12.17	4.658e-34
6	rs3130048	31721718	C	ADD	4893	1.724	0.04487	1.579	1.883	12.14	6.385e-34
6	rs2395164	32495838	T	ADD	4889	1.86	0.05114	1.682	2.056	12.13	7.09e-34
6	rs424232	32316302	T	ADD	4883	1.712	0.04498	1.568	1.87	11.96	5.751e-33
6	rs9271208	32686981	C	ADD	4900	1.74	0.04656	1.588	1.906	11.89	1.32e-32
6	rs2071474	32890560	T	ADD	4894	0.5349	0.05293	0.4822	0.5934	-11.82	3.051e-32
6	rs3135393	32516820	G	ADD	4895	1.806	0.05001	1.637	1.991	11.82	3.235e-32
6	AA_DRB1_74_32659926_A	32659926	P	ADD	4901	0.5888	0.0451	0.539	0.6433	-11.74	7.627e-32
6	SNP_DRB1_32659926_G	32659926	P	ADD	4901	0.5888	0.0451	0.539	0.6433	-11.74	7.627e-32
6	SNP_DRB1_32659927	32659927	G	ADD	4901	1.698	0.0451	1.555	1.855	11.74	7.629e-32
6	HLA_C_0701	31346171	P	ADD	4901	1.784	0.04946	1.62	1.966	11.71	1.151e-31
6	rs9268429	32453030	G	ADD	4893	1.682	0.04466	1.541	1.836	11.65	2.419e-31
6	SNP_DRB1_32659929	32659929	C	ADD	4901	1.695	0.04538	1.55	1.852	11.62	3.122e-31
6	AA_DRB1_73_32659929	32659929	G	ADD	4901	1.695	0.04538	1.55	1.852	11.62	3.122e-31
6	rs1051336	32520570	A	ADD	4894	1.798	0.0505	1.628	1.985	11.62	3.433e-31
6	SNP_DRB1_32657591_G	32657591	P	ADD	4901	0.6069	0.04322	0.5576	0.6605	-11.56	6.908e-31
6	SNP_DRB1_32656559	32656559	G	ADD	4901	1.648	0.04322	1.514	1.793	11.56	6.919e-31
6	SNP_DRB1_32660115_A	32660115	P	ADD	4901	1.648	0.04327	1.514	1.794	11.54	7.919e-31
6	rs9266774	31460859	T	ADD	4892	2.042	0.06195	1.809	2.306	11.53	9.699e-31
6	rs9266775	31461396	G	ADD	4896	2.039	0.06195	1.806	2.302	11.5	1.289e-30
6	SNP_C_31347428	31347428	G	ADD	4901	1.743	0.04838	1.585	1.916	11.49	1.561e-30
6	AA_C_66_31347429	31347429	N	ADD	4901	1.743	0.04838	1.585	1.916	11.49	1.561e-30
6	AA_B_95_31432186_L	31432186	P	ADD	4901	1.647	0.04388	1.512	1.795	11.38	5.442e-30
6	SNP_B_31432187_G	31432187	P	ADD	4901	1.647	0.04388	1.512	1.795	11.38	5.442e-30
6	rs9275765	32797302	A	ADD	4897	1.72	0.04772	1.567	1.889	11.37	5.909e-30
6	rs9275772	32797481	T	ADD	4899	1.713	0.04769	1.56	1.88	11.28	1.623e-29
6	rs9275793	32798005	G	ADD	4898	1.711	0.04765	1.558	1.878	11.27	1.85e-29
6	rs5025315	31451583	A	ADD	4893	0.5959	0.04626	0.5442	0.6524	-11.19	4.522e-29
6	rs5022119	31451841	T	ADD	4897	0.5963	0.04626	0.5446	0.6529	-11.18	5.37e-29
6	rs2596437	31447065	G	ADD	4881	0.4868	0.0648	0.4287	0.5527	-11.11	1.109e-28
6	rs6903130	32840188	A	ADD	4892	0.6224	0.04282	0.5723	0.6769	-11.07	1.682e-28
6	rs3997982	31452273	T	ADD	4892	0.489	0.06476	0.4307	0.5552	-11.05	2.302e-28
6	rs2596517	31468074	G	ADD	4895	0.4906	0.06456	0.4323	0.5568	-11.03	2.75e-28
6	rs2523485	31459014	T	ADD	4894	0.4672	0.06906	0.408	0.5349	-11.02	3.013e-28
6	rs6902723	32839938	A	ADD	4895	0.6232	0.04291	0.573	0.6779	-11.02	3.131e-28
6	rs9268858	32537736	C	ADD	4897	1.644	0.04523	1.504	1.796	10.99	4.33e-28
6	rs3131631	31592662	G	ADD	4890	0.548	0.05483	0.4922	0.6102	-10.97	5.416e-28
6	rs9268853	32537621	C	ADD	4894	1.643	0.0453	1.504	1.796	10.96	5.739e-28
6	rs3099849	31459394	G	ADD	4894	0.4927	0.06467	0.434	0.5592	-10.95	6.857e-28
6	rs3094050	30466570	G	ADD	4899	1.823	0.05501	1.636	2.03	10.91	1.018e-27
6	AA_DRB1_149_32657431	32657431	H	ADD	4901	1.627	0.04474	1.49	1.776	10.88	1.465e-27
6	AA_DRB1_11_32660115_S	32660115	P	ADD	4901	1.627	0.04474	1.49	1.776	10.88	1.465e-27
6	SNP_DRB1_32660117	32660117	G	ADD	4901	1.627	0.04474	1.49	1.776	10.88	1.465e-27
6	AA_DRB1_10_32660118_Y	32660118	P	ADD	4901	1.627	0.04474	1.49	1.776	10.88	1.465e-27
6	SNP_DRB1_32657475	32657475	A	ADD	4901	1.627	0.04474	1.49	1.776	10.88	1.465e-27
6	SNP_DRB1_32660119_A	32660119	P	ADD	4901	1.627	0.04474	1.49	1.776	10.88	1.465e-27
6	SNP_DRB1_32657430	32657430	G	ADD	4901	1.627	0.04474	1.49	1.776	10.88	1.465e-27
6	SNP_DRB1_32660116_A	32660116	P	ADD	4901	1.627	0.04474	1.49	1.776	10.88	1.465e-27
6	SNP_DRB1_32660112	32660112	G	ADD	4901	1.627	0.04474	1.49	1.776	10.88	1.465e-27
6	AA_DRB1_12_32660112	32660112	T	ADD	4901	1.627	0.04474	1.49	1.776	10.88	1.465e-27
6	AA_DRB1_233_32656004_T	32656004	P	ADD	4901	0.6147	0.04474	0.5631	0.671	-10.88	1.466e-27
6	rs3094703	30466936	T	ADD	4893	1.82	0.05504	1.633	2.027	10.88	1.516e-27
6	SNP_DRB1_32657526	32657526	A	ADD	4901	1.619	0.04457	1.484	1.767	10.82	2.861e-27
6	SNP_DRB1_32665484	32665484	C	ADD	4901	1.619	0.04457	1.484	1.767	10.82	2.861e-27
6	SNP_DRB1_32665457	32665457	A	ADD	4901	1.619	0.04457	1.484	1.767	10.82	2.861e-27
6	AA_DRB1_-25_32665484_K	32665484	P	ADD	4901	0.6175	0.04457	0.5658	0.6739	-10.82	2.863e-27
6	SNP_DRB1_32660119_G	32660119	P	ADD	4901	0.6175	0.04457	0.5658	0.6739	-10.82	2.863e-27
6	AA_DRB1_10_32660118_Q	32660118	P	ADD	4901	0.6175	0.04457	0.5658	0.6739	-10.82	2.863e-27
6	AA_DRB1_-16_32665457_A	32665457	P	ADD	4901	0.6175	0.04457	0.5658	0.6739	-10.82	2.863e-27
6	HLA_DQA1_0201	32716284	P	ADD	4901	0.3895	0.08732	0.3282	0.4622	-10.8	3.518e-27
6	HLA_DQA1_02	32716284	P	ADD	4901	0.3895	0.08732	0.3282	0.4622	-10.8	3.518e-27
6	SNP_DQA1_32717190_A	32717190	P	ADD	4901	0.3895	0.08732	0.3282	0.4622	-10.8	3.518e-27
6	SNP_DQA1_32717211	32717211	C	ADD	4901	0.3895	0.08732	0.3282	0.4622	-10.8	3.518e-27
6	AA_DQA1_54_32717212	32717212	L	ADD	4901	0.3895	0.08732	0.3282	0.4622	-10.8	3.518e-27
6	AA_DQA1_47_32717191_K	32717191	P	ADD	4901	0.3895	0.08732	0.3282	0.4622	-10.8	3.518e-27
6	SNP_DQA1_32717206	32717206	A	ADD	4901	0.3895	0.08732	0.3282	0.4622	-10.8	3.518e-27
6	AA_DQA1_52_32717206_H	32717206	P	ADD	4901	0.3895	0.08732	0.3282	0.4622	-10.8	3.518e-27
6	SNP_DRB1_32660109_G	32660109	P	ADD	4901	1.628	0.0452	1.49	1.779	10.79	3.969e-27
6	AA_DRB1_233_32656004_R	32656004	P	ADD	4901	1.628	0.0452	1.49	1.779	10.79	3.969e-27
6	AA_DRB1_13_32660109_S	32660109	P	ADD	4901	1.628	0.0452	1.49	1.779	10.79	3.969e-27
6	SNP_DRB1_32656004	32656004	C	ADD	4901	1.628	0.0452	1.49	1.779	10.79	3.969e-27
6	rs3094127	30805426	G	ADD	4897	1.665	0.04726	1.517	1.826	10.78	4.141e-27
6	rs3129818	30450945	T	ADD	4898	1.81	0.05501	1.625	2.016	10.78	4.176e-27
6	AA_DQA1_-13_32713245	32713245	T	ADD	4901	0.4735	0.06969	0.413	0.5428	-10.73	7.489e-27
6	SNP_DQA1_32713244	32713244	A	ADD	4901	0.4735	0.06969	0.413	0.5428	-10.73	7.489e-27
6	HLA_DQA1_0505	32716284	P	ADD	4901	0.4735	0.06969	0.413	0.5428	-10.73	7.489e-27
6	SNP_DQA1_32717980	32717980	A	ADD	4901	0.4735	0.06969	0.413	0.5428	-10.73	7.489e-27
6	AA_DRB1_-16_32665457_V	32665457	P	ADD	4901	1.62	0.04502	1.484	1.77	10.72	7.957e-27
6	SNP_DRB1_32665401	32665401	T	ADD	4901	1.62	0.04502	1.484	1.77	10.72	7.957e-27
6	AA_DRB1_-25_32665484_R	32665484	P	ADD	4901	1.62	0.04502	1.484	1.77	10.72	7.957e-27
6	SNP_B_31432173	31432173	A	ADD	4901	0.5685	0.05331	0.5121	0.6311	-10.6	3.126e-26
6	rs8233	30800944	A	ADD	4894	1.655	0.04776	1.507	1.818	10.55	4.927e-26
6	AA_DQA1_50_32717200_L	32717200	P	ADD	4901	1.705	0.05059	1.544	1.883	10.55	5.195e-26
6	SNP_DQA1_32717159	32717159	T	ADD	4901	1.705	0.05059	1.544	1.883	10.55	5.195e-26
6	SNP_DQA1_32713273	32713273	T	ADD	4901	1.705	0.05059	1.544	1.883	10.55	5.195e-26
6	SNP_DQA1_32717205	32717205	C	ADD	4901	1.705	0.05059	1.544	1.883	10.55	5.195e-26
6	SNP_DQA1_32717209	32717209	G	ADD	4901	1.705	0.05059	1.544	1.883	10.55	5.195e-26
6	AA_DQA1_53_32717209_R	32717209	P	ADD	4901	1.705	0.05059	1.544	1.883	10.55	5.195e-26
6	SNP_DQA1_32717199	32717199	C	ADD	4901	1.705	0.05059	1.544	1.883	10.55	5.195e-26
6	SNP_DQA1_32717084	32717084	C	ADD	4901	1.705	0.05059	1.544	1.883	10.55	5.195e-26
6	SNP_DQA1_32717191	32717191	A	ADD	4901	1.705	0.05059	1.544	1.883	10.55	5.195e-26
6	AA_DQA1_215_32718464	32718464	L	ADD	4901	1.705	0.05059	1.544	1.883	10.55	5.195e-26
6	SNP_DQA1_32718456	32718456	G	ADD	4901	1.705	0.05059	1.544	1.883	10.55	5.195e-26
6	SNP_DQA1_32717986	32717986	T	ADD	4901	1.705	0.05059	1.544	1.883	10.55	5.195e-26
6	SNP_DQA1_32718381	32718381	A	ADD	4901	1.705	0.05059	1.544	1.883	10.55	5.195e-26
6	SNP_DQA1_32718465	32718465	G	ADD	4901	1.705	0.05059	1.544	1.883	10.55	5.195e-26
6	SNP_DQA1_32718459	32718459	C	ADD	4901	1.705	0.05059	1.544	1.883	10.55	5.195e-26
6	SNP_DQA1_32717833	32717833	C	ADD	4901	1.705	0.05059	1.544	1.883	10.55	5.195e-26
6	AA_B_95_31432186_I	31432186	P	ADD	4901	0.5992	0.04859	0.5448	0.659	-10.54	5.558e-26
6	SNP_B_31432187_T	31432187	P	ADD	4901	0.5992	0.04859	0.5448	0.659	-10.54	5.558e-26
6	SNP_B_31432189	31432189	A	ADD	4901	0.6	0.0486	0.5455	0.66	-10.51	7.746e-26
6	AA_B_94_31432189	31432189	I	ADD	4901	0.6	0.0486	0.5455	0.66	-10.51	7.746e-26
6	rs9268831	32535726	C	ADD	4897	0.6368	0.04297	0.5854	0.6928	-10.5	8.449e-26
6	SNP_C_31347731_T	31347731	P	ADD	4901	0.6439	0.04193	0.5931	0.699	-10.5	8.801e-26
6	SNP_C_31347120	31347120	T	ADD	4901	0.6439	0.04193	0.5931	0.699	-10.5	8.801e-26
6	AA_C_156_31346909_L	31346909	P	ADD	4901	1.551	0.0418	1.429	1.683	10.5	8.921e-26
6	SNP_C_31346909_A	31346909	P	ADD	4901	1.551	0.0418	1.429	1.683	10.5	8.921e-26
6	rs3095329	30801795	G	ADD	4889	1.64	0.04759	1.494	1.8	10.39	2.685e-25
6	AA_DQB1_135_32737883	32737883	G	ADD	4901	0.3977	0.08871	0.3343	0.4733	-10.39	2.686e-25
6	SNP_DQB1_32737883	32737883	C	ADD	4901	0.3977	0.08871	0.3343	0.4733	-10.39	2.686e-25
6	HLA_DQB1_0202	32739039	P	ADD	4901	0.3977	0.08871	0.3343	0.4733	-10.39	2.686e-25
6	SNP_B_31432510	31432510	C	ADD	4901	0.581	0.05239	0.5243	0.6438	-10.37	3.563e-25
6	AA_B_69_31432509	31432509	A	ADD	4901	0.581	0.05239	0.5243	0.6438	-10.37	3.563e-25
6	AA_B_71_31432503	31432503	A	ADD	4901	0.581	0.05239	0.5243	0.6438	-10.37	3.563e-25
6	SNP_B_31432504	31432504	C	ADD	4901	0.581	0.05239	0.5243	0.6438	-10.37	3.563e-25
6	AA_B_70_31432506_N	31432506	P	ADD	4901	1.721	0.05239	1.553	1.907	10.37	3.57e-25
6	SNP_DQA1_32717987_G	32717987	P	ADD	4901	1.657	0.04891	1.506	1.824	10.32	5.455e-25
6	SNP_DQA1_32717147	32717147	C	ADD	4901	1.657	0.04891	1.506	1.824	10.32	5.455e-25
6	AA_DQA1_175_32717988_E	32717988	P	ADD	4901	1.657	0.04891	1.506	1.824	10.32	5.455e-25
6	rs2248462	31554775	A	ADD	4894	0.5627	0.05584	0.5044	0.6278	-10.3	7.346e-25
6	rs2395034	31568122	C	ADD	4899	0.5646	0.05553	0.5064	0.6295	-10.3	7.415e-25
6	AA_C_97_31347086	31347086	W	ADD	4901	0.5434	0.0593	0.4837	0.6103	-10.29	8.141e-25
6	SNP_C_31347087	31347087	A	ADD	4901	0.5434	0.0593	0.4837	0.6103	-10.29	8.141e-25
6	rs2516422	31557248	T	ADD	4891	0.5632	0.05584	0.5048	0.6283	-10.28	8.522e-25
6	rs2647015	32772071	G	ADD	4890	0.4034	0.08835	0.3392	0.4796	-10.28	9.051e-25
6	SNP_B_31432470	31432470	A	ADD	4901	0.6309	0.0449	0.5777	0.6889	-10.26	1.062e-24
6	SNP_B_31432485	31432485	T	ADD	4901	0.6309	0.0449	0.5777	0.6889	-10.26	1.062e-24
6	SNP_B_31432468	31432468	G	ADD	4901	0.6309	0.0449	0.5777	0.6889	-10.26	1.062e-24
6	AA_B_82_31432470	31432470	L	ADD	4901	0.6309	0.0449	0.5777	0.6889	-10.26	1.062e-24
6	AA_B_83_31432467	31432467	R	ADD	4901	0.6309	0.0449	0.5777	0.6889	-10.26	1.062e-24
6	AA_B_77_31432485_S	31432485	P	ADD	4901	1.585	0.0449	1.452	1.731	10.26	1.065e-24
6	AA_B_80_31432476_N	31432476	P	ADD	4901	1.585	0.0449	1.452	1.731	10.26	1.065e-24
6	SNP_B_31432476_T	31432476	P	ADD	4901	1.585	0.0449	1.452	1.731	10.26	1.065e-24
6	rs2596464	31520940	T	ADD	4894	0.648	0.04273	0.5959	0.7046	-10.16	3.128e-24
6	AA_B_156_31432003_D	31432003	P	ADD	4901	1.582	0.04529	1.448	1.729	10.13	4.092e-24
6	SNP_B_31432004_C	31432004	P	ADD	4901	1.582	0.04529	1.448	1.729	10.13	4.092e-24
6	SNP_B_31432002	31432002	G	ADD	4901	1.582	0.04529	1.448	1.729	10.13	4.092e-24
6	SNP_B_31432003_T	31432003	P	ADD	4901	1.582	0.04529	1.448	1.729	10.13	4.092e-24
6	rs2858308	32777978	T	ADD	4896	0.4114	0.08778	0.3464	0.4887	-10.12	4.638e-24
6	SNP_DQB1_32740759_A	32740759	P	ADD	4901	1.589	0.04582	1.453	1.738	10.11	5.041e-24
6	SNP_DQB1_32740760_G	32740760	P	ADD	4901	1.589	0.04582	1.453	1.738	10.11	5.041e-24
6	AA_DQB1_26_32740759_L	32740759	P	ADD	4901	1.589	0.04582	1.453	1.738	10.11	5.041e-24
6	AA_B_67_31432515_F	31432515	P	ADD	4901	1.592	0.04644	1.453	1.743	10.01	1.397e-23
6	rs204990	32269408	A	ADD	4891	1.625	0.04873	1.477	1.788	9.964	2.193e-23
6	SNP_B_31432507_T	31432507	P	ADD	4901	1.746	0.05594	1.564	1.948	9.959	2.313e-23
6	rs615672	32682149	C	ADD	4892	1.558	0.04453	1.428	1.7	9.956	2.37e-23
6	SNP_DRB1_32659940	32659940	T	ADD	4901	0.479	0.074	0.4144	0.5538	-9.946	2.628e-23
6	rs4148873	32908390	T	ADD	4899	0.5014	0.06948	0.4376	0.5745	-9.936	2.912e-23
6	rs406936	32041140	A	ADD	4887	0.4698	0.07625	0.4046	0.5456	-9.906	3.909e-23
6	rs9268861	32537872	A	ADD	4899	1.636	0.04971	1.484	1.803	9.898	4.265e-23
6	SNP_B_31430761	31430761	C	ADD	4901	0.627	0.04722	0.5716	0.6878	-9.887	4.719e-23
6	rs204991	32269344	C	ADD	4894	1.616	0.04865	1.469	1.778	9.87	5.627e-23
6	SNP_B_31432874	31432874	C	ADD	4901	0.6617	0.04226	0.6091	0.7189	-9.771	1.506e-22
6	AA_B_-11_31432874	31432874	W	ADD	4901	0.6617	0.04226	0.6091	0.7189	-9.771	1.506e-22
6	AA_DRB1_30_32660058_Y	32660058	P	ADD	4901	1.644	0.05107	1.488	1.817	9.738	2.082e-22
6	SNP_DRB1_32660058_T	32660058	P	ADD	4901	1.644	0.05107	1.488	1.817	9.738	2.082e-22
6	SNP_DRB1_32660063	32660063	T	ADD	4901	0.6082	0.05107	0.5503	0.6722	-9.737	2.095e-22
6	AA_DRB1_28_32660064	32660064	E	ADD	4901	0.6082	0.05107	0.5503	0.6722	-9.737	2.095e-22
6	SNP_DRB1_32657340	32657340	A	ADD	4901	0.6082	0.05107	0.5503	0.6722	-9.737	2.095e-22
6	SNP_B_31432394	31432394	C	ADD	4901	1.601	0.0485	1.455	1.76	9.699	3.037e-22
6	rs3132581	31021437	A	ADD	4889	1.675	0.05324	1.509	1.859	9.688	3.381e-22
6	rs492899	32041497	C	ADD	4891	1.939	0.06848	1.695	2.217	9.667	4.156e-22
6	AA_C_99_31347080_Y	31347080	P	ADD	4901	1.632	0.05078	1.478	1.803	9.648	4.99e-22
6	SNP_C_31347080_T	31347080	P	ADD	4901	1.632	0.05078	1.478	1.803	9.648	4.99e-22
6	AA_B_77_31432485_N	31432485	P	ADD	4901	0.6422	0.04612	0.5867	0.7029	-9.602	7.83e-22
6	SNP_B_31432474	31432474	C	ADD	4901	0.6422	0.04612	0.5867	0.7029	-9.602	7.83e-22
6	SNP_B_31432473	31432473	G	ADD	4901	0.6422	0.04612	0.5867	0.7029	-9.602	7.83e-22
6	AA_B_81_31432473	31432473	A	ADD	4901	0.6422	0.04612	0.5867	0.7029	-9.602	7.83e-22
6	SNP_DRB1_32657585	32657585	C	ADD	4901	1.61	0.05015	1.459	1.777	9.498	2.131e-21
6	AA_DRB1_104_32657566	32657566	A	ADD	4901	1.61	0.05015	1.459	1.777	9.498	2.131e-21
6	SNP_DRB1_32657567	32657567	C	ADD	4901	1.61	0.05015	1.459	1.777	9.498	2.131e-21
6	SNP_DRB1_32660109_T	32660109	P	ADD	4901	1.61	0.05015	1.459	1.777	9.498	2.131e-21
6	AA_DRB1_98_32657584	32657584	E	ADD	4901	1.61	0.05015	1.459	1.777	9.498	2.131e-21
6	SNP_DRB1_32660116_C	32660116	P	ADD	4901	1.609	0.05021	1.459	1.776	9.479	2.572e-21
6	SNP_DRB1_32660090	32660090	G	ADD	4901	1.609	0.05021	1.459	1.776	9.479	2.572e-21
6	rs3129877	32516575	A	ADD	4893	1.527	0.04517	1.397	1.668	9.369	7.342e-21
6	rs2844507	31544560	T	ADD	4888	0.6175	0.05148	0.5582	0.683	-9.366	7.547e-21
6	AA_B_-8_31432865	31432865	V	ADD	4901	0.6732	0.04233	0.6196	0.7315	-9.347	9.018e-21
6	SNP_B_31432866	31432866	C	ADD	4901	0.6732	0.04233	0.6196	0.7315	-9.347	9.018e-21
6	SNP_B_31432867	31432867	T	ADD	4901	0.6732	0.04233	0.6196	0.7315	-9.347	9.018e-21
6	SNP_B_31432003_A	31432003	P	ADD	4901	0.6655	0.04359	0.611	0.7248	-9.342	9.453e-21
6	AA_B_156_31432003_L	31432003	P	ADD	4901	0.6655	0.04359	0.611	0.7248	-9.342	9.453e-21
6	rs3094034	30471330	T	ADD	4889	1.715	0.05775	1.531	1.92	9.339	9.764e-21
6	SNP_B_31430501	31430501	A	ADD	4901	1.704	0.0571	1.523	1.906	9.334	1.024e-20
6	rs2523467	31565557	T	ADD	4891	0.6401	0.0478	0.5829	0.703	-9.332	1.034e-20
6	SNP_DRB1_32659913_G	32659913	P	ADD	4901	1.953	0.07213	1.696	2.25	9.283	1.648e-20
6	AA_DQB1_74_32740615_E	32740615	P	ADD	4901	0.6535	0.04584	0.5973	0.7149	-9.282	1.663e-20
6	AA_DQB1_71_32740624_T	32740624	P	ADD	4901	0.6535	0.04584	0.5973	0.7149	-9.282	1.663e-20
6	SNP_DQB1_32740613	32740613	C	ADD	4901	1.53	0.04584	1.399	1.674	9.282	1.665e-20
6	AA_DQB1_75_32740612	32740612	V	ADD	4901	1.53	0.04584	1.399	1.674	9.282	1.665e-20
6	SNP_DQB1_32740615	32740615	G	ADD	4901	1.53	0.04584	1.399	1.674	9.282	1.665e-20
6	rs3131060	30871270	A	ADD	4893	1.65	0.05401	1.484	1.834	9.268	1.904e-20
6	AA_DRB1_181_32657335_M	32657335	P	ADD	4901	0.5047	0.07385	0.4367	0.5833	-9.26	2.045e-20
6	SNP_DRB1_32657335	32657335	A	ADD	4901	0.5047	0.07385	0.4367	0.5833	-9.26	2.045e-20
6	SNP_DRB1_32660059	32660059	G	ADD	4901	0.5047	0.07385	0.4367	0.5833	-9.26	2.045e-20
6	AA_DRB1_37_32660037_F	32660037	P	ADD	4901	0.504	0.07413	0.4358	0.5828	-9.244	2.374e-20
6	SNP_DRB1_32659988	32659988	T	ADD	4901	0.504	0.07413	0.4358	0.5828	-9.244	2.374e-20
6	AA_DRB1_11_32660115_G	32660115	P	ADD	4901	0.504	0.07413	0.4358	0.5828	-9.244	2.374e-20
6	SNP_DRB1_32660115_C	32660115	P	ADD	4901	0.504	0.07413	0.4358	0.5828	-9.244	2.374e-20
6	SNP_DRB1_32660037_A	32660037	P	ADD	4901	0.504	0.07413	0.4358	0.5828	-9.244	2.374e-20
6	SNP_DRB1_32660107	32660107	T	ADD	4901	0.504	0.07413	0.4358	0.5828	-9.244	2.374e-20
6	HLA_DRB1_0701	32660042	P	ADD	4901	0.504	0.07413	0.4358	0.5828	-9.244	2.374e-20
6	AA_DRB1_30_32660058_L	32660058	P	ADD	4901	0.504	0.07413	0.4358	0.5828	-9.244	2.374e-20
6	AA_DRB1_14_32660106	32660106	K	ADD	4901	0.504	0.07413	0.4358	0.5828	-9.244	2.374e-20
6	AA_DRB1_25_32660073	32660073	Q	ADD	4901	0.504	0.07413	0.4358	0.5828	-9.244	2.374e-20
6	AA_DRB1_13_32660109_Y	32660109	P	ADD	4901	0.504	0.07413	0.4358	0.5828	-9.244	2.374e-20
6	SNP_DRB1_32660058_A	32660058	P	ADD	4901	0.504	0.07413	0.4358	0.5828	-9.244	2.374e-20
6	SNP_DRB1_32659977_A	32659977	P	ADD	4901	0.504	0.07413	0.4358	0.5828	-9.244	2.374e-20
6	HLA_DRB1_07	32660042	P	ADD	4901	0.504	0.07413	0.4358	0.5828	-9.244	2.374e-20
6	AA_DRB1_57_32659977_V	32659977	P	ADD	4901	0.504	0.07413	0.4358	0.5828	-9.244	2.374e-20
6	SNP_DRB1_32659913_C	32659913	P	ADD	4901	0.504	0.07413	0.4358	0.5828	-9.244	2.374e-20
6	AA_DRB1_60_32659968	32659968	S	ADD	4901	0.504	0.07413	0.4358	0.5828	-9.244	2.374e-20
6	SNP_DRB1_32657559	32657559	A	ADD	4901	0.504	0.07413	0.4358	0.5828	-9.244	2.374e-20
6	SNP_DRB1_32659968	32659968	G	ADD	4901	0.504	0.07413	0.4358	0.5828	-9.244	2.374e-20
6	SNP_DRB1_32657565	32657565	G	ADD	4901	0.504	0.07413	0.4358	0.5828	-9.244	2.374e-20
6	SNP_DRB1_32660073	32660073	T	ADD	4901	0.504	0.07413	0.4358	0.5828	-9.244	2.374e-20
6	AA_DRB1_78_32659914	32659914	V	ADD	4901	0.504	0.07413	0.4358	0.5828	-9.244	2.374e-20
6	SNP_DRB1_32657370	32657370	T	ADD	4901	0.504	0.07413	0.4358	0.5828	-9.244	2.374e-20
6	AA_DRB1_4_32665400	32665400	Q	ADD	4901	0.504	0.07413	0.4358	0.5828	-9.244	2.374e-20
6	SNP_DRB1_32665400	32665400	T	ADD	4901	0.504	0.07413	0.4358	0.5828	-9.244	2.374e-20
6	SNP_DRB1_32659915	32659915	C	ADD	4901	0.504	0.07413	0.4358	0.5828	-9.244	2.374e-20
6	AA_DRB1_74_32659926_Q	32659926	P	ADD	4901	0.504	0.07413	0.4358	0.5828	-9.244	2.374e-20
6	SNP_DRB1_32659926_T	32659926	P	ADD	4901	0.504	0.07413	0.4358	0.5828	-9.244	2.374e-20
6	SNP_DRB1_32659914	32659914	A	ADD	4901	0.504	0.07413	0.4358	0.5828	-9.244	2.374e-20
6	SNP_DRB1_32656528	32656528	A	ADD	4901	0.504	0.07413	0.4358	0.5828	-9.244	2.374e-20
6	rs3135342	32504593	T	ADD	4896	1.515	0.04506	1.387	1.655	9.226	2.804e-20
6	rs3131050	30868004	C	ADD	4890	1.642	0.05387	1.477	1.825	9.203	3.481e-20
6	rs7775228	32766057	C	ADD	4898	0.5055	0.07427	0.437	0.5847	-9.184	4.138e-20
6	rs3130564	31209653	T	ADD	4891	1.522	0.04577	1.392	1.665	9.182	4.224e-20
6	SNP_B_31432181_T	31432181	P	ADD	4901	3.028	0.1209	2.389	3.838	9.166	4.931e-20
6	rs3129872	32515131	T	ADD	4898	1.511	0.04509	1.383	1.65	9.151	5.648e-20
6	rs5000563	32512113	G	ADD	4896	1.51	0.0451	1.383	1.65	9.143	6.052e-20
6	SNP_DQB1_32740606	32740606	C	ADD	4901	1.52	0.04584	1.389	1.663	9.13	6.878e-20
6	AA_DQB1_38_32740723	32740723	V	ADD	4901	1.52	0.04584	1.389	1.663	9.13	6.878e-20
6	SNP_DQB1_32740723	32740723	A	ADD	4901	1.52	0.04584	1.389	1.663	9.13	6.878e-20
6	AA_DQB1_77_32740606	32740606	R	ADD	4901	1.52	0.04584	1.389	1.663	9.13	6.878e-20
6	rs910050	32423632	C	ADD	4888	1.48	0.04298	1.36	1.61	9.121	7.442e-20
6	rs2523865	31126427	C	ADD	4898	1.469	0.04224	1.353	1.596	9.11	8.221e-20
6	rs3806156	32481676	T	ADD	4893	1.486	0.04365	1.364	1.618	9.07	1.189e-19
6	SNP_DQA1_32717151	32717151	G	ADD	4901	1.482	0.04363	1.36	1.614	9.013	2.013e-19
6	AA_DQA1_34_32717152	32717152	E	ADD	4901	1.482	0.04363	1.36	1.614	9.013	2.013e-19
6	rs3094694	30559883	C	ADD	4897	1.555	0.04897	1.412	1.711	9.009	2.084e-19
6	rs3094057	30437945	A	ADD	4887	1.669	0.05698	1.492	1.866	8.986	2.555e-19
6	SNP_C_31346909_C	31346909	P	ADD	4901	0.6848	0.04217	0.6305	0.7438	-8.978	2.767e-19
6	rs3130351	30436171	T	ADD	4898	1.667	0.05695	1.491	1.864	8.97	2.958e-19
6	rs2395485	31467627	C	ADD	4841	0.6507	0.04792	0.5923	0.7147	-8.968	3.012e-19
6	rs3129933	32444139	A	ADD	4897	1.567	0.05023	1.42	1.729	8.936	4.04e-19
6	rs3130350	30435818	T	ADD	4895	1.661	0.0569	1.486	1.857	8.919	4.687e-19
6	rs3130352	30436336	T	ADD	4868	1.666	0.05725	1.489	1.864	8.916	4.816e-19
6	rs2143461	32443325	A	ADD	4741	1.574	0.05094	1.425	1.739	8.907	5.261e-19
6	SNP_DQB1_32740773_C	32740773	P	ADD	4901	0.6742	0.04454	0.6178	0.7357	-8.85	8.74e-19
6	AA_DQB1_67_32740636	32740636	I	ADD	4901	1.483	0.04455	1.359	1.619	8.85	8.753e-19
6	SNP_DQB1_32740624	32740624	T	ADD	4901	1.483	0.04455	1.359	1.619	8.85	8.753e-19
6	SNP_DQB1_32740638	32740638	G	ADD	4901	1.483	0.04455	1.359	1.619	8.85	8.753e-19
6	SNP_DQB1_32740637	32740637	T	ADD	4901	1.483	0.04455	1.359	1.619	8.85	8.753e-19
6	AA_DQB1_66_32740639	32740639	D	ADD	4901	1.483	0.04455	1.359	1.619	8.85	8.753e-19
6	AA_DQB1_30_32740747_S	32740747	P	ADD	4901	1.49	0.04519	1.363	1.628	8.819	1.152e-18
6	HLA_DQB1_02	32739039	P	ADD	4901	1.49	0.04519	1.363	1.628	8.819	1.152e-18
6	AA_DQB1_37_32740726	32740726	I	ADD	4901	1.49	0.04519	1.363	1.628	8.819	1.152e-18
6	SNP_DQB1_32737205	32737205	T	ADD	4901	1.49	0.04519	1.363	1.628	8.819	1.152e-18
6	SNP_DQB1_32740747	32740747	C	ADD	4901	1.49	0.04519	1.363	1.628	8.819	1.152e-18
6	SNP_DQB1_32740753	32740753	C	ADD	4901	1.49	0.04519	1.363	1.628	8.819	1.152e-18
6	AA_DQB1_-10_32742295	32742295	S	ADD	4901	1.49	0.04519	1.363	1.628	8.819	1.152e-18
6	SNP_DQB1_32740727	32740727	T	ADD	4901	1.49	0.04519	1.363	1.628	8.819	1.152e-18
6	AA_DQB1_28_32740753	32740753	S	ADD	4901	1.49	0.04519	1.363	1.628	8.819	1.152e-18
6	SNP_DQB1_32740726	32740726	A	ADD	4901	1.49	0.04519	1.363	1.628	8.819	1.152e-18
6	SNP_DQB1_32740748_T	32740748	P	ADD	4901	1.49	0.04519	1.363	1.628	8.819	1.152e-18
6	SNP_DQB1_32740773_T	32740773	P	ADD	4901	1.49	0.04519	1.363	1.628	8.819	1.152e-18
6	SNP_DQB1_32740699	32740699	T	ADD	4901	1.49	0.04519	1.363	1.628	8.819	1.152e-18
6	AA_DQB1_71_32740624_K	32740624	P	ADD	4901	1.49	0.04519	1.363	1.628	8.819	1.152e-18
6	AA_DQB1_46_32740699	32740699	E	ADD	4901	1.49	0.04519	1.363	1.628	8.819	1.152e-18
6	SNP_DQB1_32740623	32740623	T	ADD	4901	1.49	0.04519	1.363	1.628	8.819	1.152e-18
6	AA_DQB1_74_32740615_A	32740615	P	ADD	4901	1.49	0.04519	1.363	1.628	8.819	1.152e-18
6	AA_DQB1_55_32740672_L	32740672	P	ADD	4901	1.49	0.04519	1.363	1.628	8.819	1.152e-18
6	SNP_DQB1_32740672_A	32740672	P	ADD	4901	1.49	0.04519	1.363	1.628	8.819	1.152e-18
6	SNP_DQB1_32742296_A	32742296	P	ADD	4901	1.49	0.04519	1.363	1.628	8.819	1.152e-18
6	AA_DQB1_52_32740681	32740681	L	ADD	4901	1.49	0.04519	1.363	1.628	8.819	1.152e-18
6	SNP_DQB1_32740731	32740731	T	ADD	4901	1.49	0.04519	1.363	1.628	8.819	1.152e-18
6	SNP_DQB1_32740681	32740681	A	ADD	4901	1.49	0.04519	1.363	1.628	8.819	1.152e-18
6	AA_DQB1_47_32740696	32740696	F	ADD	4901	1.49	0.04519	1.363	1.628	8.819	1.152e-18
6	SNP_DQB1_32740696	32740696	A	ADD	4901	1.49	0.04519	1.363	1.628	8.819	1.152e-18
6	rs539703	32396440	C	ADD	4896	1.453	0.04284	1.336	1.581	8.729	2.58e-18
6	rs17429127	32859592	C	ADD	4896	0.3703	0.1143	0.296	0.4633	-8.693	3.515e-18
6	rs574710	32396168	C	ADD	4897	1.45	0.04284	1.334	1.577	8.68	3.965e-18
6	rs1265777	32381136	C	ADD	4893	1.451	0.04292	1.334	1.579	8.679	3.99e-18
6	rs9276712	32867230	C	ADD	4888	0.3686	0.1152	0.2941	0.462	-8.665	4.5e-18
6	rs4959093	32421075	C	ADD	4894	1.449	0.04289	1.332	1.576	8.64	5.628e-18
6	rs2844670	31113705	G	ADD	4874	0.5714	0.06483	0.5032	0.6488	-8.632	6.025e-18
6	rs2530710	31048366	T	ADD	4896	0.5917	0.0608	0.5252	0.6666	-8.631	6.081e-18
6	rs1012411	30440534	G	ADD	4897	1.448	0.04306	1.331	1.576	8.601	7.892e-18
6	rs1634718	31080844	G	ADD	4888	1.473	0.0451	1.348	1.609	8.581	9.401e-18
6	SNP_DQB1_32737933	32737933	T	ADD	4901	1.515	0.0486	1.378	1.667	8.554	1.19e-17
6	AA_DQB1_140_32737868	32737868	T	ADD	4901	1.515	0.0486	1.378	1.667	8.554	1.19e-17
6	SNP_DQB1_32737742	32737742	T	ADD	4901	1.515	0.0486	1.378	1.667	8.554	1.19e-17
6	SNP_DQB1_32737869	32737869	T	ADD	4901	1.515	0.0486	1.378	1.667	8.554	1.19e-17
6	SNP_DQB1_32737124	32737124	A	ADD	4901	1.515	0.0486	1.378	1.667	8.554	1.19e-17
6	AA_DQB1_182_32737742	32737742	N	ADD	4901	1.515	0.0486	1.378	1.667	8.554	1.19e-17
6	rs3094055	30440125	C	ADD	4893	0.6261	0.05477	0.5623	0.697	-8.551	1.224e-17
6	SNP_A-1941639	30260446	T	ADD	4897	1.626	0.05692	1.455	1.818	8.543	1.306e-17
6	rs9784858	32895153	C	ADD	4900	1.779	0.06761	1.559	2.032	8.525	1.532e-17
6	HLA_DQB1_03	32739039	P	ADD	4901	1.521	0.04931	1.381	1.675	8.503	1.853e-17
6	SNP_DQB1_32740672_G	32740672	P	ADD	4901	1.521	0.04931	1.381	1.675	8.503	1.853e-17
6	AA_DQB1_55_32740672_P	32740672	P	ADD	4901	1.521	0.04931	1.381	1.675	8.503	1.853e-17
6	SNP_DQB1_32740722	32740722	T	ADD	4901	1.521	0.04931	1.381	1.675	8.503	1.853e-17
6	rs6906846	31353715	A	ADD	4899	0.6578	0.04948	0.597	0.7247	-8.467	2.521e-17
6	rs9296069	33126935	T	ADD	4893	1.471	0.04577	1.344	1.609	8.426	3.586e-17
6	rs9348876	31683255	T	ADD	4896	0.4117	0.1057	0.3347	0.5065	-8.396	4.605e-17
6	rs707915	31818947	A	ADD	4888	1.911	0.07715	1.643	2.223	8.396	4.625e-17
6	rs9268207	32388440	T	ADD	4857	1.5	0.04835	1.365	1.649	8.391	4.807e-17
6	SNP_C_31345066	31345066	A	ADD	4901	0.5517	0.0709	0.4802	0.634	-8.387	4.994e-17
6	rs10484565	32903010	A	ADD	4897	1.803	0.07033	1.57	2.069	8.378	5.399e-17
6	rs13200022	31206936	T	ADD	4897	0.5818	0.06473	0.5125	0.6605	-8.367	5.925e-17
6	rs3115631	30094303	A	ADD	4900	1.617	0.05745	1.445	1.81	8.365	5.988e-17
6	AA_DRB1_181_32657335_T	32657335	P	ADD	4901	1.744	0.06671	1.53	1.988	8.34	7.442e-17
6	rs1559873	32351107	C	ADD	4893	1.489	0.04782	1.356	1.635	8.324	8.505e-17
6	rs9268862	32538145	C	ADD	4857	1.483	0.04736	1.352	1.627	8.323	8.592e-17
6	SNP_DRB1_32659977_T	32659977	P	ADD	4901	1.744	0.06688	1.53	1.989	8.319	8.866e-17
6	AA_DRB1_57_32659977_D	32659977	P	ADD	4901	1.744	0.06688	1.53	1.989	8.319	8.866e-17
6	rs3130375	30429711	A	ADD	4858	1.59	0.05576	1.425	1.774	8.317	9.05e-17
6	rs12195469	30897587	A	ADD	4896	1.598	0.05655	1.43	1.785	8.287	1.161e-16
6	rs3094061	30429168	C	ADD	4898	1.583	0.05554	1.42	1.766	8.276	1.279e-16
6	SNP_B_31432130_T	31432130	P	ADD	4901	1.424	0.04291	1.309	1.549	8.232	1.847e-16
6	AA_B_114_31432129_N	31432129	P	ADD	4901	1.424	0.04291	1.309	1.549	8.232	1.847e-16
6	rs3130374	30429315	T	ADD	4898	1.577	0.05537	1.415	1.758	8.229	1.885e-16
6	rs3094627	30429461	C	ADD	4896	1.576	0.05542	1.414	1.757	8.206	2.283e-16
6	rs4713376	30881293	C	ADD	4888	1.592	0.05669	1.425	1.779	8.205	2.312e-16
6	rs2244579	31544618	C	ADD	4894	0.6436	0.05375	0.5792	0.7151	-8.199	2.433e-16
6	rs9391858	32449376	G	ADD	4895	0.582	0.06617	0.5112	0.6626	-8.18	2.83e-16
6	rs1018433	32389488	T	ADD	4874	1.476	0.04765	1.345	1.621	8.174	2.972e-16
6	rs376510	31796179	T	ADD	4895	1.876	0.07706	1.613	2.181	8.161	3.315e-16
6	rs3132649	30429036	A	ADD	4898	1.572	0.05562	1.41	1.753	8.134	4.149e-16
6	rs9269186	32556394	G	ADD	4891	1.468	0.04747	1.337	1.611	8.085	6.208e-16
6	rs480092	31872878	C	ADD	4880	1.535	0.05334	1.382	1.704	8.028	9.896e-16
6	rs6457617	32771829	C	ADD	4892	0.7078	0.04329	0.6502	0.7705	-7.983	1.425e-15
6	SNP_DRB1_32659973_C	32659973	P	ADD	4901	0.462	0.09677	0.3822	0.5585	-7.98	1.461e-15
6	SNP_DRB1_32659974	32659974	T	ADD	4901	0.462	0.09677	0.3822	0.5585	-7.98	1.461e-15
6	AA_DRB1_58_32659974	32659974	E	ADD	4901	0.462	0.09677	0.3822	0.5585	-7.98	1.461e-15
6	HLA_DRB1_11	32660042	P	ADD	4901	0.462	0.09677	0.3822	0.5585	-7.98	1.461e-15
6	rs406511	29484364	G	ADD	4898	1.581	0.05758	1.413	1.77	7.961	1.711e-15
6	rs1559874	32351133	A	ADD	4861	1.462	0.04773	1.332	1.605	7.959	1.733e-15
6	rs9268878	32539270	A	ADD	4897	1.454	0.04715	1.326	1.595	7.943	1.966e-15
6	rs7747521	32539083	G	ADD	4884	1.454	0.04718	1.325	1.594	7.929	2.209e-15
6	rs3095340	30834918	C	ADD	4889	1.501	0.05125	1.358	1.66	7.925	2.274e-15
6	rs9268856	32537697	A	ADD	4895	1.453	0.0472	1.325	1.594	7.921	2.363e-15
6	SNP_DQB1_32737837	32737837	A	ADD	4901	0.71	0.04325	0.6523	0.7728	-7.918	2.41e-15
6	rs7766843	32538707	T	ADD	4896	1.452	0.04715	1.324	1.592	7.905	2.674e-15
6	rs3130975	31189817	T	ADD	4883	1.404	0.04306	1.291	1.528	7.888	3.081e-15
6	HLA_DRB1_1101	32660042	P	ADD	4901	0.4556	0.09976	0.3747	0.554	-7.88	3.266e-15
6	rs151719	33011878	C	ADD	4899	0.6588	0.05323	0.5935	0.7312	-7.841	4.461e-15
6	SNP_B_31431434	31431434	G	ADD	4901	0.2642	0.1698	0.1894	0.3685	-7.84	4.488e-15
6	SNP_B_31432180_A	31432180	P	ADD	4901	0.2642	0.1698	0.1894	0.3685	-7.84	4.488e-15
6	HLA_B_57	31431272	P	ADD	4901	0.2642	0.1698	0.1894	0.3685	-7.84	4.488e-15
6	AA_B_97_31432180_V	31432180	P	ADD	4901	0.2642	0.1698	0.1894	0.3685	-7.84	4.488e-15
6	HLA_B_5701	31431272	P	ADD	4901	0.2642	0.1698	0.1894	0.3685	-7.84	4.488e-15
6	SNP_B_31432798	31432798	T	ADD	4901	0.2642	0.1698	0.1894	0.3685	-7.84	4.488e-15
6	SNP_B_31432808_T	31432808	P	ADD	4901	0.2642	0.1698	0.1894	0.3685	-7.84	4.488e-15
6	SNP_B_31432181_C	31432181	P	ADD	4901	0.2642	0.1698	0.1894	0.3685	-7.84	4.488e-15
6	SNP_B_31430669	31430669	G	ADD	4901	0.2642	0.1698	0.1894	0.3685	-7.84	4.488e-15
6	SNP_B_31430590	31430590	T	ADD	4901	0.2642	0.1698	0.1894	0.3685	-7.84	4.488e-15
6	SNP_B_31430966	31430966	T	ADD	4901	0.2642	0.1698	0.1894	0.3685	-7.84	4.488e-15
6	SNP_B_31432355	31432355	T	ADD	4901	0.2642	0.1698	0.1894	0.3685	-7.84	4.488e-15
6	SNP_B_31431095	31431095	T	ADD	4901	0.2642	0.1698	0.1894	0.3685	-7.84	4.488e-15
6	SNP_B_31432248	31432248	T	ADD	4901	0.2642	0.1698	0.1894	0.3685	-7.84	4.488e-15
6	rs376877	33132584	G	ADD	4896	1.473	0.04949	1.337	1.624	7.832	4.787e-15
6	SNP_B_31432133	31432133	A	ADD	4901	0.6835	0.04859	0.6214	0.7518	-7.832	4.794e-15
6	AA_B_113_31432132	31432132	Y	ADD	4901	0.6835	0.04859	0.6214	0.7518	-7.832	4.794e-15
6	rs3763308	32482618	A	ADD	4901	0.2458	0.1793	0.173	0.3493	-7.825	5.088e-15
6	SNP_B_31432180_C	31432180	P	ADD	4901	1.652	0.0642	1.457	1.874	7.823	5.144e-15
6	rs2507976	31459866	A	ADD	4878	1.402	0.04326	1.288	1.526	7.814	5.523e-15
6	AA_B_62_31432530	31432530	G	ADD	4901	0.2944	0.1571	0.2164	0.4006	-7.781	7.215e-15
6	SNP_B_31432516	31432516	T	ADD	4901	0.2944	0.1571	0.2164	0.4006	-7.781	7.215e-15
6	AA_B_67_31432515_M	31432515	P	ADD	4901	0.2944	0.1571	0.2164	0.4006	-7.781	7.215e-15
6	SNP_B_31432502	31432502	C	ADD	4901	0.2944	0.1571	0.2164	0.4006	-7.781	7.215e-15
6	SNP_B_31432507_A	31432507	P	ADD	4901	0.2944	0.1571	0.2164	0.4006	-7.781	7.215e-15
6	SNP_B_31432521	31432521	C	ADD	4901	0.2944	0.1571	0.2164	0.4006	-7.781	7.215e-15
6	AA_B_65_31432521	31432521	R	ADD	4901	0.2944	0.1571	0.2164	0.4006	-7.781	7.215e-15
6	SNP_B_31432514	31432514	C	ADD	4901	0.2944	0.1571	0.2164	0.4006	-7.781	7.215e-15
6	SNP_B_31432518	31432518	T	ADD	4901	0.2944	0.1571	0.2164	0.4006	-7.781	7.215e-15
6	AA_B_70_31432506_S	31432506	P	ADD	4901	0.2944	0.1571	0.2164	0.4006	-7.781	7.215e-15
6	SNP_B_31432506	31432506	G	ADD	4901	0.2944	0.1571	0.2164	0.4006	-7.781	7.215e-15
6	AA_B_66_31432518	31432518	N	ADD	4901	0.2944	0.1571	0.2164	0.4006	-7.781	7.215e-15
6	SNP_B_31432531	31432531	C	ADD	4901	0.2944	0.1571	0.2164	0.4006	-7.781	7.215e-15
6	SNP_DRB1_32660045	32660045	C	ADD	4901	0.7176	0.0428	0.6599	0.7804	-7.752	9.042e-15
6	rs1634717	31080568	T	ADD	4889	1.381	0.04169	1.273	1.499	7.744	9.616e-15
6	HLA_DRB1_13	32660042	P	ADD	4901	0.2341	0.1884	0.1619	0.3387	-7.707	1.286e-14
6	HLA_DRB1_1301	32660042	P	ADD	4901	0.2341	0.1884	0.1619	0.3387	-7.707	1.286e-14
6	AA_DRB1_71_32659935_E	32659935	P	ADD	4901	0.2341	0.1884	0.1619	0.3387	-7.707	1.286e-14
6	HLA_C_06	31346171	P	ADD	4901	0.5207	0.08492	0.4408	0.615	-7.685	1.531e-14
6	HLA_C_0602	31346171	P	ADD	4901	0.5207	0.08492	0.4408	0.615	-7.685	1.531e-14
6	rs3095350	30925845	A	ADD	4900	0.7131	0.044	0.6542	0.7774	-7.683	1.549e-14
6	rs1632854	31083628	A	ADD	4893	1.378	0.04172	1.27	1.495	7.683	1.551e-14
6	rs11758688	30866327	T	ADD	4897	0.6861	0.04923	0.623	0.7556	-7.651	1.997e-14
6	SNP_DQB1_32740748_A	32740748	P	ADD	4901	0.7067	0.0455	0.6464	0.7727	-7.628	2.378e-14
6	AA_DQB1_30_32740747_Y	32740747	P	ADD	4901	0.7067	0.0455	0.6464	0.7727	-7.628	2.378e-14
6	rs3177928	32520413	A	ADD	4884	0.605	0.06599	0.5316	0.6885	-7.616	2.617e-14
6	rs12527415	30862519	T	ADD	4892	0.687	0.04929	0.6238	0.7567	-7.615	2.643e-14
6	rs10947091	30855195	T	ADD	4888	0.6856	0.04965	0.622	0.7556	-7.604	2.879e-14
6	rs2076533	32471505	C	ADD	4896	0.7253	0.04233	0.6676	0.788	-7.588	3.25e-14
6	rs3749971	29450754	A	ADD	4881	1.575	0.05988	1.4	1.771	7.583	3.386e-14
6	rs9405050	31179526	A	ADD	4896	0.7263	0.04223	0.6686	0.789	-7.572	3.685e-14
6	rs1233491	29569709	C	ADD	4850	1.569	0.05967	1.396	1.764	7.552	4.278e-14
6	rs379464	32294326	T	ADD	4896	1.928	0.08694	1.626	2.286	7.552	4.297e-14
6	rs17501267	32890127	A	ADD	4898	0.3517	0.1387	0.2679	0.4615	-7.533	4.953e-14
6	AA_B_80_31432476_T	31432476	P	ADD	4901	0.6924	0.04898	0.629	0.7621	-7.506	6.101e-14
6	SNP_B_31432476_G	31432476	P	ADD	4901	0.6924	0.04898	0.629	0.7621	-7.506	6.101e-14
6	SNP_B_31432505	31432505	C	ADD	4901	0.6645	0.0545	0.5972	0.7394	-7.499	6.445e-14
6	SNP_C_31347595	31347595	A	ADD	4901	0.5745	0.07391	0.4971	0.6641	-7.498	6.468e-14
6	AA_C_11_31347594	31347594	S	ADD	4901	0.5745	0.07391	0.4971	0.6641	-7.498	6.468e-14
6	SNP_C_31347151	31347151	T	ADD	4901	0.5745	0.07391	0.4971	0.6641	-7.498	6.468e-14
6	SNP_C_31347596	31347596	T	ADD	4901	0.5745	0.07391	0.4971	0.6641	-7.498	6.468e-14
6	SNP_C_31346794	31346794	G	ADD	4901	0.5745	0.07391	0.4971	0.6641	-7.498	6.468e-14
6	SNP_C_31345440	31345440	A	ADD	4901	0.5745	0.07391	0.4971	0.6641	-7.498	6.468e-14
6	SNP_C_31345876	31345876	T	ADD	4901	0.5745	0.07391	0.4971	0.6641	-7.498	6.468e-14
6	SNP_C_31347600_T	31347600	P	ADD	4901	1.741	0.07391	1.506	2.012	7.498	6.502e-14
6	rs17508548	29671046	G	ADD	4901	0.5768	0.07358	0.4993	0.6663	-7.479	7.483e-14
6	rs17429458	32895315	T	ADD	4899	0.3543	0.1388	0.2699	0.4651	-7.474	7.772e-14
6	AA_C_156_31346909_W	31346909	P	ADD	4901	0.6306	0.06175	0.5587	0.7117	-7.468	8.135e-14
6	SNP_C_31346910_A	31346910	P	ADD	4901	0.6306	0.06175	0.5587	0.7117	-7.468	8.135e-14
6	rs3130649	30911233	A	ADD	4895	0.7246	0.04321	0.6658	0.7887	-7.455	9.02e-14
6	rs2523535	31444229	G	ADD	4894	1.367	0.04196	1.259	1.484	7.449	9.44e-14
6	rs13215059	33131872	T	ADD	4887	1.362	0.04151	1.256	1.478	7.444	9.748e-14
6	rs408359	32249861	A	ADD	4894	1.752	0.07537	1.511	2.03	7.437	1.033e-13
6	rs2394390	30709800	C	ADD	4889	2.271	0.1106	1.828	2.821	7.415	1.218e-13
6	SNP_C_31347485	31347485	G	ADD	4901	0.5522	0.08009	0.472	0.6461	-7.415	1.218e-13
6	rs1233493	29566220	G	ADD	4896	1.542	0.05844	1.375	1.729	7.41	1.264e-13
6	rs241428	32912048	G	ADD	4899	1.959	0.09075	1.64	2.34	7.409	1.275e-13
6	rs1269851	32200185	C	ADD	4900	0.3872	0.1282	0.3012	0.4977	-7.404	1.322e-13
6	rs3132928	32341993	A	ADD	4892	1.415	0.04722	1.29	1.553	7.358	1.865e-13
6	rs805292	31797988	A	ADD	4898	1.434	0.04906	1.303	1.579	7.348	2.012e-13
6	SNP_C_31346910_G	31346910	P	ADD	4901	1.555	0.06016	1.382	1.75	7.339	2.149e-13
6	HLA_B_1501	31431272	P	ADD	4901	1.66	0.0692	1.45	1.901	7.325	2.393e-13
6	SNP_B_31430466	31430466	A	ADD	4901	1.66	0.0692	1.45	1.901	7.325	2.393e-13
6	SNP_B_31432870	31432870	T	ADD	4901	1.66	0.0692	1.45	1.901	7.325	2.393e-13
6	SNP_B_31430682	31430682	T	ADD	4901	1.66	0.0692	1.45	1.901	7.325	2.393e-13
6	SNP_B_31431704	31431704	C	ADD	4901	1.66	0.0692	1.45	1.901	7.325	2.393e-13
6	AA_B_156_31432003_W	31432003	P	ADD	4901	1.66	0.0692	1.45	1.901	7.325	2.393e-13
6	HLA_B_15	31431272	P	ADD	4901	1.66	0.0692	1.45	1.901	7.325	2.393e-13
6	SNP_B_31432327	31432327	T	ADD	4901	1.66	0.0692	1.45	1.901	7.325	2.393e-13
6	SNP_B_31431700	31431700	C	ADD	4901	1.66	0.0692	1.45	1.901	7.325	2.393e-13
6	SNP_B_31432004_A	31432004	P	ADD	4901	1.66	0.0692	1.45	1.901	7.325	2.393e-13
6	SNP_B_31432427	31432427	A	ADD	4901	1.66	0.0692	1.45	1.901	7.325	2.393e-13
6	HLA_B_4403	31431272	P	ADD	4901	0.4722	0.1026	0.3862	0.5773	-7.315	2.581e-13
6	rs2076530	32471794	T	ADD	4894	0.7339	0.04238	0.6754	0.7975	-7.301	2.864e-13
6	rs6457282	30965967	C	ADD	4896	0.6385	0.06155	0.566	0.7204	-7.288	3.135e-13
6	SNP_B_31432130_C	31432130	P	ADD	4901	0.734	0.04244	0.6754	0.7977	-7.287	3.167e-13
6	AA_B_114_31432129_D	31432129	P	ADD	4901	0.734	0.04244	0.6754	0.7977	-7.287	3.167e-13
6	rs9295931	30977693	T	ADD	4886	0.6386	0.06159	0.566	0.7206	-7.281	3.303e-13
6	rs7767325	32341864	C	ADD	4898	1.409	0.04715	1.285	1.546	7.278	3.399e-13
6	rs6930444	30871611	G	ADD	4898	2.458	0.1237	1.929	3.132	7.27	3.604e-13
6	rs2074508	30984417	A	ADD	4899	0.6423	0.06096	0.57	0.7238	-7.262	3.816e-13
6	rs2074512	30986898	C	ADD	4892	0.6418	0.06109	0.5693	0.7234	-7.261	3.844e-13
6	rs1541269	30211339	A	ADD	4895	1.485	0.05449	1.335	1.653	7.261	3.855e-13
6	rs3218815	30986748	T	ADD	4898	0.6429	0.06096	0.5705	0.7245	-7.247	4.257e-13
6	rs1233396	29654778	A	ADD	4897	1.51	0.05685	1.35	1.688	7.245	4.316e-13
6	rs3117425	29368410	T	ADD	4897	1.527	0.0585	1.362	1.713	7.238	4.547e-13
6	SNP_DQB1_32742296_C	32742296	P	ADD	4901	0.7259	0.04435	0.6655	0.7918	-7.222	5.11e-13
6	rs6924600	30965521	A	ADD	4894	0.6444	0.06088	0.5719	0.726	-7.219	5.235e-13
6	rs3117230	33183613	G	ADD	4882	1.405	0.04709	1.281	1.541	7.218	5.275e-13
6	rs12660883	30872399	C	ADD	4896	0.6297	0.0641	0.5554	0.714	-7.216	5.347e-13
6	rs3131622	31528479	G	ADD	4894	1.353	0.04195	1.246	1.469	7.202	5.947e-13
6	rs3129788	29165618	A	ADD	4897	1.531	0.05953	1.363	1.721	7.16	8.07e-13
6	rs3094121	30838939	T	ADD	4895	1.408	0.04782	1.282	1.546	7.155	8.39e-13
6	rs3130113	30471924	T	ADD	4887	1.345	0.04148	1.24	1.459	7.151	8.607e-13
6	rs3094123	30880357	A	ADD	4891	0.6509	0.06005	0.5786	0.7322	-7.151	8.642e-13
6	rs3117143	29139121	A	ADD	4889	1.534	0.05984	1.364	1.725	7.147	8.84e-13
6	rs926552	29656068	A	ADD	4891	1.5	0.05681	1.342	1.677	7.14	9.366e-13
6	SNP_B_31432645_A	31432645	P	ADD	4901	1.346	0.04177	1.24	1.461	7.115	1.121e-12
6	AA_B_24_31432644_S	31432644	P	ADD	4901	1.346	0.04177	1.24	1.461	7.115	1.121e-12
6	SNP_B_31430673	31430673	C	ADD	4901	1.605	0.0665	1.409	1.828	7.115	1.123e-12
6	SNP_B_31431044	31431044	C	ADD	4901	1.605	0.0665	1.409	1.828	7.115	1.123e-12
6	SNP_B_31430492	31430492	A	ADD	4901	0.7112	0.04794	0.6474	0.7812	-7.11	1.157e-12
6	rs13215062	33131924	A	ADD	4876	0.7423	0.04192	0.6838	0.8059	-7.108	1.178e-12
6	rs3116830	29275554	A	ADD	4899	1.526	0.05946	1.358	1.715	7.108	1.181e-12
6	SNP_C_31346738	31346738	T	ADD	4901	0.7409	0.04222	0.6821	0.8049	-7.102	1.228e-12
6	AA_B_177_31431940	31431940	D	ADD	4901	1.347	0.04202	1.241	1.463	7.097	1.275e-12
6	SNP_B_31431939	31431939	G	ADD	4901	1.347	0.04202	1.241	1.463	7.097	1.275e-12
6	SNP_B_31431932	31431932	C	ADD	4901	1.347	0.04202	1.241	1.463	7.097	1.275e-12
6	AA_B_180_31431931	31431931	E	ADD	4901	1.347	0.04202	1.241	1.463	7.097	1.275e-12
6	rs1265052	31188450	T	ADD	4899	0.7418	0.04208	0.6831	0.8056	-7.097	1.276e-12
6	AA_DPB1_178_33160960	33160960	M	ADD	4901	0.5801	0.07673	0.4991	0.6743	-7.096	1.286e-12
6	SNP_DPB1_33160959	33160959	A	ADD	4901	0.5801	0.07673	0.4991	0.6743	-7.096	1.286e-12
6	HLA_DPB1_0402	33157346	P	ADD	4901	0.5801	0.07673	0.4991	0.6743	-7.096	1.286e-12
6	rs3094584	31491827	A	ADD	4895	0.6001	0.07203	0.5211	0.6911	-7.089	1.348e-12
6	rs2179920	33166852	T	ADD	4898	1.391	0.04663	1.269	1.524	7.074	1.506e-12
6	rs3094122	30836339	G	ADD	4898	1.394	0.04706	1.272	1.529	7.066	1.598e-12
6	rs707918	31762711	A	ADD	4864	1.38	0.0458	1.261	1.509	7.03	2.072e-12
6	rs2395351	33208405	C	ADD	4895	0.7346	0.04392	0.674	0.8007	-7.021	2.202e-12
6	rs2248880	31341489	C	ADD	4879	1.381	0.04609	1.261	1.511	6.999	2.58e-12
6	rs3130112	30471407	G	ADD	4895	1.334	0.04138	1.23	1.447	6.97	3.168e-12
6	AA_B_131_31432078	31432078	R	ADD	4901	1.339	0.04196	1.233	1.454	6.961	3.385e-12
6	SNP_B_31432079	31432079	G	ADD	4901	1.339	0.04196	1.233	1.454	6.961	3.385e-12
6	AA_B_67_31432515_Y	31432515	P	ADD	4901	0.667	0.05863	0.5946	0.7482	-6.907	4.945e-12
6	SNP_B_31432515_T	31432515	P	ADD	4901	0.667	0.05863	0.5946	0.7482	-6.907	4.945e-12
6	AA_B_70_31432506_Q	31432506	P	ADD	4901	0.667	0.05863	0.5946	0.7482	-6.907	4.945e-12
6	SNP_B_31432507_G	31432507	P	ADD	4901	0.667	0.05863	0.5946	0.7482	-6.907	4.945e-12
6	rs3132636	30450491	G	ADD	4896	1.331	0.04137	1.227	1.443	6.906	4.999e-12
6	AA_C_99_31347080_F	31347080	P	ADD	4901	0.5638	0.08321	0.479	0.6637	-6.887	5.711e-12
6	SNP_C_31347080_A	31347080	P	ADD	4901	0.5638	0.08321	0.479	0.6637	-6.887	5.711e-12
6	SNP_C_31347639	31347639	T	ADD	4901	0.5638	0.08321	0.479	0.6637	-6.887	5.711e-12
6	SNP_C_31347631	31347631	A	ADD	4901	0.5638	0.08321	0.479	0.6637	-6.887	5.711e-12
6	SNP_C_31347600_G	31347600	P	ADD	4901	0.5638	0.08321	0.479	0.6637	-6.887	5.711e-12
6	AA_C_9_31347600_S	31347600	P	ADD	4901	0.5638	0.08321	0.479	0.6637	-6.887	5.711e-12
6	rs3094045	30468581	A	ADD	4897	1.329	0.04137	1.226	1.442	6.883	5.881e-12
6	rs2523742	30312378	G	ADD	4864	1.449	0.05388	1.303	1.61	6.879	6.045e-12
6	rs3095324	31195112	T	ADD	4866	1.336	0.04215	1.23	1.451	6.87	6.437e-12
6	rs1265181	31263764	C	ADD	4893	1.369	0.04571	1.252	1.497	6.868	6.499e-12
6	rs3132644	30448065	C	ADD	4891	1.327	0.04126	1.224	1.439	6.864	6.695e-12
6	rs970269	30455218	G	ADD	4896	1.328	0.04134	1.225	1.44	6.861	6.845e-12
6	HLA_DPB1_04	33157346	P	ADD	4901	0.7444	0.04304	0.6842	0.8099	-6.858	6.975e-12
6	rs2523990	30185208	A	ADD	4900	0.7507	0.04203	0.6914	0.8152	-6.821	9.035e-12
6	rs3129819	30451230	C	ADD	4893	1.325	0.04137	1.222	1.437	6.799	1.051e-11
6	SNP_B_31432478	31432478	G	ADD	4901	0.7058	0.05125	0.6383	0.7804	-6.799	1.052e-11
6	rs9261700	30457273	A	ADD	4897	1.323	0.04134	1.22	1.434	6.766	1.322e-11
6	rs7194	32520458	G	ADD	4897	0.7403	0.04448	0.6785	0.8077	-6.761	1.372e-11
6	AA_DRB1_67_32659947_F	32659947	P	ADD	4901	0.5783	0.081	0.4934	0.6778	-6.761	1.373e-11
6	SNP_DRB1_32659948_A	32659948	P	ADD	4901	0.5783	0.081	0.4934	0.6778	-6.761	1.373e-11
6	SNP_B_31432206	31432206	A	ADD	4901	1.559	0.06573	1.37	1.773	6.752	1.457e-11
6	rs1611350	29806800	C	ADD	4896	1.342	0.04364	1.232	1.462	6.74	1.582e-11
6	rs2517618	30266106	A	ADD	4892	1.433	0.05341	1.291	1.591	6.736	1.627e-11
6	rs2734973	29941927	T	ADD	4892	0.6192	0.07127	0.5385	0.7121	-6.724	1.763e-11
6	rs872956	33184068	A	ADD	4894	1.37	0.04681	1.25	1.501	6.722	1.794e-11
6	rs3094623	30457180	A	ADD	4888	1.32	0.04136	1.218	1.432	6.72	1.817e-11
6	SNP_B_31432515_A	31432515	P	ADD	4901	1.351	0.04478	1.237	1.475	6.713	1.907e-11
6	rs7757831	32453161	G	ADD	4896	0.2474	0.2085	0.1644	0.3722	-6.701	2.072e-11
6	rs10947374	33126355	T	ADD	4897	1.319	0.04139	1.217	1.431	6.698	2.117e-11
6	SNP_C_31346006	31346006	A	ADD	4901	0.5676	0.0847	0.4808	0.6701	-6.686	2.293e-11
6	SNP_C_31347480	31347480	T	ADD	4901	0.5676	0.0847	0.4808	0.6701	-6.686	2.293e-11
6	HLA_C_04	31346171	P	ADD	4901	0.5676	0.0847	0.4808	0.6701	-6.686	2.293e-11
6	SNP_C_31347130_G	31347130	P	ADD	4901	0.5676	0.0847	0.4808	0.6701	-6.686	2.293e-11
6	HLA_C_0401	31346171	P	ADD	4901	0.5676	0.0847	0.4808	0.6701	-6.686	2.293e-11
6	SNP_C_31347061	31347061	C	ADD	4901	0.5676	0.0847	0.4808	0.6701	-6.686	2.293e-11
6	SNP_C_31347721	31347721	C	ADD	4901	0.5676	0.0847	0.4808	0.6701	-6.686	2.293e-11
6	SNP_C_31345758	31345758	T	ADD	4901	0.5676	0.0847	0.4808	0.6701	-6.686	2.293e-11
6	AA_C_49_31347480	31347480	E	ADD	4901	0.5676	0.0847	0.4808	0.6701	-6.686	2.293e-11
6	AA_C_14_31347585	31347585	W	ADD	4901	0.5676	0.0847	0.4808	0.6701	-6.686	2.293e-11
6	SNP_C_31346246	31346246	T	ADD	4901	0.5676	0.0847	0.4808	0.6701	-6.686	2.293e-11
6	SNP_C_31347586	31347586	A	ADD	4901	0.5676	0.0847	0.4808	0.6701	-6.686	2.293e-11
6	SNP_C_31346517	31346517	C	ADD	4901	0.5676	0.0847	0.4808	0.6701	-6.686	2.293e-11
6	AA_C_275_31345841_K	31345841	P	ADD	4901	0.5676	0.0847	0.4808	0.6701	-6.686	2.293e-11
6	AA_C_303_31345757	31345757	M	ADD	4901	0.5676	0.0847	0.4808	0.6701	-6.686	2.293e-11
6	SNP_C_31345966	31345966	T	ADD	4901	0.5676	0.0847	0.4808	0.6701	-6.686	2.293e-11
6	rs3130284	32248465	C	ADD	4896	1.374	0.04748	1.251	1.508	6.684	2.32e-11
6	SNP_B_31432348	31432348	G	ADD	4901	0.7142	0.05039	0.6471	0.7884	-6.679	2.409e-11
6	SNP_B_31430991	31430991	A	ADD	4901	0.7142	0.05039	0.6471	0.7884	-6.679	2.409e-11
6	SNP_B_31432352_x	31432352	P	ADD	4901	0.7142	0.05039	0.6471	0.7884	-6.679	2.409e-11
6	rs17508331	32973316	C	ADD	4891	1.613	0.07163	1.402	1.856	6.675	2.464e-11
6	rs3129248	33217636	G	ADD	4893	0.7483	0.04346	0.6872	0.8149	-6.67	2.551e-11
6	rs10755657	30448376	G	ADD	4882	1.318	0.04146	1.215	1.43	6.667	2.612e-11
6	rs4711247	31003659	T	ADD	4892	0.6567	0.06312	0.5803	0.7432	-6.662	2.695e-11
6	rs3129705	30342700	A	ADD	4876	1.411	0.05182	1.275	1.562	6.648	2.966e-11
6	rs4081552	31461668	A	ADD	4894	0.708	0.05234	0.6389	0.7845	-6.598	4.171e-11
6	rs17840186	33046177	A	ADD	4898	0.4676	0.1153	0.373	0.5861	-6.593	4.314e-11
6	rs9267954	32321030	T	ADD	4899	1.346	0.04505	1.232	1.47	6.592	4.335e-11
6	SNP_B_31432124	31432124	C	ADD	4901	0.7154	0.05083	0.6476	0.7904	-6.588	4.448e-11
6	AA_B_116_31432123_D	31432123	P	ADD	4901	0.7154	0.05083	0.6476	0.7904	-6.588	4.448e-11
6	rs9276435	32821845	T	ADD	4892	1.392	0.05035	1.261	1.537	6.573	4.925e-11
6	rs3130348	32248255	A	ADD	4873	1.364	0.04751	1.243	1.498	6.54	6.151e-11
6	SNP_DQA1_32717852	32717852	G	ADD	4901	0.2031	0.2442	0.1259	0.3278	-6.527	6.705e-11
6	HLA_DQA1_0103	32716284	P	ADD	4901	0.2031	0.2442	0.1259	0.3278	-6.527	6.705e-11
6	AA_DQA1_130_32717853	32717853	A	ADD	4901	0.2031	0.2442	0.1259	0.3278	-6.527	6.705e-11
6	AA_DQA1_41_32717173	32717173	K	ADD	4901	0.2031	0.2442	0.1259	0.3278	-6.527	6.705e-11
6	SNP_DQA1_32717173	32717173	A	ADD	4901	0.2031	0.2442	0.1259	0.3278	-6.527	6.705e-11
6	rs9295990	31493998	G	ADD	4893	0.5444	0.09344	0.4533	0.6538	-6.508	7.615e-11
6	HLA_C_0304	31346171	P	ADD	4901	1.538	0.06622	1.351	1.751	6.502	7.912e-11
6	rs3115576	32324828	A	ADD	4895	1.309	0.04151	1.207	1.42	6.488	8.72e-11
6	rs2106074	31241488	G	ADD	4883	0.74	0.04647	0.6756	0.8105	-6.481	9.132e-11
6	rs10947261	32481210	T	ADD	4892	0.5237	0.09987	0.4306	0.637	-6.477	9.387e-11
6	rs206015	32290737	A	ADD	4894	0.6425	0.06839	0.5619	0.7346	-6.469	9.876e-11
6	rs2904776	31557060	G	ADD	4898	0.7533	0.04388	0.6912	0.8209	-6.457	1.069e-10
6	rs17495612	32467409	C	ADD	4899	0.6523	0.06624	0.5729	0.7427	-6.45	1.119e-10
6	rs9261376	30167571	G	ADD	4897	0.6947	0.05653	0.6218	0.7761	-6.445	1.159e-10
6	rs3135363	32497626	G	ADD	4899	1.342	0.0456	1.227	1.467	6.442	1.175e-10
6	SNP_C_31346126	31346126	G	ADD	4901	0.7525	0.04419	0.6901	0.8206	-6.434	1.243e-10
6	AA_B_116_31432123_Y	31432123	P	ADD	4901	1.308	0.04174	1.205	1.419	6.43	1.274e-10
6	SNP_C_31346830	31346830	T	ADD	4901	1.316	0.04266	1.21	1.43	6.429	1.283e-10
6	SNP_C_31345428	31345428	T	ADD	4901	1.316	0.04266	1.21	1.43	6.429	1.283e-10
6	rs3116985	33208568	A	ADD	4875	1.327	0.04402	1.217	1.447	6.428	1.294e-10
6	rs3130311	32325345	G	ADD	4894	1.306	0.04149	1.204	1.416	6.427	1.298e-10
6	rs9267971	32325163	C	ADD	4892	1.306	0.04154	1.204	1.416	6.42	1.364e-10
6	rs3130404	30340229	G	ADD	4879	1.393	0.05177	1.259	1.542	6.402	1.535e-10
6	rs3134926	32308125	G	ADD	4894	0.7372	0.04768	0.6715	0.8094	-6.394	1.615e-10
6	HLA_B_0702	31431272	P	ADD	4901	0.6847	0.05932	0.6095	0.7691	-6.385	1.714e-10
6	AA_B_156_31432003_R	31432003	P	ADD	4901	0.6847	0.05932	0.6095	0.7691	-6.385	1.714e-10
6	SNP_B_31432721	31432721	T	ADD	4901	0.6847	0.05932	0.6095	0.7691	-6.385	1.714e-10
6	HLA_B_07	31431272	P	ADD	4901	0.6847	0.05932	0.6095	0.7691	-6.385	1.714e-10
6	rs3130405	30342131	T	ADD	4892	1.392	0.05184	1.258	1.541	6.384	1.721e-10
6	rs9261389	30169534	G	ADD	4897	0.6973	0.05654	0.6241	0.779	-6.378	1.795e-10
6	rs3094070	30339808	C	ADD	4884	1.391	0.05173	1.257	1.539	6.377	1.81e-10
6	rs3094629	30340932	A	ADD	4889	1.391	0.05181	1.257	1.54	6.377	1.811e-10
6	rs2596457	31526001	G	ADD	4894	0.5532	0.09285	0.4612	0.6637	-6.375	1.824e-10
6	SNP_C_31345302	31345302	A	ADD	4901	1.309	0.04236	1.205	1.423	6.364	1.963e-10
6	SNP_C_31345750	31345750	G	ADD	4901	1.309	0.04236	1.205	1.423	6.364	1.963e-10
6	SNP_C_31345384	31345384	C	ADD	4901	1.309	0.04236	1.205	1.423	6.364	1.963e-10
6	AA_C_305_31345751	31345751	T	ADD	4901	1.309	0.04236	1.205	1.423	6.364	1.963e-10
6	SNP_C_31345752	31345752	T	ADD	4901	1.309	0.04236	1.205	1.423	6.364	1.963e-10
6	SNP_C_31345753	31345753	G	ADD	4901	1.309	0.04236	1.205	1.423	6.364	1.963e-10
6	SNP_C_31346503	31346503	G	ADD	4901	1.309	0.04236	1.205	1.423	6.364	1.963e-10
6	SNP_C_31345748	31345748	G	ADD	4901	1.309	0.04236	1.205	1.423	6.364	1.963e-10
6	SNP_C_31345702	31345702	G	ADD	4901	1.309	0.04236	1.205	1.423	6.364	1.963e-10
6	SNP_C_31345746	31345746	T	ADD	4901	1.309	0.04236	1.205	1.423	6.364	1.963e-10
6	AA_C_307_31345745	31345745	M	ADD	4901	1.309	0.04236	1.205	1.423	6.364	1.963e-10
6	SNP_C_31346297	31346297	G	ADD	4901	1.309	0.04236	1.205	1.423	6.364	1.963e-10
6	SNP_C_31345706	31345706	T	ADD	4901	1.309	0.04236	1.205	1.423	6.364	1.963e-10
6	SNP_C_31345643	31345643	C	ADD	4901	1.309	0.04236	1.205	1.423	6.364	1.963e-10
6	SNP_C_31345639	31345639	A	ADD	4901	1.309	0.04236	1.205	1.423	6.364	1.963e-10
6	SNP_C_31346351	31346351	C	ADD	4901	1.309	0.04236	1.205	1.423	6.364	1.963e-10
6	SNP_C_31345571	31345571	A	ADD	4901	1.309	0.04236	1.205	1.423	6.364	1.963e-10
6	SNP_C_31345542	31345542	C	ADD	4901	1.309	0.04236	1.205	1.423	6.364	1.963e-10
6	SNP_C_31345442	31345442	C	ADD	4901	1.309	0.04236	1.205	1.423	6.364	1.963e-10
6	SNP_C_31345312	31345312	T	ADD	4901	1.309	0.04236	1.205	1.423	6.364	1.963e-10
6	SNP_C_31346471	31346471	C	ADD	4901	1.309	0.04236	1.205	1.423	6.364	1.963e-10
6	SNP_C_31345332	31345332	T	ADD	4901	1.309	0.04236	1.205	1.423	6.364	1.963e-10
6	SNP_C_31345416	31345416	T	ADD	4901	1.309	0.04236	1.205	1.423	6.364	1.963e-10
6	AA_C_306_31345748	31345748	A	ADD	4901	1.309	0.04236	1.205	1.423	6.364	1.963e-10
6	SNP_C_31346287	31346287	G	ADD	4901	1.309	0.04236	1.205	1.423	6.364	1.963e-10
6	SNP_C_31345855	31345855	A	ADD	4901	1.309	0.04236	1.205	1.423	6.364	1.963e-10
6	SNP_C_31345765	31345765	A	ADD	4901	1.309	0.04236	1.205	1.423	6.364	1.963e-10
6	HLA_C_07	31346171	P	ADD	4901	1.309	0.04236	1.205	1.423	6.364	1.963e-10
6	AA_C_194_31346208	31346208	L	ADD	4901	1.309	0.04236	1.205	1.423	6.364	1.963e-10
6	SNP_C_31346117	31346117	C	ADD	4901	1.309	0.04236	1.205	1.423	6.364	1.963e-10
6	SNP_C_31346114	31346114	G	ADD	4901	1.309	0.04236	1.205	1.423	6.364	1.963e-10
6	SNP_C_31346209	31346209	G	ADD	4901	1.309	0.04236	1.205	1.423	6.364	1.963e-10
6	SNP_C_31346032	31346032	G	ADD	4901	1.309	0.04236	1.205	1.423	6.364	1.963e-10
6	AA_C_253_31346031	31346031	Q	ADD	4901	1.309	0.04236	1.205	1.423	6.364	1.963e-10
6	SNP_C_31346008	31346008	T	ADD	4901	1.309	0.04236	1.205	1.423	6.364	1.963e-10
6	AA_C_261_31346007	31346007	M	ADD	4901	1.309	0.04236	1.205	1.423	6.364	1.963e-10
6	SNP_C_31345989	31345989	T	ADD	4901	1.309	0.04236	1.205	1.423	6.364	1.963e-10
6	AA_C_267_31345989	31345989	Q	ADD	4901	1.309	0.04236	1.205	1.423	6.364	1.963e-10
6	SNP_C_31346213	31346213	G	ADD	4901	1.309	0.04236	1.205	1.423	6.364	1.963e-10
6	AA_C_273_31345971	31345971	S	ADD	4901	1.309	0.04236	1.205	1.423	6.364	1.963e-10
6	SNP_C_31346276	31346276	C	ADD	4901	1.309	0.04236	1.205	1.423	6.364	1.963e-10
6	SNP_C_31345970	31345970	G	ADD	4901	1.309	0.04236	1.205	1.423	6.364	1.963e-10
6	SNP_C_31345950	31345950	C	ADD	4901	1.309	0.04236	1.205	1.423	6.364	1.963e-10
6	AA_C_184_31346238	31346238	P	ADD	4901	1.309	0.04236	1.205	1.423	6.364	1.963e-10
6	SNP_C_31345942	31345942	G	ADD	4901	1.309	0.04236	1.205	1.423	6.364	1.963e-10
6	SNP_C_31345941	31345941	T	ADD	4901	1.309	0.04236	1.205	1.423	6.364	1.963e-10
6	SNP_C_31345939	31345939	G	ADD	4901	1.309	0.04236	1.205	1.423	6.364	1.963e-10
6	SNP_C_31345934	31345934	T	ADD	4901	1.309	0.04236	1.205	1.423	6.364	1.963e-10
6	SNP_C_31345929	31345929	T	ADD	4901	1.309	0.04236	1.205	1.423	6.364	1.963e-10
6	SNP_C_31347781	31347781	C	ADD	4901	1.309	0.04236	1.205	1.423	6.364	1.963e-10
6	SNP_C_31346238	31346238	G	ADD	4901	1.309	0.04236	1.205	1.423	6.364	1.963e-10
6	SNP_C_31345812	31345812	T	ADD	4901	1.309	0.04236	1.205	1.423	6.364	1.963e-10
6	AA_C_285_31345811	31345811	M	ADD	4901	1.309	0.04236	1.205	1.423	6.364	1.963e-10
6	SNP_C_31345781	31345781	A	ADD	4901	1.309	0.04236	1.205	1.423	6.364	1.963e-10
6	AA_C_295_31345781	31345781	V	ADD	4901	1.309	0.04236	1.205	1.423	6.364	1.963e-10
6	SNP_C_31345954	31345954	T	ADD	4901	1.309	0.04236	1.205	1.423	6.364	1.963e-10
6	SNP_C_31346514	31346514	T	ADD	4901	1.309	0.04236	1.205	1.423	6.364	1.963e-10
6	SNP_C_31347206	31347206	C	ADD	4901	1.309	0.04236	1.205	1.423	6.364	1.963e-10
6	SNP_C_31345209	31345209	A	ADD	4901	1.309	0.04236	1.205	1.423	6.364	1.963e-10
6	SNP_C_31347184	31347184	C	ADD	4901	1.309	0.04236	1.205	1.423	6.364	1.963e-10
6	SNP_C_31347130_A	31347130	P	ADD	4901	1.309	0.04236	1.205	1.423	6.364	1.963e-10
6	AA_C_-9_31347781	31347781	G	ADD	4901	1.309	0.04236	1.205	1.423	6.364	1.963e-10
6	SNP_C_31346936	31346936	A	ADD	4901	1.309	0.04236	1.205	1.423	6.364	1.963e-10
6	AA_C_147_31346936	31346936	L	ADD	4901	1.309	0.04236	1.205	1.423	6.364	1.963e-10
6	SNP_C_31347731_C	31347731	P	ADD	4901	1.309	0.04236	1.205	1.423	6.364	1.963e-10
6	SNP_C_31345212	31345212	A	ADD	4901	1.309	0.04236	1.205	1.423	6.364	1.963e-10
6	SNP_C_31347806	31347806	C	ADD	4901	1.309	0.04236	1.205	1.423	6.364	1.963e-10
6	SNP_C_31346793	31346793	T	ADD	4901	1.309	0.04236	1.205	1.423	6.364	1.963e-10
6	SNP_C_31346741	31346741	T	ADD	4901	1.309	0.04236	1.205	1.423	6.364	1.963e-10
6	AA_C_-17_31347805	31347805	A	ADD	4901	1.309	0.04236	1.205	1.423	6.364	1.963e-10
6	SNP_C_31346707	31346707	G	ADD	4901	1.309	0.04236	1.205	1.423	6.364	1.963e-10
6	SNP_C_31346641	31346641	A	ADD	4901	1.309	0.04236	1.205	1.423	6.364	1.963e-10
6	SNP_C_31346640	31346640	G	ADD	4901	1.309	0.04236	1.205	1.423	6.364	1.963e-10
6	SNP_C_31346592	31346592	A	ADD	4901	1.309	0.04236	1.205	1.423	6.364	1.963e-10
6	AA_C_326_31345141	31345141	C	ADD	4901	1.309	0.04236	1.205	1.423	6.364	1.963e-10
6	SNP_C_31345141	31345141	C	ADD	4901	1.309	0.04236	1.205	1.423	6.364	1.963e-10
6	SNP_C_31345103	31345103	T	ADD	4901	1.309	0.04236	1.205	1.423	6.364	1.963e-10
6	SNP_C_31345027	31345027	A	ADD	4901	1.309	0.04236	1.205	1.423	6.364	1.963e-10
6	AA_C_339_31345102	31345102	T	ADD	4901	1.309	0.04236	1.205	1.423	6.364	1.963e-10
6	SNP_C_31344996	31344996	C	ADD	4901	1.309	0.04236	1.205	1.423	6.364	1.963e-10
6	SNP_C_31344993	31344993	G	ADD	4901	1.309	0.04236	1.205	1.423	6.364	1.963e-10
6	SNP_C_31345006	31345006	C	ADD	4901	1.309	0.04236	1.205	1.423	6.364	1.963e-10
6	SNP_C_31347258	31347258	T	ADD	4901	1.309	0.04236	1.205	1.423	6.364	1.963e-10
6	SNP_B_31431982_T	31431982	P	ADD	4901	0.7412	0.04714	0.6758	0.8129	-6.353	2.108e-10
6	AA_B_163_31431982_E	31431982	P	ADD	4901	0.7412	0.04714	0.6758	0.8129	-6.353	2.108e-10
6	SNP_B_31431983_C	31431983	P	ADD	4901	0.7412	0.04714	0.6758	0.8129	-6.353	2.108e-10
6	SNP_C_31345234	31345234	G	ADD	4901	1.305	0.04192	1.202	1.417	6.348	2.186e-10
6	rs3130267	33414772	T	ADD	4883	0.7658	0.04207	0.7051	0.8316	-6.344	2.244e-10
6	rs2523691	31528666	A	ADD	4899	0.5582	0.0922	0.4659	0.6687	-6.324	2.552e-10
6	AA_C_-15_31347799	31347799	L	ADD	4901	1.3	0.04157	1.198	1.41	6.308	2.834e-10
6	SNP_C_31347800	31347800	G	ADD	4901	1.3	0.04157	1.198	1.41	6.308	2.834e-10
6	AA_B_97_31432180_S	31432180	P	ADD	4901	1.314	0.04339	1.207	1.431	6.293	3.115e-10
6	SNP_B_31432179_G	31432179	P	ADD	4901	1.314	0.04339	1.207	1.431	6.293	3.115e-10
6	rs241429	32911818	A	ADD	4894	1.297	0.04145	1.196	1.407	6.278	3.427e-10
6	rs2070121	32889532	A	ADD	4900	0.5605	0.09223	0.4678	0.6716	-6.277	3.453e-10
6	rs455567	33360093	G	ADD	4898	0.7722	0.04196	0.7112	0.8384	-6.162	7.183e-10
6	SNP_C_31345040	31345040	C	ADD	4901	1.296	0.04215	1.194	1.408	6.16	7.284e-10
6	SNP_B_31430867	31430867	A	ADD	4901	0.7389	0.04916	0.671	0.8136	-6.156	7.452e-10
6	rs2517524	31133692	A	ADD	4884	0.7732	0.04183	0.7123	0.8392	-6.15	7.751e-10
6	rs3130391	30298619	T	ADD	4852	1.297	0.04228	1.194	1.409	6.148	7.842e-10
6	SNP_B_31432643	31432643	G	ADD	4901	0.7638	0.04392	0.7008	0.8325	-6.134	8.584e-10
6	SNP_B_31432645_T	31432645	P	ADD	4901	0.7638	0.04392	0.7008	0.8325	-6.134	8.584e-10
6	AA_B_24_31432644_T	31432644	P	ADD	4901	0.7638	0.04392	0.7008	0.8325	-6.134	8.584e-10
6	rs1736913	29812379	T	ADD	4900	0.7547	0.0459	0.6898	0.8257	-6.132	8.699e-10
6	SNP_B_31432163	31432163	G	ADD	4901	0.6225	0.0775	0.5347	0.7246	-6.117	9.535e-10
6	AA_B_103_31432162	31432162	L	ADD	4901	0.6225	0.0775	0.5347	0.7246	-6.117	9.535e-10
6	rs2621382	32868423	G	ADD	4897	0.7722	0.04233	0.7107	0.839	-6.108	1.011e-09
6	rs1063635	31487910	A	ADD	4894	0.7697	0.0429	0.7076	0.8372	-6.102	1.046e-09
6	rs887465	31251631	G	ADD	4899	1.33	0.04674	1.213	1.457	6.098	1.075e-09
6	rs3132671	30286266	T	ADD	4890	1.291	0.04207	1.189	1.402	6.08	1.2e-09
6	rs3130602	33080185	T	ADD	4893	2.184	0.1287	1.697	2.811	6.071	1.269e-09
6	rs16870880	32889996	T	ADD	4894	0.5703	0.09266	0.4756	0.6838	-6.062	1.347e-09
6	rs7740137	32963253	G	ADD	4881	1.488	0.06574	1.308	1.693	6.05	1.449e-09
6	rs17423649	32465111	T	ADD	4897	0.6681	0.06678	0.5861	0.7615	-6.04	1.54e-09
6	rs1013518	30307491	A	ADD	4893	1.288	0.04208	1.186	1.399	6.024	1.704e-09
6	SNP_A_30018721	30018721	G	ADD	4901	0.7386	0.05032	0.6692	0.8151	-6.023	1.716e-09
6	AA_A_70_30018720	30018720	Q	ADD	4901	0.7386	0.05032	0.6692	0.8151	-6.023	1.716e-09
6	rs3132666	30301492	G	ADD	4900	1.287	0.04204	1.186	1.398	6.011	1.849e-09
6	SNP_C_31346105	31346105	A	ADD	4901	1.392	0.05511	1.25	1.551	6.005	1.918e-09
6	SNP_C_31347069	31347069	C	ADD	4901	1.392	0.05511	1.25	1.551	6.005	1.918e-09
6	HLA_C_03	31346171	P	ADD	4901	1.392	0.05511	1.25	1.551	6.005	1.918e-09
6	SNP_C_31346888_A	31346888	P	ADD	4901	1.392	0.05511	1.25	1.551	6.005	1.918e-09
6	SNP_C_31345321	31345321	T	ADD	4901	1.392	0.05511	1.25	1.551	6.005	1.918e-09
6	SNP_C_31347731_A	31347731	P	ADD	4901	1.392	0.05511	1.25	1.551	6.005	1.918e-09
6	SNP_C_31344981	31344981	C	ADD	4901	1.392	0.05511	1.25	1.551	6.005	1.918e-09
6	SNP_C_31345896	31345896	T	ADD	4901	1.392	0.05511	1.25	1.551	6.005	1.918e-09
6	SNP_C_31346324	31346324	C	ADD	4901	1.392	0.05511	1.25	1.551	6.005	1.918e-09
6	SNP_C_31346889_G	31346889	P	ADD	4901	1.392	0.05511	1.25	1.551	6.005	1.918e-09
6	SNP_C_31346611	31346611	T	ADD	4901	1.392	0.05511	1.25	1.551	6.005	1.918e-09
6	AA_C_163_31346888_L	31346888	P	ADD	4901	1.392	0.05511	1.25	1.551	6.005	1.918e-09
6	AA_C_103_31347068	31347068	V	ADD	4901	1.392	0.05511	1.25	1.551	6.005	1.918e-09
6	SNP_C_31346859	31346859	T	ADD	4901	1.392	0.05511	1.25	1.551	6.005	1.918e-09
6	AA_C_173_31346858	31346858	K	ADD	4901	1.392	0.05511	1.25	1.551	6.005	1.918e-09
6	SNP_C_31346854	31346854	A	ADD	4901	1.392	0.05511	1.25	1.551	6.005	1.918e-09
6	SNP_B_31432224	31432224	A	ADD	4901	0.7419	0.04974	0.6729	0.8178	-6.004	1.927e-09
6	rs4248149	30875606	C	ADD	4894	0.6853	0.06362	0.605	0.7764	-5.939	2.865e-09
6	rs10807124	33512042	A	ADD	4867	1.317	0.04645	1.202	1.442	5.928	3.071e-09
6	rs9268541	32492505	C	ADD	4896	1.625	0.08197	1.384	1.908	5.922	3.176e-09
6	SNP_B_31431300	31431300	A	ADD	4901	0.7282	0.05376	0.6554	0.8092	-5.899	3.652e-09
6	SNP_B_31431970	31431970	G	ADD	4901	0.7282	0.05376	0.6554	0.8092	-5.899	3.652e-09
6	HLA_B_44	31431272	P	ADD	4901	0.7282	0.05376	0.6554	0.8092	-5.899	3.652e-09
6	SNP_B_31430374	31430374	G	ADD	4901	0.7282	0.05376	0.6554	0.8092	-5.899	3.652e-09
6	SNP_B_31432799	31432799	T	ADD	4901	0.7282	0.05376	0.6554	0.8092	-5.899	3.652e-09
6	AA_B_199_31431300	31431300	V	ADD	4901	0.7282	0.05376	0.6554	0.8092	-5.899	3.652e-09
6	AA_B_167_31431970	31431970	S	ADD	4901	0.7282	0.05376	0.6554	0.8092	-5.899	3.652e-09
6	rs3117294	29761308	G	ADD	4885	0.7647	0.04549	0.6995	0.836	-5.898	3.686e-09
6	rs2905747	31559455	A	ADD	4898	0.7263	0.05425	0.653	0.8077	-5.896	3.735e-09
6	SNP_C_31347095	31347095	A	ADD	4901	1.372	0.05377	1.234	1.524	5.877	4.177e-09
6	AA_C_94_31347095	31347095	I	ADD	4901	1.372	0.05377	1.234	1.524	5.877	4.177e-09
6	SNP_C_31347093_T	31347093	P	ADD	4901	1.372	0.05377	1.234	1.524	5.877	4.177e-09
6	AA_C_95_31347092_I	31347092	P	ADD	4901	1.372	0.05377	1.234	1.524	5.877	4.177e-09
6	rs10947260	32481163	C	ADD	4893	0.5526	0.1009	0.4534	0.6735	-5.876	4.208e-09
6	rs2596477	31435702	A	ADD	4879	0.7103	0.05836	0.6335	0.7964	-5.862	4.58e-09
6	SNP_DRB1_32660007	32660007	A	ADD	4901	0.7805	0.04233	0.7184	0.848	-5.853	4.814e-09
6	AA_DRB1_47_32660007	32660007	F	ADD	4901	0.7805	0.04233	0.7184	0.848	-5.853	4.814e-09
6	SNP_B_31432123_A	31432123	P	ADD	4901	0.6037	0.08652	0.5095	0.7152	-5.833	5.432e-09
6	rs3094572	29588972	T	ADD	4890	0.7767	0.04335	0.7134	0.8456	-5.829	5.568e-09
6	rs3117242	33177871	G	ADD	4892	1.298	0.045	1.189	1.418	5.798	6.697e-09
6	rs2394403	30875848	T	ADD	4897	0.693	0.0633	0.6121	0.7845	-5.793	6.899e-09
6	SNP_C_31347497	31347497	T	ADD	4901	0.7758	0.04387	0.7119	0.8455	-5.786	7.213e-09
6	rs3135196	33105555	A	ADD	4893	0.7021	0.0612	0.6228	0.7916	-5.778	7.537e-09
6	rs259940	30119913	G	ADD	4892	1.294	0.0446	1.185	1.412	5.773	7.795e-09
6	rs3128923	33179300	G	ADD	4898	1.296	0.04498	1.187	1.416	5.771	7.885e-09
6	rs3130813	29302990	C	ADD	4894	1.268	0.04116	1.17	1.374	5.764	8.205e-09
6	SNP_DQB1_32742351_x	32742351	P	ADD	4901	0.171	0.3066	0.09377	0.3119	-5.76	8.409e-09
6	SNP_DQB1_32740755	32740755	T	ADD	4901	0.171	0.3066	0.09377	0.3119	-5.76	8.409e-09
6	SNP_DQB1_32742278_x	32742278	P	ADD	4901	0.171	0.3066	0.09377	0.3119	-5.76	8.409e-09
6	HLA_DQB1_0603	32739039	P	ADD	4901	0.171	0.3066	0.09377	0.3119	-5.76	8.409e-09
6	SNP_DQB1_32742279_x	32742279	P	ADD	4901	0.171	0.3066	0.09377	0.3119	-5.76	8.409e-09
6	SNP_DQB1_32742280_x	32742280	P	ADD	4901	0.171	0.3066	0.09377	0.3119	-5.76	8.409e-09
6	SNP_DQB1_32742281_x	32742281	P	ADD	4901	0.171	0.3066	0.09377	0.3119	-5.76	8.409e-09
6	SNP_DQB1_32742284_x	32742284	P	ADD	4901	0.171	0.3066	0.09377	0.3119	-5.76	8.409e-09
6	SNP_DQB1_32742291_x	32742291	P	ADD	4901	0.171	0.3066	0.09377	0.3119	-5.76	8.409e-09
6	SNP_DQB1_32742296_x	32742296	P	ADD	4901	0.171	0.3066	0.09377	0.3119	-5.76	8.409e-09
6	SNP_DQB1_32742309_x	32742309	P	ADD	4901	0.171	0.3066	0.09377	0.3119	-5.76	8.409e-09
6	SNP_DQB1_32742319_x	32742319	P	ADD	4901	0.171	0.3066	0.09377	0.3119	-5.76	8.409e-09
6	SNP_DQB1_32742328_x	32742328	P	ADD	4901	0.171	0.3066	0.09377	0.3119	-5.76	8.409e-09
6	SNP_DQB1_32742347_x	32742347	P	ADD	4901	0.171	0.3066	0.09377	0.3119	-5.76	8.409e-09
6	SNP_DQB1_32742333_x	32742333	P	ADD	4901	0.171	0.3066	0.09377	0.3119	-5.76	8.409e-09
6	SNP_B_31432476_A	31432476	P	ADD	4901	0.6443	0.07632	0.5548	0.7483	-5.759	8.46e-09
6	AA_B_80_31432476_I	31432476	P	ADD	4901	0.6443	0.07632	0.5548	0.7483	-5.759	8.46e-09
6	rs1318638	30235852	T	ADD	4897	1.564	0.07766	1.343	1.821	5.759	8.486e-09
6	rs3129063	29753592	A	ADD	4897	1.312	0.04725	1.196	1.439	5.747	9.101e-09
6	AA_C_95_31347092_L	31347092	P	ADD	4901	0.7387	0.05276	0.6661	0.8191	-5.742	9.363e-09
6	SNP_C_31347093_G	31347093	P	ADD	4901	0.7387	0.05276	0.6661	0.8191	-5.742	9.363e-09
6	SNP_B_31432352_G	31432352	P	ADD	4901	1.314	0.04759	1.197	1.442	5.738	9.585e-09
6	SNP_B_31432565	31432565	C	ADD	4901	1.267	0.04125	1.169	1.374	5.738	9.588e-09
6	AA_DQA1_53_32717209_Q	32717209	P	ADD	4901	1.303	0.04628	1.19	1.427	5.719	1.071e-08
6	AA_DQA1_47_32717191_C	32717191	P	ADD	4901	1.303	0.04628	1.19	1.427	5.719	1.071e-08
6	AA_DQA1_40_32717170	32717170	G	ADD	4901	1.303	0.04628	1.19	1.427	5.719	1.071e-08
6	SNP_DQA1_32717208	32717208	C	ADD	4901	1.303	0.04628	1.19	1.427	5.719	1.071e-08
6	SNP_DQA1_32717190_T	32717190	P	ADD	4901	1.303	0.04628	1.19	1.427	5.719	1.071e-08
6	SNP_DQA1_32717202	32717202	C	ADD	4901	1.303	0.04628	1.19	1.427	5.719	1.071e-08
6	SNP_DQA1_32717201	32717201	T	ADD	4901	1.303	0.04628	1.19	1.427	5.719	1.071e-08
6	SNP_DQA1_32717192	32717192	T	ADD	4901	1.303	0.04628	1.19	1.427	5.719	1.071e-08
6	AA_DQA1_51_32717203	32717203	L	ADD	4901	1.303	0.04628	1.19	1.427	5.719	1.071e-08
6	AA_DQA1_50_32717200_V	32717200	P	ADD	4901	1.303	0.04628	1.19	1.427	5.719	1.071e-08
6	SNP_DQA1_32717207	32717207	A	ADD	4901	1.303	0.04628	1.19	1.427	5.719	1.071e-08
6	SNP_DQA1_32713249	32713249	T	ADD	4901	1.303	0.04628	1.19	1.427	5.719	1.071e-08
6	SNP_DQA1_32717170	32717170	G	ADD	4901	1.303	0.04628	1.19	1.427	5.719	1.071e-08
6	rs4587207	30874924	G	ADD	4894	0.7014	0.06236	0.6207	0.7926	-5.687	1.291e-08
6	rs3129045	29760555	A	ADD	4888	0.7721	0.0455	0.7062	0.8441	-5.686	1.299e-08
6	rs3129303	33081856	C	ADD	4886	0.7065	0.06112	0.6268	0.7964	-5.684	1.316e-08
6	AA_DPB1_9_33156439_Y	33156439	P	ADD	4901	1.319	0.04872	1.199	1.451	5.68	1.349e-08
6	SNP_C_31346888_G	31346888	P	ADD	4901	0.7473	0.05139	0.6757	0.8265	-5.669	1.438e-08
6	SNP_C_31346889_T	31346889	P	ADD	4901	0.7473	0.05139	0.6757	0.8265	-5.669	1.438e-08
6	AA_C_163_31346888_T	31346888	P	ADD	4901	0.7473	0.05139	0.6757	0.8265	-5.669	1.438e-08
6	rs3117295	29761356	C	ADD	4891	1.301	0.04662	1.188	1.426	5.649	1.618e-08
6	SNP_DRB1_32660115_G	32660115	P	ADD	4901	0.7876	0.0423	0.725	0.8557	-5.644	1.657e-08
6	SNP_DRB1_32657334	32657334	T	ADD	4901	0.7876	0.0423	0.725	0.8557	-5.644	1.657e-08
6	SNP_DQA1_32717947	32717947	G	ADD	4901	1.301	0.04659	1.187	1.425	5.641	1.687e-08
6	AA_DQA1_156_32717931	32717931	L	ADD	4901	1.301	0.04659	1.187	1.425	5.641	1.687e-08
6	SNP_DQA1_32717930	32717930	C	ADD	4901	1.301	0.04659	1.187	1.425	5.641	1.687e-08
6	AA_DQA1_163_32717952	32717952	S	ADD	4901	1.301	0.04659	1.187	1.425	5.641	1.687e-08
6	SNP_DQA1_32717784	32717784	T	ADD	4901	1.301	0.04659	1.187	1.425	5.641	1.687e-08
6	AA_DQA1_107_32717784	32717784	I	ADD	4901	1.301	0.04659	1.187	1.425	5.641	1.687e-08
6	SNP_DQA1_32717275	32717275	G	ADD	4901	1.301	0.04659	1.187	1.425	5.641	1.687e-08
6	SNP_DQA1_32717952	32717952	G	ADD	4901	1.301	0.04659	1.187	1.425	5.641	1.687e-08
6	AA_DQA1_161_32717946	32717946	E	ADD	4901	1.301	0.04659	1.187	1.425	5.641	1.687e-08
6	SNP_DQA1_32717987_A	32717987	P	ADD	4901	1.301	0.04659	1.187	1.425	5.641	1.687e-08
6	SNP_DQA1_32717276	32717276	T	ADD	4901	1.301	0.04659	1.187	1.425	5.641	1.687e-08
6	HLA_DQA1_05	32716284	P	ADD	4901	1.301	0.04659	1.187	1.425	5.641	1.687e-08
6	SNP_DQA1_32717255	32717255	C	ADD	4901	1.301	0.04659	1.187	1.425	5.641	1.687e-08
6	AA_DQA1_175_32717988_K	32717988	P	ADD	4901	1.301	0.04659	1.187	1.425	5.641	1.687e-08
6	SNP_DQA1_32717075	32717075	C	ADD	4901	1.301	0.04659	1.187	1.425	5.641	1.687e-08
6	AA_DQA1_75_32717275	32717275	S	ADD	4901	1.301	0.04659	1.187	1.425	5.641	1.687e-08
6	rs9368644	30905062	T	ADD	4893	0.7067	0.06167	0.6262	0.7975	-5.629	1.807e-08
6	SNP_DPB1_33156439	33156439	A	ADD	4901	1.312	0.04833	1.194	1.443	5.626	1.843e-08
6	AA_DPB1_9_33156439_F	33156439	P	ADD	4901	0.7619	0.04833	0.693	0.8376	-5.626	1.843e-08
6	SNP_DPB1_33156435	33156435	G	ADD	4901	1.312	0.04833	1.194	1.443	5.626	1.843e-08
6	AA_DPB1_8_33156436	33156436	V	ADD	4901	1.312	0.04833	1.194	1.443	5.626	1.843e-08
6	SNP_DPB1_33156437	33156437	G	ADD	4901	1.312	0.04833	1.194	1.443	5.626	1.843e-08
6	rs2248373	31554525	T	ADD	4884	0.7781	0.04469	0.7128	0.8493	-5.615	1.965e-08
6	rs12212935	29467091	A	ADD	4870	0.7879	0.04247	0.7249	0.8562	-5.614	1.973e-08
6	rs3131621	31533478	G	ADD	4900	1.269	0.04239	1.168	1.379	5.614	1.982e-08
6	SNP_B_31432626	31432626	C	ADD	4901	1.701	0.09471	1.413	2.048	5.61	2.023e-08
6	SNP_B_31430745	31430745	T	ADD	4901	1.701	0.09471	1.413	2.048	5.61	2.023e-08
6	SNP_B_31432553	31432553	T	ADD	4901	1.701	0.09471	1.413	2.048	5.61	2.023e-08
6	HLA_B_18	31431272	P	ADD	4901	1.701	0.09471	1.413	2.048	5.61	2.023e-08
6	HLA_B_1801	31431272	P	ADD	4901	1.701	0.09471	1.413	2.048	5.61	2.023e-08
6	SNP_B_31432722_A	31432722	P	ADD	4901	1.701	0.09471	1.413	2.048	5.61	2.023e-08
6	AA_B_30_31432626	31432626	G	ADD	4901	1.701	0.09471	1.413	2.048	5.61	2.023e-08
6	rs9296073	33150529	T	ADD	4898	0.4086	0.1597	0.2988	0.5588	-5.604	2.096e-08
6	SNP_C_31347564	31347564	T	ADD	4901	1.325	0.05046	1.201	1.463	5.583	2.366e-08
6	SNP_C_31347593	31347593	A	ADD	4901	1.325	0.05046	1.201	1.463	5.583	2.366e-08
6	AA_C_21_31347564	31347564	H	ADD	4901	1.325	0.05046	1.201	1.463	5.583	2.366e-08
6	SNP_B_31431982_A	31431982	P	ADD	4901	0.7943	0.04154	0.7322	0.8616	-5.545	2.943e-08
6	AA_B_163_31431982_L	31431982	P	ADD	4901	0.7943	0.04154	0.7322	0.8616	-5.545	2.943e-08
6	SNP_B_31431983_G	31431983	P	ADD	4901	0.7943	0.04154	0.7322	0.8616	-5.545	2.943e-08
6	rs2621383	32867313	C	ADD	4885	0.7838	0.04398	0.7191	0.8544	-5.538	3.057e-08
6	rs3129304	33081721	C	ADD	4883	0.7117	0.06144	0.631	0.8028	-5.534	3.126e-08
6	rs9257834	29472594	T	ADD	4849	0.7901	0.04258	0.7269	0.8589	-5.532	3.165e-08
6	SNP_C_31347396	31347396	T	ADD	4901	0.7818	0.04451	0.7165	0.8531	-5.53	3.196e-08
6	AA_C_77_31347396	31347396	N	ADD	4901	0.7818	0.04451	0.7165	0.8531	-5.53	3.196e-08
6	AA_C_80_31347387	31347387	K	ADD	4901	0.7818	0.04451	0.7165	0.8531	-5.53	3.196e-08
6	SNP_C_31347386	31347386	T	ADD	4901	0.7818	0.04451	0.7165	0.8531	-5.53	3.196e-08
6	rs6933763	32830830	G	ADD	4862	0.6279	0.08417	0.5324	0.7405	-5.53	3.21e-08
6	rs4713382	30895154	A	ADD	4901	0.7114	0.06172	0.6303	0.8028	-5.518	3.43e-08
6	AA_B_-10_31432871	31432871	A	ADD	4901	1.259	0.04173	1.16	1.366	5.512	3.554e-08
6	SNP_B_31432871	31432871	G	ADD	4901	1.259	0.04173	1.16	1.366	5.512	3.554e-08
6	AA_DPB1_76_33156640_V	33156640	P	ADD	4901	1.311	0.04921	1.191	1.444	5.509	3.618e-08
6	SNP_DPB1_33156639	33156639	G	ADD	4901	1.311	0.04921	1.191	1.444	5.509	3.618e-08
6	SNP_C_31346962_C	31346962	P	ADD	4901	0.7955	0.04162	0.7332	0.8631	-5.496	3.876e-08
6	SNP_C_31346962_G	31346962	P	ADD	4901	1.26	0.042	1.16	1.368	5.495	3.897e-08
6	rs7382297	31355046	T	ADD	4899	0.714	0.06138	0.633	0.8052	-5.489	4.035e-08
6	rs3128921	33178727	A	ADD	4895	1.281	0.04527	1.172	1.4	5.474	4.397e-08
6	rs7382662	33067158	G	ADD	4895	0.6529	0.07837	0.5599	0.7613	-5.44	5.338e-08
6	rs3129046	29778631	A	ADD	4900	1.282	0.0458	1.172	1.403	5.426	5.755e-08
6	rs1610742	29785931	C	ADD	4894	1.282	0.04584	1.172	1.403	5.426	5.77e-08
6	rs9257616	29288700	A	ADD	4894	0.8013	0.04106	0.7394	0.8685	-5.394	6.885e-08
6	rs3131009	31206811	G	ADD	4897	0.7681	0.04892	0.6978	0.8454	-5.394	6.904e-08
6	rs3128965	33163877	A	ADD	4879	1.323	0.05189	1.195	1.464	5.39	7.061e-08
6	SNP_B_31432065	31432065	G	ADD	4901	0.7718	0.0482	0.7023	0.8483	-5.373	7.749e-08
6	AA_B_41_31432593	31432593	T	ADD	4901	0.7857	0.04492	0.7195	0.858	-5.368	7.946e-08
6	SNP_B_31432594	31432594	T	ADD	4901	0.7857	0.04492	0.7195	0.858	-5.368	7.946e-08
6	rs2233969	31188411	G	ADD	4895	0.7354	0.05729	0.6573	0.8228	-5.364	8.121e-08
6	rs3128966	33163924	A	ADD	4898	1.321	0.05189	1.193	1.462	5.364	8.126e-08
6	SNP_C_31347080_G	31347080	P	ADD	4901	0.72	0.0613	0.6385	0.8119	-5.36	8.34e-08
6	SNP_C_31344977	31344977	C	ADD	4901	0.72	0.0613	0.6385	0.8119	-5.36	8.34e-08
6	AA_C_99_31347080_S	31347080	P	ADD	4901	0.72	0.0613	0.6385	0.8119	-5.36	8.34e-08
6	HLA_C_0702	31346171	P	ADD	4901	0.72	0.0613	0.6385	0.8119	-5.36	8.34e-08
6	SNP_C_31347285	31347285	T	ADD	4901	0.72	0.0613	0.6385	0.8119	-5.36	8.34e-08
6	rs16894900	29503478	G	ADD	4897	2.27	0.1531	1.682	3.065	5.357	8.478e-08
6	rs1799964	31650287	C	ADD	4895	1.3	0.04901	1.181	1.431	5.355	8.575e-08
6	rs2073151	29472930	A	ADD	4898	0.7976	0.04233	0.7341	0.8666	-5.343	9.131e-08
6	SNP_B_31432681	31432681	C	ADD	4901	0.7795	0.04668	0.7113	0.8542	-5.336	9.476e-08
6	AA_B_12_31432680	31432680	V	ADD	4901	0.7795	0.04668	0.7113	0.8542	-5.336	9.476e-08
6	rs1265048	31189388	C	ADD	4895	1.262	0.04372	1.158	1.375	5.32	1.037e-07
6	rs2523536	31443979	G	ADD	4891	0.6424	0.08336	0.5456	0.7565	-5.308	1.108e-07
6	SNP_B_31432179_C	31432179	P	ADD	4901	0.7989	0.04246	0.7351	0.8682	-5.288	1.239e-07
6	rs12199773	31285894	G	ADD	4897	0.723	0.06141	0.641	0.8154	-5.282	1.275e-07
6	rs1610601	29808162	A	ADD	4885	1.277	0.04631	1.166	1.398	5.279	1.296e-07
6	SNP_C_31347701	31347701	A	ADD	4901	0.7295	0.05981	0.6488	0.8202	-5.274	1.337e-07
6	SNP_B_31430381	31430381	T	ADD	4901	1.253	0.04286	1.152	1.363	5.266	1.395e-07
6	SNP_B_31430438	31430438	C	ADD	4901	1.253	0.04286	1.152	1.363	5.266	1.395e-07
6	SNP_B_31430667	31430667	C	ADD	4901	1.253	0.04286	1.152	1.363	5.266	1.395e-07
6	SNP_A_30018537_A	30018537	P	ADD	4901	0.664	0.07778	0.5701	0.7734	-5.264	1.41e-07
6	SNP_A_30018541	30018541	C	ADD	4901	0.664	0.07778	0.5701	0.7734	-5.264	1.41e-07
6	AA_A_9_30018537_Y	30018537	P	ADD	4901	0.664	0.07778	0.5701	0.7734	-5.264	1.41e-07
6	rs2394895	31314958	C	ADD	4897	1.272	0.04583	1.163	1.392	5.258	1.46e-07
6	rs2394894	31314899	C	ADD	4899	1.273	0.04609	1.163	1.394	5.244	1.571e-07
6	SNP_A_30019250	30019250	C	ADD	4901	1.265	0.04484	1.159	1.381	5.244	1.575e-07
6	AA_A_166_30019249	30019249	D	ADD	4901	1.265	0.04484	1.159	1.381	5.244	1.575e-07
6	AA_A_167_30019252	30019252	G	ADD	4901	1.265	0.04484	1.159	1.381	5.244	1.575e-07
6	SNP_A_30019251	30019251	G	ADD	4901	1.265	0.04484	1.159	1.381	5.244	1.575e-07
6	rs9261151	30095717	A	ADD	4879	0.5432	0.1165	0.4323	0.6826	-5.238	1.624e-07
6	SNP_C_31346687	31346687	A	ADD	4901	0.4409	0.1565	0.3245	0.5991	-5.234	1.658e-07
6	SNP_C_31346486	31346486	T	ADD	4901	0.4409	0.1565	0.3245	0.5991	-5.234	1.658e-07
6	HLA_C_0802	31346171	P	ADD	4901	0.4409	0.1565	0.3245	0.5991	-5.234	1.658e-07
6	HLA_C_08	31346171	P	ADD	4901	0.4409	0.1565	0.3245	0.5991	-5.234	1.658e-07
6	rs3135322	29054899	T	ADD	4896	0.8081	0.04084	0.7459	0.8754	-5.218	1.81e-07
6	rs2097775	30462282	A	ADD	4886	0.7259	0.0614	0.6436	0.8188	-5.217	1.823e-07
6	AA_B_32_31432620	31432620	L	ADD	4901	0.7915	0.04486	0.7249	0.8643	-5.212	1.871e-07
6	SNP_B_31432620	31432620	A	ADD	4901	0.7915	0.04486	0.7249	0.8643	-5.212	1.871e-07
6	rs7382464	33258246	T	ADD	4893	1.269	0.04579	1.16	1.388	5.202	1.973e-07
6	rs3131847	29757084	A	ADD	4899	0.7884	0.04572	0.7209	0.8623	-5.2	1.996e-07
6	rs3134762	31318845	C	ADD	4890	1.27	0.04608	1.161	1.39	5.191	2.094e-07
6	AA_A_77_30018741_N	30018741	P	ADD	4901	1.262	0.04488	1.156	1.378	5.185	2.156e-07
6	rs6933050	31451611	C	ADD	4892	1.309	0.05199	1.182	1.449	5.175	2.277e-07
6	rs1050391	33025835	A	ADD	4897	0.6683	0.07796	0.5736	0.7786	-5.17	2.336e-07
6	SNP_DPB1_33156641	33156641	A	ADD	4901	1.283	0.04824	1.167	1.41	5.157	2.504e-07
6	AA_DPB1_76_33156640_M	33156640	P	ADD	4901	0.7797	0.04824	0.7094	0.8571	-5.157	2.507e-07
6	rs2523969	30046756	T	ADD	4865	0.7273	0.06181	0.6443	0.8209	-5.152	2.572e-07
6	rs2516688	30472503	T	ADD	4898	0.8016	0.04294	0.7369	0.872	-5.149	2.623e-07
6	rs3129126	29229610	A	ADD	4807	0.8092	0.04119	0.7464	0.8772	-5.141	2.737e-07
6	rs2517646	30230554	C	ADD	4891	0.7966	0.04436	0.7303	0.869	-5.126	2.957e-07
6	rs9266409	31444547	C	ADD	4896	1.305	0.05194	1.178	1.444	5.12	3.052e-07
6	AA_B_-16_31432889	31432889	L	ADD	4901	0.7928	0.04539	0.7253	0.8665	-5.117	3.109e-07
6	SNP_B_31432890	31432890	G	ADD	4901	0.7928	0.04539	0.7253	0.8665	-5.117	3.109e-07
6	rs3128930	33183644	T	ADD	4898	1.261	0.04539	1.154	1.379	5.114	3.159e-07
6	rs6910516	31451806	G	ADD	4895	1.304	0.0519	1.178	1.443	5.108	3.251e-07
6	rs3131091	29181073	G	ADD	4896	0.8119	0.04083	0.7495	0.8795	-5.104	3.332e-07
6	SNP_C_31346501	31346501	T	ADD	4901	0.786	0.04723	0.7165	0.8622	-5.098	3.426e-07
6	SNP_C_31345584	31345584	A	ADD	4901	0.786	0.04723	0.7165	0.8622	-5.098	3.426e-07
6	rs9368745	32934211	G	ADD	4900	0.4395	0.1616	0.3202	0.6033	-5.087	3.641e-07
6	rs2206040	29286493	C	ADD	4900	0.8127	0.04085	0.7501	0.8804	-5.078	3.811e-07
6	rs9258205	29811802	C	ADD	4899	0.7039	0.06921	0.6146	0.8061	-5.074	3.886e-07
6	rs29254	29731573	C	ADD	4878	0.595	0.1024	0.4868	0.7272	-5.072	3.943e-07
6	AA_B_67_31432515_C	31432515	P	ADD	4901	0.6267	0.09232	0.5229	0.7509	-5.063	4.137e-07
6	SNP_B_31432515_C	31432515	P	ADD	4901	0.6267	0.09232	0.5229	0.7509	-5.063	4.137e-07
6	rs9266406	31444397	A	ADD	4898	1.3	0.05192	1.174	1.439	5.052	4.371e-07
6	AA_C_304_31345754	31345754	M	ADD	4901	0.7891	0.04688	0.7199	0.8651	-5.052	4.379e-07
6	SNP_C_31345755	31345755	T	ADD	4901	0.7891	0.04688	0.7199	0.8651	-5.052	4.379e-07
6	rs2859090	32808811	A	ADD	4893	1.278	0.04864	1.162	1.406	5.046	4.516e-07
6	rs10484549	30134269	C	ADD	4897	0.6027	0.1004	0.495	0.7337	-5.044	4.556e-07
6	SNP_B_31432208	31432208	C	ADD	4901	0.6208	0.09479	0.5155	0.7475	-5.03	4.91e-07
6	rs3130558	31205162	C	ADD	4886	0.781	0.04927	0.7091	0.8601	-5.018	5.22e-07
6	rs1894407	32895014	A	ADD	4900	0.8003	0.0445	0.7334	0.8732	-5.007	5.523e-07
6	rs4084097	29919729	C	ADD	4897	0.6072	0.1006	0.4985	0.7396	-4.958	7.132e-07
6	rs12193110	30045083	T	ADD	4889	1.25	0.04504	1.144	1.365	4.947	7.518e-07
6	AA_DPB1_84_33156664_G	33156664	P	ADD	4901	0.7929	0.04702	0.7231	0.8694	-4.937	7.953e-07
6	SNP_DPB1_33156664_G	33156664	P	ADD	4901	0.7929	0.04702	0.7231	0.8694	-4.937	7.953e-07
6	AA_DPB1_96_33160714	33160714	K	ADD	4901	1.261	0.04702	1.15	1.383	4.936	7.965e-07
6	AA_DPB1_170_33160936	33160936	I	ADD	4901	1.261	0.04702	1.15	1.383	4.936	7.965e-07
6	rs9258215	29815286	G	ADD	4899	0.7111	0.06911	0.621	0.8143	-4.932	8.12e-07
6	rs3130944	31304650	G	ADD	4894	1.253	0.04588	1.145	1.371	4.918	8.727e-07
6	rs2517538	31121520	C	ADD	4898	0.8052	0.04408	0.7385	0.8778	-4.916	8.821e-07
6	rs1431403	33155009	C	ADD	4900	1.244	0.04448	1.14	1.357	4.907	9.24e-07
6	rs2747442	29761165	G	ADD	4896	0.7995	0.04575	0.7309	0.8745	-4.892	1e-06
6	HLA_B_35	31431272	P	ADD	4901	0.5999	0.1048	0.4885	0.7366	-4.876	1.082e-06
6	rs9261265	30134329	C	ADD	4894	0.5705	0.1151	0.4553	0.7149	-4.876	1.085e-06
6	rs3807030	30141669	T	ADD	4897	0.5693	0.1156	0.4539	0.714	-4.874	1.096e-06
6	rs10947377	33126437	A	ADD	4897	0.7529	0.05833	0.6716	0.8441	-4.866	1.141e-06
6	SNP_B_31430538	31430538	G	ADD	4901	0.8109	0.04309	0.7452	0.8824	-4.864	1.149e-06
6	rs3095238	31269189	T	ADD	4895	0.7428	0.06114	0.6589	0.8373	-4.863	1.155e-06
6	SNP_B_31432809	31432809	G	ADD	4901	1.231	0.04273	1.132	1.338	4.861	1.17e-06
6	SNP_B_31432808_G	31432808	P	ADD	4901	1.231	0.04273	1.132	1.338	4.861	1.17e-06
6	SNP_B_31432910	31432910	A	ADD	4901	1.231	0.04273	1.132	1.338	4.861	1.17e-06
6	AA_B_-23_31432910	31432910	L	ADD	4901	1.231	0.04273	1.132	1.338	4.861	1.17e-06
6	SNP_B_31432904	31432904	A	ADD	4901	1.231	0.04273	1.132	1.338	4.861	1.17e-06
6	AA_B_-21_31432904	31432904	M	ADD	4901	1.231	0.04273	1.132	1.338	4.861	1.17e-06
6	rs10807118	33126288	T	ADD	4898	0.7532	0.05833	0.6719	0.8445	-4.858	1.183e-06
6	rs3749946	31556841	A	ADD	4898	0.6218	0.09791	0.5132	0.7533	-4.853	1.218e-06
6	SNP_A_30020389	30020389	A	ADD	4901	0.6238	0.09727	0.5155	0.7548	-4.852	1.225e-06
6	SNP_A_30018844	30018844	G	ADD	4901	0.6238	0.09727	0.5155	0.7548	-4.852	1.225e-06
6	HLA_A_11	30019970	P	ADD	4901	0.6238	0.09727	0.5155	0.7548	-4.852	1.225e-06
6	SNP_A_30020593	30020593	A	ADD	4901	0.6238	0.09727	0.5155	0.7548	-4.852	1.225e-06
6	HLA_A_1101	30019970	P	ADD	4901	0.6238	0.09727	0.5155	0.7548	-4.852	1.225e-06
6	SNP_A_30018984	30018984	A	ADD	4901	0.6238	0.09727	0.5155	0.7548	-4.852	1.225e-06
6	SNP_A_30018990	30018990	T	ADD	4901	0.6238	0.09727	0.5155	0.7548	-4.852	1.225e-06
6	rs7754075	29315549	T	ADD	4897	0.82	0.04094	0.7568	0.8885	-4.847	1.255e-06
6	rs4483030	30875108	T	ADD	4895	0.7484	0.05995	0.6655	0.8418	-4.833	1.345e-06
6	rs1233495	29552100	A	ADD	4897	1.243	0.04506	1.138	1.358	4.832	1.352e-06
6	rs3130713	31313596	T	ADD	4885	1.247	0.04575	1.14	1.364	4.823	1.415e-06
6	SNP_B_31432528	31432528	C	ADD	4901	0.8173	0.04193	0.7528	0.8873	-4.811	1.498e-06
6	SNP_B_31432526	31432526	C	ADD	4901	0.8173	0.04193	0.7528	0.8873	-4.811	1.498e-06
6	AA_B_63_31432527	31432527	E	ADD	4901	0.8173	0.04193	0.7528	0.8873	-4.811	1.498e-06
6	rs2072898	29800708	G	ADD	4896	0.7176	0.06903	0.6268	0.8215	-4.808	1.524e-06
6	rs2855459	33262634	A	ADD	4893	1.308	0.0559	1.172	1.459	4.797	1.613e-06
6	rs16896081	29919688	T	ADD	4894	0.6207	0.09946	0.5108	0.7543	-4.795	1.629e-06
6	SNP_DPB1_33160714	33160714	A	ADD	4901	1.255	0.04745	1.144	1.378	4.793	1.644e-06
6	SNP_DPB1_33160928	33160928	C	ADD	4901	1.255	0.04745	1.144	1.378	4.793	1.644e-06
6	SNP_DPB1_33160721	33160721	C	ADD	4901	1.255	0.04745	1.144	1.378	4.793	1.644e-06
6	SNP_DPB1_33160964	33160964	C	ADD	4901	1.255	0.04745	1.144	1.378	4.793	1.644e-06
6	SNP_DPB1_33160936	33160936	T	ADD	4901	1.255	0.04745	1.144	1.378	4.793	1.644e-06
6	SNP_DPB1_33160746	33160746	C	ADD	4901	1.255	0.04745	1.144	1.378	4.793	1.644e-06
6	SNP_DPB1_33160781	33160781	A	ADD	4901	1.255	0.04745	1.144	1.378	4.793	1.644e-06
6	rs9267673	31991658	T	ADD	4894	1.381	0.06748	1.21	1.576	4.784	1.716e-06
6	rs2517823	29944720	A	ADD	4871	0.8152	0.04271	0.7497	0.8864	-4.784	1.716e-06
6	rs2844731	30524964	A	ADD	4885	0.7451	0.06162	0.6604	0.8408	-4.774	1.806e-06
6	SNP_B_31432735	31432735	A	ADD	4901	0.4449	0.1699	0.3189	0.6207	-4.766	1.877e-06
6	AA_B_97_31432180_W	31432180	P	ADD	4901	0.4449	0.1699	0.3189	0.6207	-4.766	1.877e-06
6	SNP_B_31432181_A	31432181	P	ADD	4901	0.4449	0.1699	0.3189	0.6207	-4.766	1.877e-06
6	SNP_B_31431646	31431646	A	ADD	4901	0.4449	0.1699	0.3189	0.6207	-4.766	1.877e-06
6	HLA_B_14	31431272	P	ADD	4901	0.4449	0.1699	0.3189	0.6207	-4.766	1.877e-06
6	SNP_B_31432250	31432250	C	ADD	4901	0.4449	0.1699	0.3189	0.6207	-4.766	1.877e-06
6	SNP_B_31431459	31431459	A	ADD	4901	0.4449	0.1699	0.3189	0.6207	-4.766	1.877e-06
6	AA_C_116_31347029_Y	31347029	P	ADD	4901	1.286	0.0531	1.159	1.427	4.74	2.14e-06
6	SNP_C_31347284	31347284	T	ADD	4901	1.286	0.0531	1.159	1.427	4.74	2.14e-06
6	SNP_C_31347029_T	31347029	P	ADD	4901	1.286	0.0531	1.159	1.427	4.74	2.14e-06
6	SNP_C_31347314	31347314	A	ADD	4901	1.286	0.0531	1.159	1.427	4.74	2.14e-06
6	rs241432	32910181	G	ADD	4889	0.8196	0.04229	0.7544	0.8904	-4.706	2.532e-06
6	rs3130981	31191792	T	ADD	4899	0.7929	0.04931	0.7199	0.8734	-4.705	2.533e-06
6	rs3117330	29333774	T	ADD	4897	1.219	0.04207	1.122	1.324	4.705	2.538e-06
6	rs3130000	30736061	A	ADD	4890	0.686	0.08009	0.5864	0.8026	-4.705	2.539e-06
6	rs6936204	32325070	T	ADD	4900	0.8129	0.04406	0.7456	0.8862	-4.702	2.577e-06
6	SNP_B_31430449	31430449	C	ADD	4901	0.7886	0.05067	0.7141	0.871	-4.686	2.788e-06
6	AA_DPB1_85_33156667	33156667	E	ADD	4901	1.249	0.04739	1.138	1.37	4.686	2.792e-06
6	SNP_DPB1_33156667	33156667	A	ADD	4901	1.249	0.04739	1.138	1.37	4.686	2.792e-06
6	SNP_DPB1_33156669	33156669	G	ADD	4901	1.249	0.04739	1.138	1.37	4.686	2.792e-06
6	AA_DPB1_84_33156664_D	33156664	P	ADD	4901	1.249	0.04739	1.138	1.37	4.686	2.792e-06
6	AA_DPB1_87_33156673	33156673	V	ADD	4901	1.249	0.04739	1.138	1.37	4.686	2.792e-06
6	SNP_DPB1_33156664_A	33156664	P	ADD	4901	1.249	0.04739	1.138	1.37	4.686	2.792e-06
6	SNP_DPB1_33156672	33156672	G	ADD	4901	1.249	0.04739	1.138	1.37	4.686	2.792e-06
6	AA_DPB1_86_33156670	33156670	P	ADD	4901	0.8009	0.04739	0.7298	0.8788	-4.685	2.794e-06
6	rs9501161	32032306	A	ADD	4897	0.674	0.08422	0.5715	0.795	-4.684	2.816e-06
6	rs3132676	30224057	A	ADD	4897	0.7556	0.05995	0.6718	0.8498	-4.675	2.937e-06
6	AA_C_193_31346211	31346211	L	ADD	4901	0.5491	0.1285	0.4269	0.7063	-4.666	3.07e-06
6	SNP_C_31347136	31347136	G	ADD	4901	0.5491	0.1285	0.4269	0.7063	-4.666	3.07e-06
6	SNP_C_31347225	31347225	C	ADD	4901	0.5491	0.1285	0.4269	0.7063	-4.666	3.07e-06
6	HLA_C_1601	31346171	P	ADD	4901	0.5491	0.1285	0.4269	0.7063	-4.666	3.07e-06
6	SNP_C_31346211	31346211	A	ADD	4901	0.5491	0.1285	0.4269	0.7063	-4.666	3.07e-06
6	SNP_C_31345744	31345744	A	ADD	4901	0.5491	0.1285	0.4269	0.7063	-4.666	3.07e-06
6	HLA_C_16	31346171	P	ADD	4901	0.5491	0.1285	0.4269	0.7063	-4.666	3.07e-06
6	SNP_C_31345236	31345236	T	ADD	4901	0.5491	0.1285	0.4269	0.7063	-4.666	3.07e-06
6	SNP_C_31345417	31345417	A	ADD	4901	0.5491	0.1285	0.4269	0.7063	-4.666	3.07e-06
6	SNP_C_31346515	31346515	A	ADD	4901	0.5491	0.1285	0.4269	0.7063	-4.666	3.07e-06
6	AA_C_156_31346909_Q	31346909	P	ADD	4901	0.5491	0.1285	0.4269	0.7063	-4.666	3.07e-06
6	SNP_C_31346474	31346474	A	ADD	4901	0.5491	0.1285	0.4269	0.7063	-4.666	3.07e-06
6	HLA_B_3501	31431272	P	ADD	4901	0.6063	0.1074	0.4912	0.7485	-4.656	3.217e-06
6	rs9258223	29820154	G	ADD	4879	0.7236	0.06951	0.6314	0.8292	-4.655	3.237e-06
6	rs2744537	33270193	A	ADD	4899	1.235	0.04538	1.13	1.35	4.649	3.329e-06
6	AA_DRB1_96_32657590_H	32657590	P	ADD	4901	1.221	0.043	1.123	1.329	4.649	3.343e-06
6	rs6941621	33966177	G	ADD	4897	1.236	0.04571	1.131	1.352	4.644	3.416e-06
6	rs2844463	31723146	A	ADD	4895	1.33	0.06145	1.179	1.501	4.644	3.417e-06
6	rs1611631	29943633	T	ADD	4887	0.6692	0.08665	0.5646	0.793	-4.636	3.545e-06
6	SNP_B_31430319_A	31430319	P	ADD	4901	0.5337	0.1356	0.4092	0.6961	-4.633	3.61e-06
6	SNP_B_31430782	31430782	T	ADD	4901	0.5337	0.1356	0.4092	0.6961	-4.633	3.61e-06
6	SNP_B_31431854	31431854	T	ADD	4901	0.5337	0.1356	0.4092	0.6961	-4.633	3.61e-06
6	SNP_B_31432541	31432541	T	ADD	4901	0.5337	0.1356	0.4092	0.6961	-4.633	3.61e-06
6	SNP_B_31431182	31431182	G	ADD	4901	0.5337	0.1356	0.4092	0.6961	-4.633	3.61e-06
6	SNP_C_31346469	31346469	T	ADD	4901	1.214	0.04191	1.118	1.318	4.629	3.672e-06
6	AA_C_152_31346921	31346921	A	ADD	4901	1.214	0.04191	1.118	1.318	4.629	3.672e-06
6	SNP_C_31346921	31346921	G	ADD	4901	1.214	0.04191	1.118	1.318	4.629	3.672e-06
6	rs9394128	33131348	C	ADD	4898	0.782	0.05323	0.7045	0.868	-4.62	3.839e-06
6	rs9277542	33163225	C	ADD	4897	1.225	0.04401	1.124	1.335	4.611	3.998e-06
6	AA_B_116_31432123_F	31432123	P	ADD	4901	0.5413	0.1334	0.4168	0.7029	-4.603	4.161e-06
6	rs1233487	29576788	G	ADD	4870	1.232	0.04535	1.127	1.347	4.603	4.162e-06
6	rs2517672	30045241	G	ADD	4896	1.224	0.04403	1.123	1.335	4.595	4.318e-06
6	rs2242655	31735428	G	ADD	4895	1.297	0.05669	1.161	1.45	4.592	4.384e-06
6	SNP_B_31430641	31430641	A	ADD	4901	0.7257	0.06982	0.6329	0.8322	-4.591	4.407e-06
6	SNP_B_31430999	31430999	C	ADD	4901	0.7257	0.06982	0.6329	0.8322	-4.591	4.407e-06
6	rs2077102	31719819	A	ADD	4891	1.298	0.05692	1.161	1.451	4.582	4.599e-06
6	rs238872	29459852	C	ADD	4884	1.208	0.04129	1.114	1.309	4.568	4.915e-06
6	SNP_B_31430959	31430959	T	ADD	4901	1.238	0.04704	1.129	1.358	4.547	5.446e-06
6	AA_B_282_31430958	31430958	I	ADD	4901	1.238	0.04704	1.129	1.358	4.547	5.446e-06
6	AA_B_305_31430889	31430889	T	ADD	4901	1.238	0.04704	1.129	1.358	4.547	5.446e-06
6	SNP_B_31430890	31430890	T	ADD	4901	1.238	0.04704	1.129	1.358	4.547	5.446e-06
6	rs1884123	29364399	A	ADD	4897	1.209	0.04195	1.114	1.313	4.531	5.861e-06
6	rs6937967	31317024	G	ADD	4892	0.8215	0.04347	0.7545	0.8946	-4.522	6.119e-06
6	rs6931717	30930392	C	ADD	4899	0.7682	0.05853	0.6849	0.8616	-4.506	6.613e-06
6	rs2517611	30277306	G	ADD	4883	1.242	0.04818	1.13	1.365	4.504	6.674e-06
6	SNP_B_31431937	31431937	T	ADD	4901	0.7956	0.05085	0.7201	0.879	-4.497	6.906e-06
6	AA_B_178_31431937	31431937	K	ADD	4901	0.7956	0.05085	0.7201	0.879	-4.497	6.906e-06
6	SNP_B_31431275	31431275	A	ADD	4901	0.7956	0.05085	0.7201	0.879	-4.497	6.906e-06
6	SNP_B_31430683	31430683	A	ADD	4901	0.7956	0.05085	0.7201	0.879	-4.497	6.906e-06
6	SNP_B_31431924	31431924	A	ADD	4901	0.7956	0.05085	0.7201	0.879	-4.497	6.906e-06
6	SNP_B_31431817	31431817	C	ADD	4901	0.7956	0.05085	0.7201	0.879	-4.497	6.906e-06
6	SNP_B_31431745	31431745	T	ADD	4901	0.7956	0.05085	0.7201	0.879	-4.497	6.906e-06
6	SNP_B_31431388	31431388	T	ADD	4901	0.7956	0.05085	0.7201	0.879	-4.497	6.906e-06
6	SNP_DPB1_33156606	33156606	C	ADD	4901	1.302	0.05876	1.16	1.461	4.49	7.111e-06
6	AA_DPB1_65_33156607	33156607	L	ADD	4901	1.302	0.05876	1.16	1.461	4.49	7.111e-06
6	rs1003979	33222149	T	ADD	4889	1.203	0.04128	1.109	1.304	4.475	7.629e-06
6	rs3094674	30026517	G	ADD	4898	0.6844	0.08475	0.5796	0.808	-4.475	7.646e-06
6	rs9276825	32937692	A	ADD	4819	1.205	0.04184	1.11	1.308	4.465	8.019e-06
6	rs1150743	30100240	T	ADD	4897	1.347	0.0667	1.182	1.535	4.461	8.161e-06
6	rs11752362	30368961	T	ADD	4892	0.7472	0.0656	0.657	0.8497	-4.443	8.871e-06
6	AA_B_45_31432581_K	31432581	P	ADD	4901	0.8149	0.04619	0.7444	0.8921	-4.432	9.324e-06
6	rs3130501	31244432	A	ADD	4894	0.8035	0.04953	0.7291	0.8854	-4.417	9.998e-06
6	rs2073723	31238057	T	ADD	4882	0.8037	0.04953	0.7293	0.8856	-4.413	1.021e-05
6	rs3129683	29394649	G	ADD	4897	1.261	0.05266	1.138	1.398	4.407	1.046e-05
6	rs387642	29753613	T	ADD	4899	1.227	0.04656	1.12	1.344	4.393	1.116e-05
6	rs3749970	29450804	A	ADD	4893	0.8346	0.04121	0.7698	0.9048	-4.388	1.144e-05
6	rs2107191	29542274	C	ADD	4896	0.8292	0.04274	0.7626	0.9017	-4.382	1.174e-05
6	rs6531	33271429	G	ADD	4875	1.22	0.04552	1.116	1.334	4.365	1.274e-05
6	rs3132524	31244693	T	ADD	4898	0.8067	0.04932	0.7324	0.8885	-4.356	1.324e-05
6	rs2844764	30342647	A	ADD	4860	1.206	0.04304	1.109	1.312	4.355	1.333e-05
6	rs7743563	33129170	A	ADD	4866	0.7923	0.0535	0.7134	0.8799	-4.352	1.349e-05
6	rs9263804	31243685	C	ADD	4896	0.807	0.0493	0.7327	0.8889	-4.35	1.364e-05
6	SNP_B_31432684	31432684	A	ADD	4901	0.8131	0.04774	0.7405	0.8929	-4.334	1.467e-05
6	AA_B_11_31432683	31432683	S	ADD	4901	0.8131	0.04774	0.7405	0.8929	-4.334	1.467e-05
6	rs7772297	31436805	G	ADD	4681	0.8019	0.05095	0.7257	0.8861	-4.333	1.474e-05
6	rs3128963	33163758	T	ADD	4894	1.21	0.04405	1.11	1.319	4.328	1.508e-05
6	rs6905157	30079527	G	ADD	4883	0.7185	0.07664	0.6183	0.835	-4.313	1.607e-05
6	rs16895757	29870157	T	ADD	4842	0.6448	0.102	0.5279	0.7875	-4.301	1.702e-05
6	rs3130955	31162490	A	ADD	4896	1.198	0.04214	1.103	1.302	4.295	1.748e-05
6	rs12529313	32925108	G	ADD	4886	1.263	0.05428	1.135	1.404	4.295	1.748e-05
6	rs2523650	31557001	T	ADD	4860	0.821	0.04599	0.7502	0.8984	-4.29	1.79e-05
6	rs2894066	29001906	A	ADD	4897	1.195	0.04149	1.101	1.296	4.288	1.805e-05
6	rs9261536	30239328	T	ADD	4891	0.7478	0.06786	0.6547	0.8542	-4.282	1.852e-05
6	AA_C_156_31346909_R	31346909	P	ADD	4901	0.8154	0.04778	0.7425	0.8954	-4.272	1.934e-05
6	rs10447393	29424831	T	ADD	4897	1.195	0.04171	1.101	1.297	4.266	1.986e-05
6	rs1367731	33093177	T	ADD	4896	0.7868	0.05622	0.7047	0.8785	-4.265	2.003e-05
6	SNP_B_31432155	31432155	G	ADD	4901	0.6756	0.09215	0.5639	0.8093	-4.256	2.082e-05
6	rs3129047	29778552	T	ADD	4898	1.212	0.04519	1.109	1.324	4.256	2.083e-05
6	SNP_B_31432826	31432826	G	ADD	4901	1.216	0.04604	1.111	1.331	4.255	2.095e-05
6	SNP_B_31432743	31432743	A	ADD	4901	0.5708	0.1318	0.4408	0.7391	-4.253	2.109e-05
6	rs6456951	29534182	A	ADD	4893	1.69	0.1235	1.327	2.152	4.249	2.148e-05
6	SNP_C_31346909_T	31346909	P	ADD	4901	0.622	0.1119	0.4995	0.7744	-4.245	2.185e-05
6	rs2516675	30538499	T	ADD	4892	0.8155	0.04827	0.7419	0.8964	-4.225	2.388e-05
6	rs9261282	30143436	G	ADD	4896	0.6982	0.08534	0.5906	0.8253	-4.21	2.553e-05
6	SNP_DPB1_33156584	33156584	C	ADD	4901	1.287	0.05992	1.144	1.447	4.209	2.57e-05
6	HLA_DPB1_0301	33157346	P	ADD	4901	1.287	0.05992	1.144	1.447	4.209	2.57e-05
6	HLA_DPB1_03	33157346	P	ADD	4901	1.287	0.05992	1.144	1.447	4.209	2.57e-05
6	AA_DPB1_57_33156583	33156583	D	ADD	4901	1.287	0.05992	1.144	1.447	4.209	2.57e-05
6	rs4098873	29786129	T	ADD	4898	0.426	0.203	0.2861	0.6341	-4.204	2.625e-05
6	rs2844762	30344733	C	ADD	4872	1.196	0.0426	1.1	1.3	4.201	2.652e-05
6	rs362540	29618304	G	ADD	4898	0.8396	0.04164	0.7738	0.911	-4.198	2.694e-05
6	AA_A_144_30019183	30019183	Q	ADD	4901	0.6963	0.0865	0.5877	0.8249	-4.185	2.849e-05
6	SNP_A_30019182	30019182	C	ADD	4901	0.6963	0.0865	0.5877	0.8249	-4.185	2.849e-05
6	rs398931	29759471	C	ADD	4889	0.429	0.2023	0.2886	0.6378	-4.183	2.875e-05
6	rs734960	29583121	T	ADD	4790	0.7635	0.06463	0.6727	0.8666	-4.175	2.979e-05
6	rs2535255	29739669	A	ADD	4896	0.4308	0.2023	0.2898	0.6405	-4.162	3.148e-05
6	rs734961	29583018	T	ADD	4810	0.7635	0.06484	0.6724	0.867	-4.161	3.166e-05
6	rs415929	32297010	C	ADD	4896	0.822	0.04712	0.7495	0.9015	-4.16	3.176e-05
6	rs2516670	30542978	G	ADD	4875	0.7791	0.06004	0.6926	0.8764	-4.157	3.218e-05
6	rs387603	29753557	A	ADD	4894	0.4298	0.2032	0.2886	0.6401	-4.155	3.246e-05
6	rs6906897	29523615	T	ADD	4893	1.641	0.1192	1.299	2.073	4.153	3.28e-05
6	rs378596	29751266	C	ADD	4897	0.4306	0.2032	0.2891	0.6413	-4.146	3.384e-05
6	rs2747445	29761674	A	ADD	4898	0.4104	0.2148	0.2694	0.6253	-4.146	3.386e-05
6	rs429916	33086565	A	ADD	4896	1.325	0.06811	1.159	1.514	4.13	3.63e-05
6	rs3129051	29758101	A	ADD	4891	0.4338	0.2025	0.2917	0.6451	-4.125	3.713e-05
6	AA_A_151_30019204	30019204	R	ADD	4901	0.6976	0.08748	0.5877	0.8281	-4.116	3.85e-05
6	SNP_A_30019204	30019204	G	ADD	4901	0.6976	0.08748	0.5877	0.8281	-4.116	3.85e-05
6	rs9260968	30069418	A	ADD	4887	0.7313	0.0761	0.63	0.8489	-4.112	3.916e-05
6	rs2299851	31826581	A	ADD	4900	1.314	0.06656	1.154	1.498	4.108	3.996e-05
6	rs9261216	30118118	G	ADD	4887	0.7319	0.07609	0.6305	0.8496	-4.102	4.092e-05
6	rs10456058	31602717	C	ADD	4894	0.8403	0.04252	0.7732	0.9134	-4.091	4.299e-05
6	rs6917477	30133963	C	ADD	4898	0.7052	0.08539	0.5966	0.8337	-4.09	4.323e-05
6	rs7739225	33128755	C	ADD	4866	0.8083	0.05216	0.7297	0.8953	-4.081	4.484e-05
6	rs176248	33073920	A	ADD	4896	1.199	0.04447	1.099	1.308	4.079	4.531e-05
6	rs3095250	31316319	C	ADD	4892	0.8366	0.04388	0.7676	0.9117	-4.067	4.765e-05
6	rs3869068	30112031	T	ADD	4899	0.7377	0.07483	0.6371	0.8543	-4.065	4.808e-05
6	SNP_B_31432622	31432622	G	ADD	4901	0.8442	0.04187	0.7777	0.9164	-4.045	5.241e-05
6	rs6932033	29845825	G	ADD	4896	0.4542	0.1957	0.3095	0.6666	-4.033	5.513e-05
6	HLA_A_24	30019970	P	ADD	4901	1.323	0.06955	1.154	1.516	4.023	5.745e-05
6	HLA_A_2402	30019970	P	ADD	4901	1.323	0.06955	1.154	1.516	4.023	5.745e-05
6	SNP_DPB1_33156444	33156444	T	ADD	4901	1.267	0.05883	1.129	1.422	4.021	5.791e-05
6	SNP_DPB1_33156445	33156445	T	ADD	4901	1.267	0.05883	1.129	1.422	4.021	5.791e-05
6	AA_DPB1_11_33156445	33156445	L	ADD	4901	1.267	0.05883	1.129	1.422	4.021	5.791e-05
6	SNP_A_30018740	30018740	A	ADD	4901	1.193	0.04395	1.094	1.3	4.006	6.185e-05
6	AA_A_76_30018738_V	30018738	P	ADD	4901	0.8386	0.04396	0.7693	0.914	-4.005	6.192e-05
6	SNP_A_30018738_T	30018738	P	ADD	4901	0.8386	0.04396	0.7693	0.914	-4.005	6.192e-05
6	AA_A_77_30018741_D	30018741	P	ADD	4901	0.8386	0.04396	0.7693	0.914	-4.005	6.192e-05
6	rs3899471	31323016	C	ADD	4782	0.7816	0.06155	0.6928	0.8818	-4.004	6.23e-05
6	rs1419643	29499915	G	ADD	4896	1.182	0.04196	1.089	1.284	3.993	6.524e-05
6	SNP_A_30018979_G	30018979	P	ADD	4901	1.191	0.0439	1.093	1.298	3.985	6.748e-05
6	rs2233967	31188807	G	ADD	4840	0.7911	0.05885	0.7049	0.8878	-3.982	6.834e-05
6	rs2894117	29876780	G	ADD	4895	0.4702	0.1904	0.3238	0.6829	-3.963	7.392e-05
6	SNP_B_31430319_G	31430319	P	ADD	4901	1.567	0.1134	1.255	1.957	3.96	7.51e-05
6	rs7738373	33128264	C	ADD	4899	0.8088	0.05361	0.7281	0.8984	-3.959	7.534e-05
6	rs1264704	30173298	A	ADD	4895	0.8292	0.04733	0.7557	0.9098	-3.958	7.551e-05
6	rs1264563	30476071	T	ADD	4897	1.182	0.04232	1.088	1.285	3.956	7.615e-05
6	rs3117016	33203494	A	ADD	4893	1.181	0.04208	1.087	1.282	3.952	7.745e-05
6	rs9258865	29944442	T	ADD	4813	1.226	0.05169	1.108	1.357	3.945	7.969e-05
6	rs2516478	31606716	A	ADD	4898	1.238	0.05425	1.113	1.377	3.941	8.098e-05
6	rs10738076	33127951	A	ADD	4899	0.8098	0.05351	0.7292	0.8994	-3.941	8.109e-05
6	SNP_B_31431447	31431447	T	ADD	4901	0.7572	0.07089	0.659	0.8701	-3.923	8.735e-05
6	SNP_B_31431316	31431316	C	ADD	4901	0.7572	0.07089	0.659	0.8701	-3.923	8.735e-05
6	AA_B_194_31431315	31431315	V	ADD	4901	0.7572	0.07089	0.659	0.8701	-3.923	8.735e-05
6	rs9261217	30118487	C	ADD	4889	0.7441	0.07535	0.6419	0.8625	-3.923	8.736e-05
6	rs9261013	30072927	G	ADD	4901	0.7462	0.0748	0.6444	0.864	-3.914	9.069e-05
6	rs16894932	29523054	G	ADD	4893	1.585	0.1177	1.258	1.996	3.911	9.204e-05
6	rs9261189	30108259	T	ADD	4897	0.7465	0.07482	0.6447	0.8644	-3.908	9.323e-05
6	rs2905760	30034440	C	ADD	4726	0.7689	0.0675	0.6736	0.8777	-3.893	9.89e-05
6	rs10947427	33752231	A	ADD	4897	1.204	0.04784	1.096	1.322	3.882	0.0001035
6	rs9404964	30455812	C	ADD	4884	0.8294	0.04825	0.7546	0.9117	-3.876	0.000106
6	rs9262615	31129140	G	ADD	4888	0.8266	0.04933	0.7504	0.9105	-3.861	0.0001131
6	rs6931776	30094406	G	ADD	4894	0.7494	0.07492	0.6471	0.8679	-3.85	0.000118
6	rs2074482	30144450	A	ADD	4895	0.749	0.07519	0.6464	0.868	-3.843	0.0001215
6	rs4713466	31543848	T	ADD	4879	0.7882	0.06216	0.6978	0.8904	-3.828	0.0001293
6	rs259945	30127185	A	ADD	4865	0.7411	0.07835	0.6356	0.8641	-3.825	0.0001309
6	HLA_B_1402	31431272	P	ADD	4901	0.5033	0.1796	0.3539	0.7156	-3.823	0.000132
6	SNP_B_31432900	31432900	T	ADD	4901	0.7762	0.06643	0.6815	0.8842	-3.813	0.0001372
6	SNP_A-2129977	29936414	G	ADD	4874	1.215	0.05139	1.099	1.344	3.797	0.0001465
6	rs9257879	29590998	G	ADD	4899	0.7928	0.0612	0.7032	0.8939	-3.793	0.000149
6	rs2621384	32867251	C	ADD	4898	0.8489	0.04336	0.7797	0.9242	-3.779	0.0001577
6	rs3828886	31548531	G	ADD	4874	0.822	0.0519	0.7425	0.9101	-3.775	0.0001597
6	rs9295844	30389381	C	ADD	4898	0.7925	0.0617	0.7022	0.8944	-3.77	0.0001635
6	rs1736921	29804188	G	ADD	4899	0.8076	0.05671	0.7227	0.9026	-3.768	0.0001647
6	AA_A_67_30018711	30018711	M	ADD	4901	1.211	0.05098	1.096	1.338	3.759	0.0001705
6	SNP_A_30018902_T	30018902	P	ADD	4901	1.211	0.05098	1.096	1.338	3.759	0.0001705
6	SNP_A_30018889	30018889	T	ADD	4901	1.211	0.05098	1.096	1.338	3.759	0.0001705
6	SNP_A_30021116	30021116	G	ADD	4901	1.211	0.05098	1.096	1.338	3.759	0.0001705
6	AA_A_156_30019219_R	30019219	P	ADD	4901	1.211	0.05098	1.096	1.338	3.759	0.0001705
6	SNP_A_30021077	30021077	T	ADD	4901	1.211	0.05098	1.096	1.338	3.759	0.0001705
6	SNP_A_30018642	30018642	A	ADD	4901	1.211	0.05098	1.096	1.338	3.759	0.0001705
6	AA_A_150_30019201	30019201	V	ADD	4901	1.211	0.05098	1.096	1.338	3.759	0.0001705
6	AA_A_44_30018642	30018642	K	ADD	4901	1.211	0.05098	1.096	1.338	3.759	0.0001705
6	SNP_A_30019201	30019201	T	ADD	4901	1.211	0.05098	1.096	1.338	3.759	0.0001705
6	HLA_A_0101	30019970	P	ADD	4901	1.211	0.05098	1.096	1.338	3.759	0.0001705
6	HLA_A_01	30019970	P	ADD	4901	1.211	0.05098	1.096	1.338	3.759	0.0001705
6	AA_A_158_30019225	30019225	V	ADD	4901	1.211	0.05098	1.096	1.338	3.759	0.0001705
6	SNP_A_30019225	30019225	T	ADD	4901	1.211	0.05098	1.096	1.338	3.759	0.0001705
6	SNP_A_30018710	30018710	A	ADD	4901	1.211	0.05098	1.096	1.338	3.759	0.0001705
6	SNP_A-2077850	29937386	A	ADD	4898	1.212	0.05118	1.096	1.34	3.751	0.0001758
6	rs2734970	29942451	T	ADD	4878	1.214	0.05191	1.096	1.344	3.733	0.0001894
6	rs367645	33132477	A	ADD	4888	0.6369	0.1212	0.5022	0.8077	-3.722	0.0001979
6	rs6934993	29445479	G	ADD	4897	1.187	0.04612	1.084	1.299	3.713	0.000205
6	rs16894909	29510666	T	ADD	4898	1.537	0.1161	1.225	1.93	3.706	0.0002106
6	rs1655900	30024597	A	ADD	4871	1.21	0.05159	1.094	1.339	3.703	0.0002134
6	rs16894948	29548236	A	ADD	4862	1.558	0.1199	1.232	1.971	3.701	0.0002147
6	rs1611701	29935935	T	ADD	4703	1.216	0.05291	1.096	1.349	3.695	0.0002197
6	rs1059174	29802406	C	ADD	4895	0.8114	0.05666	0.7261	0.9067	-3.688	0.000226
6	rs365066	33083235	T	ADD	4895	1.165	0.04148	1.074	1.264	3.685	0.0002285
6	AA_A_76_30018738_A	30018738	P	ADD	4901	1.206	0.05094	1.092	1.333	3.684	0.0002299
6	SNP_A_30018738_C	30018738	P	ADD	4901	1.206	0.05094	1.092	1.333	3.684	0.0002299
6	HLA_C_0501	31346171	P	ADD	4901	1.251	0.06077	1.11	1.409	3.682	0.000231
6	HLA_C_05	31346171	P	ADD	4901	1.251	0.06077	1.11	1.409	3.682	0.000231
6	rs740882	29683435	T	ADD	4896	0.7617	0.07394	0.6589	0.8805	-3.681	0.000232
6	rs29224	29689322	T	ADD	4883	0.7635	0.07332	0.6613	0.8815	-3.68	0.0002335
6	rs3116996	33205942	A	ADD	4899	1.221	0.05438	1.098	1.359	3.675	0.0002375
6	rs2508052	29927981	A	ADD	4889	1.207	0.05129	1.091	1.334	3.665	0.0002476
6	rs211455	33436496	A	ADD	4898	0.8436	0.04642	0.7702	0.924	-3.664	0.0002487
6	rs4098859	29885178	G	ADD	4856	0.5097	0.185	0.3547	0.7325	-3.643	0.0002697
6	AA_B_74_31432494	31432494	D	ADD	4901	1.166	0.04206	1.073	1.266	3.642	0.0002707
6	SNP_B_31432495	31432495	C	ADD	4901	1.166	0.04206	1.073	1.266	3.642	0.0002707
6	SNP_A-4301298	29715408	G	ADD	4884	1.192	0.04829	1.084	1.31	3.633	0.0002798
6	rs7452890	31285073	A	ADD	4873	1.178	0.04518	1.078	1.287	3.632	0.0002808
6	rs29228	29731718	A	ADD	4893	1.192	0.04852	1.084	1.311	3.624	0.0002899
6	rs1632953	29800284	A	ADD	4891	0.8137	0.05691	0.7279	0.9098	-3.621	0.0002929
6	rs399604	33082992	C	ADD	4898	1.162	0.04149	1.071	1.26	3.619	0.0002953
6	rs9501063	31241873	C	ADD	4892	0.5707	0.1551	0.4211	0.7734	-3.617	0.0002976
6	rs211457	33473618	T	ADD	4894	0.787	0.06638	0.691	0.8964	-3.608	0.0003088
6	rs29225	29689020	G	ADD	4898	0.766	0.07398	0.6626	0.8856	-3.603	0.0003149
6	SNP_B_31432122	31432122	T	ADD	4901	0.6711	0.1108	0.5401	0.8339	-3.6	0.0003186
6	AA_B_116_31432123_L	31432123	P	ADD	4901	0.6711	0.1108	0.5401	0.8339	-3.6	0.0003186
6	rs29226	29688990	G	ADD	4894	0.7672	0.07382	0.6639	0.8867	-3.589	0.0003314
6	rs984802	30429340	T	ADD	4898	0.8335	0.05078	0.7545	0.9207	-3.587	0.000334
6	rs753725	30998850	T	ADD	4899	1.161	0.04171	1.07	1.26	3.582	0.0003404
6	rs1737070	29838525	C	ADD	4801	0.8161	0.05676	0.7302	0.9121	-3.58	0.0003435
6	SNP_A-1985598	30475206	A	ADD	4781	1.22	0.05566	1.094	1.361	3.571	0.0003549
6	rs2523767	29920786	G	ADD	4854	0.8333	0.05113	0.7538	0.9211	-3.567	0.0003612
6	rs17842396	29694363	C	ADD	4900	0.7692	0.07365	0.6658	0.8887	-3.563	0.0003673
6	rs12528797	32453064	G	ADD	4897	0.7796	0.06988	0.6799	0.8941	-3.562	0.0003676
6	rs1655927	30007472	C	ADD	4786	1.204	0.0521	1.087	1.333	3.558	0.0003732
6	rs2523766	29920813	G	ADD	4896	0.7648	0.07568	0.6593	0.8871	-3.543	0.0003949
6	rs9368669	31356472	C	ADD	4887	0.6345	0.1285	0.4933	0.8163	-3.54	0.0004004
6	rs9267247	31563813	A	ADD	4891	0.8586	0.0431	0.7891	0.9343	-3.536	0.0004064
6	rs6926792	30093828	A	ADD	4886	0.7659	0.07553	0.6605	0.8882	-3.53	0.0004149
6	rs6911737	30073480	A	ADD	4886	0.7581	0.07847	0.65	0.8842	-3.529	0.0004174
6	rs16867690	29693362	T	ADD	4864	0.7708	0.07389	0.6669	0.8909	-3.523	0.000427
6	SNP_DRB1_32660058_C	32660058	P	ADD	4901	0.8095	0.06	0.7197	0.9105	-3.522	0.0004277
6	AA_DRB1_13_32660109_F	32660109	P	ADD	4901	0.8095	0.06	0.7197	0.9105	-3.522	0.0004277
6	AA_DRB1_26_32660070_L	32660070	P	ADD	4901	0.8095	0.06	0.7197	0.9105	-3.522	0.0004277
6	SNP_DRB1_32657592	32657592	A	ADD	4901	0.8095	0.06	0.7197	0.9105	-3.522	0.0004277
6	SNP_DRB1_32660109_A	32660109	P	ADD	4901	0.8095	0.06	0.7197	0.9105	-3.522	0.0004277
6	SNP_DRB1_32660069	32660069	C	ADD	4901	0.8095	0.06	0.7197	0.9105	-3.522	0.0004277
6	SNP_DRB1_32660056_A	32660056	P	ADD	4901	1.235	0.06	1.098	1.389	3.522	0.0004279
6	AA_DRB1_31_32660055_F	32660055	P	ADD	4901	1.235	0.06	1.098	1.389	3.522	0.0004279
6	rs29227	29688567	T	ADD	4896	0.7717	0.07367	0.6679	0.8916	-3.518	0.0004348
6	rs411136	33516520	A	ADD	4882	0.8604	0.04277	0.7912	0.9356	-3.517	0.0004366
6	rs9295805	29505758	T	ADD	4823	0.8464	0.04767	0.7709	0.9293	-3.499	0.0004672
6	rs6908994	31306688	T	ADD	4895	1.197	0.05133	1.082	1.323	3.498	0.0004689
6	rs1736916	29812062	C	ADD	4896	0.821	0.05644	0.735	0.917	-3.495	0.0004736
6	rs4959068	31451823	A	ADD	4804	1.358	0.08757	1.144	1.612	3.493	0.0004783
6	SNP_DRB1_32657421	32657421	A	ADD	4901	0.8108	0.06008	0.7207	0.9121	-3.491	0.0004806
6	AA_DRB1_31_32660055_I	32660055	P	ADD	4901	0.8108	0.06008	0.7207	0.9121	-3.491	0.0004806
6	SNP_DRB1_32660105	32660105	T	ADD	4901	0.8108	0.06008	0.7207	0.9121	-3.491	0.0004806
6	AA_DRB1_30_32660058_C	32660058	P	ADD	4901	0.8108	0.06008	0.7207	0.9121	-3.491	0.0004806
6	AA_DRB1_11_32660115_L	32660115	P	ADD	4901	0.8108	0.06008	0.7207	0.9121	-3.491	0.0004806
6	SNP_DRB1_32657589_C	32657589	P	ADD	4901	0.8108	0.06008	0.7207	0.9121	-3.491	0.0004806
6	AA_DRB1_96_32657590_E	32657590	P	ADD	4901	0.8108	0.06008	0.7207	0.9121	-3.491	0.0004806
6	SNP_DRB1_32657591_C	32657591	P	ADD	4901	0.8108	0.06008	0.7207	0.9121	-3.491	0.0004806
6	HLA_DRB1_01	32660042	P	ADD	4901	0.8108	0.06008	0.7207	0.9121	-3.491	0.0004806
6	SNP_DRB1_32660056_T	32660056	P	ADD	4901	0.8108	0.06008	0.7207	0.9121	-3.491	0.0004806
6	rs1610613	29818942	T	ADD	4896	0.8216	0.05642	0.7356	0.9177	-3.483	0.0004965
6	SNP_A_30020384	30020384	A	ADD	4901	0.6012	0.1465	0.4512	0.8011	-3.474	0.0005123
6	rs4711332	33703377	A	ADD	4898	0.8209	0.05692	0.7342	0.9178	-3.467	0.0005258
6	rs1610630	29837265	C	ADD	4897	0.8237	0.05644	0.7374	0.92	-3.437	0.0005872
6	rs6930777	32459544	T	ADD	4891	0.7856	0.07031	0.6845	0.9017	-3.432	0.0005984
6	AA_B_45_31432581_E	31432581	P	ADD	4901	1.154	0.04183	1.063	1.253	3.428	0.0006084
6	SNP_B_31432582	31432582	C	ADD	4901	1.154	0.04183	1.063	1.253	3.428	0.0006084
6	SNP_B_31432583	31432583	T	ADD	4901	1.154	0.04183	1.063	1.253	3.428	0.0006084
6	SNP_A_30018439	30018439	C	ADD	4901	0.7663	0.07775	0.658	0.8924	-3.424	0.000617
6	rs7741807	29788636	C	ADD	4901	0.5797	0.1592	0.4243	0.7921	-3.424	0.0006179
6	rs1633070	29832126	T	ADD	4874	0.824	0.05657	0.7375	0.9206	-3.422	0.0006223
6	rs2394999	31508914	G	ADD	4895	0.7995	0.06547	0.7032	0.9089	-3.418	0.0006302
6	rs1633069	29832180	C	ADD	4900	0.8247	0.05643	0.7384	0.9212	-3.415	0.0006379
6	HLA_DQA1_0303	32716284	P	ADD	4901	0.3923	0.2744	0.2291	0.6717	-3.41	0.00065
6	AA_DQA1_160_32717943	32717943	D	ADD	4901	0.3923	0.2744	0.2291	0.6717	-3.41	0.00065
6	SNP_DQA1_32717943	32717943	A	ADD	4901	0.3923	0.2744	0.2291	0.6717	-3.41	0.00065
6	rs29240	29715455	G	ADD	4886	0.6508	0.126	0.5084	0.8331	-3.41	0.0006503
6	rs2747476	33459229	C	ADD	4891	0.7982	0.06613	0.7011	0.9086	-3.409	0.0006513
6	rs9295967	31291999	G	ADD	4888	0.8323	0.05386	0.7489	0.925	-3.408	0.0006539
6	HLA_A_32	30019970	P	ADD	4901	0.5975	0.1517	0.4438	0.8044	-3.395	0.0006873
6	SNP_A_30020321	30020321	A	ADD	4901	0.5975	0.1517	0.4438	0.8044	-3.395	0.0006873
6	AA_A_77_30018741_S	30018741	P	ADD	4901	0.5975	0.1517	0.4438	0.8044	-3.395	0.0006873
6	SNP_A_30018741	30018741	G	ADD	4901	0.5975	0.1517	0.4438	0.8044	-3.395	0.0006873
6	HLA_A_3201	30019970	P	ADD	4901	0.5975	0.1517	0.4438	0.8044	-3.395	0.0006873
6	AA_A_297_30020322	30020322	M	ADD	4901	0.5975	0.1517	0.4438	0.8044	-3.395	0.0006873
6	SNP_A_30020187	30020187	C	ADD	4901	0.5975	0.1517	0.4438	0.8044	-3.395	0.0006873
6	SNP_A_30019077	30019077	C	ADD	4901	0.5975	0.1517	0.4438	0.8044	-3.395	0.0006873
6	AA_A_109_30019078	30019078	L	ADD	4901	0.5975	0.1517	0.4438	0.8044	-3.395	0.0006873
6	SNP_A_30018619	30018619	T	ADD	4901	0.5975	0.1517	0.4438	0.8044	-3.395	0.0006873
6	rs3757340	31029861	C	ADD	4893	0.8505	0.04772	0.7746	0.9339	-3.393	0.0006912
6	rs1737068	29838902	C	ADD	4898	0.8258	0.05647	0.7393	0.9225	-3.389	0.0007011
6	rs3130014	33420286	G	ADD	4892	0.8578	0.0455	0.7846	0.9378	-3.372	0.000747
6	rs1611704	29936446	T	ADD	4728	1.163	0.04487	1.065	1.27	3.364	0.0007683
6	AA_DPB1_69_33156619_K	33156619	P	ADD	4901	0.8315	0.05486	0.7467	0.9259	-3.364	0.0007689
6	SNP_B_31432180_G	31432180	P	ADD	4901	0.7636	0.08023	0.6525	0.8936	-3.362	0.0007727
6	AA_B_97_31432180_T	31432180	P	ADD	4901	0.7636	0.08023	0.6525	0.8936	-3.362	0.0007727
6	HLA_DRB1_0101	32660042	P	ADD	4901	0.8142	0.06125	0.7221	0.9181	-3.355	0.0007936
6	SNP_A_30019218	30019218	C	ADD	4901	1.156	0.04335	1.062	1.258	3.338	0.000844
6	rs2516460	31526679	T	ADD	4826	0.8712	0.04137	0.8034	0.9448	-3.332	0.0008626
6	AA_DPB1_194_33161555_R	33161555	P	ADD	4901	0.7877	0.07171	0.6844	0.9066	-3.328	0.0008758
6	AA_A_95_30019036_I	30019036	P	ADD	4901	0.8697	0.04203	0.8009	0.9443	-3.323	0.0008921
6	AA_A_66_30018708	30018708	N	ADD	4901	0.8697	0.04203	0.8009	0.9443	-3.323	0.0008921
6	SNP_A_30018695	30018695	C	ADD	4901	0.8697	0.04203	0.8009	0.9443	-3.323	0.0008921
6	SNP_A_30018709	30018709	T	ADD	4901	0.8697	0.04203	0.8009	0.9443	-3.323	0.0008921
6	SNP_A_30019035_A	30019035	P	ADD	4901	0.8697	0.04203	0.8009	0.9443	-3.323	0.0008921
6	SNP_A_30018506	30018506	C	ADD	4901	0.8697	0.04203	0.8009	0.9443	-3.323	0.0008921
6	AA_A_114_30019093_H	30019093	P	ADD	4901	1.15	0.04203	1.059	1.249	3.322	0.0008924
6	AA_A_116_30019099_Y	30019099	P	ADD	4901	1.15	0.04203	1.059	1.249	3.322	0.0008924
6	SNP_A_30019094_C	30019094	P	ADD	4901	1.15	0.04203	1.059	1.249	3.322	0.0008924
6	SNP_A_30019098_T	30019098	P	ADD	4901	1.15	0.04203	1.059	1.249	3.322	0.0008924
6	rs3130666	30848139	A	ADD	4897	0.6716	0.1198	0.531	0.8494	-3.322	0.0008939
6	rs3130991	31195333	T	ADD	4897	0.8615	0.04498	0.7888	0.9409	-3.313	0.0009219
6	rs9268402	32449331	G	ADD	4900	0.8698	0.04211	0.8009	0.9446	-3.313	0.000922
6	SNP_A_30018902_C	30018902	P	ADD	4901	0.8469	0.05023	0.7675	0.9346	-3.307	0.0009423
6	rs10946988	29479863	A	ADD	4892	0.8553	0.04736	0.7795	0.9385	-3.3	0.0009679
6	rs2071286	32287874	T	ADD	4897	1.187	0.05193	1.072	1.314	3.294	0.0009865
6	rs7452756	31284581	G	ADD	4846	0.8375	0.05388	0.7535	0.9307	-3.292	0.0009943
6	rs9261739	30475514	C	ADD	4732	0.8326	0.05567	0.7465	0.9286	-3.291	0.0009989
6	rs9295965	31287012	C	ADD	4889	0.8375	0.05397	0.7534	0.9309	-3.286	0.001017
6	rs9357075	29090266	A	ADD	4872	0.8249	0.05861	0.7354	0.9254	-3.283	0.001027
6	SNP_DPB1_33156517	33156517	A	ADD	4901	1.256	0.06957	1.096	1.44	3.279	0.001042
6	AA_DPB1_35_33156517_Y	33156517	P	ADD	4901	1.256	0.06957	1.096	1.44	3.279	0.001042
6	rs9366829	33881177	A	ADD	4826	0.8718	0.04186	0.8031	0.9463	-3.277	0.001047
6	rs4947244	30062343	G	ADD	4895	1.164	0.04646	1.063	1.275	3.275	0.001055
6	HLA_DPB1_0201	33157346	P	ADD	4901	1.208	0.05792	1.079	1.354	3.269	0.001079
6	HLA_DPB1_02	33157346	P	ADD	4901	1.208	0.05792	1.079	1.354	3.269	0.001079
6	rs2075800	31885925	T	ADD	4893	1.155	0.04418	1.06	1.26	3.269	0.001079
6	AA_C_275_31345841_E	31345841	P	ADD	4901	1.175	0.0494	1.067	1.295	3.267	0.001087
6	AA_C_114_31347035	31347035	N	ADD	4901	0.851	0.0494	0.7725	0.9375	-3.267	0.001088
6	SNP_C_31347036	31347036	T	ADD	4901	0.851	0.0494	0.7725	0.9375	-3.267	0.001088
6	rs3129012	30096621	A	ADD	4893	1.178	0.05011	1.068	1.299	3.267	0.001088
6	rs4713633	33585118	G	ADD	4895	0.8003	0.06824	0.7001	0.9148	-3.265	0.001095
6	rs2530709	31048548	G	ADD	4895	0.8589	0.0466	0.7839	0.941	-3.265	0.001096
6	rs1610603	29816201	T	ADD	4874	0.8308	0.05685	0.7432	0.9288	-3.26	0.001115
6	SNP_B_31432843_G	31432843	P	ADD	4901	0.8312	0.05685	0.7436	0.9292	-3.252	0.001147
6	rs1627465	29790880	G	ADD	4885	0.8581	0.04709	0.7824	0.941	-3.251	0.001151
6	HLA_C_12	31346171	P	ADD	4901	0.6786	0.1195	0.5369	0.8576	-3.246	0.001169
6	AA_C_116_31347029_F	31347029	P	ADD	4901	0.8539	0.04869	0.7762	0.9394	-3.243	0.001181
6	SNP_B_31432036	31432036	A	ADD	4901	0.6289	0.1431	0.4751	0.8325	-3.242	0.001189
6	SNP_B_31432722_C	31432722	P	ADD	4901	0.6289	0.1431	0.4751	0.8325	-3.242	0.001189
6	AA_B_145_31432036	31432036	L	ADD	4901	0.6289	0.1431	0.4751	0.8325	-3.242	0.001189
6	SNP_B_31431724	31431724	A	ADD	4901	0.6289	0.1431	0.4751	0.8325	-3.242	0.001189
6	HLA_B_1302	31431272	P	ADD	4901	0.6289	0.1431	0.4751	0.8325	-3.242	0.001189
6	HLA_B_13	31431272	P	ADD	4901	0.6289	0.1431	0.4751	0.8325	-3.242	0.001189
6	SNP_B_31430741	31430741	T	ADD	4901	0.6289	0.1431	0.4751	0.8325	-3.242	0.001189
6	SNP_B_31430685	31430685	G	ADD	4901	0.6289	0.1431	0.4751	0.8325	-3.242	0.001189
6	rs4713325	30491421	G	ADD	4889	1.185	0.05263	1.069	1.314	3.225	0.001259
6	rs2240063	31222724	T	ADD	4881	0.8739	0.04184	0.8051	0.9486	-3.221	0.001279
6	SNP_DQB1_32742351_C	32742351	P	ADD	4901	1.144	0.04188	1.054	1.242	3.22	0.001282
6	SNP_DQB1_32742319_A	32742319	P	ADD	4901	1.144	0.04188	1.054	1.242	3.22	0.001282
6	SNP_B_31432056	31432056	C	ADD	4901	0.8703	0.04316	0.7997	0.9471	-3.219	0.001288
6	rs1737060	29840948	G	ADD	4835	0.8339	0.05665	0.7463	0.9318	-3.206	0.001345
6	rs4713630	33580919	T	ADD	4900	0.8041	0.06819	0.7035	0.919	-3.198	0.001383
6	SNP_C_31347029_A	31347029	P	ADD	4901	0.8572	0.04819	0.78	0.9421	-3.197	0.001389
6	rs2734990	29920484	T	ADD	4846	0.8496	0.05104	0.7687	0.9389	-3.194	0.001401
6	rs9380173	30417084	A	ADD	4890	0.8139	0.06459	0.7171	0.9237	-3.189	0.001427
6	SNP_A-1801644	29786499	A	ADD	4894	0.8612	0.0469	0.7856	0.9442	-3.185	0.001448
6	rs1611388	29788768	C	ADD	4895	0.8609	0.04705	0.7851	0.9441	-3.183	0.00146
6	rs6907322	32432923	A	ADD	4901	1.185	0.05337	1.067	1.316	3.179	0.001478
6	HLA_DPB1_01	33157346	P	ADD	4901	1.267	0.07455	1.095	1.466	3.175	0.001498
6	HLA_DPB1_0101	33157346	P	ADD	4901	1.267	0.07455	1.095	1.466	3.175	0.001498
6	SNP_DPB1_33161555	33161555	A	ADD	4901	1.267	0.07455	1.095	1.466	3.175	0.001498
6	AA_DPB1_194_33161555_Q	33161555	P	ADD	4901	1.267	0.07455	1.095	1.466	3.175	0.001498
6	rs261950	30377540	T	ADD	4898	0.8566	0.04874	0.7786	0.9425	-3.175	0.001498
6	rs4713328	30491855	T	ADD	4879	1.181	0.05244	1.066	1.309	3.172	0.001514
6	rs1611381	29788471	T	ADD	4894	0.8614	0.04708	0.7854	0.9446	-3.169	0.001528
6	rs3130531	31314595	A	ADD	4896	0.8738	0.04264	0.8037	0.9499	-3.165	0.00155
6	rs211453	33438109	G	ADD	4896	0.8699	0.0441	0.7979	0.9484	-3.16	0.001575
6	rs9258555	29920995	C	ADD	4887	0.7876	0.0756	0.6791	0.9134	-3.158	0.001586
6	rs9357123	31370848	A	ADD	4881	0.7595	0.08712	0.6403	0.9009	-3.158	0.001589
6	rs9357092	30092231	A	ADD	4897	1.158	0.04634	1.057	1.268	3.157	0.001595
6	rs6912771	30392354	A	ADD	4898	0.8572	0.04882	0.779	0.9433	-3.156	0.001601
6	rs6924453	30393934	A	ADD	4898	0.8576	0.0487	0.7795	0.9435	-3.154	0.001608
6	rs9257745	29414635	T	ADD	4897	1.204	0.05907	1.073	1.352	3.148	0.001645
6	rs9295957	31265572	A	ADD	4691	1.176	0.05161	1.063	1.301	3.145	0.00166
6	rs1611356	29786995	C	ADD	4900	0.8628	0.047	0.7868	0.946	-3.141	0.001686
6	rs356960	30076254	T	ADD	4892	0.7562	0.089	0.6352	0.9003	-3.14	0.001691
6	rs7752270	29161977	A	ADD	4680	1.3	0.08379	1.103	1.532	3.13	0.001748
6	SNP_B_31432187_A	31432187	P	ADD	4901	0.7911	0.07489	0.6831	0.9162	-3.129	0.001754
6	SNP_B_31432188	31432188	A	ADD	4901	0.7911	0.07489	0.6831	0.9162	-3.129	0.001754
6	AA_B_95_31432186_W	31432186	P	ADD	4901	0.7911	0.07489	0.6831	0.9162	-3.129	0.001754
6	SNP_B_31432185	31432185	C	ADD	4901	0.7911	0.07489	0.6831	0.9162	-3.129	0.001754
6	SNP_B_31432186	31432186	C	ADD	4901	0.7911	0.07489	0.6831	0.9162	-3.129	0.001754
6	rs4713603	33087587	C	ADD	4896	0.8789	0.04134	0.8105	0.9531	-3.123	0.001792
6	rs2523693	31526103	C	ADD	4846	0.8773	0.04205	0.8079	0.9527	-3.112	0.001857
6	rs261947	30379123	C	ADD	4898	0.8591	0.0488	0.7807	0.9454	-3.111	0.001862
6	rs9366734	29095037	G	ADD	4891	0.8357	0.05769	0.7464	0.9357	-3.111	0.001862
6	SNP_A_30018979_T	30018979	P	ADD	4901	0.833	0.05894	0.7421	0.935	-3.101	0.001931
6	SNP_A_30020809	30020809	T	ADD	4901	0.833	0.05894	0.7421	0.935	-3.101	0.001931
6	SNP_A_30018799	30018799	G	ADD	4901	0.833	0.05894	0.7421	0.935	-3.101	0.001931
6	SNP_A_30021053	30021053	A	ADD	4901	0.833	0.05894	0.7421	0.935	-3.101	0.001931
6	SNP_A_30021057	30021057	A	ADD	4901	0.833	0.05894	0.7421	0.935	-3.101	0.001931
6	rs7764491	33168818	G	ADD	4898	0.6938	0.118	0.5506	0.8742	-3.099	0.001939
6	rs7763822	33168406	T	ADD	4899	0.694	0.118	0.5508	0.8745	-3.096	0.001959
6	AA_DPB1_69_33156619_E	33156619	P	ADD	4901	1.188	0.05584	1.064	1.325	3.078	0.002084
6	SNP_DPB1_33156618	33156618	G	ADD	4901	1.188	0.05584	1.064	1.325	3.078	0.002084
6	rs259925	30100716	A	ADD	4900	0.7624	0.08841	0.6411	0.9067	-3.068	0.002153
6	rs259920	30133738	A	ADD	4894	0.7618	0.0887	0.6402	0.9064	-3.067	0.00216
6	rs9469529	33695421	G	ADD	4888	0.8131	0.06746	0.7124	0.9281	-3.067	0.002165
6	rs2068204	33166696	A	ADD	4867	0.6784	0.1268	0.5292	0.8698	-3.061	0.002209
6	rs1794681	33687639	T	ADD	4848	0.8134	0.06757	0.7125	0.9286	-3.057	0.002237
6	SNP_A-2309851	29783594	A	ADD	4897	0.8666	0.04688	0.7905	0.95	-3.054	0.002261
6	rs1610585	29783655	C	ADD	4898	0.867	0.04695	0.7907	0.9505	-3.04	0.002362
6	AA_A_283_30020280	30020280	H	ADD	4901	0.4437	0.2681	0.2624	0.7504	-3.031	0.002435
6	HLA_A_23	30019970	P	ADD	4901	0.4437	0.2681	0.2624	0.7504	-3.031	0.002435
6	HLA_A_2301	30019970	P	ADD	4901	0.4437	0.2681	0.2624	0.7504	-3.031	0.002435
6	SNP_A_30020280	30020280	A	ADD	4901	0.4437	0.2681	0.2624	0.7504	-3.031	0.002435
6	rs3116788	29782176	C	ADD	4829	0.8639	0.04835	0.7858	0.9497	-3.027	0.002471
6	rs10484551	30364817	A	ADD	4864	0.6972	0.1194	0.5517	0.881	-3.021	0.002519
6	rs1610586	29784295	T	ADD	4895	0.868	0.04695	0.7917	0.9516	-3.016	0.002564
6	rs2844845	29820738	A	ADD	4895	0.841	0.05773	0.751	0.9418	-2.999	0.002709
6	rs4713327	30491747	G	ADD	4896	1.138	0.04304	1.046	1.238	2.996	0.002733
6	rs2253981	29913901	A	ADD	4893	0.8679	0.0473	0.7911	0.9522	-2.995	0.002749
6	SNP_A_30019098_G	30019098	P	ADD	4901	0.8821	0.04195	0.8125	0.9577	-2.99	0.002791
6	SNP_A_30019094_G	30019094	P	ADD	4901	0.8821	0.04195	0.8125	0.9577	-2.99	0.002791
6	AA_A_116_30019099_D	30019099	P	ADD	4901	0.8821	0.04195	0.8125	0.9577	-2.99	0.002791
6	rs9257453	29076909	G	ADD	4897	1.256	0.07677	1.081	1.46	2.974	0.002939
6	rs16896944	30134125	C	ADD	4892	1.431	0.1205	1.13	1.813	2.974	0.002942
6	SNP_B_31432690_G	31432690	P	ADD	4901	1.179	0.05536	1.058	1.314	2.972	0.002963
6	AA_B_9_31432689_H	31432689	P	ADD	4901	1.179	0.05536	1.058	1.314	2.972	0.002963
6	rs11965547	31944130	A	ADD	4891	1.227	0.06912	1.072	1.406	2.965	0.003027
6	SNP_B_31431393	31431393	A	ADD	4901	0.3546	0.3497	0.1787	0.7038	-2.964	0.003034
6	SNP_B_31431686	31431686	A	ADD	4901	0.3546	0.3497	0.1787	0.7038	-2.964	0.003034
6	SNP_B_31430746	31430746	A	ADD	4901	0.3546	0.3497	0.1787	0.7038	-2.964	0.003034
6	rs9257725	29403873	T	ADD	4872	1.191	0.05906	1.061	1.337	2.963	0.003043
6	rs6901216	33915069	C	ADD	4890	0.8802	0.04308	0.8089	0.9577	-2.963	0.003044
6	rs3119021	33537930	A	ADD	4896	0.7879	0.08063	0.6727	0.9228	-2.956	0.003117
6	HLA_B_52	31431272	P	ADD	4901	0.2087	0.5302	0.07382	0.5899	-2.955	0.003123
6	HLA_B_5201	31431272	P	ADD	4901	0.2087	0.5302	0.07382	0.5899	-2.955	0.003123
6	SNP_A_30018381	30018381	A	ADD	4901	1.219	0.06701	1.069	1.39	2.951	0.003169
6	SNP_A_30020365	30020365	C	ADD	4901	1.219	0.06701	1.069	1.39	2.951	0.003169
6	SNP_A_30019583	30019583	A	ADD	4901	1.219	0.06701	1.069	1.39	2.951	0.003169
6	SNP_A_30019816	30019816	A	ADD	4901	1.219	0.06701	1.069	1.39	2.951	0.003169
6	AA_A_282_30020277	30020277	V	ADD	4901	1.219	0.06701	1.069	1.39	2.951	0.003169
6	SNP_A_30018452	30018452	A	ADD	4901	1.219	0.06701	1.069	1.39	2.951	0.003169
6	SNP_A_30020276	30020276	G	ADD	4901	1.219	0.06701	1.069	1.39	2.951	0.003169
6	SNP_A_30019930	30019930	T	ADD	4901	1.219	0.06701	1.069	1.39	2.951	0.003169
6	SNP_A_30019936	30019936	A	ADD	4901	1.219	0.06701	1.069	1.39	2.951	0.003169
6	SNP_A_30020628	30020628	C	ADD	4901	1.219	0.06701	1.069	1.39	2.951	0.003169
6	SNP_A_30020541	30020541	G	ADD	4901	1.219	0.06701	1.069	1.39	2.951	0.003169
6	SNP_A_30020543	30020543	C	ADD	4901	1.219	0.06701	1.069	1.39	2.951	0.003169
6	SNP_A_30020692	30020692	T	ADD	4901	1.219	0.06701	1.069	1.39	2.951	0.003169
6	SNP_A_30020666	30020666	T	ADD	4901	1.219	0.06701	1.069	1.39	2.951	0.003169
6	SNP_A_30020659	30020659	G	ADD	4901	1.219	0.06701	1.069	1.39	2.951	0.003169
6	SNP_A_30020065	30020065	A	ADD	4901	1.219	0.06701	1.069	1.39	2.951	0.003169
6	SNP_A_30020635	30020635	T	ADD	4901	1.219	0.06701	1.069	1.39	2.951	0.003169
6	SNP_A_30020260	30020260	A	ADD	4901	1.219	0.06701	1.069	1.39	2.951	0.003169
6	SNP_A_30019550	30019550	C	ADD	4901	1.219	0.06701	1.069	1.39	2.951	0.003169
6	SNP_A_30020077	30020077	A	ADD	4901	1.219	0.06701	1.069	1.39	2.951	0.003169
6	SNP_A_30019513	30019513	C	ADD	4901	1.219	0.06701	1.069	1.39	2.951	0.003169
6	SNP_A_30019339	30019339	G	ADD	4901	1.219	0.06701	1.069	1.39	2.951	0.003169
6	AA_A_62_30018696_E	30018696	P	ADD	4901	1.219	0.06701	1.069	1.39	2.951	0.003169
6	SNP_A_30019323_A	30019323	P	ADD	4901	1.219	0.06701	1.069	1.39	2.951	0.003169
6	SNP_A_30018704	30018704	G	ADD	4901	1.219	0.06701	1.069	1.39	2.951	0.003169
6	SNP_A_30020917	30020917	A	ADD	4901	1.219	0.06701	1.069	1.39	2.951	0.003169
6	SNP_A_30019048	30019048	T	ADD	4901	1.219	0.06701	1.069	1.39	2.951	0.003169
6	AA_A_99_30019048	30019048	F	ADD	4901	1.219	0.06701	1.069	1.39	2.951	0.003169
6	AA_A_95_30019036_L	30019036	P	ADD	4901	1.219	0.06701	1.069	1.39	2.951	0.003169
6	SNP_A_30019035_C	30019035	P	ADD	4901	1.219	0.06701	1.069	1.39	2.951	0.003169
6	SNP_A_30019524	30019524	A	ADD	4901	1.219	0.06701	1.069	1.39	2.951	0.003169
6	SNP_A_30018926	30018926	A	ADD	4901	1.219	0.06701	1.069	1.39	2.951	0.003169
6	SNP_A_30018840	30018840	G	ADD	4901	1.219	0.06701	1.069	1.39	2.951	0.003169
6	SNP_A_30021180	30021180	G	ADD	4901	1.219	0.06701	1.069	1.39	2.951	0.003169
6	AA_A_65_30018705	30018705	G	ADD	4901	1.219	0.06701	1.069	1.39	2.951	0.003169
6	AA_A_311_30020364	30020364	N	ADD	4901	1.219	0.06701	1.069	1.39	2.951	0.003169
6	rs2295120	33168747	A	ADD	4897	0.6847	0.1285	0.5322	0.8809	-2.947	0.003213
6	rs2523726	30435732	A	ADD	4900	0.8304	0.06312	0.7337	0.9397	-2.945	0.003229
6	rs1233405	29637733	A	ADD	4882	1.129	0.04125	1.041	1.224	2.943	0.003251
6	rs9295961	31275477	C	ADD	4746	0.7581	0.09418	0.6303	0.9118	-2.94	0.00328
6	rs9296009	32222493	T	ADD	4897	1.154	0.04871	1.049	1.269	2.939	0.003296
6	rs2253802	30792665	T	ADD	4898	0.7074	0.1179	0.5614	0.8913	-2.935	0.003331
6	rs2894180	31280634	A	ADD	4894	1.228	0.06996	1.07	1.408	2.933	0.003354
6	rs2254071	29914041	C	ADD	4894	0.8708	0.04719	0.7938	0.9552	-2.932	0.003371
6	rs3131785	31009874	C	ADD	4893	0.8858	0.04167	0.8163	0.9612	-2.91	0.003612
6	rs2517592	30201116	T	ADD	4862	1.146	0.04679	1.045	1.256	2.909	0.003626
6	SNP_C_31346974	31346974	A	ADD	4901	0.7027	0.1214	0.554	0.8915	-2.907	0.003654
6	HLA_C_1203	31346171	P	ADD	4901	0.7027	0.1214	0.554	0.8915	-2.907	0.003654
6	rs1737055	29841721	A	ADD	4891	0.8724	0.04701	0.7956	0.9566	-2.904	0.003689
6	rs3131784	31011927	C	ADD	4898	0.8864	0.04166	0.8169	0.9618	-2.895	0.003792
6	rs11753875	33912288	A	ADD	4891	0.887	0.04149	0.8177	0.9621	-2.89	0.003847
6	rs1737076	29833300	G	ADD	4849	1.13	0.04252	1.04	1.228	2.872	0.00408
6	AA_DPB1_55_33156577_E	33156577	P	ADD	4901	0.5485	0.2094	0.3638	0.8268	-2.868	0.004131
6	SNP_DPB1_33161587	33161587	A	ADD	4901	0.5485	0.2094	0.3638	0.8268	-2.868	0.004131
6	AA_DPB1_205_33161588_M	33161588	P	ADD	4901	0.5485	0.2094	0.3638	0.8268	-2.868	0.004131
6	SNP_DPB1_33156578	33156578	G	ADD	4901	0.5485	0.2094	0.3638	0.8268	-2.868	0.004131
6	rs435945	33604610	T	ADD	4896	0.7819	0.08611	0.6605	0.9256	-2.857	0.004273
6	HLA_B_1401	31431272	P	ADD	4901	0.1798	0.6018	0.05527	0.5849	-2.851	0.004356
6	rs2524202	30471352	C	ADD	4895	0.8388	0.06177	0.7432	0.9468	-2.845	0.004436
6	rs427037	32320242	G	ADD	4875	0.8558	0.05479	0.7687	0.9528	-2.842	0.004477
6	rs9405035	32515046	A	ADD	4879	1.443	0.1292	1.12	1.859	2.84	0.004508
6	rs1035798	32259200	A	ADD	4842	1.154	0.05059	1.045	1.275	2.835	0.004585
6	rs210125	33684663	A	ADD	4779	0.8654	0.05108	0.7829	0.9565	-2.831	0.004646
6	rs3873352	31130092	G	ADD	4893	1.212	0.06808	1.06	1.385	2.819	0.004819
6	rs9380343	33187144	T	ADD	4898	0.7048	0.1245	0.5521	0.8996	-2.81	0.004954
6	AA_A_152_30019207_E	30019207	P	ADD	4901	0.8443	0.06043	0.75	0.9504	-2.802	0.005081
6	SNP_A_30019207_A	30019207	P	ADD	4901	0.8443	0.06043	0.75	0.9504	-2.802	0.005081
6	rs10947028	29940846	C	ADD	4890	0.7454	0.1053	0.6065	0.9162	-2.791	0.005251
6	rs1632971	29885890	T	ADD	4855	0.8433	0.06121	0.7479	0.9508	-2.785	0.005357
6	SNP_C_31347409	31347409	T	ADD	4901	1.124	0.04212	1.035	1.221	2.778	0.005469
6	AA_C_73_31347408	31347408	T	ADD	4901	1.124	0.04212	1.035	1.221	2.778	0.005469
6	AA_A_114_30019093_Q	30019093	P	ADD	4901	0.7638	0.09742	0.631	0.9245	-2.766	0.00567
6	AA_A_299_30020328	30020328	A	ADD	4901	0.7638	0.09742	0.631	0.9245	-2.766	0.00567
6	SNP_A_30021158	30021158	T	ADD	4901	0.7638	0.09742	0.631	0.9245	-2.766	0.00567
6	AA_A_246_30020067	30020067	S	ADD	4901	0.7638	0.09742	0.631	0.9245	-2.766	0.00567
6	SNP_A_30020904	30020904	G	ADD	4901	0.7638	0.09742	0.631	0.9245	-2.766	0.00567
6	SNP_A_30020980	30020980	C	ADD	4901	0.7638	0.09742	0.631	0.9245	-2.766	0.00567
6	SNP_A_30021016	30021016	A	ADD	4901	0.7638	0.09742	0.631	0.9245	-2.766	0.00567
6	AA_A_334_30021017	30021017	M	ADD	4901	0.7638	0.09742	0.631	0.9245	-2.766	0.00567
6	SNP_A_30021090	30021090	G	ADD	4901	0.7638	0.09742	0.631	0.9245	-2.766	0.00567
6	SNP_A_30020066	30020066	T	ADD	4901	0.7638	0.09742	0.631	0.9245	-2.766	0.00567
6	SNP_A_30020327	30020327	G	ADD	4901	0.7638	0.09742	0.631	0.9245	-2.766	0.00567
6	rs805267	31747736	A	ADD	4895	0.6823	0.1383	0.5203	0.8948	-2.763	0.005719
6	rs1233397	29653694	G	ADD	4898	0.8662	0.05222	0.7819	0.9595	-2.751	0.005933
6	SNP_B_31432722_G	31432722	P	ADD	4901	0.8055	0.07864	0.6905	0.9397	-2.75	0.005953
6	rs2856816	33153478	C	ADD	4900	1.207	0.06838	1.055	1.38	2.747	0.006023
6	rs2516687	30472566	T	ADD	4887	0.7132	0.1232	0.5601	0.908	-2.743	0.006089
6	SNP_C_31347600_A	31347600	P	ADD	4901	0.667	0.1479	0.4992	0.8914	-2.737	0.006191
6	AA_C_9_31347600_F	31347600	P	ADD	4901	0.667	0.1479	0.4992	0.8914	-2.737	0.006191
6	HLA_C_01	31346171	P	ADD	4901	0.667	0.1479	0.4992	0.8914	-2.737	0.006191
6	AA_C_248_31346046	31346046	M	ADD	4901	0.667	0.1479	0.4992	0.8914	-2.737	0.006191
6	SNP_C_31346780	31346780	G	ADD	4901	0.667	0.1479	0.4992	0.8914	-2.737	0.006191
6	SNP_C_31347581	31347581	A	ADD	4901	0.667	0.1479	0.4992	0.8914	-2.737	0.006191
6	SNP_C_31347706	31347706	A	ADD	4901	0.667	0.1479	0.4992	0.8914	-2.737	0.006191
6	SNP_C_31347712	31347712	T	ADD	4901	0.667	0.1479	0.4992	0.8914	-2.737	0.006191
6	SNP_C_31346047	31346047	T	ADD	4901	0.667	0.1479	0.4992	0.8914	-2.737	0.006191
6	HLA_C_0102	31346171	P	ADD	4901	0.667	0.1479	0.4992	0.8914	-2.737	0.006191
6	AA_C_6_31347609	31347609	K	ADD	4901	0.667	0.1479	0.4992	0.8914	-2.737	0.006191
6	AA_C_99_31347080_C	31347080	P	ADD	4901	0.667	0.1479	0.4992	0.8914	-2.737	0.006191
6	SNP_C_31347609	31347609	T	ADD	4901	0.667	0.1479	0.4992	0.8914	-2.737	0.006191
6	SNP_C_31347080_C	31347080	P	ADD	4901	0.667	0.1479	0.4992	0.8914	-2.737	0.006191
6	SNP_A_30020489	30020489	G	ADD	4901	1.125	0.0431	1.034	1.224	2.731	0.006309
6	SNP_A_30021021	30021021	C	ADD	4901	0.8477	0.06059	0.7528	0.9546	-2.726	0.006403
6	SNP_A_30020472_G	30020472	P	ADD	4901	0.8477	0.06059	0.7528	0.9546	-2.726	0.006403
6	HLA_A_03	30019970	P	ADD	4901	0.8477	0.06059	0.7528	0.9546	-2.726	0.006403
6	SNP_A_30020496	30020496	T	ADD	4901	0.8477	0.06059	0.7528	0.9546	-2.726	0.006403
6	SNP_A_30019235	30019235	T	ADD	4901	0.8477	0.06059	0.7528	0.9546	-2.726	0.006403
6	SNP_A_30018813	30018813	G	ADD	4901	0.8477	0.06059	0.7528	0.9546	-2.726	0.006403
6	SNP_A_30018475	30018475	C	ADD	4901	0.8477	0.06059	0.7528	0.9546	-2.726	0.006403
6	HLA_A_0301	30019970	P	ADD	4901	0.8477	0.06059	0.7528	0.9546	-2.726	0.006403
6	AA_A_161_30019234	30019234	D	ADD	4901	0.8477	0.06059	0.7528	0.9546	-2.726	0.006403
6	SNP_A_30020914	30020914	C	ADD	4901	0.8477	0.06059	0.7528	0.9546	-2.726	0.006403
6	SNP_A_30020923	30020923	T	ADD	4901	0.8477	0.06059	0.7528	0.9546	-2.726	0.006403
6	rs1541270	30211310	T	ADD	4892	1.141	0.04834	1.038	1.254	2.725	0.006432
6	HLA_DPB1_0501	33157346	P	ADD	4901	0.4831	0.2678	0.2858	0.8165	-2.717	0.00659
6	SNP_DPB1_33156516	33156516	C	ADD	4901	0.4831	0.2678	0.2858	0.8165	-2.717	0.00659
6	HLA_DPB1_05	33157346	P	ADD	4901	0.4831	0.2678	0.2858	0.8165	-2.717	0.00659
6	AA_DPB1_35_33156517_L	33156517	P	ADD	4901	0.4831	0.2678	0.2858	0.8165	-2.717	0.00659
6	rs2074470	29502406	G	ADD	4889	0.8837	0.04556	0.8082	0.9663	-2.713	0.006671
6	rs444697	33682987	A	ADD	4897	1.134	0.04639	1.035	1.242	2.71	0.006736
6	SNP_A_30019219_G	30019219	P	ADD	4901	1.139	0.04812	1.036	1.252	2.704	0.006848
6	SNP_C_31347130_C	31347130	P	ADD	4901	0.8943	0.04175	0.824	0.9705	-2.676	0.007443
6	SNP_A_30018398	30018398	T	ADD	4901	0.7682	0.09873	0.633	0.9322	-2.671	0.007562
6	SNP_A_30019128	30019128	T	ADD	4901	0.7682	0.09873	0.633	0.9322	-2.671	0.007562
6	AA_A_-11_30018350	30018350	L	ADD	4901	0.7682	0.09873	0.633	0.9322	-2.671	0.007562
6	SNP_A_30018982	30018982	A	ADD	4901	0.7682	0.09873	0.633	0.9322	-2.671	0.007562
6	SNP_A_30018350	30018350	T	ADD	4901	0.7682	0.09873	0.633	0.9322	-2.671	0.007562
6	SNP_A_30018461_T	30018461	P	ADD	4901	0.7682	0.09873	0.633	0.9322	-2.671	0.007562
6	SNP_A_30020352	30020352	G	ADD	4901	0.7682	0.09873	0.633	0.9322	-2.671	0.007562
6	SNP_A_30019009	30019009	T	ADD	4901	0.7682	0.09873	0.633	0.9322	-2.671	0.007562
6	SNP_A_30020305	30020305	A	ADD	4901	0.7682	0.09873	0.633	0.9322	-2.671	0.007562
6	AA_A_307_30020352	30020352	R	ADD	4901	0.7682	0.09873	0.633	0.9322	-2.671	0.007562
6	AA_A_298_30020325	30020325	F	ADD	4901	0.7682	0.09873	0.633	0.9322	-2.671	0.007562
6	SNP_A_30020324	30020324	T	ADD	4901	0.7682	0.09873	0.633	0.9322	-2.671	0.007562
6	rs757262	30222934	T	ADD	4890	1.137	0.04822	1.034	1.249	2.656	0.007901
6	AA_B_325_31430282	31430282	S	ADD	4901	1.129	0.04572	1.032	1.235	2.653	0.007972
6	SNP_B_31430282	31430282	G	ADD	4901	1.129	0.04572	1.032	1.235	2.653	0.007972
6	rs707921	31733520	A	ADD	4878	0.6844	0.143	0.5171	0.9057	-2.653	0.007987
6	SNP_A_30019133	30019133	C	ADD	4901	0.8952	0.04187	0.8246	0.9717	-2.645	0.00817
6	AA_A_127_30019132	30019132	N	ADD	4901	0.8952	0.04187	0.8246	0.9717	-2.645	0.00817
6	rs805268	31746157	C	ADD	4894	0.6941	0.1384	0.5292	0.9104	-2.638	0.008341
6	rs2284165	30268034	G	ADD	4893	0.8695	0.05303	0.7837	0.9648	-2.636	0.008377
6	rs4713429	31128996	G	ADD	4898	0.8768	0.04988	0.7952	0.9669	-2.635	0.008416
6	rs6899874	31270307	A	ADD	4896	1.135	0.0483	1.033	1.248	2.63	0.00854
6	rs2534812	30590972	C	ADD	4836	1.122	0.04364	1.03	1.222	2.628	0.008596
6	rs6926599	33958839	A	ADD	4894	1.298	0.09933	1.068	1.577	2.625	0.008659
6	rs757259	30223521	A	ADD	4899	1.135	0.04812	1.032	1.247	2.624	0.008686
6	rs4947296	31166157	C	ADD	4894	0.7762	0.09754	0.6411	0.9397	-2.597	0.009398
6	rs6914501	29104156	G	ADD	4896	1.238	0.0825	1.053	1.456	2.591	0.009562
6	SNP_B_31430346	31430346	G	ADD	4901	0.7448	0.1137	0.596	0.9308	-2.591	0.009578
6	SNP_B_31430834	31430834	T	ADD	4901	0.7448	0.1137	0.596	0.9308	-2.591	0.009578
6	HLA_B_55	31431272	P	ADD	4901	0.2029	0.6161	0.06064	0.6787	-2.589	0.009628
6	HLA_B_5501	31431272	P	ADD	4901	0.2029	0.6161	0.06064	0.6787	-2.589	0.009628
6	rs9295984	31425676	A	ADD	4893	0.8078	0.08263	0.6871	0.9499	-2.582	0.009812
6	SNP_A_30018337	30018337	C	ADD	4901	0.8978	0.04177	0.8272	0.9744	-2.58	0.009868
6	AA_A_-15_30018338	30018338	L	ADD	4901	0.8978	0.04177	0.8272	0.9744	-2.58	0.009868
6	SNP_A_30018408	30018408	C	ADD	4901	0.8978	0.04177	0.8272	0.9744	-2.58	0.009868
6	SNP_A_30018461_A	30018461	P	ADD	4901	1.114	0.04177	1.026	1.209	2.58	0.009871
6	rs4713686	33895484	T	ADD	4806	1.117	0.04293	1.027	1.215	2.574	0.01005
6	AA_B_116_31432123_S	31432123	P	ADD	4901	1.136	0.04944	1.031	1.251	2.574	0.01006
6	SNP_B_31432123_G	31432123	P	ADD	4901	1.136	0.04944	1.031	1.251	2.574	0.01006
6	AA_A_62_30018696_Q	30018696	P	ADD	4901	0.8981	0.04179	0.8275	0.9747	-2.573	0.01009
6	rs9261488	30217391	T	ADD	4896	1.132	0.04824	1.03	1.244	2.57	0.01017
6	rs3094157	29944218	C	ADD	4896	0.8551	0.06091	0.7589	0.9636	-2.569	0.01019
6	AA_C_9_31347600_Y	31347600	P	ADD	4901	1.114	0.04197	1.026	1.209	2.565	0.0103
6	rs3132718	29944556	T	ADD	4892	0.8913	0.04485	0.8163	0.9732	-2.565	0.01031
6	rs3131025	29506794	A	ADD	4894	0.8898	0.04557	0.8138	0.9729	-2.562	0.0104
6	SNP_A_30019219_T	30019219	P	ADD	4901	0.8959	0.04295	0.8236	0.9746	-2.559	0.0105
6	AA_A_156_30019219_L	30019219	P	ADD	4901	0.8959	0.04295	0.8236	0.9746	-2.559	0.0105
6	rs9276227	32808662	T	ADD	4891	0.859	0.0595	0.7644	0.9652	-2.554	0.01064
6	rs2523386	29819726	A	ADD	4898	0.8625	0.05795	0.7699	0.9663	-2.552	0.01072
6	rs3132712	29949000	A	ADD	4889	0.8921	0.0448	0.8171	0.974	-2.548	0.01084
6	SNP_B_31432486	31432486	C	ADD	4901	0.73	0.1237	0.5729	0.9303	-2.544	0.01095
6	AA_B_77_31432485_D	31432485	P	ADD	4901	0.73	0.1237	0.5729	0.9303	-2.544	0.01095
6	rs16896853	30068310	A	ADD	4891	1.343	0.1159	1.07	1.685	2.542	0.01104
6	rs9261519	30225080	C	ADD	4889	1.127	0.04701	1.028	1.236	2.54	0.0111
6	SNP_B_31432843_A	31432843	P	ADD	4901	1.204	0.07313	1.043	1.389	2.536	0.0112
6	rs2516662	30583394	A	ADD	4899	1.116	0.04364	1.025	1.216	2.525	0.01158
6	rs9258126	29783770	C	ADD	4896	0.8647	0.05769	0.7723	0.9682	-2.519	0.01176
6	rs2255741	31713146	A	ADD	4891	0.7024	0.1406	0.5332	0.9252	-2.513	0.01197
6	rs9405015	31263782	T	ADD	4896	0.5863	0.2126	0.3865	0.8893	-2.512	0.01201
6	rs9261471	30213328	C	ADD	4895	1.129	0.04825	1.027	1.241	2.511	0.01204
6	rs9261489	30217461	G	ADD	4884	1.128	0.04809	1.027	1.24	2.507	0.01217
6	SNP_C_31347275	31347275	G	ADD	4901	1.109	0.04163	1.022	1.204	2.494	0.01265
6	rs2072633	32027557	A	ADD	4895	0.9016	0.04153	0.8311	0.9781	-2.493	0.01265
6	HLA_DRB1_1104	32660042	P	ADD	4901	0.1567	0.744	0.03646	0.6734	-2.491	0.01272
6	rs1052248	31664560	A	ADD	4896	0.8864	0.04843	0.8061	0.9747	-2.49	0.01278
6	rs3897137	29806029	G	ADD	4896	0.8716	0.0552	0.7822	0.9712	-2.489	0.01281
6	rs2857439	30214275	A	ADD	4897	1.128	0.04832	1.026	1.24	2.487	0.01289
6	rs2071593	31620778	A	ADD	4900	0.7901	0.09496	0.656	0.9518	-2.48	0.01312
6	rs11757379	33650639	T	ADD	4890	1.128	0.04865	1.025	1.241	2.475	0.01333
6	rs6903989	29410009	A	ADD	4897	1.123	0.04677	1.024	1.23	2.472	0.01345
6	rs2734994	29920009	T	ADD	4718	0.8261	0.07735	0.7099	0.9613	-2.47	0.01352
6	rs2857435	30214003	T	ADD	4896	1.126	0.04813	1.025	1.237	2.465	0.01369
6	HLA_DPB1_0401	33157346	P	ADD	4901	0.9024	0.04173	0.8315	0.9793	-2.461	0.01384
6	AA_B_97_31432180_N	31432180	P	ADD	4901	0.7376	0.1238	0.5786	0.9402	-2.458	0.01399
6	AA_B_70_31432506_K	31432506	P	ADD	4901	0.7376	0.1238	0.5786	0.9402	-2.458	0.01399
6	SNP_B_31430829	31430829	G	ADD	4901	0.7376	0.1238	0.5786	0.9402	-2.458	0.01399
6	HLA_B_2705	31431272	P	ADD	4901	0.7376	0.1238	0.5786	0.9402	-2.458	0.01399
6	SNP_B_31432131	31432131	G	ADD	4901	0.7376	0.1238	0.5786	0.9402	-2.458	0.01399
6	HLA_B_27	31431272	P	ADD	4901	0.7376	0.1238	0.5786	0.9402	-2.458	0.01399
6	SNP_B_31432179_A	31432179	P	ADD	4901	0.7376	0.1238	0.5786	0.9402	-2.458	0.01399
6	SNP_B_31432180_T	31432180	P	ADD	4901	0.7376	0.1238	0.5786	0.9402	-2.458	0.01399
6	AA_B_114_31432129_H	31432129	P	ADD	4901	0.7376	0.1238	0.5786	0.9402	-2.458	0.01399
6	SNP_B_31432130_G	31432130	P	ADD	4901	0.7376	0.1238	0.5786	0.9402	-2.458	0.01399
6	SNP_A_30020573	30020573	T	ADD	4901	1.16	0.06065	1.03	1.307	2.45	0.01428
6	rs2844720	30583696	T	ADD	4893	1.113	0.04368	1.022	1.212	2.449	0.01434
6	rs1264702	30173554	C	ADD	4889	1.122	0.0472	1.023	1.231	2.439	0.01474
6	SNP_A-1918857	29363865	C	ADD	4867	1.236	0.08681	1.042	1.465	2.438	0.01477
6	rs16868943	33255705	A	ADD	4896	0.6715	0.1639	0.487	0.9259	-2.43	0.0151
6	rs9380197	30886182	A	ADD	4895	1.116	0.04501	1.021	1.218	2.429	0.01515
6	rs6937061	33187790	G	ADD	4897	0.7501	0.1185	0.5946	0.9462	-2.427	0.01524
6	rs2073716	31230976	G	ADD	4870	0.6702	0.1653	0.4847	0.9267	-2.421	0.01549
6	rs9276448	32823607	G	ADD	4879	1.201	0.07595	1.035	1.394	2.416	0.01571
6	rs9348904	33148813	G	ADD	4895	0.8757	0.05524	0.7858	0.9758	-2.403	0.01625
6	rs13215091	31636669	A	ADD	4890	0.7349	0.1286	0.5712	0.9456	-2.395	0.01663
6	SNP_B_31432015	31432015	T	ADD	4901	0.8997	0.04421	0.825	0.9811	-2.391	0.01681
6	AA_B_152_31432015	31432015	E	ADD	4901	0.8997	0.04421	0.825	0.9811	-2.391	0.01681
6	rs2621416	32849846	C	ADD	4864	1.12	0.0475	1.02	1.229	2.385	0.01709
6	SNP_B_31432769	31432769	A	ADD	4901	1.105	0.04191	1.017	1.199	2.374	0.01762
6	SNP_B_31432767	31432767	T	ADD	4901	1.105	0.04191	1.017	1.199	2.374	0.01762
6	rs5014418	32827359	C	ADD	4886	1.193	0.07454	1.031	1.381	2.371	0.01775
6	rs1034325	30476436	C	ADD	4895	1.105	0.04209	1.017	1.2	2.367	0.01793
6	rs9276299	32811086	G	ADD	4897	0.8688	0.0595	0.7732	0.9763	-2.363	0.01813
6	rs3117229	33164047	A	ADD	4896	1.118	0.04734	1.019	1.227	2.36	0.01827
6	rs389600	30004978	T	ADD	4743	1.136	0.05411	1.022	1.263	2.355	0.01854
6	rs3094159	29943813	G	ADD	4889	0.9001	0.04485	0.8243	0.9828	-2.348	0.01889
6	rs3129302	33082321	T	ADD	4895	0.7584	0.1182	0.6015	0.9561	-2.34	0.01931
6	rs9263715	31203780	A	ADD	4897	0.8773	0.05597	0.7862	0.979	-2.339	0.01933
6	AA_DPB1_35_33156517_F	33156517	P	ADD	4901	0.8555	0.06684	0.7505	0.9753	-2.335	0.01956
6	AA_A_9_30018537_S	30018537	P	ADD	4901	1.163	0.06468	1.024	1.32	2.333	0.01964
6	SNP_A_30019323_C	30019323	P	ADD	4901	0.8599	0.06468	0.7576	0.9762	-2.333	0.01965
6	rs1737084	29825318	T	ADD	4826	0.8756	0.05725	0.7826	0.9795	-2.321	0.02029
6	SNP_DRB1_32659890	32659890	A	ADD	4901	0.9038	0.0436	0.8298	0.9844	-2.32	0.02035
6	AA_DRB1_86_32659890	32659890	V	ADD	4901	0.9038	0.0436	0.8298	0.9844	-2.32	0.02035
6	SNP_DRB1_32659889	32659889	C	ADD	4901	0.9038	0.0436	0.8298	0.9844	-2.32	0.02035
[truncated: 840 more rows]
