# Supplementary material for: Accurate imputation of human leukocyte antigens with CookHLA
Source: Nat Commun. 2021 Feb 24;12:1264. doi: 10.1038/s41467-021-21541-5 (PMC7904773; doi:10.1038/s41467-021-21541-5)
Supplement: Supplementary file 14 — Supplementary Data 11 [file 41467_2021_21541_MOESM14_ESM.xlsx]

## Sheet: Data S11
	Supplementary Data 11. Imputation accuracy and MACH subsample size.
	CookHLA internally uses MACH to estimate adaptive genetic map (AGM) with subsamples from the reference and target. We measured the imputation accuracy while varying the subsample size from 100/100 to 500/500. We benchmarked the three experiments presented in Figure 2. The results below show that increasing subsample size did not result in meaningful accuracy gain, despite largely increased comput…
	(1) Reference: T1DGC → Target: HM_CEU
			100/100	200/200	500/500			(AGM build time)
		A	0.982955	0.982955	0.988636
		B	0.971591	0.971591	0.971591			100/100	16.65(min)
		C	0.982955	0.982955	0.982955			200/200	63.08(min)
		DPA1	NA	NA	NA			500/500	417.07(min)
		DPB1	NA	NA	NA
		DQA1	0.994318	0.994318	0.994318
		DQB1	0.965909	0.965909	0.965909
		DRB1	0.9375	0.943182	0.943182
		avg	0.972538	0.973485	0.974432
	(2) Reference: T1DGC → Target: EUR(w/oCEU)
			100/100	200/200	500/500			(AGM build time)
		A	0.993766	0.995012	0.991272
		B	0.971322	0.972569	0.967581			100/100	42.84(min)
		C	0.986284	0.986284	0.987531			200/200	332.85(min)
		DPA1	NA	NA	NA			500/500	3.12(day)
		DPB1	NA	NA	NA
		DQA1	NA	NA	NA
		DQB1	0.984899	0.983221	0.984899
		DRB1	0.968828	0.957606	0.962594
		avg	0.98102	0.978939	0.978775
	(3) Reference: T1DGC 1000 → Target: T1DGC 4225
			100/100	200/200	500/500			(AGM build time)
		A	0.973884	0.975071	0.973765
		B	0.954686	0.951467	0.948843			100/100	46.27(min)
		C	0.987909	0.987553	0.985064			200/200	354.33(min)
		DPA1	0.992306	0.992188	0.992543			500/500	4.46(day)
		DPB1	0.963913	0.963675	0.959758
		DQA1	0.996449	0.995739	0.99633
		DQB1	0.993371	0.992306	0.989938
		DRB1	0.94905	0.946437	0.944418
		avg	0.976446	0.975554	0.973833
